# Supplementary material for: Integrative Meta‐Analysis and WGCNA Reveal Candidate Diagnostic Hub Genes in Clear Cell Carcinoma
Source: Int J Cell Biol. 2026 Feb 2;2026:5567255. doi: 10.1155/ijcb/5567255 (PMC12865128; doi:10.1155/ijcb/5567255)
Supplement: Supplementary file 1 — Supporting Information 1 Figure S1. Volcano plots depicting differential gene expression (DEG) analysis results for each dataset, performed independently using the GEO2R online tool. Figure S2. Principal component analysis (PCA) before and after batch‐effect correction. Figure S3. Venn diagram showing the overlap of differentially expressed genes (DEGs) identified by combining p values using Fisher′s sum of logs method and by combining individual effect sizes using a random effects model. Figure S4. (A) This figure shows cellular component enrichment analysis of upregulated DEGs in integrated dataset. (B) This figure shows cellular component enrichment analysis of downregulated DEGs in integrated dataset. (C) This figure shows molecular function enrichment analysis of upregulated DEGs in integrated dataset. (D) This figure shows molecular function enrichment analysis of downregulated DEGs in integrated dataset. (E) This figure shows cellular component enrichment analysis of upregulated DEGs in the GSE40435 dataset. (F) This figure shows cellular component enrichment analysis of downregulated DEGs in the GSE40435 dataset. (G) This figure shows molecular function enrichment analysis of upregulated DEGs in the GSE40435 dataset. (H) This figure shows molecular function enrichment analysis of downregulated DEGs in the GSE40435 dataset. Figure S5 (A) This figure shows KEGG pathway enrichment analysis of upregulated DEGs in integrated dataset. (B) This figure shows KEGG pathway enrichment analysis of downregulated DEGs in integrated dataset. (C) This figure shows KEGG pathway enrichment analysis of upregulated DEGs in the GSE40435 dataset. (D) This figure shows KEGG pathway enrichment analysis of downregulated DEGs in the GSE40435 dataset. [file IJCB-2026-5567255-s003.zip]

Archive with 18 entries (18 files):
- Supplementary Figures  Caption.docx
- Supplementary Figure S5 D.pdf
- Supplementary Figure S5 C.pdf
- Supplementary Figure S5 B.pdf
- Supplementary Figure S5 A.pdf
- Supplementary Figure S4 G.pdf
- Supplementary Figure S4 D.pdf
- Supplementary Figure S4 B.pdf
- Supplementary Figure S4 A.pdf
- Supplementary Figure S3.pdf
- Supplementary Figure S2 B.pdf
- Supplementary Figure S2 A.pdf
- Supplementary Figure S6.pdf
- Supplementary Figure S4 H.pdf
- Supplementary Figure S4 F.pdf
- Supplementary Figure S4 E.pdf
- Supplementary Figure S4 C.pdf
- Supplementary Figure S1 A-L.pdf
