# Supplementary material for: Integrative Meta‐Analysis and WGCNA Reveal Candidate Diagnostic Hub Genes in Clear Cell Carcinoma
Source: Int J Cell Biol. 2026 Feb 2;2026:5567255. doi: 10.1155/ijcb/5567255 (PMC12865128; doi:10.1155/ijcb/5567255)
Supplement: Supplementary file 2 — Supporting Information 2 File S1 (A–L) Represent log2 (fold change) and p value of DEGs from GSE11024, GSE11151, GSE16441, GSE36895, GSE46699, GSE53000, GSE53757, GSE66270, GSE68417, GSE71963, GSE76351, and GSE168845 datasets. [file IJCB-2026-5567255-s002.zip]

Archive with 12 entries (12 files):
- Supplementary file 1 L.tsv
- Supplementary file 1 K.tsv
- Supplementary file 1 J.tsv
- Supplementary file 1 I.tsv
- Supplementary file 1 H.tsv
- Supplementary file 1 F.tsv
- Supplementary file 1 E.tsv
- Supplementary file 1 C.tsv
- Supplementary file 1 B.tsv
- Supplementary file 1 A.tsv
- Supplementary file 1 G.tsv
- Supplementary file 1 D.tsv
