# Supplementary material for: Integrative Meta‐Analysis and WGCNA Reveal Candidate Diagnostic Hub Genes in Clear Cell Carcinoma
Source: Int J Cell Biol. 2026 Feb 2;2026:5567255. doi: 10.1155/ijcb/5567255 (PMC12865128; doi:10.1155/ijcb/5567255)
Supplement: Supplementary file 2 — Supporting Information 2 File S1 (A–L) Represent log2 (fold change) and p value of DEGs from GSE11024, GSE11151, GSE16441, GSE36895, GSE46699, GSE53000, GSE53757, GSE66270, GSE68417, GSE71963, GSE76351, and GSE168845 datasets. [file IJCB-2026-5567255-s002.zip › Supplementary file 1 L.tsv]

ID	log2(fold change)	-log10(Pvalue)
A_19_P00315551	1.622	2.634
A_19_P00315584	3.37	2.928
A_19_P00315780	-1.079	2.531
A_19_P00316427	-3.285	4.25
A_19_P00316625	2.05	2.852
A_19_P00316753	-1.708	2.659
A_19_P00316933	1.482	3.592
A_19_P00317023	-3.048	4.68
A_19_P00317144	1.983	2.913
A_19_P00317178	-0.996	2.512
A_19_P00317180	-1.765	2.964
A_19_P00317836	-1.503	2.859
A_19_P00317871	-4.283	5.084
A_19_P00317872	-3.804	5.201
A_19_P00317965	-1.61	3.17
A_19_P00318361	1.278	2.6
A_19_P00318600	-1.548	3.175
A_19_P00318878	-0.894	2.492
A_19_P00319225	3.57	2.806
A_19_P00319398	4.411	2.78
A_19_P00319404	2.949	3.61
A_19_P00319409	2.723	3.875
A_19_P00319528	-2.844	2.966
A_19_P00319981	1.849	2.444
A_19_P00320047	1.168	2.493
A_19_P00320067	3.929	3.143
A_19_P00320193	2.63	2.548
A_19_P00320251	-1.34	3.265
A_19_P00320275	-2.923	2.467
A_19_P00320948	1.379	3.757
A_19_P00321183	-1.989	3.519
A_19_P00321190	6.34	6.332
A_19_P00321279	-3.367	4.326
A_19_P00321493	-1.162	2.477
A_19_P00321511	-0.913	2.474
A_19_P00321648	-5.31	3.595
A_19_P00321739	2.13	2.998
A_19_P00321890	-0.795	2.659
A_19_P00322188	5.087	5.551
A_19_P00322310	-1.891	3.655
A_19_P00322354	2.584	3.874
A_19_P00322384	1.566	2.451
A_19_P00322797	-1.351	2.769
A_19_P00322815	-4.847	3.83
A_19_P00322850	2.704	3.376
A_19_P00322898	-1.101	3.589
A_19_P00322944	-0.95	2.61
A_19_P00324582	-1.081	3.648
A_19_P00325768	1.365	2.85
A_19_P00330076	-1.119	3.064
A_19_P00800114	2.97	3.101
A_19_P00801407	5.997	5.305
A_19_P00801821	-1.042	3.398
A_19_P00801917	-1.367	2.639
A_19_P00802201	-2.251	2.48
A_19_P00802814	-1.397	3.17
A_19_P00803039	-2.943	3.407
A_19_P00803093	5.186	5.175
A_19_P00804072	-1.618	3.454
A_19_P00805263	-1.968	2.547
A_19_P00807411	1.751	3.715
A_19_P00808120	1.462	2.462
A_19_P00810205	-2.137	3.013
A_19_P00810988	-0.725	2.496
A_19_P00812135	3.249	4.881
A_19_P00812250	1.073	2.554
A_19_P00813192	-2.022	3.394
A_21_P0000015	-1.423	3.068
A_21_P0000028	-3.625	4.876
A_21_P0000034	1.614	3.57
A_21_P0000047	-2.163	2.548
A_21_P0000049	-2.886	3.604
A_21_P0000060	3.454	3.26
A_21_P0000065	-2.746	4.397
A_21_P0000067	7.859	4.123
A_21_P0000086	-1.654	3.416
A_21_P0000094	-1.238	2.659
A_21_P0000098	-1.778	3.72
A_21_P0000102	1.742	2.957
A_21_P0000129	-2.484	3.374
A_21_P0000131	0.919	2.788
A_21_P0000147	-1.471	2.553
A_21_P0000152	-1.23	2.68
A_21_P0000153	-1.572	4.192
A_21_P0000177	-1.516	2.636
A_21_P0000181	0.867	2.581
A_21_P0000186	1.651	2.469
A_21_P0000188	8.777	6.102
A_21_P0000197	-4.029	4.349
A_21_P0000240	-0.919	2.563
A_21_P0000241	-1.288	3.308
A_21_P0000243	-1.345	2.471
A_21_P0000280	-1.078	3.694
A_21_P0000287	-1.624	3
A_21_P0000331	-2.092	3.732
A_21_P0000341	-1.663	3.64
A_21_P0000358	-0.793	2.573
A_21_P0000363	-1.474	2.65
A_21_P0000379	2.572	2.653
A_21_P0000393	-3.05	4.304
A_21_P0000469	-0.849	2.472
A_21_P0000482	-1.591	3.494
A_21_P0000483	-1.36	3.894
A_21_P0000500	-1.564	2.479
A_21_P0000513	-2.253	2.653
A_21_P0000539	-1.595	2.895
A_21_P0000543	2.137	5.055
A_21_P0000544	1.498	2.784
A_21_P0000558	3.288	3.156
A_21_P0000588	2.567	3.539
A_21_P0000590	-1.863	2.941
A_21_P0000624	3.677	3.247
A_21_P0000631	-1.791	2.786
A_21_P0000638	3.171	2.952
A_21_P0000643	2.047	3.235
A_21_P0000646	-3.469	2.896
A_21_P0000647	-3.556	5.346
A_21_P0000660	-1.41	3.225
A_21_P0000664	-3.862	5.467
A_21_P0000687	-2.051	2.975
A_21_P0000702	1.398	2.984
A_21_P0000730	6.425	5.507
A_21_P0000738	3.332	3.388
A_21_P0000793	2.698	4.047
A_21_P0000813	3.774	3.781
A_21_P0000818	-1.7	2.65
A_21_P0000833	-1.839	3.758
A_21_P0000855	-3.945	3.345
A_21_P0000856	-2.902	3.301
A_21_P0000875	7.592	8.014
A_21_P0000882	4.717	3.032
A_21_P0000898	-2.032	2.813
A_21_P0000901	2.06	3.269
A_21_P0000910	-1.224	2.523
A_21_P0000914	6.266	7.401
A_21_P0000942	-1.604	3.014
A_21_P0000953	-1.989	2.874
A_21_P0001002	-2.312	3.233
A_21_P0001007	2.706	3.388
A_21_P0001018	-1.302	3.479
A_21_P0001027	5.164	5.111
A_21_P0001053	-1.618	2.438
A_21_P0001085	2.735	2.722
A_21_P0001091	10.166	5.227
A_21_P0001092	6.359	5.098
A_21_P0001111	-1.871	2.732
A_21_P0001160	2.709	3.668
A_21_P0001163	-1.222	3.51
A_21_P0001165	2.434	2.722
A_21_P0001245	-1.201	2.646
A_21_P0001316	2.658	3.831
A_21_P0001317	2.479	3.341
A_21_P0001322	1.928	2.903
A_21_P0001344	2.355	2.663
A_21_P0001353	1.682	2.529
A_21_P0001372	3.48	3.654
A_21_P0001384	-4.12	3.164
A_21_P0001403	1.082	2.47
A_21_P0001460	9.484	5.644
A_21_P0001493	1.725	3.033
A_21_P0001500	1.025	2.857
A_21_P0001521	1.02	2.918
A_21_P0001557	2.54	3.682
A_21_P0001606	-1.644	2.516
A_21_P0001629	3.267	3.588
A_21_P0001654	-1.43	3.396
A_21_P0001686	2.607	3.371
A_21_P0001750	-2.19	2.75
A_21_P0001817	-3.64	3.973
A_21_P0001902	-3.125	3.858
A_21_P0001944	-3.207	3.58
A_21_P0002075	-3.547	3.247
A_21_P0002086	-1.282	3.282
A_21_P0002165	-1.419	2.934
A_21_P0002284	-4.147	2.596
A_21_P0002313	1.674	2.595
A_21_P0002395	-1.698	2.545
A_21_P0002398	-1.075	2.614
A_21_P0002434	-1.096	2.512
A_21_P0002570	-2.504	3.483
A_21_P0002604	-1.427	2.546
A_21_P0002679	1.681	3.384
A_21_P0002781	3.644	4.12
A_21_P0002852	4.816	4.515
A_21_P0002940	-1.313	2.785
A_21_P0002963	1.585	2.525
A_21_P0002967	-1.744	2.635
A_21_P0003000	1.496	3.57
A_21_P0003189	2.039	2.515
A_21_P0003225	0.614	2.462
A_21_P0003290	1.101	2.453
A_21_P0003376	3.762	4.859
A_21_P0003414	2.081	3.327
A_21_P0003431	2.133	3.15
A_21_P0003461	5.338	5.833
A_21_P0003675	4.286	5.563
A_21_P0003710	-1.424	3.473
A_21_P0003727	-1.337	2.693
A_21_P0003761	1.678	2.968
A_21_P0003849	4.031	4.924
A_21_P0003883	-1.935	2.976
A_21_P0003956	1.964	5.545
A_21_P0003957	3.07	4.021
A_21_P0003958	2.168	2.618
A_21_P0004085	-1.439	2.558
A_21_P0004108	-2.445	3.747
A_21_P0004123	-3.4	2.699
A_21_P0004133	-1.591	2.731
A_21_P0004189	8.221	8.319
A_21_P0004219	3.016	3.702
A_21_P0004220	-1.566	2.464
A_21_P0004295	-2.508	3.691
A_21_P0004392	2.265	3.495
A_21_P0004412	-1.97	2.692
A_21_P0004421	-5.543	2.723
A_21_P0004422	-5.343	2.663
A_21_P0004451	1.898	3.556
A_21_P0004455	-1.108	2.866
A_21_P0004466	7.525	7.274
A_21_P0004469	-2.779	4.506
A_21_P0004484	-1.503	2.636
A_21_P0004518	3.044	3.383
A_21_P0004547	-1.385	3.78
A_21_P0004566	-5.694	2.852
A_21_P0004568	-3.915	2.775
A_21_P0004569	-5.065	2.657
A_21_P0004758	2.799	2.679
A_21_P0004807	-3.554	2.51
A_21_P0004815	0.933	2.89
A_21_P0004868	-2.253	3.861
A_21_P0004997	2.929	2.839
A_21_P0005020	-2.146	2.782
A_21_P0005032	1.966	2.465
A_21_P0005033	2.634	2.8
A_21_P0005078	-2.535	2.954
A_21_P0005161	-2.421	2.944
A_21_P0005162	-2.26	3.133
A_21_P0005172	3.011	2.682
A_21_P0005182	3.333	3.89
A_21_P0005431	-1.296	3.58
A_21_P0005441	-1.408	2.644
A_21_P0005482	1.625	2.545
A_21_P0005497	0.68	2.528
A_21_P0005558	1.904	2.629
A_21_P0005595	-2.956	3.285
A_21_P0005618	-1.459	3.862
A_21_P0005649	1.548	2.533
A_21_P0005650	-1.072	2.791
A_21_P0005696	-1.045	3.547
A_21_P0005699	-1.471	2.776
A_21_P0005802	1.822	5.225
A_21_P0005820	3.905	3.875
A_21_P0005824	5.75	4.363
A_21_P0005825	4.503	2.825
A_21_P0005949	-3.993	3.669
A_21_P0005951	-3.627	3.906
A_21_P0005953	5.615	5.395
A_21_P0005957	1.355	2.831
A_21_P0005964	5.583	4.599
A_21_P0006045	2.389	2.487
A_21_P0006076	1.122	2.682
A_21_P0006226	-1.819	2.46
A_21_P0006238	-3.683	3.363
A_21_P0006242	-1.593	2.567
A_21_P0006347	2.126	3.349
A_21_P0006387	2.803	4.052
A_21_P0006477	-2.284	4.882
A_21_P0006478	-3.444	4.569
A_21_P0006555	-2.405	3.183
A_21_P0006573	-2.523	2.77
A_21_P0006622	5.75	6.469
A_21_P0006647	3.356	2.746
A_21_P0006653	1.289	3.05
A_21_P0006707	2.843	5.301
A_21_P0006709	3.523	3.408
A_21_P0006710	2.839	4.514
A_21_P0006728	-2.343	2.958
A_21_P0006756	4.448	5.611
A_21_P0006834	2.001	3.782
A_21_P0006853	-1.782	2.993
A_21_P0006922	3.717	4.353
A_21_P0006924	2.483	3.564
A_21_P0006925	3.038	4.628
A_21_P0006930	-1.299	2.655
A_21_P0006969	-2.074	2.677
A_21_P0006994	3.72	5.202
A_21_P0007045	3.832	4.149
A_21_P0007077	-1.064	2.91
A_21_P0007079	3.282	3.519
A_21_P0007081	2.951	2.619
A_21_P0007118	-1.209	2.503
A_21_P0007122	1.9	3.049
A_21_P0007148	1.634	3.536
A_21_P0007180	6.945	4
A_21_P0007315	0.995	2.436
A_21_P0007329	2.947	2.804
A_21_P0007481	-4.047	4.033
A_21_P0007505	-3.647	2.834
A_21_P0007531	-1.208	3.723
A_21_P0007757	-2.351	2.638
A_21_P0007787	-4.062	2.888
A_21_P0007826	-3.09	3.558
A_21_P0007832	-1.487	3.701
A_21_P0007869	-3.334	3.246
A_21_P0007901	-3.15	3.42
A_21_P0007933	5.171	3.514
A_21_P0007984	-1.298	2.652
A_21_P0008002	-0.726	2.516
A_21_P0008072	-1.839	3.358
A_21_P0008097	-1.191	3.078
A_21_P0008103	4.019	3.295
A_21_P0008135	-2.384	2.602
A_21_P0008136	-2.753	2.842
A_21_P0008137	-3.313	2.796
A_21_P0008243	4.613	3.376
A_21_P0008333	-2.312	2.473
A_21_P0008348	1.056	2.459
A_21_P0008362	-1.851	2.917
A_21_P0008364	-1.533	2.754
A_21_P0008372	-2.372	3.173
A_21_P0008383	-1.735	2.642
A_21_P0008408	2.483	3.395
A_21_P0008412	3.824	3.208
A_21_P0008434	4.367	2.96
A_21_P0008448	3.82	2.449
A_21_P0008501	-1.213	3.334
A_21_P0008552	-1.35	2.558
A_21_P0008586	4.172	3.488
A_21_P0008587	1.676	2.713
A_21_P0008588	2.316	3.033
A_21_P0008589	2.352	3.072
A_21_P0008590	4.615	3.734
A_21_P0008593	3.403	2.689
A_21_P0008594	2.619	2.764
A_21_P0008595	4.39	2.918
A_21_P0008598	3.887	3.181
A_21_P0008600	3.143	2.89
A_21_P0008630	4.41	4.689
A_21_P0008643	3.376	2.761
A_21_P0008654	5.99	6.6
A_21_P0008687	2.402	2.497
A_21_P0008706	1.283	2.976
A_21_P0008720	3.462	5.662
A_21_P0008811	2.853	2.778
A_21_P0008813	3.195	2.71
A_21_P0008814	2.96	2.925
A_21_P0008815	1.939	2.944
A_21_P0008831	2.901	4.144
A_21_P0008842	1.349	3.965
A_21_P0008869	-1.961	3.622
A_21_P0008943	3.364	4.322
A_21_P0008946	3.604	3.362
A_21_P0008993	-1.366	3.746
A_21_P0009114	1.134	3.143
A_21_P0009196	-3.693	5.173
A_21_P0009261	-1.414	2.746
A_21_P0009298	6.186	4.879
A_21_P0009331	-3.73	5.25
A_21_P0009347	-1.522	2.516
A_21_P0009382	-1.801	2.989
A_21_P0009405	3.893	4.021
A_21_P0009442	-4.059	3.825
A_21_P0009444	0.913	2.569
A_21_P0009516	1.031	2.854
A_21_P0009546	1.556	3.182
A_21_P0009562	2.719	2.477
A_21_P0009595	6.448	5.089
A_21_P0009643	-0.968	2.624
A_21_P0009730	2.544	3.87
A_21_P0009773	-1.611	2.898
A_21_P0009858	2.43	2.578
A_21_P0010025	3.825	2.762
A_21_P0010079	-0.929	2.697
A_21_P0010184	-0.851	2.442
A_21_P0010192	-2.055	2.469
A_21_P0010213	-2.006	2.523
A_21_P0010214	-1.652	3.178
A_21_P0010215	-1.132	3.589
A_21_P0010221	0.934	2.712
A_21_P0010269	-2.322	3.178
A_21_P0010270	-2.787	2.526
A_21_P0010276	1.903	2.57
A_21_P0010318	-3.604	2.509
A_21_P0010326	-2.543	4.955
A_21_P0010420	-1.128	2.528
A_21_P0010440	-1.802	2.476
A_21_P0010514	3.646	4.094
A_21_P0010516	3.317	3.967
A_21_P0010519	1.999	3.486
A_21_P0010520	3.004	2.781
A_21_P0010522	5.123	5.144
A_21_P0010524	3.152	3.722
A_21_P0010531	-2.607	2.957
A_21_P0010536	-1.699	2.857
A_21_P0010606	1.27	3.088
A_21_P0010638	1.45	2.761
A_21_P0010642	5.643	4.763
A_21_P0010643	5.109	4.645
A_21_P0010644	-2.792	3.513
A_21_P0010671	1.796	2.727
A_21_P0010693	2.977	3.158
A_21_P0010728	-4.381	3.975
A_21_P0010744	-0.883	2.718
A_21_P0010776	-1.065	3.623
A_21_P0010778	-2.097	3.041
A_21_P0010829	1.312	3.3
A_21_P0010854	1.649	2.804
A_21_P0010872	-2.603	2.689
A_21_P0010884	3.546	2.955
A_21_P0010895	3.818	4.344
A_21_P0010896	3.866	5.148
A_21_P0010911	1.091	2.719
A_21_P0010928	-1.246	2.989
A_21_P0010945	3.542	4.839
A_21_P0010946	-1.995	3.03
A_21_P0010958	1.297	3.094
A_21_P0010959	-1.738	4.335
A_21_P0010977	4.476	4.107
A_21_P0010997	-1.059	2.465
A_21_P0011010	-0.788	2.566
A_21_P0011016	-2.206	3.112
A_21_P0011036	-1.773	4.333
A_21_P0011037	-2.023	4.544
A_21_P0011047	-0.977	2.556
A_21_P0011048	-1.603	2.68
A_21_P0011059	2.942	4.959
A_21_P0011060	3.16	4.364
A_21_P0011068	-2.77	5.383
A_21_P0011070	-4.093	4.656
A_21_P0011084	-2.279	2.776
A_21_P0011085	-2.457	2.453
A_21_P0011122	2.392	2.901
A_21_P0011135	-1.402	3.363
A_21_P0011182	2.89	2.449
A_21_P0011212	-0.857	2.509
A_21_P0011216	-2.369	2.561
A_21_P0011244	-1.472	2.614
A_21_P0011254	2.545	3.338
A_21_P0011258	-1.334	3.081
A_21_P0011259	2.5	3.265
A_21_P0011279	-1.999	2.819
A_21_P0011387	-1.28	4.243
A_21_P0011391	-2.227	4.321
A_21_P0011474	-1.859	4.404
A_21_P0011476	-1.94	4.342
A_21_P0011491	-0.879	2.488
A_21_P0011507	1.814	4.052
A_21_P0011535	-1.558	3.653
A_21_P0011658	1.702	3.02
A_21_P0011691	1.852	2.833
A_21_P0011729	3.625	2.645
A_21_P0011730	1.245	2.527
A_21_P0011747	-3.25	3.99
A_21_P0011783	-0.929	2.55
A_21_P0011824	-1.328	2.708
A_21_P0011826	-2.417	2.861
A_21_P0011828	-1.68	3.21
A_21_P0011843	2.726	4.108
A_21_P0011848	-0.998	2.56
A_21_P0011867	-1.697	3.655
A_21_P0011888	-1.318	2.952
A_21_P0011890	-1.253	2.527
A_21_P0011905	6.099	4.532
A_21_P0011928	2.257	3.882
A_21_P0011948	-2.172	3.38
A_21_P0011950	-1.76	2.636
A_21_P0011969	2.961	3
A_21_P0012055	-1.844	3.008
A_21_P0012077	-1.784	3.102
A_21_P0012078	-1.68	3.239
A_21_P0012079	-2.236	4.166
A_21_P0012103	-0.886	3.03
A_21_P0012106	-1.043	2.474
A_21_P0012112	-1.112	3.583
A_21_P0012167	1.372	3.208
A_21_P0012188	3.052	3.05
A_21_P0012197	-1.963	2.851
A_21_P0012198	-1.785	2.658
A_21_P0012241	2.936	2.626
A_21_P0012247	-2.752	2.598
A_21_P0012278	3.402	3.053
A_21_P0012279	-0.86	2.645
A_21_P0012309	-5.772	4.367
A_21_P0012326	-1.897	2.462
A_21_P0012327	-1.216	3.26
A_21_P0012357	-3.927	3.158
A_21_P0012364	1.278	2.451
A_21_P0012514	1.621	3.513
A_21_P0012626	-1.919	3.88
A_21_P0012644	-3.369	2.832
A_21_P0012680	1.752	2.95
A_21_P0012685	4.138	3.929
A_21_P0012715	1.63	2.865
A_21_P0012803	2.957	3.401
A_21_P0012837	-1.716	3.06
A_21_P0012933	-0.958	3.568
A_21_P0013044	-0.776	2.663
A_21_P0013095	1.526	2.582
A_21_P0013102	-3.463	2.961
A_21_P0013116	1.056	2.475
A_21_P0013119	1.443	2.889
A_21_P0013121	5.6	5.54
A_21_P0013166	-1.082	2.816
A_21_P0013181	1.921	3.664
A_21_P0013244	-1.065	2.752
A_21_P0013248	-1.139	3.548
A_21_P0013301	-1.163	3.67
A_21_P0013305	-2.835	3.599
A_21_P0013423	3.743	4.832
A_21_P0013424	1.774	4.933
A_21_P0013452	4.174	4.587
A_21_P0013482	5.285	4.336
A_21_P0013483	3.595	7.742
A_21_P0013484	2.043	2.437
A_21_P0013485	2.854	4.264
A_21_P0013486	5.712	5.889
A_21_P0013488	3.313	5.36
A_21_P0013490	3.778	4.722
A_21_P0013512	-0.947	2.653
A_21_P0013516	-1.116	2.927
A_21_P0013528	1.664	3.816
A_21_P0013545	1.267	2.862
A_21_P0013567	-0.846	2.625
A_21_P0013571	2.658	3.014
A_21_P0013607	-1.668	2.467
A_21_P0013608	-0.953	3.345
A_21_P0013659	2.99	3.263
A_21_P0013660	2.694	2.834
A_21_P0013739	-2.159	2.472
A_21_P0013746	-2	3.598
A_21_P0013747	-3.18	3.196
A_21_P0013750	-1.311	2.98
A_21_P0013751	-1.157	2.6
A_21_P0013798	-0.855	2.484
A_21_P0013808	-2.119	2.603
A_21_P0013936	2.894	3.525
A_21_P0013981	2.019	2.869
A_21_P0013987	2.595	2.871
A_21_P0013997	1.354	3.019
A_21_P0014021	-0.778	2.706
A_21_P0014026	-2.761	3.491
A_21_P0014042	-2.285	2.916
A_21_P0014103	-2.487	3.24
A_21_P0014114	1.638	4.902
A_21_P0014119	-1.338	3.331
A_21_P0014177	-3.494	4.894
A_21_P0014186	2.142	2.484
A_21_P0014189	-2.768	2.481
A_21_P0014215	-3.522	4.065
A_21_P0014220	2.505	2.76
A_21_P0014247	1.257	2.591
A_21_P0014248	-1.34	2.674
A_21_P0014272	2.841	3.41
A_21_P0014304	-1.262	3.285
A_21_P0014309	-0.923	2.539
A_21_P0014339	2.366	3.229
A_21_P0014353	-2.875	2.968
A_21_P0014379	2.22	3.962
A_21_P0014422	-1.777	2.587
A_21_P0014441	4.224	4.163
A_21_P0014444	3.065	2.801
A_21_P0014465	-4.184	4.078
A_21_P0014466	-2.443	2.575
A_21_P0014476	0.823	2.509
A_21_P0014488	2.783	3.365
A_21_P0014497	2.517	3.793
A_21_P0014527	1.83	3.664
A_21_P0014553	-2.332	3.306
A_21_P0014571	-3.365	3.009
A_21_P0014583	-3.114	2.828
A_21_P0014632	1.149	2.844
A_21_P0014644	3.382	3.051
A_21_P0014695	2.107	3.308
A_21_P0014696	2.237	3.005
A_21_P0014731	1.493	3.3
A_21_P0014753	-3.052	3.524
A_21_P0014785	-1.601	2.518
A_21_P0014815	1.32	4.039
A_21_P0014833	-0.789	2.443
A_21_P0014842	1.592	2.599
A_21_P0014843	1.798	3.03
A_21_P0014847	1.892	3.462
A_21_P0014870	-1.135	2.573
A_21_P0014876	-1.124	3.055
A_21_P0014881	1.077	2.493
A_21_P0014883	2.351	2.607
A_21_P0014892	-3.543	2.87
A_21_P0014914	-1.118	3.317
A_21_P0014919	-1.083	2.884
A_21_P0014938	-1.795	2.767
A_21_P0014941	2.085	3.334
A_22_P00000010	-3.499	2.49
A_22_P00000026	5.104	2.553
A_22_P00000219	2.358	2.528
A_22_P00000225	2.724	2.714
A_22_P00000335	-1.194	3.298
A_22_P00000405	-1.87	2.701
A_22_P00000410	2.603	3.065
A_22_P00000439	3.394	3.57
A_22_P00000590	3.805	4.225
A_22_P00000591	6.068	6.534
A_22_P00000618	1.495	3.19
A_22_P00000839	-1.762	3.103
A_22_P00000845	1.977	2.448
A_22_P00000852	2.654	3.041
A_22_P00001020	-0.938	3.056
A_22_P00001149	-2.128	3.19
A_22_P00001150	-2.861	2.944
A_22_P00001151	-3.393	2.888
A_22_P00001208	3.702	4.545
A_22_P00001253	1.545	2.855
A_22_P00001297	2.285	4.725
A_22_P00001310	5.132	4.289
A_22_P00001311	3.925	3.268
A_22_P00001463	-1.75	3.024
A_22_P00001558	-0.897	2.586
A_22_P00001630	5.579	8.479
A_22_P00001715	1.862	4.283
A_22_P00001773	3.825	5.637
A_22_P00001813	2.089	2.468
A_22_P00001818	-2.679	2.718
A_22_P00002012	2.983	3.372
A_22_P00002039	1.326	2.808
A_22_P00002041	1.596	3.018
A_22_P00002125	-1.234	2.476
A_22_P00002169	2.523	5.084
A_22_P00002319	3.752	3.815
A_22_P00002383	-2.403	2.639
A_22_P00002405	1.532	3.85
A_22_P00002430	4.507	6.578
A_22_P00002444	2.377	2.655
A_22_P00002446	3.531	3.151
A_22_P00002447	1.232	2.564
A_22_P00002449	4.329	3.485
A_22_P00002451	2.549	5.044
A_22_P00002453	2.101	3.134
A_22_P00002525	-3.806	3.109
A_22_P00002818	-2.822	3.447
A_22_P00002896	1.713	2.563
A_22_P00002940	-3.381	3.771
A_22_P00003056	-2.943	2.683
A_22_P00003370	-2.521	2.544
A_22_P00003466	-1.108	3.281
A_22_P00003470	-1.219	2.513
A_22_P00003516	-2.868	4.431
A_22_P00003586	1.189	2.738
A_22_P00003612	2.153	2.703
A_22_P00003632	-2.614	3.215
A_22_P00003637	4.476	5.012
A_22_P00003701	1.76	2.537
A_22_P00003751	3.353	3.786
A_22_P00003865	1.982	3.237
A_22_P00003960	0.804	2.642
A_22_P00004028	-1.275	2.801
A_22_P00004066	-1.983	3.179
A_22_P00004113	3.108	4.594
A_22_P00004210	-1.418	2.845
A_22_P00004214	3.733	4.314
A_22_P00004216	-1.503	3.178
A_22_P00004221	3.268	3.557
A_22_P00004253	4.618	2.512
A_22_P00004287	-1.6	3.176
A_22_P00004331	-1.323	2.598
A_22_P00004459	1.519	2.854
A_22_P00004473	-1.549	2.995
A_22_P00004478	-1.282	2.98
A_22_P00004491	1.403	3.297
A_22_P00004515	2.537	4.293
A_22_P00004517	-2.542	4.065
A_22_P00004640	1.673	2.652
A_22_P00004648	1.787	2.685
A_22_P00004651	3.721	4.815
A_22_P00004653	1.794	3.297
A_22_P00004708	2.475	4.411
A_22_P00004721	3.723	4.961
A_22_P00004749	2.045	4.804
A_22_P00004838	1.769	2.765
A_22_P00004844	-2.91	4.879
A_22_P00004896	3.901	2.682
A_22_P00004926	-1.346	3.202
A_22_P00004931	0.932	2.465
A_22_P00004933	1.494	3.947
A_22_P00004951	2.227	2.47
A_22_P00004972	3.144	4.43
A_22_P00004974	5.672	4.888
A_22_P00004991	-1.399	2.791
A_22_P00005067	2.575	2.559
A_22_P00005086	2.636	2.839
A_22_P00005091	-3.238	3.321
A_22_P00005165	1.04	3.225
A_22_P00005168	2.031	2.882
A_22_P00005242	-2.678	3.133
A_22_P00005287	3.864	2.623
A_22_P00005302	1.226	3.147
A_22_P00005348	3.263	2.914
A_22_P00005502	3.378	2.495
A_22_P00005712	3.317	2.8
A_22_P00005744	0.943	2.458
A_22_P00005751	-2.831	2.585
A_22_P00005783	2.466	2.772
A_22_P00005840	-1.278	2.875
A_22_P00005863	-1.362	3.605
A_22_P00005871	-0.707	2.538
A_22_P00005945	1.315	2.84
A_22_P00005977	2.771	2.747
A_22_P00006033	-2.875	2.695
A_22_P00006034	-2.415	2.517
A_22_P00006058	1.566	3.299
A_22_P00006161	1.015	3.296
A_22_P00006192	1.592	3.246
A_22_P00006215	-2.204	2.513
A_22_P00006229	-1.591	2.845
A_22_P00006235	1.438	2.452
A_22_P00006260	1.518	3.454
A_22_P00006278	-1.383	3.23
A_22_P00006292	6.151	5.149
A_22_P00006534	1.578	3.278
A_22_P00006544	2.738	4.267
A_22_P00006639	6.853	7.553
A_22_P00006705	2.234	3.847
A_22_P00006743	1.632	3.896
A_22_P00006803	1.013	2.777
A_22_P00006815	4.006	3.089
A_22_P00006978	-2.457	4.208
A_22_P00006980	3.121	3.531
A_22_P00007002	-1.332	2.645
A_22_P00007065	6.074	5.564
A_22_P00007138	1.829	2.748
A_22_P00007210	-2.006	3.098
A_22_P00007298	-1.58	2.545
A_22_P00007302	0.98	2.442
A_22_P00007323	1.533	2.565
A_22_P00007441	3.1	2.47
A_22_P00007591	2.694	2.481
A_22_P00007601	-0.952	2.859
A_22_P00007695	-1.771	2.464
A_22_P00007699	1.251	2.909
A_22_P00007720	-2.868	2.705
A_22_P00007807	3.495	4.192
A_22_P00007835	-4.855	3.575
A_22_P00007972	2.844	5.046
A_22_P00008012	4.925	4.816
A_22_P00008038	1.653	2.758
A_22_P00008116	2.121	3.451
A_22_P00008143	-1.664	3.244
A_22_P00008144	-2.368	3.175
A_22_P00008145	-2.134	3.983
A_22_P00008212	-1.275	2.628
A_22_P00008287	-1.313	2.808
A_22_P00008322	1.451	3.121
A_22_P00008376	-2.873	2.713
A_22_P00008390	4.382	3.421
A_22_P00008397	1.715	3.228
A_22_P00008444	-2.965	2.865
A_22_P00008558	-0.925	2.714
A_22_P00008573	-0.924	2.882
A_22_P00008586	3.559	3.224
A_22_P00008588	-1.887	2.485
A_22_P00008646	4.406	3.125
A_22_P00008689	0.808	2.721
A_22_P00008734	-1.028	2.733
A_22_P00008853	2	4.201
A_22_P00008927	2.299	2.675
A_22_P00008946	-1.095	2.445
A_22_P00008967	2.771	3.056
A_22_P00009034	4.906	4.669
A_22_P00009206	2.316	2.448
A_22_P00009218	-1.002	2.566
A_22_P00009237	-3.522	3.935
A_22_P00009238	-3.788	3.554
A_22_P00009241	-1.712	3.564
A_22_P00009254	1.526	2.599
A_22_P00009291	-0.92	2.795
A_22_P00009296	3.566	4.028
A_22_P00009327	-2.334	3.203
A_22_P00009333	2.281	3.14
A_22_P00009338	-1.762	2.743
A_22_P00009484	-1.842	3.19
A_22_P00009485	-1.707	3.17
A_22_P00009529	-1.771	3.013
A_22_P00009722	-1.511	2.752
A_22_P00009767	3.344	3.159
A_22_P00009768	5.732	6.773
A_22_P00009814	1.602	3.139
A_22_P00009864	1.565	2.501
A_22_P00009867	1.508	2.663
A_22_P00009941	-2.486	3.144
A_22_P00009972	1.991	3.555
A_22_P00009995	2.718	2.603
A_22_P00010087	3.113	5.078
A_22_P00010107	2.811	3.75
A_22_P00010173	1.038	2.757
A_22_P00010174	-1.955	2.683
A_22_P00010201	-2.581	3.132
A_22_P00010374	-2.512	4.414
A_22_P00010389	3.411	4.6
A_22_P00010440	1.658	4.227
A_22_P00010593	-1.566	3.617
A_22_P00010628	-2.227	2.571
A_22_P00010642	4.935	4.172
A_22_P00010658	1.578	2.937
A_22_P00010760	1.74	2.935
A_22_P00010775	-1.119	2.453
A_22_P00010781	1.979	3.363
A_22_P00010804	-1.256	3.567
A_22_P00010864	4.312	4.238
A_22_P00011006	2.599	3.818
A_22_P00011027	-2.62	3.273
A_22_P00011207	2.317	3.351
A_22_P00011217	1.629	2.761
A_22_P00011327	3.671	3.881
A_22_P00011370	-3.895	4.197
A_22_P00011372	-3.214	3.832
A_22_P00011429	2.83	4.083
A_22_P00011671	1.217	2.619
A_22_P00011711	1.891	2.912
A_22_P00011747	-2.075	3.793
A_22_P00011780	2.926	2.79
A_22_P00011812	-2.594	3.144
A_22_P00011823	-1.859	3.867
A_22_P00011918	2.39	3.652
A_22_P00011997	1.218	2.456
A_22_P00012000	1.291	3.327
A_22_P00012038	2.193	3.401
A_22_P00012089	-3.941	2.582
A_22_P00012116	-1.549	3.138
A_22_P00012212	1.304	2.457
A_22_P00012220	-1.962	3.188
A_22_P00012375	-0.983	3.873
A_22_P00012377	-0.776	2.74
A_22_P00012456	-0.852	2.551
A_22_P00012489	1.896	3.408
A_22_P00012616	1.947	4.065
A_22_P00012669	1.216	2.511
A_22_P00012693	-0.927	2.503
A_22_P00012750	2.911	3.728
A_22_P00012866	1.304	2.449
A_22_P00012869	-2.068	2.849
A_22_P00012939	1.722	2.568
A_22_P00012974	2.677	3.439
A_22_P00013055	-1.062	3.3
A_22_P00013100	1.536	3.762
A_22_P00013137	-2.235	2.605
A_22_P00013165	-1.164	2.897
A_22_P00013285	1.383	2.472
A_22_P00013349	-3.522	2.741
A_22_P00013375	-1.629	3.137
A_22_P00013376	1.989	2.487
A_22_P00013510	-2.536	2.767
A_22_P00013616	1.335	2.628
A_22_P00013688	3.253	2.766
A_22_P00013780	3.478	3.119
A_22_P00013790	1.607	2.611
A_22_P00013804	3.651	5.96
A_22_P00013923	1.526	2.565
A_22_P00014094	-3.454	3.136
A_22_P00014147	2.307	2.554
A_22_P00014158	-1.14	2.688
A_22_P00014181	4.374	5.242
A_22_P00014191	3.732	4.038
A_22_P00014264	2.722	4.284
A_22_P00014325	-1.715	3.725
A_22_P00014378	-1.854	3.173
A_22_P00014387	-1.7	4.706
A_22_P00014490	-1.343	2.747
A_22_P00014673	3.372	3.339
A_22_P00014694	1.578	3.112
A_22_P00014722	4.19	3.867
A_22_P00014723	5.141	6.061
A_22_P00014724	3.461	5.977
A_22_P00014753	-1.813	2.51
A_22_P00014782	-2.168	2.553
A_22_P00014813	-2.97	4.201
A_22_P00014868	-2.066	3.086
A_22_P00014869	-3.074	3.361
A_22_P00014871	-5.448	2.91
A_22_P00014897	4.739	2.973
A_22_P00014925	0.899	2.569
A_22_P00015029	3.228	3.533
A_22_P00015031	3.413	2.751
A_22_P00015056	-1.549	2.782
A_22_P00015127	-1.375	3.207
A_22_P00015150	-4.121	3.036
A_22_P00015215	-2.039	3.622
A_22_P00015270	2.266	4.967
A_22_P00015301	-2.113	2.998
A_22_P00015324	-2.743	3.052
A_22_P00015351	-1.685	3.274
A_22_P00015400	-4.053	2.741
A_22_P00015403	1.918	3.772
A_22_P00015445	4.082	2.706
A_22_P00015463	4.772	4.142
A_22_P00015497	-1.982	2.943
A_22_P00015510	-1.507	3.073
A_22_P00015594	-1.68	2.762
A_22_P00015596	0.837	2.885
A_22_P00015734	-1.269	3.48
A_22_P00015758	2.039	3.17
A_22_P00015842	2.823	2.784
A_22_P00015848	2.484	4.7
A_22_P00015965	-0.809	2.599
A_22_P00015966	-1.79	2.722
A_22_P00016018	-1.527	2.762
A_22_P00016020	-1.001	2.928
A_22_P00016033	0.784	2.607
A_22_P00016052	-1.482	4.013
A_22_P00016058	-1.005	2.965
A_22_P00016093	1.721	2.445
A_22_P00016097	1.217	3.475
A_22_P00016162	-1.473	2.472
A_22_P00016236	-1.167	2.894
A_22_P00016255	-2.723	3.853
A_22_P00016353	1.406	3.227
A_22_P00016354	1.672	2.44
A_22_P00016377	5.866	3.633
A_22_P00016413	-3.211	2.79
A_22_P00016449	1.282	2.638
A_22_P00016586	1.601	2.726
A_22_P00016666	1.783	3.089
A_22_P00016878	1.693	2.969
A_22_P00016941	4.567	4.055
A_22_P00016980	1.584	3.835
A_22_P00017002	2.042	3.076
A_22_P00017011	6.792	5.723
A_22_P00017136	-2.093	2.988
A_22_P00017171	-2.562	3.243
A_22_P00017200	-2.043	3.326
A_22_P00017314	2.295	2.578
A_22_P00017341	1.569	2.467
A_22_P00017384	3.719	3.207
A_22_P00017490	1.838	2.747
A_22_P00017703	2.137	2.695
A_22_P00017775	2.973	2.525
A_22_P00017809	-1.091	2.869
A_22_P00017815	-1.07	3.047
A_22_P00017926	-1.668	2.71
A_22_P00017936	2.011	3.883
A_22_P00017937	-1.417	2.803
A_22_P00017968	-1.927	2.664
A_22_P00017970	-2.677	2.933
A_22_P00017983	-3.561	4.694
A_22_P00017991	-1.157	2.707
A_22_P00018111	1.923	3.811
A_22_P00018123	-0.986	2.516
A_22_P00018166	-1.131	3.475
A_22_P00018484	2.999	2.644
A_22_P00018498	3.349	3.285
A_22_P00018555	-1.113	2.523
A_22_P00018564	1.488	2.858
A_22_P00018617	-1.286	2.458
A_22_P00018685	1.255	3.295
A_22_P00018736	3.441	3.679
A_22_P00018817	-2.635	3.182
A_22_P00018829	-1.441	2.999
A_22_P00018885	2.178	2.601
A_22_P00019220	-1.609	2.663
A_22_P00019278	1.706	2.53
A_22_P00019361	7.934	6.388
A_22_P00019417	-1.624	2.825
A_22_P00019517	3.282	3.848
A_22_P00019634	4.163	4.94
A_22_P00019752	1.527	2.736
A_22_P00019911	5.712	5.437
A_22_P00020049	1.933	2.635
A_22_P00020127	-3.187	3.49
A_22_P00020158	4.21	4.477
A_22_P00020247	3.044	2.508
A_22_P00020297	1.94	4.637
A_22_P00020335	-0.864	2.871
A_22_P00020409	1.111	3.245
A_22_P00020597	1.497	2.988
A_22_P00020762	-0.779	2.456
A_22_P00020765	3.314	4.835
A_22_P00020772	-1.069	3.196
A_22_P00020907	4.522	4.324
A_22_P00020910	1.934	3.591
A_22_P00020960	-1.295	3.031
A_22_P00021104	2.052	2.885
A_22_P00021231	-1.041	2.76
A_22_P00021431	2.119	3.097
A_22_P00021469	-0.81	2.646
A_22_P00021708	-1.941	4.585
A_22_P00021727	0.764	2.598
A_22_P00021857	-1.329	2.677
A_22_P00021873	-2.07	2.946
A_22_P00021902	-0.913	2.847
A_22_P00021916	1.152	2.753
A_22_P00021963	-2.119	3.739
A_22_P00022296	-2.866	2.483
A_22_P00022364	-1.306	3.056
A_22_P00022412	-1.351	2.496
A_22_P00022427	8.305	5.661
A_22_P00022475	4.609	3.804
A_22_P00022659	-2.285	2.446
A_22_P00022810	-1.051	3.041
A_22_P00022873	1.688	3.759
A_22_P00022881	-2.832	2.871
A_22_P00022902	-1.149	2.587
A_22_P00022974	-0.861	2.569
A_22_P00023005	3.336	2.463
A_22_P00023038	-1.367	3.492
A_22_P00023149	6.301	6.007
A_22_P00023246	1.005	2.794
A_22_P00023274	1.454	2.96
A_22_P00023307	-1.774	2.593
A_22_P00023337	-3.418	2.469
A_22_P00023486	-4.26	4.829
A_22_P00023524	-1.882	3.026
A_22_P00023596	4.311	2.987
A_22_P00023631	2.093	3.335
A_22_P00023712	5.259	4.193
A_22_P00023870	-1.198	2.533
A_22_P00023999	-1.477	3.093
A_22_P00024045	3.118	4.131
A_22_P00024205	2.637	3.581
A_22_P00024236	4.039	4.312
A_22_P00024264	-0.793	2.651
A_22_P00024301	2.104	2.68
A_22_P00024420	-1.973	3.289
A_22_P00024421	3.263	3.27
A_22_P00024422	3.423	3.222
A_22_P00024715	-1.289	3.292
A_22_P00024789	-1.454	2.999
A_22_P00024948	1.706	3.431
A_22_P00025061	4.376	2.969
A_22_P00025103	-2.632	2.863
A_22_P00025125	-1.44	2.471
A_22_P00025259	2.733	3.93
A_22_P00025278	-1.566	2.693
A_22_P00025332	4.586	7.273
A_22_P00025535	2.937	2.583
A_22_P00025748	-2.383	3.376
A_22_P00025815	2.877	2.599
A_22_P00025821	-1.341	2.499
A_22_P00025883	-1.019	2.761
A_23_P100074	-1.487	2.967
A_23_P100127	-2.663	3.035
A_23_P100220	3.332	2.778
A_23_P100240	4.466	3.072
A_23_P100499	1.392	2.673
A_23_P100642	4.801	2.644
A_23_P100654	1.262	3.242
A_23_P101185	1.267	2.972
A_23_P10121	6.138	7.822
A_23_P101707	-1.976	3.466
A_23_P102331	3.277	2.994
A_23_P102508	-1.116	3.95
A_23_P102611	-5.189	4.115
A_23_P102832	-1.881	4.455
A_23_P102890	2.189	2.582
A_23_P102950	1.954	4.506
A_23_P103034	-1.822	3.89
A_23_P103104	-1.759	3.979
A_23_P103201	1.071	3.059
A_23_P103328	5.993	6.643
A_23_P103361	-2.647	3.142
A_23_P103465	-2.911	2.593
A_23_P103511	3.319	4.095
A_23_P103588	7.949	4.878
A_23_P103628	-1.356	3.687
A_23_P103703	5.932	3.702
A_23_P103720	2.641	2.544
A_23_P103775	-1.292	3.606
A_23_P103803	-2.678	6.339
A_23_P103864	-1.186	2.958
A_23_P103942	1.503	3.773
A_23_P103968	1.754	3.045
A_23_P104563	1.529	3.311
A_23_P104617	2.293	3.341
A_23_P104651	-3.096	2.878
A_23_P104705	2.858	2.839
A_23_P105028	-1.458	3.225
A_23_P105138	1.324	2.797
A_23_P105307	-1.596	2.898
A_23_P105368	-2.581	5.959
A_23_P105409	-1.06	3.019
A_23_P105465	-2.255	2.975
A_23_P105592	1.087	3.076
A_23_P105619	1.313	3.014
A_23_P105794	-2.477	4.678
A_23_P105862	1.626	3.382
A_23_P105957	-1.911	4.624
A_23_P105963	1.54	3.79
A_23_P106016	2.23	3.348
A_23_P106042	1.729	3.477
A_23_P106145	-2.031	2.953
A_23_P106389	-1.173	3.257
A_23_P106505	1.2	2.772
A_23_P106708	-0.949	2.889
A_23_P106761	-3.276	3.111
A_23_P106874	-2.794	5.336
A_23_P1072	2.901	3.975
A_23_P107283	1.723	2.631
A_23_P107336	-3.296	2.79
A_23_P107412	-1.675	2.559
A_23_P107432	-3.065	4.122
A_23_P107724	1.181	2.576
A_23_P10873	-1.425	2.874
A_23_P109333	1.35	2.985
A_23_P109913	-4.299	3.463
A_23_P110005	1.803	3.045
A_23_P1102	-0.845	2.769
A_23_P110266	4.347	4.122
A_23_P110319	7.742	8.254
A_23_P110412	1.857	3.798
A_23_P110569	-3.359	3.096
A_23_P11070	-3.86	4.153
A_23_P110791	-3.1	3.491
A_23_P110882	1.303	3.292
A_23_P110957	-3.133	2.847
A_23_P110961	2.448	3.704
A_23_P111000	-2.323	2.893
A_23_P111804	-1.094	3.226
A_23_P111888	-4.149	3.291
A_23_P111995	-3.759	2.678
A_23_P11201	-2.83	4.117
A_23_P112026	-3.755	3.77
A_23_P112159	-1	2.723
A_23_P112260	-1.299	2.448
A_23_P112289	1.392	2.632
A_23_P112452	-2.724	3.833
A_23_P112482	3.481	2.638
A_23_P112801	1.171	2.771
A_23_P112874	5.632	4.684
A_23_P113317	0.89	2.746
A_23_P113471	2.361	2.685
A_23_P114061	2.593	3.289
A_23_P114185	3.718	3.962
A_23_P114299	-4.557	3.045
A_23_P114353	2.245	3.013
A_23_P114423	2.354	3.098
A_23_P114903	-3.014	3.554
A_23_P115011	-3.455	3.255
A_23_P115022	4.733	2.654
A_23_P115091	7.514	7.449
A_23_P115356	1.17	3.3
A_23_P115407	2.395	3.382
A_23_P115645	-2.329	3.064
A_23_P115872	-4.601	3.414
A_23_P115919	1.817	3.227
A_23_P11598	1.561	3.231
A_23_P116264	1.636	2.754
A_23_P11629	5.884	3.874
A_23_P116557	-3.034	3.919
A_23_P116942	-3.784	3.209
A_23_P117157	1.931	2.494
A_23_P11729	-1.09	2.73
A_23_P117464	3.653	4.578
A_23_P117602	-4.091	2.622
A_23_P117852	-2.637	2.742
A_23_P117933	1.535	2.831
A_23_P118025	-2.608	2.709
A_23_P118392	4.144	3.159
A_23_P118406	-1.57	3.267
A_23_P11843	1.955	3.345
A_23_P118571	4.667	5.089
A_23_P11859	-2.212	2.641
A_23_P118615	2.721	2.778
A_23_P11862	-1.444	3.744
A_23_P118722	-1.595	2.721
A_23_P118815	-3.93	3.482
A_23_P119042	-3.848	3.9
A_23_P119102	-1.448	3.026
A_23_P119130	-1.232	3.73
A_23_P119478	-3.85	4.451
A_23_P119562	-2.034	2.682
A_23_P119835	-2.907	3.441
A_23_P120002	-1.224	4.007
A_23_P120153	-1.188	2.632
A_23_P120243	2.496	4.04
A_23_P12079	1.774	3.262
A_23_P120860	1.227	2.691
A_23_P120931	-3.111	3.615
A_23_P120982	2.155	3.102
A_23_P121095	1.106	3.044
A_23_P121215	-1.512	3.39
A_23_P121396	2.586	2.851
A_23_P121614	-1.484	2.444
A_23_P121695	-6.722	3.786
A_23_P121716	4.736	3.219
A_23_P121898	-1.986	4.546
A_23_P12199	2.901	3.413
A_23_P122144	3.718	4.975
A_23_P122439	-1.057	2.729
A_23_P122579	-1.201	3.923
A_23_P122674	-1.031	2.926
A_23_P122724	-2.549	2.754
A_23_P122815	-1.553	2.532
A_23_P122896	-2.083	3.728
A_23_P122937	-2.621	4.497
A_23_P122947	-1.678	3.914
A_23_P122976	2.098	2.675
A_23_P12336	1.623	2.45
A_23_P123393	-1.094	2.839
A_23_P12343	4.681	4.203
A_23_P123596	3.407	4.215
A_23_P123732	1.737	3.206
A_23_P12392	-3.111	2.795
A_23_P12405	2.852	3.442
A_23_P124108	-2.35	2.78
A_23_P124122	2.038	3.676
A_23_P124252	-2.405	3.924
A_23_P124417	-4.867	3.026
A_23_P124514	2.891	2.936
A_23_P125495	-1.822	2.566
A_23_P12554	-3.862	3.009
A_23_P125588	3.089	2.557
A_23_P125596	2.918	4.23
A_23_P125977	-4.352	4.013
A_23_P126103	1.524	2.983
A_23_P126266	-2.21	3.099
A_23_P126388	-1.762	2.594
A_23_P126499	1.786	2.548
A_23_P126540	-2.638	2.524
A_23_P126706	3.282	3.179
A_23_P126803	-1.628	3.476
A_23_P126888	-2.101	4.241
A_23_P126917	0.943	2.454
A_23_P127288	-4.739	3.449
A_23_P127460	-1.461	3.585
A_23_P128147	-1.335	2.532
A_23_P128201	-3.042	4.233
A_23_P128215	2.443	2.621
A_23_P128281	-3.321	3.328
A_23_P128323	6.52	5.415
A_23_P128375	2.939	3.246
A_23_P128470	-2.444	3.29
A_23_P128574	1.663	2.906
A_23_P128663	-1.956	3.944
A_23_P128728	2.895	3.104
A_23_P128808	-2.404	4.636
A_23_P128967	3.608	4.359
A_23_P128974	-4.372	3.802
A_23_P128993	-3.423	4.656
A_23_P12911	-1.102	2.665
A_23_P129246	-1.878	3.406
A_23_P129665	-5.165	4.683
A_23_P129835	3.284	2.677
A_23_P130027	7.015	5.506
A_23_P130040	1.639	2.543
A_23_P130343	2.188	4.267
A_23_P130352	3.223	4.522
A_23_P130815	-1.781	3.205
A_23_P130836	-0.996	2.516
A_23_P130919	-1.374	4.213
A_23_P131024	-3.907	2.623
A_23_P131435	-1.406	2.479
A_23_P131683	1.634	2.708
A_23_P131801	2.509	2.519
A_23_P1320	2.927	3.035
A_23_P132027	-4.277	4.323
A_23_P132057	-2.441	2.795
A_23_P132079	4.289	2.503
A_23_P132147	5.476	3.273
A_23_P132277	-1.49	3.459
A_23_P132316	-2.377	2.485
A_23_P132388	-1.441	2.474
A_23_P132675	1.575	2.705
A_23_P132718	1.786	2.921
A_23_P132910	1.564	3.903
A_23_P133284	-0.747	2.452
A_23_P133424	0.966	2.477
A_23_P133536	2.414	3.406
A_23_P133543	2.741	3.075
A_23_P133712	2.391	2.96
A_23_P13382	-3.153	2.818
A_23_P133902	-3.338	3.602
A_23_P133904	4.956	3.767
A_23_P133956	-3.476	3.206
A_23_P134109	-1.349	3.353
A_23_P134176	-2.221	3.293
A_23_P134295	-1.719	2.983
A_23_P134419	-2.404	3.07
A_23_P134714	1.579	2.521
A_23_P13493	-1.808	3.003
A_23_P134935	-1.682	3.042
A_23_P135611	0.894	2.836
A_23_P135616	1.197	3.327
A_23_P13604	2.076	3.667
A_23_P136077	3.386	2.927
A_23_P136310	1.976	4.036
A_23_P136405	-3.175	3.551
A_23_P136817	-1.998	4.714
A_23_P137057	2.054	2.465
A_23_P137139	-3.453	2.54
A_23_P137366	-4.612	3.979
A_23_P137434	1.245	2.616
A_23_P137689	-2.293	3.889
A_23_P137697	2.237	3.339
A_23_P137705	-1.751	3.134
A_23_P137797	-3.598	5.393
A_23_P137814	1.113	3.205
A_23_P137856	1.924	2.594
A_23_P137931	-5.27	5.573
A_23_P137935	-3.147	3.315
A_23_P138139	0.737	2.49
A_23_P138194	-3.854	3.051
A_23_P138680	-2.134	3.337
A_23_P138717	-1.902	4.602
A_23_P138725	-1.52	3.439
A_23_P138881	-1.697	3.15
A_23_P138910	2.011	3.268
A_23_P138967	1.462	2.938
A_23_P13914	-1.255	2.703
A_23_P139500	-3.478	4.163
A_23_P139585	-1.509	4.526
A_23_P139786	-3.17	4.426
A_23_P139919	-3.906	3.806
A_23_P139965	1.621	2.514
A_23_P140256	2.215	3.948
A_23_P14035	2.323	2.972
A_23_P141005	1.213	2.49
A_23_P141173	-1.988	2.848
A_23_P141315	-1.361	3.497
A_23_P141555	-2.282	3.129
A_23_P14174	-3.081	4.152
A_23_P141974	-0.929	2.815
A_23_P142322	1.286	2.634
A_23_P142407	-1.143	3.233
A_23_P142424	-2.247	2.76
A_23_P142447	-2.844	2.888
A_23_P142560	-1.181	2.631
A_23_P142631	1.96	3.153
A_23_P14273	0.956	2.513
A_23_P142738	3.424	7.124
A_23_P142815	6.154	4.572
A_23_P142830	2.277	4.065
A_23_P142974	-2.065	3.925
A_23_P143016	-1.777	3.613
A_23_P143120	-1.111	2.781
A_23_P143173	-2.116	4.23
A_23_P143374	1.697	3.452
A_23_P143621	-2.696	3.411
A_23_P143713	-2.879	3.037
A_23_P143987	-1.064	3.087
A_23_P144005	2.331	2.59
A_23_P144096	1.944	2.803
A_23_P144123	4.457	3.163
A_23_P144369	2.102	2.562
A_23_P145	1.418	3.989
A_23_P145096	-5.642	3.2
A_23_P1452	-1.08	2.469
A_23_P14564	-3.526	3.938
A_23_P145644	4.415	2.521
A_23_P145657	-1.751	2.604
A_23_P145718	-3.509	3.127
A_23_P145777	1.579	2.732
A_23_P145841	5.735	3.958
A_23_P145957	-1.276	2.907
A_23_P145965	1.402	3.215
A_23_P145984	2.113	2.856
A_23_P146233	2.774	2.629
A_23_P146354	0.816	2.436
A_23_P146417	1.419	2.638
A_23_P146576	-1.544	3.917
A_23_P146885	-1.497	3.148
A_23_P146946	2.638	4.424
A_23_P147025	-2.13	3.047
A_23_P14716	-0.996	3.216
A_23_P147388	1.458	4.075
A_23_P147431	-1.895	3.559
A_23_P14769	-1.046	2.767
A_23_P147711	1.889	2.447
A_23_P14804	0.89	2.948
A_23_P148121	-1.406	3.224
A_23_P148475	-4.504	3.105
A_23_P148556	-1.67	2.565
A_23_P14876	1.115	2.856
A_23_P148807	-1.582	3.039
A_23_P149249	-0.951	3.299
A_23_P149529	7.567	5.262
A_23_P14986	6.327	5.519
A_23_P149892	-0.898	2.604
A_23_P150249	-0.988	2.675
A_23_P150365	0.686	2.481
A_23_P150768	-2.976	3.299
A_23_P150903	-1.875	2.719
A_23_P151075	-1.776	3.83
A_23_P151150	-3.696	2.69
A_23_P15123	-0.872	2.837
A_23_P151307	2.948	3.03
A_23_P151791	-2.087	3.881
A_23_P151805	2.649	5.096
A_23_P151820	-2.539	4.016
A_23_P151975	6.612	5.804
A_23_P152666	0.82	2.828
A_23_P152791	-1.191	2.94
A_23_P152838	-3.761	3.644
A_23_P15285	-0.986	2.881
A_23_P152995	1.915	3.636
A_23_P153098	1.419	3.809
A_23_P153383	-0.964	3.47
A_23_P153441	1.32	3.213
A_23_P153586	2.027	2.797
A_23_P153676	2.213	3.924
A_23_P154217	3.084	2.532
A_23_P154338	5.137	4.701
A_23_P154358	5.538	6.226
A_23_P154643	2.873	2.803
A_23_P154688	3.408	3.219
A_23_P154806	1.529	2.562
A_23_P154962	-1.804	3.749
A_23_P155052	-2.194	2.588
A_23_P155057	-3.284	2.766
A_23_P15516	1.326	2.777
A_23_P155477	1.452	2.797
A_23_P155857	1.682	3.15
A_23_P155979	6.531	4.347
A_23_P156025	4.694	3.759
A_23_P156218	-3.724	3.106
A_23_P156284	1.395	3.19
A_23_P156289	-2.157	2.754
A_23_P156327	-4.525	2.651
A_23_P156852	1.401	4.074
A_23_P156890	4.193	3.357
A_23_P156907	1.298	2.728
A_23_P157136	2.662	4.617
A_23_P15727	-2.935	5.173
A_23_P157316	-1.765	2.956
A_23_P157793	-7.191	2.902
A_23_P157795	1.939	3.84
A_23_P157809	1.947	3.81
A_23_P157914	2.246	3.713
A_23_P157963	-1.538	2.487
A_23_P15844	-2.894	2.928
A_23_P158775	10.491	9.416
A_23_P158829	-1.783	3.634
A_23_P159125	3.909	5.424
A_23_P159335	-3.712	3.019
A_23_P159382	-1.566	2.798
A_23_P159974	3.425	2.82
A_23_P160025	-2.89	4.439
A_23_P160177	2.704	3.587
A_23_P160200	-1.169	2.956
A_23_P160567	2.956	3.337
A_23_P160618	-2.485	4.043
A_23_P160849	-3.167	4.268
A_23_P160940	3.863	2.528
A_23_P161076	-3.436	3.283
A_23_P161297	4.09	2.568
A_23_P161918	-0.756	2.628
A_23_P162211	1.605	2.524
A_23_P162300	-1.967	2.638
A_23_P162355	1.899	2.805
A_23_P162386	-2.919	3.497
A_23_P162486	-1.544	2.808
A_23_P16252	5.258	2.775
A_23_P162746	1.554	2.893
A_23_P163209	3.601	4.338
A_23_P163238	-2.082	2.894
A_23_P163306	3.56	4.434
A_23_P163481	-2.221	2.524
A_23_P163492	2.323	2.605
A_23_P163992	2.539	4.806
A_23_P164042	-1.648	3.015
A_23_P164179	1.751	2.625
A_23_P164237	-0.954	2.506
A_23_P16469	-4.489	2.734
A_23_P164826	-1.366	2.542
A_23_P165042	-3.145	3.495
A_23_P165078	-1.016	2.613
A_23_P165136	-2.584	4.038
A_23_P166087	-2.589	4.093
A_23_P166269	5.846	7.206
A_23_P166408	-3.006	2.75
A_23_P166459	-2.38	2.805
A_23_P166616	4.173	2.972
A_23_P166663	0.903	2.875
A_23_P166807	1.306	3.138
A_23_P166823	3.611	4.452
A_23_P167005	1.643	2.799
A_23_P167030	4.895	4.722
A_23_P167040	-2.117	2.711
A_23_P167121	3.812	3.233
A_23_P16722	-1.993	3.536
A_23_P167227	2.317	5.628
A_23_P167328	-4.564	2.689
A_23_P167509	3.349	2.55
A_23_P167818	2.37	3.266
A_23_P167920	1.062	3.073
A_23_P168357	1.821	3.123
A_23_P168490	-0.885	3.099
A_23_P168726	2.379	2.91
A_23_P169154	2.264	3.313
A_23_P169351	5.54	5.256
A_23_P169460	1.55	2.58
A_23_P169494	-1.985	3.124
A_23_P169629	-2.462	4.19
A_23_P16992	1.844	4.502
A_23_P169934	-0.858	2.655
A_23_P170574	-2.463	4.115
A_23_P170587	-1	2.489
A_23_P170626	1.254	2.858
A_23_P170839	0.709	2.474
A_23_P170901	2.834	4.73
A_23_P17103	1.612	3.214
A_23_P17134	8.153	6.978
A_23_P17204	-0.871	2.793
A_23_P17307	-0.921	3.528
A_23_P17345	-1.605	3.409
A_23_P17663	-1.569	3.331
A_23_P17706	-1.451	3.577
A_23_P17844	5.366	3.702
A_23_P18152	-2.411	2.818
A_23_P18452	-4.161	3.389
A_23_P18493	2.589	3.116
A_23_P18518	2.362	2.713
A_23_P18579	-2.586	2.684
A_23_P18692	1.94	3.007
A_23_P19210	-1.164	3.175
A_23_P19226	-0.888	3.294
A_23_P19369	2.109	3.526
A_23_P19592	-1.248	2.52
A_23_P1998	1.624	3.16
A_23_P200096	-1.756	2.498
A_23_P200126	-0.783	2.718
A_23_P200138	-3.734	3.755
A_23_P200298	1.199	2.491
A_23_P200325	-1.241	3.903
A_23_P200443	-2.058	3.208
A_23_P200728	-4.625	3.792
A_23_P200780	1.653	3.001
A_23_P201066	3.527	3.301
A_23_P201181	-3.341	3.267
A_23_P201248	4.225	3.52
A_23_P201264	1.09	3.387
A_23_P201386	2.648	3.816
A_23_P201551	2.658	5.477
A_23_P201778	-2.728	2.773
A_23_P20196	-1.972	2.562
A_23_P202071	-1.397	2.591
A_23_P202138	-1.625	2.535
A_23_P202156	-1.217	2.491
A_23_P202810	6.437	4.232
A_23_P202978	-2.226	2.717
A_23_P203115	3.517	3.979
A_23_P203173	-3.142	2.574
A_23_P203376	-3.068	3.827
A_23_P203819	-1.048	2.584
A_23_P203900	-4.093	5.092
A_23_P203972	-2.246	2.697
A_23_P204208	-3.816	3.832
A_23_P204304	2.935	3.979
A_23_P204375	-3.892	4.144
A_23_P204436	-1.96	5.382
A_23_P204503	1.36	2.561
A_23_P204630	3.108	4.624
A_23_P204791	3.044	5.186
A_23_P204801	-2.376	4.378
A_23_P204847	-2.921	3.205
A_23_P204879	1.244	2.93
A_23_P2052	1.851	2.622
A_23_P20558	0.743	2.524
A_23_P205623	-1.267	3.188
A_23_P205789	-1.327	3.16
A_23_P205997	-0.924	2.936
A_23_P206059	-2.436	3.171
A_23_P206077	-1.88	3.353
A_23_P206371	-2.746	3.047
A_23_P206532	0.706	2.514
A_23_P206806	-2.989	3.366
A_23_P20697	2.612	2.653
A_23_P207037	-2.504	3.198
A_23_P207319	-1.444	2.847
A_23_P207461	5.465	2.592
A_23_P207564	-3.045	2.617
A_23_P207742	1.964	2.457
A_23_P207811	1.098	2.815
A_23_P207879	-2.889	2.464
A_23_P207911	-2.629	4.468
A_23_P207967	1.103	2.575
A_23_P208182	-3.869	5.002
A_23_P208198	2.094	3.889
A_23_P208208	1.826	2.986
A_23_P208240	-1.342	3.071
A_23_P208358	-1.181	3.262
A_23_P208389	-2.046	2.604
A_23_P20852	2.006	4.519
A_23_P208866	-1.786	3.067
A_23_P208880	-1.721	2.975
A_23_P209129	-3.438	2.611
A_23_P209183	-2.369	4.509
A_23_P209678	-3.342	2.639
A_23_P20970	-1.144	2.573
A_23_P209726	-1.908	3.42
A_23_P209954	-2.266	4.695
A_23_P210164	3.232	7.083
A_23_P210176	1.319	2.732
A_23_P210253	-1.698	3.528
A_23_P210358	-1.424	3.604
A_23_P210482	-2.647	3.994
A_23_P21057	-4.677	2.889
A_23_P210608	-1.143	3.243
A_23_P210690	-3.455	3.267
A_23_P211080	-1.517	2.81
A_23_P211110	3.744	3.107
A_23_P211584	1.369	2.681
A_23_P211598	1.006	2.704
A_23_P211631	2.115	3.485
A_23_P211680	-2.99	3.149
A_23_P212196	1.031	3.082
A_23_P212258	10.605	4.428
A_23_P212310	0.819	2.608
A_23_P212383	0.881	2.698
A_23_P212397	1.387	2.497
A_23_P212568	-3.647	2.605
A_23_P212608	4.859	4.959
A_23_P212655	-2.689	3.53
A_23_P212830	2.814	2.987
A_23_P212844	-1.923	3.016
A_23_P213137	2.039	2.844
A_23_P213336	3.916	4.41
A_23_P213385	-2.093	2.918
A_23_P213584	-3.377	3.2
A_23_P213857	3.524	4.724
A_23_P213959	-1.524	2.743
A_23_P214244	3	2.966
A_23_P214267	8.322	5.14
A_23_P214330	-1.137	2.75
A_23_P214360	-4.874	2.738
A_23_P214743	4.213	3.097
A_23_P214907	-1.275	2.526
A_23_P215060	3.104	2.955
A_23_P215111	9.018	9.721
A_23_P215341	-1.216	3.083
A_23_P215461	-1.863	2.939
A_23_P21560	-3.451	3.977
A_23_P215751	1.336	3.469
A_23_P216118	4.511	5.715
A_23_P21618	2.952	3.764
A_23_P216340	-2.925	3.294
A_23_P216455	1.618	2.554
A_23_P216655	-2.678	3.063
A_23_P216920	-2.833	2.442
A_23_P216935	1.652	3.901
A_23_P217009	3.256	6.291
A_23_P217114	1.124	2.558
A_23_P217269	-3.634	3.764
A_23_P217379	5.396	2.776
A_23_P217778	-1.067	2.566
A_23_P218002	-1.886	2.651
A_23_P218058	-2.707	3.763
A_23_P218131	-1.238	2.528
A_23_P218434	1.48	2.882
A_23_P218626	2.493	4.131
A_23_P218770	-3.048	2.997
A_23_P218827	-2.68	3.429
A_23_P218937	-1.326	2.678
A_23_P218942	-2.138	3.97
A_23_P219060	-1.33	2.879
A_23_P22119	-1.083	2.471
A_23_P22224	-2.15	4.8
A_23_P22433	-0.963	3.39
A_23_P2271	-6.177	3.095
A_23_P2294	-1.352	2.992
A_23_P23029	7.489	5.613
A_23_P23155	3.135	2.628
A_23_P2317	2.585	3.066
A_23_P23194	1.827	3.566
A_23_P23279	-2.223	4.355
A_23_P233	2.318	3.414
A_23_P23303	-3.264	3.149
A_23_P23443	-1.721	4.011
A_23_P23584	1.38	2.793
A_23_P23639	-1.981	2.624
A_23_P23797	9.208	6.758
A_23_P24077	-1.312	2.721
A_23_P2414	2.973	5.485
A_23_P24332	7.181	4.733
A_23_P24345	1.376	3.123
A_23_P24384	-2.103	2.559
A_23_P24389	-2.413	3.011
A_23_P24515	3.093	4.924
A_23_P24688	3.99	5.349
A_23_P24751	-0.732	2.627
A_23_P24784	-2.334	3.624
A_23_P250102	2.72	5.087
A_23_P250245	-3.175	6.406
A_23_P250385	-4.328	3.151
A_23_P250413	-3.38	3.418
A_23_P250607	1.577	2.891
A_23_P25069	-2.344	2.686
A_23_P250982	1.559	2.791
A_23_P251151	6.578	4.879
A_23_P251421	-2.982	2.525
A_23_P25150	1.255	2.465
A_23_P25155	-2.75	3.336
A_23_P251562	0.948	2.627
A_23_P251836	2.047	4.441
A_23_P252106	-1.856	3.442
A_23_P25215	-1.572	3.654
A_23_P252283	-0.985	3.688
A_23_P252306	3.534	3.699
A_23_P252388	-1.827	3.405
A_23_P252681	-0.916	2.997
A_23_P252825	0.7	2.77
A_23_P253012	2.942	3.132
A_23_P253350	3.512	2.692
A_23_P253395	1.224	3.196
A_23_P25348	1.172	2.782
A_23_P253524	-3.174	2.721
A_23_P253896	4.228	4.225
A_23_P254165	2.079	2.704
A_23_P254271	-1.355	2.928
A_23_P25433	-1.081	3.097
A_23_P254404	-1.466	2.604
A_23_P254573	-1.187	2.874
A_23_P254741	2.693	3.713
A_23_P255104	-3.899	3.548
A_23_P255126	-2.531	4.624
A_23_P25525	-1.131	2.886
A_23_P255653	-1.347	2.572
A_23_P255785	-1.355	2.663
A_23_P256312	1.143	2.543
A_23_P256375	-1.516	4.665
A_23_P256413	-1.564	2.449
A_23_P256561	-3.372	3.662
A_23_P256663	-1.306	2.636
A_23_P25684	1.05	2.509
A_23_P256948	-4.212	2.605
A_23_P256956	-4.49	2.905
A_23_P256965	1.894	2.975
A_23_P257164	1.441	2.595
A_23_P257176	3.874	4.565
A_23_P257256	-1.294	2.449
A_23_P257365	-2.925	3.219
A_23_P257803	1.465	2.596
A_23_P257815	-3.36	2.907
A_23_P257834	5.351	2.855
A_23_P257895	-1.159	3.952
A_23_P257971	2.194	3.515
A_23_P258071	-1.08	3.369
A_23_P25813	4.015	3.923
A_23_P258493	-2.985	3.705
A_23_P258698	-0.742	2.886
A_23_P258769	-2.038	4.036
A_23_P259127	3.546	4.84
A_23_P259141	-1.802	2.552
A_23_P259344	-2.607	3.256
A_23_P259413	-1.49	2.832
A_23_P259506	1.683	3.009
A_23_P259521	-1.188	3.059
A_23_P259580	-1.223	2.503
A_23_P259621	-2.749	3.753
A_23_P259707	5.645	6.498
A_23_P2645	-4.934	2.9
A_23_P26583	-2.428	3.286
A_23_P26629	-3.259	3.055
A_23_P26771	-3.251	2.955
A_23_P26954	-1.145	2.471
A_23_P27005	1.848	2.659
A_23_P27229	-1.537	2.445
A_23_P27315	-2.252	4.524
A_23_P27649	1.961	2.566
A_23_P28507	-1.125	2.569
A_23_P28733	-1.514	3.451
A_23_P28857	-3.28	3.149
A_23_P29005	-2.523	3.864
A_23_P29036	-1.518	4.218
A_23_P29067	4.543	3.455
A_23_P29153	1.436	2.87
A_23_P29384	1.494	2.969
A_23_P29773	-3.473	3.467
A_23_P29830	-0.796	2.647
A_23_P29836	0.851	2.441
A_23_P300033	2.645	3.216
A_23_P30069	-1.608	3.559
A_23_P30126	2.523	3.58
A_23_P3014	-2.636	3.533
A_23_P301846	5.524	3.591
A_23_P302550	-2.696	2.888
A_23_P30294	1.755	3.995
A_23_P303145	2.263	3.877
A_23_P303210	-1.586	2.788
A_23_P303978	2.728	3.376
A_23_P304110	5.196	2.588
A_23_P304897	2.275	2.452
A_23_P305092	-3.934	2.549
A_23_P305140	1.49	2.846
A_23_P305198	-2.21	2.48
A_23_P30547	-3.573	4.898
A_23_P30554	2.227	2.798
A_23_P30567	5.396	4.527
A_23_P30582	4.002	4.764
A_23_P3065	2.971	2.703
A_23_P30693	8.099	3.829
A_23_P306941	-2.546	2.502
A_23_P307161	1.554	2.65
A_23_P307563	-2.163	4.063
A_23_P307844	3.681	4.852
A_23_P307860	5.092	4.436
A_23_P30799	-2.09	3.043
A_23_P308305	-1.193	2.83
A_23_P308954	1.39	2.806
A_23_P30913	-2.256	3.917
A_23_P309207	1.507	2.641
A_23_P30972	-1.052	2.505
A_23_P309720	-4.316	4.149
A_23_P310022	1.122	2.599
A_23_P311875	-3.306	2.845
A_23_P311895	5.175	4.267
A_23_P312132	-3.123	3.096
A_23_P31273	2.933	2.894
A_23_P312752	2.795	2.543
A_23_P314145	0.839	2.653
A_23_P314250	-3.145	4.003
A_23_P315122	3.442	4.334
A_23_P315772	-1.808	3.723
A_23_P316121	3.053	2.724
A_23_P316511	1.778	2.869
A_23_P316812	1.497	3.208
A_23_P317324	2.595	3.559
A_23_P3177	3.06	2.535
A_23_P317760	3.649	3.51
A_23_P317796	-1.276	3.584
A_23_P318284	2.221	3.7
A_23_P318604	0.969	2.558
A_23_P318938	6.039	5.367
A_23_P319013	-0.813	2.785
A_23_P319027	2.653	2.67
A_23_P319572	2.783	4.092
A_23_P319633	2.859	4.31
A_23_P319719	-1.461	3.631
A_23_P320739	-1.06	2.608
A_23_P321034	2.045	3.535
A_23_P32115	3.291	2.976
A_23_P321201	-0.864	2.95
A_23_P321377	-1.471	2.619
A_23_P32143	7.675	2.738
A_23_P321511	-1.381	2.791
A_23_P321892	9.243	6.636
A_23_P321913	-2.545	3.455
A_23_P321984	-3.243	3.307
A_23_P32308	2.658	3.008
A_23_P323180	2.509	5.226
A_23_P32404	-3.631	3.5
A_23_P32500	-2.287	2.839
A_23_P325155	-1.728	2.987
A_23_P32577	4.253	3.533
A_23_P325924	-1.903	2.57
A_23_P326142	-1.182	2.976
A_23_P326319	1.5	3.248
A_23_P326414	2.154	2.767
A_23_P326893	1.656	3.082
A_23_P32707	-2.747	2.612
A_23_P327519	-1.534	2.832
A_23_P328074	1.755	3.289
A_23_P328206	1.588	2.817
A_23_P328545	2	3.861
A_23_P329261	-2.093	4.775
A_23_P329573	-3.219	3.632
A_23_P329870	-2.22	3.901
A_23_P3302	2.81	2.993
A_23_P330461	3.651	3.499
A_23_P330578	-1.665	3.723
A_23_P331211	2.03	2.914
A_23_P331479	-2.595	4.912
A_23_P331748	-3.567	4.61
A_23_P331928	-2.167	2.589
A_23_P331943	-0.817	2.538
A_23_P332960	1.504	2.552
A_23_P333683	1.605	2.608
A_23_P334263	1.258	3.29
A_23_P334328	1.419	3.459
A_23_P334664	-1.157	2.47
A_23_P334955	4.413	3.857
A_23_P335428	1.651	3.777
A_23_P3355	-0.7	2.832
A_23_P335848	-0.894	2.603
A_23_P336513	-1.385	2.446
A_23_P336554	-1.256	2.555
A_23_P336663	3.759	3.2
A_23_P33723	-3.517	3.349
A_23_P337899	2.866	2.561
A_23_P338519	1.214	3.117
A_23_P338890	-1.274	3.107
A_23_P339588	-2.381	3.143
A_23_P339818	1.167	2.493
A_23_P340019	-2.629	2.721
A_23_P340158	1.439	3.338
A_23_P340376	4.909	4.382
A_23_P341567	-2.325	2.692
A_23_P342091	0.939	2.744
A_23_P342138	1.996	2.668
A_23_P343366	1.091	2.709
A_23_P343935	-1.048	3.333
A_23_P344281	0.936	2.898
A_23_P344594	3.059	3.217
A_23_P345725	2.764	3.831
A_23_P34578	-0.801	2.495
A_23_P34676	-3.463	3.829
A_23_P346800	4.181	2.859
A_23_P346900	3.463	5.651
A_23_P34700	4.176	2.746
A_23_P347059	1.299	2.897
A_23_P348383	1.701	2.888
A_23_P348524	-2.532	2.498
A_23_P348636	3.32	3.908
A_23_P349406	-2.3	3.269
A_23_P349676	-2.486	2.751
A_23_P34968	-0.975	3.067
A_23_P350074	3.578	6.37
A_23_P35045	-3.071	3.33
A_23_P35055	5.819	5.533
A_23_P350678	2.801	4.474
A_23_P351342	-0.869	2.625
A_23_P352426	-2.181	2.725
A_23_P353005	-1.338	3.162
A_23_P353014	-2.819	3.087
A_23_P353035	1.539	2.981
A_23_P353888	-2.188	3.199
A_23_P35399	1.172	2.783
A_23_P354151	-3.706	2.648
A_23_P354208	-1.609	2.446
A_23_P354297	-1.296	3.199
A_23_P354547	-1.128	2.877
A_23_P35467	1.102	2.868
A_23_P354798	1.517	3.905
A_23_P356616	2.239	3.029
A_23_P356684	-4.013	2.605
A_23_P357101	-2.843	3.581
A_23_P357185	2.027	2.627
A_23_P357207	4.257	4.095
A_23_P357351	1.039	2.484
A_23_P357811	-1.396	2.604
A_23_P357881	-3.586	3.301
A_23_P358944	-1.344	3.609
A_23_P35912	-1.927	3.577
A_23_P35916	-1.481	3.187
A_23_P359245	-1.838	3.027
A_23_P359647	1.25	3.151
A_23_P360754	-4.171	2.542
A_23_P36120	-3.39	3.743
A_23_P361744	2.063	2.706
A_23_P361940	-4.538	3.512
A_23_P36226	1.464	2.68
A_23_P362637	-0.746	2.584
A_23_P363174	-2.313	3.369
A_23_P363203	3.289	4.351
A_23_P363313	1.441	3.089
A_23_P363316	2.902	3.725
A_23_P363331	2.154	2.439
A_23_P363647	-1.231	2.569
A_23_P363936	1.215	3.18
A_23_P364107	-1.54	4.736
A_23_P3643	2.971	3.142
A_23_P364613	2.787	2.704
A_23_P364625	4.935	2.814
A_23_P365218	3.953	4.788
A_23_P365412	6.478	3.82
A_23_P365719	-1.681	3.314
A_23_P365738	2.811	2.903
A_23_P366376	4.111	2.691
A_23_P366394	-2.962	3.632
A_23_P367899	1.617	2.812
A_23_P368101	-0.799	2.828
A_23_P368126	0.932	2.678
A_23_P368225	-2.538	3.789
A_23_P36865	-1.015	2.822
A_23_P368681	-1.53	3.166
A_23_P368711	-2.227	3.183
A_23_P36882	3.15	3.064
A_23_P36888	-2.014	3.21
A_23_P368896	-1.712	2.895
A_23_P368934	0.967	2.604
A_23_P369815	-4.357	2.727
A_23_P370588	4.781	4.551
A_23_P370666	3.943	3.147
A_23_P370830	4.746	4.41
A_23_P371215	-2.267	2.539
A_23_P371239	-1.165	2.678
A_23_P371266	1.89	2.8
A_23_P37265	1.335	2.482
A_23_P372834	3.689	2.505
A_23_P373054	1.878	3.881
A_23_P37391	1.332	4.306
A_23_P374082	-2.198	3.572
A_23_P374695	3.046	3.804
A_23_P375	-2.298	2.651
A_23_P37514	-1.042	2.719
A_23_P375354	1.962	3.589
A_23_P376060	-3.908	3.147
A_23_P376114	-1.343	2.624
A_23_P376557	-2.727	2.782
A_23_P376599	1.713	4.672
A_23_P376727	2.14	2.566
A_23_P377996	1.408	2.828
A_23_P378926	1.938	2.869
A_23_P379054	6.387	5.055
A_23_P379200	-1.013	3.334
A_23_P380371	-1.453	2.651
A_23_P380857	-1.968	3.184
A_23_P381746	4.088	3.642
A_23_P382065	4.416	2.743
A_23_P382602	1.138	2.901
A_23_P382835	-3.024	4.22
A_23_P383679	2.144	2.574
A_23_P383915	-3.955	3.409
A_23_P383986	-2.441	2.721
[truncated: 2,269 more rows]
