# Supplementary material for: Integrative Meta‐Analysis and WGCNA Reveal Candidate Diagnostic Hub Genes in Clear Cell Carcinoma
Source: Int J Cell Biol. 2026 Feb 2;2026:5567255. doi: 10.1155/ijcb/5567255 (PMC12865128; doi:10.1155/ijcb/5567255)
Supplement: Supplementary file 2 — Supporting Information 2 File S1 (A–L) Represent log2 (fold change) and p value of DEGs from GSE11024, GSE11151, GSE16441, GSE36895, GSE46699, GSE53000, GSE53757, GSE66270, GSE68417, GSE71963, GSE76351, and GSE168845 datasets. [file IJCB-2026-5567255-s002.zip › Supplementary file 1 K.tsv]

ID	Gene.symbol	Gene.title	log2(fold change)	-log10(Pvalue)
7892502			-0.595	4.737
7892521			-0.751	2.135
7892527			-1.527	5.529
7892529			-0.568	3.134
7892530			-0.918	2.733
7892559			-0.673	4.073
7892566			-0.609	1.863
7892576			-1.076	2.848
7892577			0.517	2.126
7892578			-0.837	3.993
7892579			-0.685	2.367
7892589			-1.535	5.838
7892590			-0.688	2.256
7892598			0.966	3.067
7892608			-0.737	7.558
7892613			-0.587	3.024
7892633			-1.201	8.226
7892637			-1.503	4.183
7892643			-0.643	2.128
7892648			-1.169	1.949
7892661			1.346	6.164
7892665			-1.043	6.567
7892675			-0.894	3.917
7892680			-0.694	3.687
7892681			-0.54	2.341
7892699			-0.935	3.833
7892701			-0.517	2.726
7892705			-1.397	3.026
7892719			-0.606	3.367
7892720			-0.868	2.416
7892721			-0.585	1.858
7892731			-1.018	1.845
7892732			1.84	3.027
7892742			1.13	5.626
7892757			0.874	3.807
7892786			-0.534	2.472
7892792			-0.749	2.009
7892808			0.794	5.835
7892810			0.564	3.313
7892816			-0.582	3.499
7892819			-0.536	3.186
7892831			-0.989	2.373
7892835			-0.556	3.798
7892841			-0.612	4.059
7892845			-0.724	8.842
7892848			-0.788	2.776
7892853			-0.606	2.588
7892861			0.781	2.284
7892862			1.106	4.849
7892877			-0.781	2.314
7892895			0.937	5.8
7892897			-0.94	5.12
7892905			-0.543	2.285
7892906			-0.707	3.971
7892909			-0.939	2.794
7892914			-0.75	2.281
7892915			-0.818	2.255
7892917			-0.842	6.032
7892931			-0.513	2.278
7892934			-0.886	5.636
7892937			-0.617	1.861
7892944			-0.513	2.411
7892954			0.863	2.953
7892959			-1.528	4.922
7892962			-0.749	2.634
7892966			0.982	3.662
7892977			-0.502	2.16
7892978			-0.833	2.042
7892981			1.043	2.545
7892982			-1.615	3.19
7892984			-0.709	4.127
7892985			-0.723	6.198
7892989			-0.701	2.492
7892992			-0.519	3.834
7892996			-0.703	4.93
7892999			-0.675	2.085
7893002			-0.999	3.06
7893013			-0.568	3.134
7893019			-1.55	2.883
7893028			-0.622	2.083
7893034			-0.858	3.024
7893035			-0.57	6.039
7893036			0.642	4.394
7893051			-0.528	1.87
7893079			1.269	4.495
7893082			-0.679	3.114
7893083			-1.265	5
7893089			-0.712	5.177
7893091			-1.263	4.705
7893102			-0.803	2.737
7893115			-1.155	3.481
7893121			-0.512	1.999
7893123			-0.844	2.738
7893128			1.433	1.994
7893129			-0.879	2.091
7893134			-0.673	3.535
7893140			-0.533	2.547
7893156			-1.1	2.618
7893158			-0.547	5.872
7893159			-0.75	1.85
7893177			-0.908	1.967
7893184			-1.106	4.155
7893185			-0.961	2.403
7893186			-0.735	2.056
7893187			0.831	5.308
7893190			-0.858	2.989
7893207			-0.534	1.941
7893215			-0.668	2.457
7893219			-0.537	2.574
7893225			-0.973	2.23
7893233			-0.582	2.912
7893238			0.888	2.834
7893255			-0.548	1.878
7893258			0.744	2.945
7893259			-0.612	2.503
7893262			1.105	6.281
7893273			-0.809	2.999
7893277			-0.77	3.761
7893288			-0.733	1.941
7893296			-0.884	2.182
7893297			1.148	5.097
7893304			-0.647	1.869
7893308			-1.066	3.607
7893315			-0.918	3.723
7893337			-0.566	2.905
7893340			-0.644	1.94
7893341			-0.724	8.842
7893343			-1.056	3.65
7893344			-1.361	5.449
7893346			0.513	2.126
7893350			-1.066	4.799
7893358			-1.259	5.191
7893363			-1.036	3.982
7893365			-0.913	3.73
7893376			-0.979	4.808
7893382			-0.562	2.141
7893384			0.529	2.8
7893391			-0.561	4.424
7893405			-0.512	2.171
7893420			-0.989	4.227
7893428			-0.644	3.599
7893437			-0.774	2.673
7893441			0.575	2.758
7893455			-0.628	1.989
7893459			-0.626	2.167
7893467			-0.545	2.914
7893468			-0.824	2.684
7893482			-1.096	4.234
7893498			-0.509	2.323
7893501			-0.78	2.867
7893514			-0.84	3.571
7893515			-0.624	3.76
7893516			-0.532	2.102
7893518			-0.595	3.281
7893523			-1.316	3.118
7893525			0.676	2.527
7893529			-0.876	3.257
7893532			-0.564	2.228
7893558			1.15	7.081
7893560			-0.54	2.331
7893565			-0.988	2.542
7893567			0.522	2.047
7893570			1.71	5.503
7893571			-0.533	2.864
7893574			0.983	4.641
7893603			-0.726	3.149
7893610			-0.506	4.217
7893617			-1.096	2.279
7893619			1.011	4.458
7893620			-0.564	2.228
7893627			-0.787	2.335
7893628			0.804	2.582
7893633			-0.615	1.857
7893634			-0.646	3.785
7893640			-0.976	5.665
7893657			-1.196	3.512
7893667			-0.694	3.467
7893700			1.068	2.95
7893703			-0.815	2.571
7893712			-0.685	4.783
7893717			-1.069	3.928
7893721			0.905	2.323
7893724			-0.688	4.947
7893728			-0.782	4.131
7893731			-0.506	3.114
7893736			-1.022	3.124
7893737			-1.252	6.123
7893738			-0.746	3.996
7893761			-1.022	3.447
7893765			-0.839	4.061
7893769			-0.502	2.852
7893771			-1.032	5.189
7893792			-0.693	3.888
7893794			-0.629	1.905
7893816			0.828	3.551
7893828			-0.71	2.358
7893840			-0.569	2.789
7893851			-0.833	2.559
7893862			-1.119	2.926
7893866			-0.572	3.715
7893867			-0.533	3.372
7893870			-0.571	2.554
7893872			-0.945	2.591
7893873			-0.61	3.014
7893875			-0.523	3.789
7893876			-0.986	3.74
7893879			-0.532	4.892
7893883			0.908	5.611
7893892			-0.608	2.33
7893905			-0.529	3.479
7893907			-1.106	3.167
7893914			-0.794	3.879
7893924			-1.467	3.083
7893928			-0.728	6.129
7893929			-0.692	4.311
7893934			-0.838	4.69
7893938			0.589	2.935
7893947			-0.529	2.284
7893951			-0.749	2.443
7893957			-0.629	3.919
7893967			-0.516	2.31
7893968			-1.162	3.335
7893980			-0.599	2.4
7893989			-0.939	3.643
7893998			-0.652	3.026
7894001			-1.263	2.922
7894002			1.08	9.234
7894007			-0.546	3.289
7894013			-0.617	4.191
7894015			0.594	2.519
7894017			0.882	2.555
7894026			-0.512	2.226
7894027			-0.521	2.045
7894029			-0.54	3.629
7894042			-0.539	2.227
7894052			-0.982	2.577
7894057			-0.937	5.476
7894061			-1.227	4.959
7894062			-0.538	3.522
7894063			-0.579	2.223
7894066			-0.85	4.329
7894070			-0.552	3.401
7894080			-1.199	3.113
7894087			-0.56	4.321
7894104			-0.687	2.101
7894106			-0.509	2.076
7894109			-0.553	2.887
7894112			-0.87	3.252
7894119			-0.747	3.727
7894120			-0.566	2.311
7894125			-0.645	2.497
7894130			0.583	3.151
7894135			-0.65	5.548
7894141			-0.681	2.457
7894142			0.662	2.059
7894167			-1.096	2.508
7894177			-0.658	2.176
7894182			-0.725	2.251
7894188			0.675	2.575
7894194			-0.542	3.069
7894210			-0.957	2.593
7894213			-0.706	3.342
7894214			-0.663	3.612
7894218			-0.535	3.838
7894220			-0.904	2.288
7894224			-0.744	3.267
7894240			-1.037	2.712
7894254			-0.726	2.009
7894260			-0.592	2.297
7894266			1.082	3.862
7894267			-0.682	2.748
7894272			0.814	3.894
7894273			-1.14	2.328
7894278			-0.513	5.154
7894284			0.791	4.864
7894285			-0.875	3.867
7894292			-0.839	2.151
7894296			-1.762	5.007
7894303			-0.615	3.355
7894305			-0.624	3.61
7894310			-0.774	1.881
7894315			0.718	2.338
7894318			-0.886	1.885
7894325			-0.57	2.001
7894328			-0.786	1.959
7894343			-0.662	2.482
7894345			-0.775	2.207
7894355			1.201	2.944
7894367			1.563	8.362
7894378			-0.866	2.205
7894385			-0.846	2.145
7894390			-0.558	2.644
7894398			-0.898	3.856
7894405			-1.234	2.322
7894409			-0.939	2.865
7894420			-0.804	3.34
7894422			-0.835	2.025
7894439			-0.633	3.871
7894442			-0.697	4.834
7894453			-1.196	8.731
7894455			-0.844	3.684
7894460			-0.534	2.012
7894467			-0.539	2.715
7894476			-0.624	2.175
7894479			0.588	2.137
7894482			-0.823	5.529
7894485			-0.746	2.63
7894503			-0.641	2.947
7894508			-0.745	5.853
7894510			-0.733	2.749
7894513			-0.565	2.123
7894529			1.851	7.931
7894547			-0.609	2.126
7894550			-0.682	4.06
7894552			1.005	4.46
7894559			-0.821	3.141
7894571			-0.804	4.604
7894579			0.745	4.859
7894582			-0.964	3.056
7894590			-0.848	2.787
7894613			-0.606	3.604
7894626			-0.652	4.744
7894627			0.547	3.047
7894639			0.754	3.396
7894641			-0.655	4.833
7894644			-0.575	2.203
7894655			-1.152	7.671
7894664			-1.216	6.982
7894680			-0.642	1.873
7894688			-1.44	2.29
7894694			-1.284	2.208
7894702			-0.543	3.651
7894707			-0.85	5.86
7894717			-0.619	3.09
7894720			-1.218	2.825
7894732			-0.694	3.436
7894740			-0.569	3.076
7894744			-0.714	4.433
7894748			-0.655	2.414
7894752			-0.965	3.24
7894760			-0.593	2.187
7894762			-0.608	2.491
7894768			-0.5	2.294
7894769			-0.513	2.249
7894772			-0.639	2.658
7894774			-0.549	3.26
7894775			-0.683	1.895
7894783			-1.061	1.965
7894812			-0.986	2.178
7894817			-0.697	3.909
7894819			-1.626	3.151
7894820			-0.956	3.649
7894821			-0.57	6.039
7894836			-1.216	2.118
7894840			-0.737	7.558
7894843			-0.536	3.091
7894851			-0.72	1.874
7894852			-1.004	2.453
7894854			-0.647	2.184
7894861			-0.98	2.131
7894865			-0.646	4.363
7894867			-1.236	3.272
7894876			-1.358	3.108
7894882			-0.825	2.402
7894888			-0.926	6.04
7894899			-0.928	4.105
7894908			0.72	4.667
7894917			-0.534	2.948
7894919			-0.991	4.953
7894931			0.623	2.041
7894944			-1.162	4.704
7894949			-0.785	5.244
7894952			-1.382	3.052
7894955			-1.233	3.383
7894957			-0.574	1.902
7894963			-1.235	3.323
7894971			-0.503	2.155
7894984			-0.633	2.06
7894986			-0.629	3.09
7894996			-0.843	3.515
7895001			-0.573	2.012
7895007			-0.52	3.636
7895014			-0.894	1.872
7895016			0.934	3.249
7895019			-1.299	2.455
7895020			-0.957	6.452
7895026			-0.872	3.105
7895029			0.56	2.374
7895031			1.165	4.579
7895044			-1.404	4.263
7895046			-0.698	5.782
7895050			-0.768	4.643
7895073			-0.76	2.996
7895090			1.146	4.684
7895093			-1.04	2.374
7895095			-0.61	2.64
7895105			-1.126	2.779
7895112			-0.503	2.371
7895117			-0.811	2.369
7895121			-1.153	3.759
7895131			-0.815	4.028
7895134			-0.602	2.704
7895137			-0.64	3.149
7895146			-0.654	2.874
7895154			-0.994	3.191
7895171			-0.634	2.314
7895185			-0.708	1.872
7895206			-0.764	3.119
7895210			-0.52	4.662
7895222			-0.696	2.162
7895225			-0.774	4.639
7895226			-0.808	3.222
7895250			-0.707	1.901
7895254			-0.758	5.266
7895257			-0.865	3.933
7895258			1.024	2.605
7895260			-0.833	2.042
7895261			-0.558	3.806
7895262			-1.136	2.712
7895267			-0.699	1.981
7895273			-0.567	2.643
7895277			1.062	3.605
7895292			-1.202	5.515
7895301			-1.141	2.438
7895317			-0.664	4.819
7895324			-0.731	3.347
7895330			0.6	3.696
7895335			-0.531	2.251
7895343			-0.65	3.543
7895349			-1.478	2.914
7895350			-1.012	2.242
7895361			-0.727	2.032
7895373			-0.508	2.014
7895374			-0.635	7.31
7895385			-0.724	2.785
7895392			-0.688	7.823
7895393			0.729	2.795
7895405			1.365	6.77
7895412			-1.092	3.847
7895415			0.631	2.871
7895416			-0.624	2.176
7895425			-1.439	3.141
7895432			-1.318	2.359
7895439			-0.574	2.319
7895443			-0.558	2.644
7895450			-0.588	6.626
7895453			-0.865	4.804
7895456			-0.816	2.452
7895464			-0.514	2.435
7895472			-0.636	2.576
7895476			-0.538	5.636
7895481			0.6	2.944
7895482			-0.634	2.497
7895493			-1.052	3.033
7895498			-0.636	2.756
7895501			-0.596	2.052
7895510			-0.649	8.156
7895536			-0.688	2.077
7895555			-0.691	2.336
7895570			-0.811	2.555
7895575			-0.755	2.958
7895576			-1.17	2.344
7895591			-0.77	2.623
7895592			-0.873	4.023
7895598			-0.678	2.229
7895600			-0.928	4.105
7895616			-0.815	5.05
7895622			-1.121	4.008
7895629			-0.574	4.486
7895632			1.077	3.092
7895637			-1.135	3.694
7895638			-1.094	5.248
7895640			-0.7	2.62
7895652			-0.584	1.982
7895654			-0.739	4.278
7895656			-1.213	4.486
7895664			-0.917	4.556
7895674			-0.718	5.343
7895683			-0.749	1.912
7895684			-1.378	2.311
7895685			-0.573	1.888
7895686			-0.556	3.735
7895687			-0.742	3.745
7895690			-0.526	4.898
7895695			-0.858	2.765
7895697			0.865	3.932
7895698			-0.518	2.929
7895707			-0.523	4.649
7895715			-0.957	2.593
7895721			-0.548	2.509
7895733			-0.643	2.25
7895745			-0.624	3.76
7895749			-0.625	2.618
7895753			-0.619	1.919
7895754			-0.894	3.917
7895768			-1.02	3.343
7895776			-1.648	4.8
7895785			0.557	4.028
7895787			-0.651	2.427
7895795			-0.514	2.435
7895798			-1.048	4.172
7895801			-0.749	3.427
7895812			-0.97	3.156
7895816			-1.009	4.024
7895818			1.268	4.239
7895827			-0.743	4.034
7895829			-0.767	2.145
7895834			-1.063	4.433
7895839			-0.712	2.635
7895841			-0.575	1.943
7895842			0.571	2.903
7895845			-0.847	3.322
7895846			0.901	3.426
7895847			-0.647	3.158
7895849			-1.196	3.344
7895855			-1.539	3.512
7895862			-0.727	3.497
7895872			-0.673	3.388
7895878			-0.583	3.127
7895885			0.855	2.367
7895894			-1.618	4.089
7895904			-0.663	4.279
7895906			-1.02	1.902
7895911			0.777	3.979
7895918			-0.58	2.73
7895919			-0.837	2.723
7895921			-1.793	3.172
7895924			-0.532	3.272
7895937			-0.658	4.255
7895941			-0.655	2.76
7895945			-0.549	2.552
7895950			-1.179	2.662
7895952			-1.093	1.906
7895963			-0.551	1.964
7895972			-0.519	2.088
7895975			-0.685	3.843
7895976			-1.276	2.28
7895990			-0.708	2.873
7895997			0.694	5.657
7896001			1.32	3.874
7896027			-0.598	3.247
7896049			-0.98	2.389
7896054			-0.508	2.652
7896057			-1.359	5.736
7896063			-0.594	2.899
7896065			-0.923	6.529
7896069			0.812	5.001
7896071			0.618	2.639
7896078			-0.515	2.289
7896087			-0.671	3.859
7896088			-0.522	7.117
7896094			-1.323	3.358
7896108			0.773	2.707
7896110			-0.604	1.923
7896115			-0.724	3.233
7896126			-0.842	4.785
7896148			0.836	2.399
7896150			-0.831	3.252
7896173			-1.395	6.173
7896188			1.581	7.121
7896221			-0.757	2.865
7896222			0.705	2.73
7896235			-0.54	3.259
7896248			-0.603	2.596
7896252			-0.542	2.798
7896262			-1.134	4.311
7896263			-0.751	2.912
7896271			-0.926	6.04
7896278			-0.727	4.339
7896282			-0.546	3.289
7896290			-1.025	2.59
7896292			-0.515	5.833
7896302			-0.929	6.152
7896306			-0.721	2.329
7896310			0.727	3.455
7896314			-0.886	3.057
7896327			-0.511	2.21
7896330			-0.879	3.491
7896333			-0.706	3.342
7896339			-0.539	3.349
7896342			-0.89	7.38
7896364			-1.478	3.727
7896367			0.76	4.41
7896369			-0.862	3.339
7896378			-0.749	2.856
7896380			-0.642	5.641
7896381			-1.073	2.684
7896386			-0.665	2.982
7896390			-0.612	3.545
7896398			-0.58	2.127
7896401			-1.064	2.38
7896403			-0.534	4.255
7896420			-0.681	2.135
7896422			0.634	3.05
7896425			-0.611	3.339
7896435			-0.542	1.945
7896439			0.724	3.034
7896445			-1.092	2.645
7896446			-0.702	2.036
7896447			-1.23	5.696
7896458			-0.732	3.559
7896462			-1.196	3.344
7896464			0.611	2.87
7896468			0.713	3.756
7896477			-0.869	4.55
7896480			-1.03	4.403
7896485			-0.675	2.244
7896491			1.161	5.719
7896494			-0.537	5.321
7896502			-0.824	2.225
7896514			-0.81	2.558
7896516			-0.536	3.884
7896537			-1.322	4.13
7896545			-0.598	3.149
7896566			-0.791	2.582
7896580			-0.916	4.873
7896581			-0.777	4.592
7896593			-0.757	3.87
7896608			1.041	4.031
7896609			-0.729	2.209
7896621			-0.621	2.023
7896625			-0.743	1.936
7896629			-0.604	2.993
7896646			-0.631	7.172
7896661			-1.252	6.123
7896672			-0.515	4.193
7896677			-0.673	4.263
7896681			-0.688	3.398
7896684			0.819	4.552
7896686			-0.579	4.634
7896687			-1.138	3.856
7896688			-2.76	6.882
7896690			1.069	4.246
7896691			-1.969	9.658
7896692			-0.583	3.329
7896693			-1.575	5.649
7896694			-2.128	11.483
7896695			-1.556	13.273
7896696			-0.844	6.343
7896697			-1.377	2.151
7896699			-1.686	8.456
7896700			-2.612	11.901
7896701			-1.901	5.465
7896703			-1.386	6.292
7896704			-2.486	4.108
7896706			-1.798	9.962
7896707			1.136	4.48
7896708			-3.182	13.335
7896709			-0.763	2.483
7896710			-1.181	7.508
7896711			-1.743	9.111
7896712			-2.772	9.223
7896713			-0.947	6.986
7896714			-0.972	4.269
7896715			-1.615	3.181
7896717			-1.842	10.679
7896718			-2.461	11.549
7896719			-1.932	5.108
7896721			-1.999	9.569
7896722			-0.967	7.721
7896726			-1.142	5.337
7896727			-1.621	3.285
7896728			-1.266	4.137
7896752			0.804	1.961
7896822	AGRN	agrin	-0.806	6.819
7896929	VWA1	von Willebrand factor A domain containing 1	-0.963	3.811
7897034	GABRD	gamma-aminobutyric acid type A receptor delta subunit	-1.436	5.574
7897044	PRKCZ	protein kinase C zeta	1.41	5.455
7897068	SKI	SKI proto-oncogene	-0.941	5.339
7897078	RER1	retention in endoplasmic reticulum sorting receptor 1	0.58	3.423
7897132	PRDM16	PR/SET domain 16	0.836	5.685
7897172	TPRG1L///TPRG1L	tumor protein p63 regulated 1-like///tumor protein p63 regulated 1-like	1.355	6.061
7897227	AJAP1	adherens junctions associated protein 1	0.636	2.251
7897236	KCNAB2	potassium voltage-gated channel subfamily A regulatory beta subunit 2	0.959	4.23
7897288	ESPN	espin	0.763	4.42
7897404	PARK7	Parkinsonism associated deglycase	0.611	3.404
7897460	SLC25A33	solute carrier family 25 member 33	1.888	8.636
7897522	RBP7	retinol binding protein 7	-1.925	4.482
7897561	KIF1B	kinesin family member 1B	1.027	3.349
7897620	PGD	phosphogluconate dehydrogenase	0.826	2.634
7897632	APITD1-CORT///APITD1///CORT	APITD1-CORT readthrough///apoptosis-inducing, TAF9-like domain 1///cortistatin	0.839	6.567
7897745	AGTRAP	angiotensin II receptor associated protein	0.809	4.41
7897801	RNU5E-1	RNA, U5E small nuclear 1	-1.313	1.871
7897824	MFN2	mitofusin 2	0.705	3.526
7897877	TNFRSF1B	TNF receptor superfamily member 1B	-2.165	15.338
7898084	KAZN	kazrin, periplakin interacting protein	0.663	4.77
7898161	EFHD2	EF-hand domain family member D2	-0.811	6.19
7898192	DNAJC16	DnaJ heat shock protein family (Hsp40) member C16	0.883	2.651
7898249	SLC25A34	solute carrier family 25 member 34	0.957	10.118
7898256	TMEM82	transmembrane protein 82	1.567	13.123
7898263	FBLIM1	filamin binding LIM protein 1	-0.818	5.136
7898300	CLCNKA	chloride voltage-gated channel Ka	2.97	17.878
7898314	CLCNKB	chloride voltage-gated channel Kb	4.667	18.403
7898337	NECAP2	NECAP endocytosis associated 2	-0.894	5.696
7898357	MST1L///MST1P2///MST1	macrophage stimulating 1 like///macrophage stimulating 1 pseudogene 2///macrophage stimulating 1	1.893	6.31
7898413	PADI1	peptidyl arginine deiminase 1	-1.273	5.753
7898483	ARHGEF10L	Rho guanine nucleotide exchange factor 10 like	0.622	5.697
7898521	IGSF21	immunoglobin superfamily member 21	-0.939	9.467
7898533	KLHDC7A	kelch domain containing 7A	1.037	9.766
7898574	MINOS1	mitochondrial inner membrane organizing system 1	0.72	2.372
7898609	PLA2G5	phospholipase A2 group V	-0.702	2.176
7898627	VWA5B1	von Willebrand factor A domain containing 5B1	1.067	10.86
7898677	HS6ST1	heparan sulfate 6-O-sulfotransferase 1	0.675	4.527
7898693	ALPL	alkaline phosphatase, liver/bone/kidney	2.686	9.221
7898793	C1QA	complement C1q A chain	-2.263	8.21
7898799	C1QC	complement C1q C chain	-2.733	11.061
7898805	C1QB	complement C1q B chain	-2.734	10.815
7898894	PITHD1	PITH domain containing 1	0.566	2.799
7898902	LYPLA2	lysophospholipase II	0.682	7.196
7898910	PNRC2	proline rich nuclear receptor coactivator 2	0.731	3.724
7899016	SDHD	succinate dehydrogenase complex subunit D	1.136	4.658
7899018	TMEM57	transmembrane protein 57	0.724	2.396
7899029	MAN1C1	mannosidase alpha class 1C member 1	2.012	12.875
7899057	MTFR1L	mitochondrial fission regulator 1 like	1.355	4.515
7899101	CNKSR1	connector enhancer of kinase suppressor of Ras 1	0.849	4.94
7899160	CD52	CD52 molecule	-2.065	6.758
7899173	DHDDS	dehydrodolichyl diphosphate synthase subunit	1.006	4.243
7899192	RPS6KA1	ribosomal protein S6 kinase A1	0.796	3.443
7899244	PIGV	phosphatidylinositol glycan anchor biosynthesis class V	1.01	4.537
7899289	WDTC1	WD and tetratricopeptide repeats 1	0.705	2.546
7899394	THEMIS2	thymocyte selection associated family member 2	-1.976	9.669
7899407	SMPDL3B	sphingomyelin phosphodiesterase acid like 3B	1.012	5.67
7899424	ATPIF1	ATPase inhibitory factor 1	1.348	3.419
7899436	SESN2	sestrin 2	1.063	5.735
7899480	SNHG3///SNORA73A	small nucleolar RNA host gene 3///small nucleolar RNA, H/ACA box 73A	-1.314	3.388
7899484			-0.592	2.623
7899499	RAB42	RAB42, member RAS oncogene family	-0.687	4.17
7899502	RNU11	RNA, U11 small nuclear	-0.572	3.714
7899562	PTPRU	protein tyrosine phosphatase, receptor type U	-0.719	2.823
7899615	SERINC2	serine incorporator 2	1.458	3.2
7899750	FAM167B	family with sequence similarity 167 member B	-1.086	4.071
7899753	LCK	LCK proto-oncogene, Src family tyrosine kinase	-0.696	4.421
7899821	KIAA1522	KIAA1522	0.978	10.216
7899939	GJA4	gap junction protein alpha 4	-1.448	3.7
7900095	MAP7D1	MAP7 domain containing 1	-0.684	7.688
7900157	RPS27	ribosomal protein S27	-0.811	4.396
7900159	DNALI1	dynein axonemal light intermediate chain 1	1.033	4.822
7900192	C1orf122	chromosome 1 open reading frame 122	0.771	5.265
7900340	BMP8A	bone morphogenetic protein 8a	-0.775	3.954
7900413	ZMPSTE24	zinc metallopeptidase STE24	1.234	4.392
7900426	SMAP2	small ArfGAP2	-1.042	3.587
7900461	ZNF684	zinc finger protein 684	0.998	4.905
7900531	GUCA2B	guanylate cyclase activator 2B	-0.577	6.735
7900546	PPCS	phosphopantothenoylcysteine synthetase	1.123	5.291
7900555	CCDC30	coiled-coil domain containing 30	1.519	5.038
7900654	TMEM125	transmembrane protein 125	1.002	5.358
7900658	TIE1	tyrosine kinase with immunoglobulin like and EGF like domains 1	-1.728	3.861
7900699	CDC20	cell division cycle 20	-0.693	3.572
7900888	IPO13	importin 13	1.754	10.368
7900922	ATP6V0B	ATPase H+ transporting V0 subunit b	1.17	5.936
7900944	CCDC24	coiled-coil domain containing 24	0.672	7.489
7901046	SNORD55	small nucleolar RNA, C/D box 55	-0.794	8.237
7901050	SNORD38A	small nucleolar RNA, C/D box 38A	-0.718	7.766
7901054	TCTEX1D4///PLK3	Tctex1 domain containing 4///polo like kinase 3	-1.27	12.888
7901102	MMACHC	methylmalonic aciduria (cobalamin deficiency) cblC type, with homocystinuria	0.934	6.501
7901110	AKR1A1	aldo-keto reductase family 1 member A1	1.888	11.279
7901175	TSPAN1	tetraspanin 1	3.347	5.499
7901212	UQCRH	ubiquinol-cytochrome c reductase hinge protein	1.015	2.921
7901229	FAAH	fatty acid amide hydrolase	1.616	5.784
7901272	CYP4X1	cytochrome P450 family 4 subfamily X member 1	0.829	1.984
7901293	CYP4A22	cytochrome P450 family 4 subfamily A member 22	1.118	6.05
7901316	SLC5A9	solute carrier family 5 member 9	1.195	2.671
7901336	STRADB	STE20-related kinase adaptor beta	1.391	5.533
7901376	RNF11	ring finger protein 11	0.708	2.669
7901426	ZFYVE9	zinc finger FYVE-type containing 9	0.827	2.059
7901479	ZYG11B	zyg-11 family member B, cell cycle regulator	0.967	3.473
7901497	ZYG11A	zyg-11 family member A, cell cycle regulator	1.583	6.874
7901513	SCP2	sterol carrier protein 2	1.655	4.338
7901535	PODN	podocan	-1.62	4.798
7901549	CPT2	carnitine palmitoyltransferase 2	1.597	6.078
7901565	DIO1	deiodinase, iodothyronine type I	6.446	22.23
7901601	MRPL37	mitochondrial ribosomal protein L37	0.751	2.653
7901613	FAM151A///ACOT11	family with sequence similarity 151 member A///acyl-CoA thioesterase 11	2.308	9.405
7901687	TMEM61	transmembrane protein 61	1.192	12.739
7901691	BSND	barttin CLCNK type accessory beta subunit	1.313	9.9
7901720	PRKAA2	protein kinase AMP-activated catalytic subunit alpha 2	1.853	4.262
7901748	FGGY	FGGY carbohydrate kinase domain containing	1.598	5.774
7901804	PATJ	PATJ, crumbs cell polarity complex component	1.984	3.653
7901856	LAMTOR5P1	late endosomal/lysosomal adaptor, MAPK and MTOR activator 5 pseudogene 1	1.02	3.675
7901883	ANGPTL3	angiopoietin like 3	5.414	8.8
7901993	CACHD1	cache domain containing 1	1.419	3.984
7902038	AK4	adenylate kinase 4	0.659	4.263
7902043	LOC645195///DNAJC6	uncharacterized LOC645195///DnaJ heat shock protein family (Hsp40) member C6	1.412	7.404
7902104	PDE4B	phosphodiesterase 4B	-0.716	3.235
7902127	SGIP1	SH3 domain GRB2 like endophilin interacting protein 1	-0.627	2.24
7902227	GADD45A	growth arrest and DNA damage inducible alpha	1.399	6.319
7902282	HHLA3	HERV-H LTR-associating 3	0.815	7.346
7902290	CTH	cystathionine gamma-lyase	2.8	9.749
7902317	FPGT-TNNI3K///TNNI3K	FPGT-TNNI3K readthrough///TNNI3 interacting kinase	0.573	4.609
7902345	TYW3	tRNA-yW synthesizing protein 3 homolog	0.693	1.888
7902367	ACADM	acyl-CoA dehydrogenase, C-4 to C-12 straight chain	2.054	6.775
7902400	SNORD45B	small nucleolar RNA, C/D box 45B	-1.237	2.468
7902425	ST6GALNAC3	ST6 N-acetylgalactosaminide alpha-2,6-sialyltransferase 3	0.662	2.06
7902495	NEXN	nexilin F-actin binding protein	-0.966	2.534
7902518	GIPC2	GIPC PDZ domain containing family member 2	2.221	3.88
7902541	IFI44L	interferon induced protein 44 like	-1.969	7.274
7902553	IFI44	interferon induced protein 44	-1.988	7.373
7902687	CYR61	cysteine rich angiogenic inducer 61	-1.616	5.485
7902874	LRRC8C	leucine rich repeat containing 8 family member C	-1.359	5.296
7902883	LRRC8D	leucine rich repeat containing 8 family member D	0.977	4.468
7902913	CDC7	cell division cycle 7	-0.746	4.17
7902957	EPHX4	epoxide hydrolase 4	-0.553	4.757
7903119	ABCD3	ATP binding cassette subfamily D member 3	1.745	6.154
7903144	SLC44A3	solute carrier family 44 member 3	1.22	3.69
7903162	TMEM56	transmembrane protein 56	0.787	3.958
7903227	PALMD	palmdelphin	-1.526	2.396
7903239	AGL	amylo-alpha-1, 6-glucosidase, 4-alpha-glucanotransferase	1.082	2.496
7903321	RTCA	RNA 3'-terminal phosphate cyclase	0.937	3.491
7903358	VCAM1	vascular cell adhesion molecule 1	-0.942	3.48
7903389			-0.727	5.982
7903393	S1PR1	sphingosine-1-phosphate receptor 1	-1.692	5.277
7903457	PRMT6	protein arginine methyltransferase 6	0.953	4.397
7903461	NTNG1	netrin G1	2.174	15.205
7903474			0.961	5.386
7903507	FAM102B	family with sequence similarity 102 member B	-0.977	5.645
7903565	GPSM2	G-protein signaling modulator 2	-0.705	2.199
7903582	RPL17	ribosomal protein L17	-0.504	2.523
7903667	SYPL2	synaptophysin like 2	1.087	6.403
7903742	GSTM4///GSTM2	glutathione S-transferase mu 4///glutathione S-transferase mu 2 (muscle)	1.436	4.065
7903786	CSF1	colony stimulating factor 1	-1.457	9.781
7903803	AHCYL1	adenosylhomocysteinase like 1	0.912	2.861
7903854	SLC6A17	solute carrier family 6 member 17	1.383	13.569
7903893	CD53	CD53 molecule	-2.547	8.718
7903972	ATP5F1	ATP synthase, H+ transporting, mitochondrial Fo complex subunit B1	0.687	2.457
7903980	C1orf162	chromosome 1 open reading frame 162	-3.127	15.96
7904018	CTTNBP2NL	CTTNBP2 N-terminal like	-0.827	2.041
7904025	WNT2B	Wnt family member 2B	-0.586	3.674
7904036	CAPZA1	capping actin protein of muscle Z-line alpha subunit 1	-0.532	1.867
7904048			-0.517	2.03
7904084	AKR7A2P1	aldo-keto reductase family 7 member A2 pseudogene 1	0.762	7.314
7904106	MAGI3	membrane associated guanylate kinase, WW and PDZ domain containing 3	0.772	2.805
7904131	DCLRE1B	DNA cross-link repair 1B	-0.507	5.63
7904226	SLC22A15	solute carrier family 22 member 15	0.742	3.833
7904244	MAB21L3	mab-21 like 3	1.257	5.855
7904254	ATP1A1	ATPase Na+/K+ transporting subunit alpha 1	1.71	7.225
7904287	CD2	CD2 molecule	-1.47	7.023
7904293	PTGFRN	prostaglandin F2 receptor inhibitor	-0.864	3.021
7904303	CD101	CD101 molecule	-0.527	6.091
7904361	FAM46C	family with sequence similarity 46 member C	1.407	5.979
7904396	HAO2	hydroxyacid oxidase 2	4.354	10.071
7904433	PHGDH	phosphoglycerate dehydrogenase	1.521	2.511
7904452	FAM72A///FAM72D///FAM72B	family with sequence similarity 72 member A///family with sequence similarity 72 member D///family with sequence similarity 72 member B	-0.853	4.916
7904469	SRGAP2	SLIT-ROBO Rho GTPase activating protein 2	-0.571	2.475
7904478	LINC00328	long intergenic non-protein coding RNA 328	-0.55	2.774
7904482	SRGAP2	SLIT-ROBO Rho GTPase activating protein 2	-0.654	3.421
7904572			-0.674	3.363
7904574	NBPF19///NBPF20///NBPF10///NBPF8///NBPF9///NBPF15///NBPF11///NBPF12///NBPF1///NBPF14	neuroblastoma breakpoint family member 19///neuroblastoma breakpoint family member 20///neuroblastoma breakpoint family member 10///neuroblastoma breakpoint family member 8///neuroblastoma breakpoint family member 9///neuroblastoma breakpoint family member 15///neuroblastoma breakpoint family member 11///neuroblastoma breakpoint family member 12///neuroblastoma breakpoint family member 1///neurob…	-0.665	2.546
7904693			-0.753	2.486
7904702	NOTCH2NL///NOTCH2	notch 2 N-terminal like///notch 2	-0.688	2.755
7904742	LIX1L	limb and CNS expressed 1 like	-0.922	7.97
7904761	ITGA10	integrin subunit alpha 10	-1.016	6.06
7904812	PIAS3	protein inhibitor of activated STAT 3	-0.989	4.703
7904843	PDZK1	PDZ domain containing 1	2.781	3.351
7904853	GPR89A///GPR89B	G protein-coupled receptor 89A///G protein-coupled receptor 89B	1.757	8.434
7904930	GPR89A///GPR89B	G protein-coupled receptor 89A///G protein-coupled receptor 89B	1.707	8.738
7904959			-0.671	5.386
7904969	VOPP1	vesicular, overexpressed in cancer, prosurvival protein 1	-0.801	3.369
7904974	PFN1P2	profilin 1 pseudogene 2	-0.761	3.264
7904976	NBPF19///NBPF20///NBPF8///NBPF9///NBPF15///NBPF11///NBPF1	neuroblastoma breakpoint family member 19///neuroblastoma breakpoint family member 20///neuroblastoma breakpoint family member 8///neuroblastoma breakpoint family member 9///neuroblastoma breakpoint family member 15///neuroblastoma breakpoint family member 11///neuroblastoma breakpoint family member 1	-0.699	2.298
7904999	NBPF19///NBPF20///NBPF10///NBPF9///NBPF15///NBPF11///NBPF1	neuroblastoma breakpoint family member 19///neuroblastoma breakpoint family member 20///neuroblastoma breakpoint family member 10///neuroblastoma breakpoint family member 9///neuroblastoma breakpoint family member 15///neuroblastoma breakpoint family member 11///neuroblastoma breakpoint family member 1	-0.669	2.168
7905028	LOC654342///LOC645166	lymphocyte-specific protein 1 pseudogene///lymphocyte-specific protein 1 pseudogene	-0.823	2.701
7905047	FCGR1CP///FCGR1B///FCGR1A	Fc fragment of IgG receptor Ic, pseudogene///Fc fragment of IgG receptor Ib///Fc fragment of IgG receptor Ia	-2.605	8.699
7905060	FCGR1CP///FCGR1B///FCGR1A	Fc fragment of IgG receptor Ic, pseudogene///Fc fragment of IgG receptor Ib///Fc fragment of IgG receptor Ia	-2.24	7.846
7905085	HIST2H3D///HIST2H3A///HIST2H3C	histone cluster 2, H3d///histone cluster 2, H3a///histone cluster 2, H3c	-0.741	3.246
7905116	PLEKHO1	pleckstrin homology domain containing O1	-1.432	6.982
7905147	C1orf54	chromosome 1 open reading frame 54	-0.59	3.012
7905171	PRPF3	pre-mRNA processing factor 3	-0.91	3.652
7905233	ADAMTSL4	ADAMTS like 4	-0.796	5.503
7905283	FAM63A///ANXA9	family with sequence similarity 63 member A///annexin A9	2.372	11.549
7905299	PRUNE1	prune exopolyphosphatase	0.573	2.145
7905324	C1orf56	chromosome 1 open reading frame 56	0.862	2.709
7905329	MLLT11	myeloid/lymphoid or mixed-lineage leukemia; translocated to, 11	-0.561	2.796
7905349	TNFAIP8L2	TNF alpha induced protein 8 like 2	-0.518	2.468
7905355	SCNM1	sodium channel modifier 1	-0.586	2.703
7905406	CGN	cingulin	1.425	7.472
7905444	SNX27	sorting nexin family member 27	0.705	2.787
7905571	S100A9	S100 calcium binding protein A9	-1.058	3.702
7905664	SLC27A3	solute carrier family 27 member 3	-1.071	4.092
7905691	RPS27	ribosomal protein S27	-0.897	3.892
7905731			-1.224	6.889
7905754	ATP8B2	ATPase phospholipid transporting 8B2	-0.852	4.042
7905801	TDRD10	tudor domain containing 10	-0.51	2.899
7905881	ADAM15	ADAM metallopeptidase domain 15	-1.357	6.635
7905918	EFNA3	ephrin A3	-0.757	8.712
7906061	SYT11	synaptotagmin 11	-1.628	10.114
7906079	RAB25	RAB25, member RAS oncogene family	3.101	17.459
7906085	LMNA	lamin A/C	-1.049	7.064
7906107	SEMA4A	semaphorin 4A	1.062	4.932
7906128	SLC25A44	solute carrier family 25 member 44	0.75	3.569
7906163	RHBG	Rh family B glycoprotein (gene/pseudogene)	1.759	10.606
7906185	NAXE	NAD(P)HX epimerase	0.662	2.569
7906264	PEAR1	platelet endothelial aggregation receptor 1	-1.434	4.39
7906307	KIRREL	kin of IRRE like (Drosophila)	-0.941	5.583
7906330	CD1D	CD1d molecule	-1.303	8.059
7906377	MNDA	myeloid cell nuclear differentiation antigen	-2.002	8.615
7906386	PYHIN1	pyrin and HIN domain family member 1	-0.932	2.668
7906400	IFI16	interferon gamma inducible protein 16	-2.317	9.466
7906417	CADM3	cell adhesion molecule 3	-0.772	3.636
7906433			-0.607	5.756
7906435	ACKR1	atypical chemokine receptor 1 (Duffy blood group)	-0.923	2.772
7906475	FCRL6	Fc receptor like 6	-0.975	6.348
7906486	C1orf204///SLAMF8	chromosome 1 open reading frame 204///SLAM family member 8	-1.6	7.221
7906564	PEA15	phosphoprotein enriched in astrocytes 15	-1.03	5.556
7906613	SLAMF7	SLAM family member 7	-1.483	5.21
7906642	KLHDC9	kelch domain containing 9	0.907	7.548
7906652	NIT1	nitrilase 1	0.73	2.906
7906703	NDUFS2	NADH:ubiquinone oxidoreductase core subunit S2	0.904	3.782
7906720	FCER1G	Fc fragment of IgE receptor Ig	-2.562	10.209
7906728	TOMM40L///NR1I3	translocase of outer mitochondrial membrane 40 like///nuclear receptor subfamily 1 group I member 3	0.74	4.805
7906746	SDHC	succinate dehydrogenase complex subunit C	1.519	5.316
7906757	FCGR2A	Fc fragment of IgG receptor IIa	-2.712	8.401
7906764	HSPA6	heat shock protein family A (Hsp70) member 6	-0.592	6.362
7906767	FCGR2C///FCGR2B	Fc fragment of IgG receptor IIc (gene/pseudogene)///Fc fragment of IgG receptor IIb	-2.561	8.837
7906777	FCGR2B	Fc fragment of IgG receptor IIb	-1.69	5.85
7906838	NOS1AP	nitric oxide synthase 1 adaptor protein	0.549	4.785
7906904	HSD17B7P2///HSD17B7	hydroxysteroid 17-beta dehydrogenase 7 pseudogene 2///hydroxysteroid 17-beta dehydrogenase 7	-0.643	2.468
7906919	RGS4	regulator of G-protein signaling 4	-1.375	4.993
7906930	NUF2	NUF2, NDC80 kinetochore complex component	-0.951	3.48
7906978	MGST3///MGST3	microsomal glutathione S-transferase 3///microsomal glutathione S-transferase 3	0.506	2.257
7907079	RCSD1	RCSD domain containing 1	-1.319	7.315
7907092	MPZL1	myelin protein zero like 1	-0.705	2.453
7907222	PRRX1	paired related homeobox 1	-2.453	11.357
7907286	FMO1	flavin containing monooxygenase 1	3.711	6.049
7907297	FMO4	flavin containing monooxygenase 4	3.053	8.483
7907310	PRRC2C	proline rich coiled-coil 2C	-0.726	4.904
7907439	PRDX6	peroxiredoxin 6	0.637	2.531
7907466	CENPL///DARS2	centromere protein L///aspartyl-tRNA synthetase 2, mitochondrial	1.008	5.154
7907572	PAPPA2	pappalysin 2	2.651	20.034
7907611	RASAL2	RAS protein activator like 2	-1.11	6.536
7907749	TDRD5	tudor domain containing 5	0.7	4.453
7907769	FAM163A	family with sequence similarity 163 member A	-0.804	6.048
7907830	FLJ23867///QSOX1	uncharacterized protein FLJ23867///quiescin sulfhydryl oxidase 1	-0.927	3.8
7907861	XPR1	xenotropic and polytropic retrovirus receptor 1	0.835	2.734
7907904	IER5	immediate early response 5	-0.53	4.192
7908003	NPL	N-acetylneuraminate pyruvate lyase	1.966	7.03
7908041	LAMC1	laminin subunit gamma 1	-1.452	5.652
7908072	LAMC2	laminin subunit gamma 2	-0.701	2.372
7908169	RNF2	ring finger protein 2	-0.646	4.238
7908204	HMCN1	hemicentin 1	-1.723	3.051
7908376	RGS18	regulator of G-protein signaling 18	-1.276	7.157
7908388	RGS1	regulator of G-protein signaling 1	-2.62	9.526
7908459	CFH	complement factor H	-1.462	4.02
7908488	CFHR1	complement factor H related 1	-0.992	3.28
7908553	PTPRC	protein tyrosine phosphatase, receptor type C	-2.501	10.973
7908597	NR5A2	nuclear receptor subfamily 5 group A member 2	-2.153	6.734
7908610			-0.585	5.227
7908694	NAV1	neuron navigator 1	-2.025	13.971
7908879	PPFIA4	PTPRF interacting protein alpha 4	-0.592	2.759
7908917	BTG2	BTG anti-proliferation factor 2	0.877	1.975
7908940	ATP2B4	ATPase plasma membrane Ca2+ transporting 4	-1.413	6.769
7908993	SOX13	SRY-box 13	-0.519	2.064
7909027	NFASC	neurofascin	0.571	2.214
7909104	CDK18	cyclin dependent kinase 18	-1.101	2.82
7909127	MFSD4A	major facilitator superfamily domain containing 4A	2.65	9.112
7909142	NUCKS1	nuclear casein kinase and cyclin dependent kinase substrate 1	-0.503	2.782
7909146	FAM72A///FAM72D///FAM72B	family with sequence similarity 72 member A///family with sequence similarity 72 member D///family with sequence similarity 72 member B	-0.874	5.384
7909155	AVPR1B	arginine vasopressin receptor 1B	-0.751	2.863
7909214	RASSF5	Ras association domain family member 5	-1.442	8.274
7909285	PFKFB2	6-phosphofructo-2-kinase/fructose-2,6-biphosphatase 2	2.627	17.405
7909350	CR2	complement component 3d receptor 2	2.643	5.824
7909371	CR1	complement component 3b/4b receptor 1 (Knops blood group)	1.22	3.502
7909441	G0S2	G0/G1 switch 2	1.914	10.16
7909455	TRAF3IP3	TRAF3 interacting protein 3	-0.7	2.499
7909503	SERTAD4	SERTA domain containing 4	-0.815	6.351
7909561	LINC00467	long intergenic non-protein coding RNA 467	0.903	2.677
7909568	DTL	denticleless E3 ubiquitin protein ligase homolog	-1.817	8.066
7909681	PROX1	prospero homeobox 1	1.04	4.748
7909708	CENPF	centromere protein F	-1.49	7.518
7909768	SPATA17	spermatogenesis associated 17	1.553	5.633
7909789	TGFB2	transforming growth factor beta 2	-1.582	2.893
7909801	LYPLAL1	lysophospholipase like 1	1.532	6.123
7909815	IARS2	isoleucyl-tRNA synthetase 2, mitochondrial	0.568	2.323
7909862	C1orf115	chromosome 1 open reading frame 115	1.282	4.238
7909866	MARC2	mitochondrial amidoxime reducing component 2	2.132	5.971
7909890	HLX	H2.0 like homeobox	-1.061	9.935
7910001	DEGS1	delta 4-desaturase, sphingolipid 1	-0.846	3.184
7910047	DNAH14	dynein axonemal heavy chain 14	1.605	3.742
7910111	EPHX1	epoxide hydrolase 1	1.494	4.165
7910164	COQ8A	coenzyme Q8A	1.112	4.614
7910379	DUSP5P1	dual specificity phosphatase 5 pseudogene 1	-0.966	8.484
7910381	DUSP5P1	dual specificity phosphatase 5 pseudogene 1	-1.28	8.784
7910383			-0.838	4.472
7910387	RHOU	ras homolog family member U	-0.874	4.773
7910494	ARV1	ARV1 homolog, fatty acid homeostasis modulator	0.702	2.209
7910559	TSNAX-DISC1///DISC1	TSNAX-DISC1 readthrough (NMD candidate)///disrupted in schizophrenia 1	-0.837	8.56
7910600	KIAA1804	mixed lineage kinase 4	0.852	2.648
7910680	GPR137B	G protein-coupled receptor 137B	1.397	5.759
7910790			-0.731	2.741
7910950	OPN3///KMO	opsin 3///kynurenine 3-monooxygenase (kynurenine 3-hydroxylase)	2.335	12.176
7911017	SDCCAG8	serologically defined colon cancer antigen 8	-0.675	2.017
7911085	COX20	COX20, cytochrome c oxidase assembly factor	0.83	6.787
7911178	NLRP3	NLR family pyrin domain containing 3	-0.944	8.404
7911285	OR2T5///OR2T29///OR2T4	olfactory receptor family 2 subfamily T member 5///olfactory receptor family 2 subfamily T member 29///olfactory receptor family 2 subfamily T member 4	0.671	2.979
7911287	OR2G6	olfactory receptor family 2 subfamily G member 6	0.87	4.442
7911337			0.854	10.181
7911413	TNFRSF4	TNF receptor superfamily member 4	-0.789	4.378
7911559	MRPL20	mitochondrial ribosomal protein L20	0.76	2.686
7911720	RER1///PEX10	retention in endoplasmic reticulum sorting receptor 1///peroxisomal biogenesis factor 10	0.608	3.12
7911796	LINC00982	long intergenic non-protein coding RNA 982	0.674	6.007
7911870	CEP104	centrosomal protein 104	0.831	2.389
7911993	ICMT	isoprenylcysteine carboxyl methyltransferase	0.936	7.046
7912012	ACOT7	acyl-CoA thioesterase 7	0.762	4.464
7912040	PLEKHG5///TNFRSF25	pleckstrin homology and RhoGEF domain containing G5///TNF receptor superfamily member 25	-0.528	4.496
7912102	KLHL21	kelch like family member 21	0.525	4.606
7912112	THAP3///DNAJC11	THAP domain containing 3///DnaJ heat shock protein family (Hsp40) member C11	1.197	4.355
7912145	TNFRSF9	TNF receptor superfamily member 9	-1.234	3.271
7912157	ERRFI1	ERBB receptor feedback inhibitor 1	0.869	2.765
7912209			0.585	5.201
7912224	SLC2A5	solute carrier family 2 member 5	1.888	5.992
7912250			-0.645	8.71
7912292	LZIC	leucine zipper and CTNNBIP1 domain containing	0.866	2.6
7912303	DFFA	DNA fragmentation factor subunit alpha	0.538	2.056
7912316	CASZ1	castor zinc finger 1	0.923	6.89
7912343	CASZ1	castor zinc finger 1	1.301	11.251
7912347	CASZ1	castor zinc finger 1	1.495	5.61
7912412	MTOR	mechanistic target of rapamycin	0.6	2.254
7912473	FBXO44///FBXO2	F-box protein 44///F-box protein 2	0.731	3.791
7912537	DHRS3	dehydrogenase/reductase 3	0.822	3.235
7912646	CASP9	caspase 9	0.595	2.283
7912659	AGMAT	agmatinase	4.629	13.256
7912670	UQCRHL///UQCRH	ubiquinol-cytochrome c reductase hinge protein like///ubiquinol-cytochrome c reductase hinge protein	0.999	3.152
7912706	EPHA2	EPH receptor A2	-1.189	9.73
7912863	MST1L///MST1P2///MST1	macrophage stimulating 1 like///macrophage stimulating 1 pseudogene 2///macrophage stimulating 1	2.001	8.176
7912887	MFAP2	microfibrillar associated protein 2	-0.609	3.518
7912928	SDHB	succinate dehydrogenase complex iron sulfur subunit B	1.281	5.73
7912937	PADI2	peptidyl arginine deiminase 2	0.697	3.821
7912956	RCC2	regulator of chromosome condensation 2	-0.557	5.609
7912975	ALDH4A1	aldehyde dehydrogenase 4 family member A1	4.457	17.657
7913138	AKR7L	aldo-keto reductase family 7 like (gene/pseudogene)	0.7	4.682
7913146	AKR7A3	aldo-keto reductase family 7 member A3	2.238	8.07
7913154	LOC100506730	uncharacterized LOC100506730	1.511	3.696
7913156	AKR7A2	aldo-keto reductase family 7 member A2	1.599	6.85
7913206	RNF186	ring finger protein 186	2.606	7.359
7913237	CAMK2N1	calcium/calmodulin dependent protein kinase II inhibitor 1	0.716	2.267
7913242	MUL1	mitochondrial E3 ubiquitin protein ligase 1	0.757	4.286
7913357	ECE1	endothelin converting enzyme 1	-0.895	2.756
7913385	RAP1GAP	RAP1 GTPase activating protein	2.593	8.168
7913450	LDLRAD2///HSPG2	low density lipoprotein receptor class A domain containing 2///heparan sulfate proteoglycan 2	-2.467	6.441
7913609	ASAP3	ArfGAP with SH3 domain, ankyrin repeat and PH domain 3	1.007	5.046
7913655	ID3	inhibitor of DNA binding 3, HLH protein	-1.598	5.148
7913667	GALE	UDP-galactose-4-epimerase	0.975	5.111
7913682	HMGCL	3-hydroxymethyl-3-methylglutaryl-CoA lyase	2.01	8.046
7913694	FUCA1	fucosidase, alpha-L- 1, tissue	1.161	3.244
7913727	MYOM3	myomesin 3	2.205	7.121
7913805	RUNX3	runt related transcription factor 3	-0.809	3.329
7913858	PAQR7	progestin and adipoQ receptor family member 7	1.488	6.397
7913883	PAFAH2	platelet activating factor acetylhydrolase 2	1.233	8.316
7913896	SLC30A2	solute carrier family 30 member 2	2.2	15.737
7914000	NR0B2	nuclear receptor subfamily 0 group B member 2	1.135	9.2
7914003	KDF1	keratinocyte differentiation factor 1	0.957	11.417
7914042	MAP3K6	mitogen-activated protein kinase kinase kinase 6	-1.064	3.89
7914103	AHDC1	AT-hook DNA binding motif containing 1	-0.507	2.452
7914112	FGR	FGR proto-oncogene, Src family tyrosine kinase	-1.212	8.764
7914127	IFI6	interferon alpha inducible protein 6	-1.255	4.784
7914153	EYA3	EYA transcriptional coactivator and phosphatase 3	0.964	3.588
7914184	PTAFR	platelet activating factor receptor	-0.518	3.584
7914202	SNHG12///SNORA16A///SNORA61///SNORA44///SNHG12	small nucleolar RNA host gene 12///small nucleolar RNA, H/ACA box 16A///small nucleolar RNA, H/ACA box 61///small nucleolar RNA, H/ACA box 44///small nucleolar RNA host gene 12	-1.337	7.055
7914212	SNORA61///SNHG12	small nucleolar RNA, H/ACA box 61///small nucleolar RNA host gene 12	-1.681	7.502
7914214	SNORA44///SNHG12	small nucleolar RNA, H/ACA box 44///small nucleolar RNA host gene 12	-1.117	2.682
7914216	SNORA16A///SNHG12	small nucleolar RNA, H/ACA box 16A///small nucleolar RNA host gene 12	-0.803	2.637
7914245	MECR	mitochondrial trans-2-enoyl-CoA reductase	0.633	2.6
7914270	LAPTM5	lysosomal protein transmembrane 5	-2.825	14.129
7914282	SDC3	syndecan 3	-1.418	9.802
7914342	FABP3	fatty acid binding protein 3	1.873	6.713
7914516	MTMR9LP	myotubularin related protein 9-like, pseudogene	-0.839	2.25
7914557	SYNC	syncoilin, intermediate filament protein	-0.559	3.619
7914617	AK2	adenylate kinase 2	1.045	5.177
7914665			-0.548	4.076
7914807			-0.946	4.388
7914809	KIAA0319L	KIAA0319 like	0.825	3.063
7914878	CLSPN	claspin	-0.51	3.022
7914887	TRAPPC3	trafficking protein particle complex 3	0.837	2.594
7914923	OSCP1	organic solute carrier partner 1	1.009	6.164
7914940	MRPS15	mitochondrial ribosomal protein S15	0.894	3.802
7914950	CSF3R	colony stimulating factor 3 receptor	-1.192	7.039
7914974	GRIK3	glutamate ionotropic receptor kainate type subunit 3	-2.282	5.738
7915147	FHL3	four and a half LIM domains 3	-1.384	10.634
7915229	HEYL	hes related family bHLH transcription factor with YRPW motif-like	-1.731	2.934
7915238	NT5C1A	5'-nucleotidase, cytosolic IA	0.524	4.608
7915245	HPCAL4	hippocalcin like 4	0.626	5.493
7915385	EDN2	endothelin 2	-0.724	2.877
7915392	HIVEP3	human immunodeficiency virus type I enhancer binding protein 3	-0.702	4.844
7915425	ZMYND12	zinc finger MYND-type containing 12	1.823	8.725
7915435	CLDN19	claudin 19	0.946	9.765
7915444	P3H1	prolyl 3-hydroxylase 1	-0.795	4.988
7915472	SLC2A1	solute carrier family 2 member 1	-1.612	5.338
7915485	EBNA1BP2	EBNA1 binding protein 2	0.631	2.384
7915500	C1orf210	chromosome 1 open reading frame 210	2.557	7.315
7915567	ERI3	ERI1 exoribonuclease family member 3	0.862	4.219
7915578	TMEM53	transmembrane protein 53	1.325	11.554
7915659	HECTD3	HECT domain E3 ubiquitin protein ligase 3	0.605	2.408
7915682	ZSWIM5	zinc finger SWIM-type containing 5	0.888	1.988
7915733	PRDX1	peroxiredoxin 1	0.705	3.156
7915775	TMEM69///IPP	transmembrane protein 69///intracisternal A particle-promoted polypeptide	1.015	2.814
7915801	POMGNT1	protein O-linked mannose N-acetylglucosaminyltransferase 1 (beta 1,2-)	0.765	3.138
7915870	ATPAF1	ATP synthase mitochondrial F1 complex assembly factor 1	1.316	3.999
7915902	CYP4A11	cytochrome P450 family 4 subfamily A member 11	3.741	5.714
7915910	PDZK1IP1	PDZK1 interacting protein 1	1.691	13.128
7915919	TAL1	TAL bHLH transcription factor 1, erythroid differentiation factor	-0.759	3.415
7915926	STIL	SCL/TAL1 interrupting locus	-0.528	2
7915971	AGBL4	ATP/GTP binding protein like 4	1.133	8.27
7916219	COA7	cytochrome c oxidase assembly factor 7 (putative)	1.07	4.745
7916229	ECHDC2	enoyl-CoA hydratase domain containing 2	1.122	3.41
7916248	SLC1A7	solute carrier family 1 member 7	0.537	3.644
7916372	TMEM59	transmembrane protein 59	0.781	2.61
7916412	FAM151A///ACOT11	family with sequence similarity 151 member A///acyl-CoA thioesterase 11	5.245	19.755
7916425	TTC22	tetratricopeptide repeat domain 22	0.855	4.883
7916506	C1orf168	chromosome 1 open reading frame 168	2.055	7.824
7916570	OMA1	OMA1 zinc metallopeptidase	1.484	5.382
7916584	TACSTD2	tumor-associated calcium signal transducer 2	1.971	5.803
7916590	AK2	adenylate kinase 2	1.005	3.36
7916616	CYP2J2	cytochrome P450 family 2 subfamily J member 2	-1.975	3.343
7916789	WDR78	WD repeat domain 78	0.951	5.467
7916808	SLC35D1	solute carrier family 35 member D1	0.895	2.12
7916853	DIRAS3	DIRAS family GTPase 3	1.125	6.994
7916862	WLS	wntless Wnt ligand secretion mediator	1.468	4.913
7916898	DEPDC1	DEP domain containing 1	-0.543	2.797
7916944	PTGER3	prostaglandin E receptor 3	1.577	4.457
7916986	NEGR1	neuronal growth regulator 1	0.811	2.62
7917008	LRRIQ3	leucine rich repeats and IQ motif containing 3	0.731	2.649
7917037	CRYZ	crystallin zeta	1.46	5.359
7917080	DLSTP1///DLST	dihydrolipoamide S-succinyltransferase pseudogene 1///dihydrolipoamide S-succinyltransferase	0.902	3.834
7917182	ADGRL4	adhesion G protein-coupled receptor L4	-2.029	4.786
7917255	SSX2IP	SSX family member 2 interacting protein	1.396	5.7
7917304	MCOLN3	mucolipin 3	1.241	3.529
7917322	SYDE2	synapse defective Rho GTPase homolog 2	0.963	2.636
7917347	DDAH1	dimethylarginine dimethylaminohydrolase 1	1.447	3.344
7917468			-0.669	3.5
7917516	GBP3///GBP1	guanylate binding protein 3///guanylate binding protein 1	-1.176	5.692
7917530			-1.85	6.142
7917532	GBP2	guanylate binding protein 2	-2.157	5.51
7917561	GBP4	guanylate binding protein 4	-1.405	3.834
7917576	GBP5	guanylate binding protein 5	-1.555	7.422
7917649	TGFBR3	transforming growth factor beta receptor 3	1.861	2.902
7917739			-1.623	2.076
7917798	ABCA4	ATP binding cassette subfamily A member 4	0.679	4.162
7917850	ARHGAP29	Rho GTPase activating protein 29	-0.709	1.971
7917896	ALG14	ALG14, UDP-N-acetylglucosaminyltransferase subunit	0.589	2.371
7917946	PLPPR5	phospholipid phosphatase related 5	-1.866	3.923
7918008	DBT	dihydrolipoamide branched chain transacylase E2	1.705	4.86
7918048			-0.553	7.473
7918323	SORT1	sortilin 1	0.631	1.87
7918379	GSTM3	glutathione S-transferase mu 3	1.952	4.86
7918426	SLC16A4	solute carrier family 16 member 4	1.894	6.281
7918437	LAMTOR5	late endosomal/lysosomal adaptor, MAPK and MTOR activator 5	1.593	4.105
7918457	KCNA3	potassium voltage-gated channel subfamily A member 3	-0.793	5.082
7918533	TMIGD3///ADORA3	transmembrane and immunoglobulin domain containing 3///adenosine A3 receptor	-1.771	9.627
7918657	PTPN22	protein tyrosine phosphatase, non-receptor type 22	-1.869	5.299
7918716	SYT6	synaptotagmin 6	0.855	5.057
7918749			-0.547	5.953
7918869	NGF	nerve growth factor	-0.592	7.461
7918900			0.761	2.981
7918913	IGSF3	immunoglobulin superfamily member 3	1.381	3.614
7918936	VTCN1	V-set domain containing T cell activation inhibitor 1	2.55	8.068
7919028	TBX15	T-box 15	-1.144	11.524
7919055	HMGCS2	3-hydroxy-3-methylglutaryl-CoA synthase 2	2.506	4.612
7919095	NOTCH2	notch 2	-0.955	4.957
7919131			-0.987	4.044
7919133	FCGR1CP///FCGR1B///FCGR1A	Fc fragment of IgG receptor Ic, pseudogene///Fc fragment of IgG receptor Ib///Fc fragment of IgG receptor Ia	-2.27	7.923
7919193	NUDT4P1///NUDT4	nudix hydrolase 4 pseudogene 1///nudix hydrolase 4	0.809	3.651
7919251	GPR89A///GPR89B	G protein-coupled receptor 89A///G protein-coupled receptor 89B	1.715	7.975
7919271	NBPF25P///NBPF19///NBPF20///NBPF10///NBPF8///NBPF9///NBPF15///NBPF11///NBPF12///NBPF1///NBPF14	neuroblastoma breakpoint family member 25, pseudogene///neuroblastoma breakpoint family member 19///neuroblastoma breakpoint family member 20///neuroblastoma breakpoint family member 10///neuroblastoma breakpoint family member 8///neuroblastoma breakpoint family member 9///neuroblastoma breakpoint family member 15///neuroblastoma breakpoint family member 11///neuroblastoma breakpoint family membe…	-0.592	2.1
7919314	FMO5	flavin containing monooxygenase 5	3.648	11.814
7919351	NBPF19///NBPF20///NBPF10///NBPF8///NBPF9///NBPF15///NBPF11///NBPF12///NBPF1///NBPF14	neuroblastoma breakpoint family member 19///neuroblastoma breakpoint family member 20///neuroblastoma breakpoint family member 10///neuroblastoma breakpoint family member 8///neuroblastoma breakpoint family member 9///neuroblastoma breakpoint family member 15///neuroblastoma breakpoint family member 11///neuroblastoma breakpoint family member 12///neuroblastoma breakpoint family member 1///neurob…	-0.59	2.07
7919412	NBPF19///NBPF20///NBPF10///NBPF8///NBPF9///NBPF15///NBPF11///NBPF1///NBPF14	neuroblastoma breakpoint family member 19///neuroblastoma breakpoint family member 20///neuroblastoma breakpoint family member 10///neuroblastoma breakpoint family member 8///neuroblastoma breakpoint family member 9///neuroblastoma breakpoint family member 15///neuroblastoma breakpoint family member 11///neuroblastoma breakpoint family member 1///neuroblastoma breakpoint family member 14	-0.592	2.126
7919438	NBPF19///NBPF20///NBPF10///NBPF8///NBPF9///NBPF15///NBPF11///NBPF12///NBPF1///NBPF14	neuroblastoma breakpoint family member 19///neuroblastoma breakpoint family member 20///neuroblastoma breakpoint family member 10///neuroblastoma breakpoint family member 8///neuroblastoma breakpoint family member 9///neuroblastoma breakpoint family member 15///neuroblastoma breakpoint family member 11///neuroblastoma breakpoint family member 12///neuroblastoma breakpoint family member 1///neurob…	-0.626	2.295
7919589	HIST2H3D///HIST2H3A///HIST2H3C	histone cluster 2, H3d///histone cluster 2, H3a///histone cluster 2, H3c	-0.938	3.41
7919591	FAM72A///FAM72D	family with sequence similarity 72 member A///family with sequence similarity 72 member D	-0.817	3.659
7919612	HIST2H3D///HIST2H3A///HIST2H3C	histone cluster 2, H3d///histone cluster 2, H3a///histone cluster 2, H3c	-1.152	3.421
7919614	HIST2H3D///HIST2H3A///HIST2H3C	histone cluster 2, H3d///histone cluster 2, H3a///histone cluster 2, H3c	-0.741	3.246
7919645	SV2A	synaptic vesicle glycoprotein 2A	-0.534	2.994
7919743	ADAMTSL4-AS1///ADAMTSL4	ADAMTSL4 antisense RNA 1///ADAMTS like 4	-0.563	2.257
7919747			-0.965	4.508
7919749			-1.48	3.248
7919800	CTSS	cathepsin S	-2.458	12.074
7919815	CTSK	cathepsin K	-1.228	2.827
7919854			-0.636	4.528
7919856	CERS2	ceramide synthase 2	0.763	2.818
7919872	FAM63A	family with sequence similarity 63 member A	0.927	3.46
7919888	CDC42SE1	CDC42 small effector 1	-0.814	4.082
7919984	SELENBP1	selenium binding protein 1	2.365	13.149
7920114	THEM4	thioesterase superfamily member 4	0.618	2.358
7920123	S100A10	S100 calcium binding protein A10	-1.33	6.334
7920128	S100A11	S100 calcium binding protein A11	-1.048	4.799
7920244	S100A8	S100 calcium binding protein A8	-2.185	4.774
7920258	S100A6	S100 calcium binding protein A6	-0.954	5.003
7920271	S100A4	S100 calcium binding protein A4	-0.984	4.14
7920278	S100A3	S100 calcium binding protein A3	-1.649	10.67
7920285	S100A2	S100 calcium binding protein A2	1.071	9.606
7920291	S100A16	S100 calcium binding protein A16	-1.121	5.156
7920354	DENND4B	DENN domain containing 4B	-0.556	2.495
7920422	RAB13	RAB13, member RAS oncogene family	-0.683	7.223
7920506	SHE	Src homology 2 domain containing E	-1.042	3.303
7920552	KCNN3	potassium calcium-activated channel subfamily N member 3	-1.253	2.184
7920600	SHC1	SHC adaptor protein 1	-1.135	10.26
7920642	MUC1	mucin 1, cell surface associated	1.479	2.994
7920664	THBS3	thrombospondin 3	-0.931	6.076
7920744	PKLR	pyruvate kinase, liver and RBC	2.127	11.492
7920877	ARHGEF2	Rho/Rac guanine nucleotide exchange factor 2	-1.259	6.882
7920971	GLMP	glycosylated lysosomal membrane protein	0.836	3.765
7921014	MEF2D	myocyte enhancer factor 2D	-0.917	4.857
7921033	IQGAP3	IQ motif containing GTPase activating protein 3	-0.54	4.724
7921099	CRABP2	cellular retinoic acid binding protein 2	0.577	4.775
7921144	SH2D2A	SH2 domain containing 2A	-0.614	6.046
7921487	TAGLN2	transgelin 2	-1.096	3.159
7921533	KCNJ10	potassium voltage-gated channel subfamily J member 10	4.022	20.302
7921571	PEX19	peroxisomal biogenesis factor 19	0.761	2.965
7921621			-0.855	1.978
7921625	SLAMF6	SLAM family member 6	-1.615	3.74
7921637	CD84	CD84 molecule	-1.611	5.41
7921667	CD48	CD48 molecule	-1.915	8.965
7921677	CD244	CD244 molecule	-0.842	4.973
7921752	ARHGAP30	Rho GTPase activating protein 30	-1.085	7.382
7921821	ADAMTS4	ADAM metallopeptidase with thrombospondin type 1 motif 4	-1.053	2.844
7921840	NR1I3	nuclear receptor subfamily 1 group I member 3	1.238	9.451
7921868	FCGR3B///FCGR3A	Fc fragment of IgG receptor IIIb///Fc fragment of IgG receptor IIIa	-2.679	14.531
7921873	FCGR3B///FCGR3A	Fc fragment of IgG receptor IIIb///Fc fragment of IgG receptor IIIa	-3.364	17.096
7921882	OLFML2B	olfactomedin like 2B	-3.558	15.551
7921900	SH2D1B	SH2 domain containing 1B	-0.735	4.732
7921916	RGS5	regulator of G-protein signaling 5	-2.128	3.138
7921970	ALDH9A1	aldehyde dehydrogenase 9 family member A1	1.183	5.189
7922018	ILDR2	immunoglobulin like domain containing receptor 2	1.219	6.291
7922040	CD247	CD247 molecule	-1.09	4.644
7922095	MPC2	mitochondrial pyruvate carrier 2	0.926	2.628
7922104	GCSHP3///LOC729080///GCSH	glycine cleavage system protein H pseudogene 3///glycine cleavage system protein H (aminomethyl carrier) pseudogene///glycine cleavage system protein H	1.882	8.722
7922108	GPR161	G protein-coupled receptor 161	-0.776	4.75
7922152	CCDC181	coiled-coil domain containing 181	1.039	7.214
7922162	SLC19A2	solute carrier family 19 member 2	0.942	3.833
7922174	F5	coagulation factor V	0.529	2.554
7922219	SELL	selectin L	-1.063	3.717
7922382	ANKRD45	ankyrin repeat domain 45	0.79	5.054
7922400			-1.179	4.596
7922402	GAS5///SNORD47	growth arrest specific 5 (non-protein coding)///small nucleolar RNA, C/D box 47	-1.727	5.971
7922404	GAS5///SNORD80	growth arrest specific 5 (non-protein coding)///small nucleolar RNA, C/D box 80	-1.564	4.513
7922406	SNORD79	small nucleolar RNA, C/D box 79	-0.853	2.771
7922408	SNORD78	small nucleolar RNA, C/D box 78	-1.425	4.259
7922410	SNORD44	small nucleolar RNA, C/D box 44	-1.652	6.508
7922414	SNORD76///GAS5	small nucleolar RNA, C/D box 76///growth arrest specific 5 (non-protein coding)	-1.398	5.334
7922420	SERPINC1	serpin family C member 1	1.466	8.486
7922598	ANGPTL1	angiopoietin like 1	1.686	3.85
7922610	ABL2	ABL proto-oncogene 2, non-receptor tyrosine kinase	-1.248	8.326
7922627	NPHS2	NPHS2, podocin	6.645	23.474
7922689	GLUL	glutamate-ammonia ligase	-0.635	3.259
7922717	RGS16	regulator of G-protein signaling 16	-0.622	5.694
7922756	NMNAT2	nicotinamide nucleotide adenylyltransferase 2	-0.738	6.74
7922773	NCF2	neutrophil cytosolic factor 2	-1.936	6.504
7922793	ARPC5	actin related protein 2/3 complex subunit 5	-0.641	4.863
7922846	FAM129A	family with sequence similarity 129 member A	-2.05	8.478
7922994	BRINP3	BMP/retinoic acid inducible neural specific 3	1.419	9.182
7923034	B3GALT2	beta-1,3-galactosyltransferase 2	0.708	3.346
7923043	KCNT2	potassium sodium-activated channel subfamily T member 2	-1.54	3.786
7923086	ASPM	abnormal spindle microtubule assembly	-1.264	4.876
7923131	DENND1B	DENN domain containing 1B	0.661	2.59
7923141	DENND1B	DENN domain containing 1B	0.654	3.213
7923164	ATP6V1G3	ATPase H+ transporting V1 subunit G3	1.66	7.492
7923189	KIF14	kinesin family member 14	-0.529	3.739
7923233	KIF21B	kinesin family member 21B	-0.558	7.393
7923332	TNNT2	troponin T2, cardiac type	1.999	13.373
7923347	LAD1	ladinin 1	1.893	6.069
7923360	TNNI1	troponin I1, slow skeletal type	1.048	9.984
7923372	PHLDA3	pleckstrin homology like domain family A member 3	-1	5.623
7923438	RPS27	ribosomal protein S27	-0.832	3.637
7923453	KDM5B	lysine demethylase 5B	-0.757	4.074
7923516	CYB5R1	cytochrome b5 reductase 1	0.536	2.428
7923547	CHI3L1	chitinase 3 like 1	1.288	3.324
7923578	FMOD	fibromodulin	-1.384	6.453
7923582			1.336	4.59
7923596	ETNK2	ethanolamine kinase 2	3.782	13.729
7923635	PLEKHA6	pleckstrin homology domain containing A6	1.311	8.426
7923662	PIK3C2B	phosphatidylinositol-4-phosphate 3-kinase catalytic subunit type 2 beta	-1.176	2.743
7923700	LRRN2	leucine rich repeat neuronal 2	0.692	6.302
7923712	RBBP5	RB binding protein 5, histone lysine methyltransferase complex subunit	0.552	2.375
7923753	NUAK2	NUAK family kinase 2	1.028	5.02
7923812	RAB29	RAB29, member RAS oncogene family	1.987	10.177
7923824	SLC41A1	solute carrier family 41 member 1	1.051	8.356
7923837	PM20D1	peptidase M20 domain containing 1	1.453	3.549
7923917	FCMR	Fc fragment of IgM receptor	-0.854	3.073
7923929	PIGR	polymeric immunoglobulin receptor	4.68	11.803
7923942	FCAMR	Fc fragment of IgA and IgM receptor	2.613	12.752
7923958	C1orf116	chromosome 1 open reading frame 116	1.553	8.528
7923978	CD34	CD34 molecule	-1.555	3.499
7923991	PLXNA2	plexin A2	-1.322	4.094
7924055	C1orf74	chromosome 1 open reading frame 74	0.611	2.516
7924058	IRF6	interferon regulatory factor 6	1.872	4.905
7924150	TMEM206	transmembrane protein 206	1.231	7.215
7924166	BATF3	basic leucine zipper ATF-like transcription factor 3	-0.617	3.479
7924207	PTPN14	protein tyrosine phosphatase, non-receptor type 14	-0.738	2.375
7924309	ESRRG	estrogen related receptor gamma	3.54	13.87
7924388	BPNT1	3'(2'), 5'-bisphosphate nucleotidase 1	0.733	4.438
7924450	DUSP10	dual specificity phosphatase 10	-1.646	5.958
7924508	SUSD4	sushi domain containing 4	1.459	8.622
7924551			-0.612	3.65
7924619	ENAH	enabled homolog (Drosophila)	-0.982	3.569
7924636	TMEM63A	transmembrane protein 63A	0.882	3.593
7924977	PGBD5	piggyBac transposable element derived 5	-1.715	5.032
7924987	AGT	angiotensinogen	1.917	3.395
7924996	C1orf198	chromosome 1 open reading frame 198	-0.536	2.293
7925003	TTC13	tetratricopeptide repeat domain 13	-0.942	3.166
7925062	SIPA1L2	signal induced proliferation associated 1 like 2	-1.674	4.217
7925161	IRF2BP2	interferon regulatory factor 2 binding protein 2	-0.555	2.582
7925257	LYST	lysosomal trafficking regulator	-0.799	4.076
7925320	NID1	nidogen 1	-1.406	2.764
7925413	MT1HL1	metallothionein 1H-like 1	0.805	3.561
7925436			1.364	3.291
7925444			-0.615	4.22
7925480	FH	fumarate hydratase	1.486	5.778
7925500	CHML	CHM like, Rab escort protein 2	-0.709	2.772
7925523			-0.612	3.65
7925525	CEP170	centrosomal protein 170	-1.866	6.043
7925561	COX20	COX20, cytochrome c oxidase assembly factor	-1.155	3.248
7925611	TFB2M	transcription factor B2, mitochondrial	0.899	3.479
7925701			-0.707	3.338
7925747	OR2T5///OR2T29///OR2T4	olfactory receptor family 2 subfamily T member 5///olfactory receptor family 2 subfamily T member 29///olfactory receptor family 2 subfamily T member 4	0.724	3.137
7925751	OR2T10	olfactory receptor family 2 subfamily T member 10	2.566	6.24
7925773	ZNF692	zinc finger protein 692	-0.543	3.621
7925876	PFKP	phosphofructokinase, platelet	-2.191	6.182
7925929	AKR1C3	aldo-keto reductase family 1, member C3	0.903	2.781
7926105	GATA3	GATA binding protein 3	2.998	17.867
7926127	CELF2	CUGBP, Elav-like family member 2	-1.052	5.251
7926152	ECHDC3	enoyl-CoA hydratase domain containing 3	2.076	5.883
7926170	DHTKD1	dehydrogenase E1 and transketolase domain containing 1	2.043	6.332
7926223	CAMK1D	calcium/calmodulin dependent protein kinase ID	-1.309	9.999
7926297			1.006	6.327
7926356	C1QL3///PTER	complement C1q like 3///phosphotriesterase related	1.526	5.932
7926368	VIM	vimentin	-2.361	10.67
7926410	MRC1	mannose receptor, C type 1	-1.978	6.204
7926443			-0.96	4.651
7926451	MRC1	mannose receptor, C type 1	-1.978	6.204
7926484			-0.873	4.016
7926622	SPAG6	sperm associated antigen 6	0.516	2.777
7926661	MSRB2	methionine sulfoxide reductase B2	0.591	1.885
7926708	THNSL1	threonine synthase like 1	1.244	4.129
7926728	MYO3A	myosin IIIA	-1.421	3.278
7926786	APBB1IP	amyloid beta precursor protein binding family B member 1 interacting protein	-1.595	6.344
7926807	PDSS1	prenyl (decaprenyl) diphosphate synthase, subunit 1	0.603	4.015
7926894			-1.043	2.536
7926896	CKS1B	CDC28 protein kinase regulatory subunit 1B	-0.66	2.439
7926900	MAP3K8	mitogen-activated protein kinase kinase kinase 8	-0.863	4.916
7926916	ZEB1	zinc finger E-box binding homeobox 1	-1.142	2.768
7926979			-0.833	2.054
7927146	CSGALNACT2	chondroitin sulfate N-acetylgalactosaminyltransferase 2	-0.653	1.933
7927155	FXYD4	FXYD domain containing ion transport regulator 4	3.322	20.448
7927179	TMEM72	transmembrane protein 72	2.582	11.421
7927215	ALOX5	arachidonate 5-lipoxygenase	-2.395	9.533
7927267	FAM35DP///FAM35BP///FAM35A	family with sequence similarity 35, member A pseudogene///family with sequence similarity 35, member A pseudogene///family with sequence similarity 35 member A	0.884	3.153
7927288	FAM35DP///FAM35BP///FAM35A	family with sequence similarity 35, member A pseudogene///family with sequence similarity 35, member A pseudogene///family with sequence similarity 35 member A	0.74	2.769
7927353	AGAP5///AGAP9///AGAP12P///AGAP4	ArfGAP with GTPase domain, ankyrin repeat and PH domain 5///ArfGAP with GTPase domain, ankyrin repeat and PH domain 9///ArfGAP with GTPase domain, ankyrin repeat and PH domain 12, pseudogene///ArfGAP with GTPase domain, ankyrin repeat and PH domain 4	-0.609	1.997
7927405	WDFY4	WDFY family member 4	-0.814	3.274
7927425	WDFY4	WDFY family member 4	-0.534	4.791
7927519	TIMM23	translocase of inner mitochondrial membrane 23	0.652	2
7927552	AGAP5///AGAP6///AGAP4	ArfGAP with GTPase domain, ankyrin repeat and PH domain 5///ArfGAP with GTPase domain, ankyrin repeat and PH domain 6///ArfGAP with GTPase domain, ankyrin repeat and PH domain 4	-0.62	2.129
7927599	ASAH2B///ASAH2	N-acylsphingosine amidohydrolase 2B///N-acylsphingosine amidohydrolase 2	0.636	2.246
7927631	DKK1	dickkopf WNT signaling pathway inhibitor 1	-1.967	1.939
7927649	CISD1	CDGSH iron sulfur domain 1	0.746	2.228
7927658	UBE2D1	ubiquitin conjugating enzyme E2 D1	-0.597	1.914
7927694	FAM13C///PHYHIPL	family with sequence similarity 13 member C///phytanoyl-CoA 2-hydroxylase interacting protein like	1.842	5.775
7927710	CDK1	cyclin dependent kinase 1	-0.91	3.393
7927786	REEP3	receptor accessory protein 3	-0.589	1.97
7927915	STOX1	storkhead box 1	0.887	2.922
7927964	SRGN	serglycin	-1.749	6.069
7928019	HK1	hexokinase 1	-0.794	1.96
7928046	TSPAN15	tetraspanin 15	-0.976	6.319
7928119	EIF4EBP2	eukaryotic translation initiation factor 4E binding protein 2	0.635	2.05
7928126	PALD1	phosphatase domain containing, paladin 1	-1.281	8.127
7928189	UNC5B	unc-5 netrin receptor B	-1.787	6.083
7928218	CDH23	cadherin-related 23	-0.606	2.041
7928308	DDIT4	DNA damage inducible transcript 4	-1.406	3.889
7928395	FLJ44715///FUT11	uncharacterized LOC386671///fucosyltransferase 11	-1.676	6.321
7928401	CHCHD1	coiled-coil-helix-coiled-coil-helix domain containing 1	0.647	2.915
7928444	VCL	vinculin	-0.769	3.32
7928471	ADK	adenosine kinase	0.798	2.344
7928531	ZNF503-AS2	ZNF503 antisense RNA 2	0.753	3.542
7928551	RPS24	ribosomal protein S24	-0.946	3.728
7928589	PPIF	peptidylprolyl isomerase F	0.609	3.459
7928671	TMEM254	transmembrane protein 254	0.913	3.069
7928695	FAM213A	family with sequence similarity 213 member A	0.773	2.332
7928705	TSPAN14	tetraspanin 14	-0.787	5.346
7928736	NRG3	neuregulin 3	-1.152	7.721
7928752	GHITM	growth hormone inducible transmembrane protein	1.261	7.161
7928770	CDHR1	cadherin related family member 1	-0.889	3.29
7928909	FAM35A	family with sequence similarity 35 member A	0.835	2.787
7928937	MINPP1	multiple inositol-polyphosphate phosphatase 1	0.618	2.961
7929012	STAMBPL1	STAM binding protein like 1	-1.474	7.333
7929026	ACTA2-AS1///ACTA2	ACTA2 antisense RNA 1///actin, alpha 2, smooth muscle, aorta	-0.537	2.771
7929032	FAS	Fas cell surface death receptor	-1.313	6.369
7929052	IFIT3	interferon induced protein with tetratricopeptide repeats 3	-0.828	5.771
7929078	KIF20B	kinesin family member 20B	-0.507	2.035
7929258	KIF11	kinesin family member 11	-0.936	2.985
7929282	HHEX	hematopoietically expressed homeobox	-1.191	7.244
7929288	EXOC6	exocyst complex component 6	-0.695	2.141
7929334	CEP55	centrosomal protein 55	-1.153	3.459
7929344	FFAR4	free fatty acid receptor 4	-1.102	11.173
7929388	PLCE1	phospholipase C epsilon 1	1.549	5.598
7929511	ENTPD1	ectonucleoside triphosphate diphosphohydrolase 1	-2.732	7.364
7929536			-0.96	6.085
7929653	ANKRD2	ankyrin repeat domain 2	0.55	3.181
7929664	HOGA1	4-hydroxy-2-oxoglutarate aldolase 1	3.388	17.977
7929689	MARVELD1	MARVEL domain containing 1	-1.331	11.029
7929732	CNNM1	cyclin and CBS domain divalent metal cation transport mediator 1	-0.907	5.657
7929779	ABCC2	ATP binding cassette subfamily C member 2	2.672	8.815
7929816	SCD	stearoyl-CoA desaturase	-2.045	7.501
7929858	SLF2	SMC5-SMC6 complex localization factor 2	-0.557	2.663
7929882	SEMA4G	semaphorin 4G	1.083	6.309
7929990	PPRC1	peroxisome proliferator-activated receptor gamma, coactivator-related 1	-0.553	3.581
7930074	NFKB2	nuclear factor kappa B subunit 2	-1.14	10.165
7930148	SFXN2	sideroflexin 2	3.638	15.95
7930181	AS3MT	arsenite methyltransferase	1.339	3.765
7930194	CNNM2	cyclin and CBS domain divalent metal cation transport mediator 2	0.801	3.124
7930311	GSTO2	glutathione S-transferase omega 2	1.004	4.751
7930341	SORCS3	sortilin related VPS10 domain containing receptor 3	-1.851	3.807
7930380	ADD3	adducin 3	0.907	2.416
7930413	DUSP5	dual specificity phosphatase 5	-0.735	4.846
7930450			-0.532	3.197
7930482	ADRA2A	adrenoceptor alpha 2A	-0.533	2.57
7930537	TCF7L2	transcription factor 7 like 2	-0.623	2.536
7930559			-0.547	2.838
7930561	HABP2	hyaluronan binding protein 2	1.067	2.742
7930631	TDRD1	tudor domain containing 1	0.578	3.408
7930703	TRUB1	TruB pseudouridine synthase family member 1	0.663	3.091
7930714	ATRNL1	attractin like 1	1.022	2.658
7930818	ENO4	enolase family member 4	0.597	2.548
7930837	SLC18A2	solute carrier family 18 member A2	-0.562	5.1
7930857	EMX2	empty spiracles homeobox 2	1.138	2.352
7930861	CASC2	cancer susceptibility candidate 2 (non-protein coding)	0.591	2.701
7930882	FAM45A///FAM45BP	family with sequence similarity 45 member A///family with sequence similarity 45, member A pseudogene	0.514	3.743
7930894	GRK5	G protein-coupled receptor kinase 5	-1.905	8.305
7930917	GRK5	G protein-coupled receptor kinase 5	-0.691	4.675
7930980	PLPP4	phospholipid phosphatase 4	2.581	12.751
7931097	HTRA1	HtrA serine peptidase 1	-0.742	2.915
7931159	PSTK	phosphoseryl-tRNA kinase	0.549	5.075
7931168	ACADSB	acyl-CoA dehydrogenase, short/branched chain	3.287	8.39
7931204	LHPP	phospholysine phosphohistidine inorganic pyrophosphate phosphatase	1.489	8.985
7931353	PTPRE	protein tyrosine phosphatase, receptor type E	-2.178	8.984
7931571	PRAP1	proline rich acidic protein 1	1.366	10.497
7931643	CYP2E1	cytochrome P450 family 2 subfamily E member 1	1.067	2.17
7931810	KLF6	Kruppel like factor 6	-1.142	4.316
7931832	AKR1C2	aldo-keto reductase family 1, member C2	0.804	2.909
7931852	TUBAL3	tubulin alpha like 3	1.742	10.309
7931863	ASB13	ankyrin repeat and SOCS box containing 13	1.306	4.407
7931899	IL15RA	interleukin 15 receptor subunit alpha	-1.328	12.865
7931914	IL2RA	interleukin 2 receptor subunit alpha	-1.797	4.126
7931951	SFMBT2	Scm-like with four mbt domains 2	-0.878	2.644
7932069	NUDT5	nudix hydrolase 5	0.681	2.213
7932094	PHYH	phytanoyl-CoA 2-hydroxylase	2.513	8.049
7932109	SEPHS1	selenophosphate synthetase 1	0.742	2.173
7932118	BEND7	BEN domain containing 7	1.3	2.938
7932132	FRMD4A///FRMD4A	FERM domain containing 4A///FERM domain containing 4A	-0.589	2.167
7932177	CDNF	cerebral dopamine neurotrophic factor	0.868	6.582
7932243	FAM171A1	family with sequence similarity 171 member A1	0.831	3.307
7932326	CUBN	cubilin	3.006	3.388
7932407	ST8SIA6	ST8 alpha-N-acetyl-neuraminide alpha-2,8-sialyltransferase 6	-1.943	2.78
7932495	CASC10	cancer susceptibility candidate 10	0.736	3.228
7932498	SKIDA1///LOC219688	SKI/DACH domain containing 1///uncharacterized LOC219688	0.64	7.178
7932542	C10orf67	chromosome 10 open reading frame 67	1.007	3.963
7932703	ACBD5	acyl-CoA binding domain containing 5	1.093	4.438
7932765	MPP7	membrane palmitoylated protein 7	2.43	9.837
7932826	KIAA1462	KIAA1462	-1.474	7.051
7932964	C1D	C1D nuclear receptor corepressor	0.638	2.217
7932966	ITGB1	integrin subunit beta 1	-0.95	2.255
7932985	NRP1	neuropilin 1	-1.031	1.849
7933008			-0.791	3.921
7933084	NAMPT	nicotinamide phosphoribosyltransferase	-0.791	3.533
7933092	ZNF248	zinc finger protein 248	-0.674	1.851
7933194	CXCL12	C-X-C motif chemokine ligand 12	0.813	2.792
7933204	C10orf10	chromosome 10 open reading frame 10	-2.314	9.785
7933252	AGAP5///AGAP9///AGAP12P///AGAP6///AGAP4	ArfGAP with GTPase domain, ankyrin repeat and PH domain 5///ArfGAP with GTPase domain, ankyrin repeat and PH domain 9///ArfGAP with GTPase domain, ankyrin repeat and PH domain 12, pseudogene///ArfGAP with GTPase domain, ankyrin repeat and PH domain 6///ArfGAP with GTPase domain, ankyrin repeat and PH domain 4	-0.612	2.047
7933331	AGAP5///AGAP9///AGAP12P///AGAP4	ArfGAP with GTPase domain, ankyrin repeat and PH domain 5///ArfGAP with GTPase domain, ankyrin repeat and PH domain 9///ArfGAP with GTPase domain, ankyrin repeat and PH domain 12, pseudogene///ArfGAP with GTPase domain, ankyrin repeat and PH domain 4	-0.609	1.997
7933341	ASAH2B///ASAH2	N-acylsphingosine amidohydrolase 2B///N-acylsphingosine amidohydrolase 2	0.504	3.836
7933405	AGAP12P///AGAP4	ArfGAP with GTPase domain, ankyrin repeat and PH domain 12, pseudogene///ArfGAP with GTPase domain, ankyrin repeat and PH domain 4	-0.602	2.127
7933427	AGAP5///AGAP9///AGAP12P///AGAP4	ArfGAP with GTPase domain, ankyrin repeat and PH domain 5///ArfGAP with GTPase domain, ankyrin repeat and PH domain 9///ArfGAP with GTPase domain, ankyrin repeat and PH domain 12, pseudogene///ArfGAP with GTPase domain, ankyrin repeat and PH domain 4	-0.602	2.246
7933469	ARHGAP22	Rho GTPase activating protein 22	-0.615	5.872
7933537	OGDHL	oxoglutarate dehydrogenase-like	3.206	7.52
7933561	PARG	poly(ADP-ribose) glycohydrolase	1.257	7.341
7933574	AGAP5///AGAP12P///AGAP6///AGAP4	ArfGAP with GTPase domain, ankyrin repeat and PH domain 5///ArfGAP with GTPase domain, ankyrin repeat and PH domain 12, pseudogene///ArfGAP with GTPase domain, ankyrin repeat and PH domain 6///ArfGAP with GTPase domain, ankyrin repeat and PH domain 4	-0.605	2.035
7933582	TIMM23	translocase of inner mitochondrial membrane 23	0.672	2.799
7933640	A1CF	APOBEC1 complementation factor	2.09	2.512
7933672	PCDH15	protocadherin related 15	1.454	9.182
7933750	SLC16A9	solute carrier family 16 member 9	3.61	6.388
7933758			1.496	6.193
7933772	ANK3	ankyrin 3, node of Ranvier (ankyrin G)	1.64	5.974
7933821	RHOBTB1	Rho related BTB domain containing 1	0.924	2.594
7933872	EGR2	early growth response 2	-0.939	2.836
7933931			-0.53	2.025
7933933	DNAJC12	DnaJ heat shock protein family (Hsp40) member C12	1.817	5.193
7933982	PBLD	phenazine biosynthesis like protein domain containing	2.681	5.909
7934101	AIFM2	apoptosis inducing factor, mitochondria associated 2	0.529	3.565
7934161	PRF1	perforin 1	-1.63	6.431
7934178	PCBD1	pterin-4 alpha-carbinolamine dehydratase 1	0.965	5.332
7934185	C10orf54	chromosome 10 open reading frame 54	-0.928	6.533
7934215	SPOCK2	sparc/osteonectin, cwcv and kazal-like domains proteoglycan (testican) 2	0.912	2.681
7934255	MICU1	mitochondrial calcium uptake 1	0.89	2.658
7934271	PLA2G12B	phospholipase A2 group XIIB	2.589	12.144
7934278	P4HA1	prolyl 4-hydroxylase subunit alpha 1	-0.586	2.468
7934299	NUDT13	nudix hydrolase 13	-0.579	6.432
7934320	DNAJC9	DnaJ heat shock protein family (Hsp40) member C9	-0.617	2.328
7934334	CFAP70	cilia and flagella associated protein 70	0.719	4.114
7934451	AGAP5///AGAP12P///AGAP6///AGAP4	ArfGAP with GTPase domain, ankyrin repeat and PH domain 5///ArfGAP with GTPase domain, ankyrin repeat and PH domain 12, pseudogene///ArfGAP with GTPase domain, ankyrin repeat and PH domain 6///ArfGAP with GTPase domain, ankyrin repeat and PH domain 4	-0.626	2.407
7934459	NDST2	N-deacetylase and N-sulfotransferase 2	-0.545	2.593
7934477	CAMK2G	calcium/calmodulin dependent protein kinase II gamma	0.531	1.973
7934553	ZNF503-AS2///ZNF503	ZNF503 antisense RNA 2///zinc finger protein 503	1.452	10.778
7934570	KCNMA1	potassium calcium-activated channel subfamily M alpha 1	-1.575	6.8
7934615	DLG5	discs large MAGUK scaffold protein 5	-0.559	4.299
7934690	ZCCHC24	zinc finger CCHC-type containing 24	-0.73	6.001
7934842	MMRN2	multimerin 2	-1.46	2.718
7934852	GLUD2///GLUD1	glutamate dehydrogenase 2///glutamate dehydrogenase 1	0.936	3.617
7934885	RNLS	renalase, FAD dependent amine oxidase	0.803	4.668
7934906	ACTA2///ACTA2	actin, alpha 2, smooth muscle, aorta///actin, alpha 2, smooth muscle, aorta	-1.481	2.472
7934920	LIPA	lipase A, lysosomal acid type	-0.895	2.824
7934936	SLC16A12	solute carrier family 16 member 12	2.236	3.395
7934945	PANK1	pantothenate kinase 1	2.011	4.853
7934997	PPP1R3C	protein phosphatase 1 regulatory subunit 3C	-2.009	10.913
7935011	CPEB3	cytoplasmic polyadenylation element binding protein 3	0.796	2.93
7935058	MYOF	myoferlin	-1.711	7.776
7935116	RBP4	retinol binding protein 4	2.506	3.766
7935169	CYP2C8///CYP2C19	cytochrome P450 family 2 subfamily C member 8///cytochrome P450 family 2 subfamily C member 19	1.178	2.008
7935180	PDLIM1	PDZ and LIM domain 1	-1.771	7.21
7935270	BLNK	B-cell linker	1.081	4.292
7935510	MORN4	MORN repeat containing 4	0.72	3.101
7935572	MIR1287///PYROXD2	microRNA 1287///pyridine nucleotide-disulphide oxidoreductase domain 2	0.903	6.697
7935627	GOT1	glutamic-oxaloacetic transaminase 1	1.385	3.891
7935707	CHUK	conserved helix-loop-helix ubiquitous kinase	0.942	3.329
7935776	SCD	stearoyl-CoA desaturase	-0.572	4.259
7936050	CYP17A1	cytochrome P450 family 17 subfamily A member 1	4.747	19.667
7936100	CALHM2	calcium homeostasis modulator 2	-1.69	9.125
7936115	SH3PXD2A	SH3 and PX domains 2A	-1.322	14.144
7936242	ITPRIP	inositol 1,4,5-trisphosphate receptor interacting protein	-1.506	9.681
7936249	SORCS1	sortilin related VPS10 domain containing receptor 1	2.245	11.139
7936322	GPAM	glycerol-3-phosphate acyltransferase, mitochondrial	0.736	2.885
7936346	ZDHHC6	zinc finger DHHC-type containing 6	1.149	3.411
7936408	DCLRE1A	DNA cross-link repair 1A	0.565	2.701
7936419	MIR2110///CCDC186	microRNA 2110///coiled-coil domain containing 186	1.024	3.636
7936516	HSPA12A	heat shock protein family A (Hsp70) member 12A	0.833	6.023
7936639			-0.729	2.089
7936641	SFXN4	sideroflexin 4	0.702	2.937
7936661	PRDX3	peroxiredoxin 3	0.881	6.101
7936673	RGS10	regulator of G-protein signaling 10	-0.91	8.674
7936762	ATE1	arginyltransferase 1	0.747	2.044
7936809	FAM24B	family with sequence similarity 24 member B	0.726	5.3
7936856	CHST15	carbohydrate (N-acetylgalactosamine 4-sulfate 6-O) sulfotransferase 15	-1.911	12.442
7936871	OAT	ornithine aminotransferase	1.286	5.069
7936937	UROS	uroporphyrinogen III synthase	0.935	2.98
7936968	ADAM12	ADAM metallopeptidase domain 12	-1.563	8.741
7937016	CLRN3	clarin 3	1.399	2.14
7937020	MKI67	marker of proliferation Ki-67	-1.426	4.967
7937039	EBF3	early B-cell factor 3	-2.054	9.897
7937175	TUBGCP2	tubulin gamma complex associated protein 2	0.542	2.866
7937208	FUOM	fucose mutarotase	2.134	7.375
7937217	ECHS1	enoyl-CoA hydratase, short chain 1	2.317	15.53
7937314	PGGHG	protein-glucosylgalactosylhydroxylysine glucosidase	-0.808	3.244
7937330	IFITM2	interferon induced transmembrane protein 2	-1.472	9.52
7937335	IFITM1	interferon induced transmembrane protein 1	-1.217	3.743
7937378	PTDSS2	phosphatidylserine synthase 2	0.606	4.461
7937404	LOC692247///LMNTD2	uncharacterized LOC692247///lamin tail domain containing 2	-0.629	2.377
7937476	RPLP2	ribosomal protein lateral stalk subunit P2	-0.508	3.052
7937483	SNORA52	small nucleolar RNA, H/ACA box 52	-1.023	1.994
7937508	CD151	CD151 molecule (Raph blood group)	-0.599	2.933
7937518	TSPAN4	tetraspanin 4	-0.795	4.006
7937533	AP2A2	adaptor related protein complex 2 alpha 2 subunit	0.549	3.302
7937735	LSP1	lymphocyte-specific protein 1	-1.189	7.87
7937772	INS-IGF2///IGF2	INS-IGF2 readthrough///insulin like growth factor 2	-1.356	7.129
7937823	KCNQ1	potassium voltage-gated channel subfamily Q member 1	0.617	2.433
7937852	SLC22A18	solute carrier family 22 member 18	1.765	7.761
7937952	OR51E1	olfactory receptor family 51 subfamily E member 1	-1.869	9.454
7938035	TRIM22	tripartite motif containing 22	-2.127	6.799
7938100	SMPD1	sphingomyelin phosphodiesterase 1	1.257	7.389
7938231	PPFIBP2	PPFIA binding protein 2	0.87	2.354
7938258			0.879	3.044
7938269	TUB	tubby bipartite transcription factor	1.32	8.105
7938301	AKIP1	A-kinase interacting protein 1	-0.625	2.641
7938364	WEE1	WEE1 G2 checkpoint kinase	-1.428	4.649
7938366	WEE1	WEE1 G2 checkpoint kinase	-1.457	9.101
7938370	SWAP70	SWAP switching B-cell complex 70kDa subunit	-0.94	4.297
7938390	ADM	adrenomedullin	-2.351	9.244
7938396	AMPD3	adenosine monophosphate deaminase 3	-0.604	5.896
7938485	MICAL2	microtubule associated monooxygenase, calponin and LIM domain containing 2	-2.029	10.209
7938559	RASSF10	Ras association domain family member 10	0.861	5.401
7938683			0.742	3.293
7938777	LDHA	lactate dehydrogenase A	-0.794	7.544
7938788	LDHC	lactate dehydrogenase C	0.654	2.938
7938812	IGSF22///TMEM86A	immunoglobulin superfamily member 22///transmembrane protein 86A	1.596	9.509
7938834	NAV2	neuron navigator 2	0.528	2.189
7938925	NELL1	neural EGFL like 1	2.647	13.079
7938951	ANO5	anoctamin 5	1.94	5.581
7938989	GAS2	growth arrest specific 2	1.389	7.65
7939024	MUC15///ANO3	mucin 15, cell surface associated///anoctamin 3	-0.875	1.888
7939052	FIBIN	fin bud initiation factor homolog (zebrafish)	0.9	2.208
7939056	BBOX1	gamma-butyrobetaine hydroxylase 1	3.135	3.896
7939068	RPS25	ribosomal protein S25	-0.53	2.125
7939102	ELP4	elongator acetyltransferase complex subunit 4	0.755	2.298
7939120	RCN1	reticulocalbin 1	-1.243	5.865
7939131	WT1-AS	WT1 antisense RNA	1.069	7.329
7939173	DEPDC7	DEP domain containing 7	0.937	5.32
7939298	CAT	catalase	1.34	6.048
7939314	EHF	ETS homologous factor	4.332	16.007
7939329	PDHX	pyruvate dehydrogenase complex component X	0.636	1.99
7939341	CD44	CD44 molecule (Indian blood group)	-1.532	5.422
7939365	FJX1	four jointed box 1	-1.046	7.082
7939376	LDLRAD3	low density lipoprotein receptor class A domain containing 3	-1.578	6.374
7939383	PRR5L	proline rich 5 like	-0.645	2.567
7939465	HSD17B12	hydroxysteroid 17-beta dehydrogenase 12	0.712	2.44
7939492	C11orf96	chromosome 11 open reading frame 96	-0.699	2.406
7939620	LARGE2	LARGE xylosyl- and glucuronyltransferase 2	1.537	7.876
7939642	CREB3L1	cAMP responsive element binding protein 3 like 1	-0.984	5.052
7939665	MDK	midkine (neurite growth-promoting factor 2)	-1.055	4.691
7939738	DDB2	damage specific DNA binding protein 2	-1.827	14.601
7939818	PTPMT1	protein tyrosine phosphatase, mitochondrial 1	0.686	4.667
7939825	NDUFS3	NADH:ubiquinone oxidoreductase core subunit S3	0.688	3.114
7939897	FOLH1	folate hydrolase (prostate-specific membrane antigen) 1	1.164	3.877
7940135	GLYATL1	glycine-N-acyltransferase like 1	2.713	4.123
7940147	FAM111B	family with sequence similarity 111 member B	-1.82	8.251
7940191	STX3	syntaxin 3	0.631	3.13
7940226	MS4A2	membrane spanning 4-domains A2	-0.763	2.834
7940237	MS4A4A	membrane spanning 4-domains A4A	-1.744	5.928
7940259	MS4A14///MS4A7	membrane spanning 4-domains A14///membrane spanning 4-domains A7	-2.465	11.899
7940341	MS4A10	membrane spanning 4-domains A10	1.159	6.855
7940377	TMEM132A	transmembrane protein 132A	-0.507	5.707
7940391	CD6	CD6 molecule	-0.572	4.937
7940409	CD5	CD5 molecule	-1.035	6.358
7940451	TKFC	triokinase and FMN cyclase	2.323	11.552
7940530	MYRF	myelin regulatory factor	-0.575	5.061
7940565	FADS2	fatty acid desaturase 2	-0.695	3.185
7940582	BEST1	bestrophin 1	-1.046	6.249
7940643	ASRGL1	asparaginase like 1	0.848	2.447
7940667	SNORA57	small nucleolar RNA, H/ACA box 57	-0.766	3.789
7940698	TAF6L	TATA-box binding protein associated factor 6 like	0.728	4.182
7940717	SLC3A2	solute carrier family 3 member 2	1.262	8.277
7940762	LGALS12	galectin 12	-0.68	2.995
7940790	C11orf84	chromosome 11 open reading frame 84	-0.537	2.233
7940835	COX8A	cytochrome c oxidase subunit 8A	0.781	4.543
7940851	FLRT1	fibronectin leucine rich transmembrane protein 1	0.749	7.665
7940869	FERMT3	fermitin family member 3	-1.289	8.665
7940924	PLCB3	phospholipase C beta 3	-0.663	4.813
7940989	ESRRA	estrogen related receptor alpha	0.608	5.458
7940996	PRDX5	peroxiredoxin 5	0.585	3.611
7941062	SLC22A11	solute carrier family 22 member 11	2.055	4.373
7941074	SLC22A12	solute carrier family 22 member 12	3.439	8.564
7941104	ARL2	ADP ribosylation factor like GTPase 2	0.631	4.413
7941148	TM7SF2	transmembrane 7 superfamily member 2	1.779	14.408
7941164	MRPL49	mitochondrial ribosomal protein L49	0.855	3.776
7941214	POLA2	DNA polymerase alpha 2, accessory subunit	-0.533	2.333
7941260	FRMD8	FERM domain containing 8	-0.806	11.398
7941302	FAM89B	family with sequence similarity 89 member B	-0.97	11.512
7941311	EHBP1L1///SIPA1	EH domain binding protein 1 like 1///signal-induced proliferation-associated 1	-1.275	12.751
7941401	OVOL1	ovo like transcriptional repressor 1	1.103	7.642
7941444	CTSW	cathepsin W	-1.753	8.663
7941457	CCDC85B	coiled-coil domain containing 85B	-0.866	6.079
7941460	DRAP1	DR1 associated protein 1	-0.618	3.639
7941563			-0.825	3.404
7941639	DPP3///BBS1	dipeptidyl peptidase 3///Bardet-Biedl syndrome 1	0.789	1.969
7941797	GRK2	G protein-coupled receptor kinase 2	-0.831	4.841
7941822	ANKRD13D	ankyrin repeat domain 13D	-0.684	5.135
7941879	TBC1D10C	TBC1 domain family member 10C	-0.55	4.143
7941946	NDUFV1	NADH:ubiquinone oxidoreductase core subunit V1	0.948	8
7941976	NDUFS8	NADH:ubiquinone oxidoreductase core subunit S8	0.554	2.096
7941985	TCIRG1	T-cell immune regulator 1, ATPase H+ transporting V0 subunit a3	-1.248	5.647
7942118	MYEOV	myeloma overexpressed	-0.744	2.593
7942123	CCND1	cyclin D1	-1.738	5.006
7942135	ANO1	anoctamin 1	-1.824	3.724
7942279	FAM86C1	family with sequence similarity 86 member C1	0.782	3.841
7942300	IL18BP	interleukin 18 binding protein	-0.913	9.739
7942315	LRTOMT	leucine rich transmembrane and O-methyltransferase domain containing	0.712	2.864
7942332	FOLR1	folate receptor 1	1.84	3.471
7942372	FOLR2	folate receptor beta	-1.684	5.862
7942381	ATG16L2	autophagy related 16 like 2	-0.614	2.654
7942417	ARHGEF17	Rho guanine nucleotide exchange factor 17	-1.009	6.343
7942439	RELT	RELT tumor necrosis factor receptor	-0.623	6
7942453	PLEKHB1	pleckstrin homology domain containing B1	1.256	7.11
7942520	LOC100287896	uncharacterized LOC100287896	0.824	2.679
7942527	POLD3	DNA polymerase delta 3, accessory subunit	1.358	6.629
7942569	SLCO2B1	solute carrier organic anion transporter family member 2B1	-0.568	2.9
7942586	RPS3	ribosomal protein S3	-0.51	2.607
7942592	SNORD15A	small nucleolar RNA, C/D box 15A	-1.076	3.678
7942596	SERPINH1	serpin family H member 1	-1.523	8.277
7942603	MOGAT2	monoacylglycerol O-acyltransferase 2	0.691	2.38
7942645			-0.555	3.131
7942674	TSKU	tsukushi, small leucine rich proteoglycan	2.191	11.188
7942697	CAPN5	calpain 5	0.687	4.324
7942717	MYO7A	myosin VIIA	1.13	7.528
7942774	AQP11	aquaporin 11	1.689	11.675
7942779			-0.677	3.53
7942793	THRSP	thyroid hormone responsive	1.119	3.917
7942957	PRSS23	protease, serine 23	-1.671	10.838
7942998	FOLH1B///FOLH1	folate hydrolase 1B///folate hydrolase (prostate-specific membrane antigen) 1	1.447	2.748
7943075	FAT3	FAT atypical cadherin 3	-0.823	8.407
7943158	SCARNA9	small Cajal body-specific RNA 9	-0.796	2.509
7943162	C11orf54	chromosome 11 open reading frame 54	2.002	4.552
7943218	PANX1	pannexin 1	-0.539	3.426
7943240	PIWIL4	piwi like RNA-mediated gene silencing 4	-0.679	2.594
7943263	AMOTL1	angiomotin like 1	-0.762	3.035
7943367			-0.931	6.094
7943373	ERVK-6	endogenous retrovirus group K member 6	1.825	2.591
7943413	BIRC3	baculoviral IAP repeat containing 3	-2.409	9.107
7943530	GRIA4	glutamate ionotropic receptor AMPA type subunit 4	-0.955	2.252
7943562	ELMOD1	ELMO domain containing 1	0.557	1.969
7943605	ACAT1	acetyl-CoA acetyltransferase 1	2.029	7.554
7943721	FDX1	ferredoxin 1	1.451	5.316
7943749	LAYN	layilin	-2.864	8.731
7943760	SIK2	salt inducible kinase 2	0.564	1.89
7943795	HSPB2-C11orf52///C11orf52	HSPB2-C11orf52 readthrough (NMD candidate)///chromosome 11 open reading frame 52	1.204	5.487
7943827	DLAT	dihydrolipoamide S-acetyltransferase	0.749	2.836
7943853	SDHD	succinate dehydrogenase complex subunit D	0.945	6.109
7943958	HTR3B	5-hydroxytryptamine receptor 3B	0.764	9.839
7943998	NNMT	nicotinamide N-methyltransferase	-3.888	14.966
7944011	REXO2	RNA exonuclease 2	0.631	4.05
7944035	APOC3	apolipoprotein C3	0.827	10.104
7944082	PCSK7///TAGLN	proprotein convertase subtilisin/kexin type 7///transgelin	-1.281	3.085
7944152	IL10RA	interleukin 10 receptor subunit alpha	-2.128	11.483
7944164	TMPRSS4	transmembrane protease, serine 4	1.941	8.827
7944179	CD3E	CD3e molecule	-1.306	3.159
7944185	CD3G	CD3g molecule	-1.663	2.679
7944223	KMT2A	lysine methyltransferase 2A	-0.646	2.047
7944262	KMT2A	lysine methyltransferase 2A	-0.551	4.302
7944271	TTC36	tetratricopeptide repeat domain 36	1.105	9.442
7944275	TMEM25	transmembrane protein 25	1.197	5.282
7944302	PHLDB1	pleckstrin homology like domain family B member 1	-0.902	7.318
7944478	PDZD3	PDZ domain containing 3	1.712	8.924
7944493	CBL	Cbl proto-oncogene	-0.888	2.428
7944554	TMEM136	transmembrane protein 136	-0.878	4.442
7944656	SC5D	sterol-C5-desaturase	1.163	5.002
7944667	SORL1	sortilin related receptor 1	0.589	1.976
7944722	UBASH3B	ubiquitin associated and SH3 domain containing B	-0.999	3.237
7944739	CRTAM	cytotoxic and regulatory T-cell molecule	-0.522	2.175
7944751	C11orf63	chromosome 11 open reading frame 63	0.889	3.77
7944769	GRAMD1B	GRAM domain containing 1B	2.046	10.22
7944867	SIAE	sialic acid acetylesterase	-0.618	2.367
7944931	SLC37A2	solute carrier family 37 member 2	-2.013	9.952
7945045	DDX25	DEAD-box helicase 25	0.835	5.026
7945071	FOXRED1	FAD dependent oxidoreductase domain containing 1	1.06	5.914
7945132	FLI1	Fli-1 proto-oncogene, ETS transcription factor	-2.192	11.08
7945162	BARX2	BARX homeobox 2	-0.794	2.242
7945169	TMEM45B	transmembrane protein 45B	3.971	11.279
7945204	ST14	suppression of tumorigenicity 14	0.98	3.755
7945245	NTM	neurotrimin	-1.524	7.945
7945262	JAM3	junctional adhesion molecule 3	-1.368	3.963
7945283	ACAD8	acyl-CoA dehydrogenase family member 8	1.965	8.759
7945321	GLB1L2	galactosidase beta 1 like 2	2.092	8.091
7945371	IFITM3	interferon induced transmembrane protein 3	-1.304	5.991
7945377	SIGIRR	single Ig and TIR domain containing	1.44	7.641
7945462	IRF7	interferon regulatory factor 7	-0.717	4.317
7945475	CDHR5	cadherin related family member 5	1.673	3.162
7945521	PDDC1	Parkinson disease 7 domain containing 1	0.529	2.139
7945620	TOLLIP	toll interacting protein	0.725	9.213
7945680	MIR675///H19	microRNA 675///H19, imprinted maternally expressed transcript (non-protein coding)	-0.856	5.289
7945774	SLC22A18AS///SLC22A18	solute carrier family 22 member 18 antisense///solute carrier family 22 member 18	0.734	3.528
7945781	PHLDA2	pleckstrin homology like domain family A member 2	-0.803	4.771
7945801	SNORA54	small nucleolar RNA, H/ACA box 54	-0.652	2.697
7945831	OSBPL5	oxysterol binding protein like 5	-0.849	5.592
7945875	FAM86FP///FAM86C2P///EEF2KMT///FAM86B1///ALG1	family with sequence similarity 86, member A pseudogene///family with sequence similarity 86, member A pseudogene///eukaryotic elongation factor 2 lysine methyltransferase///family with sequence similarity 86 member B1///ALG1, chitobiosyldiphosphodolichol beta-mannosyltransferase	0.816	3.817
7945944	RHOG	ras homolog family member G	-0.984	6.753
7945979	TRIM68	tripartite motif containing 68	0.643	2.869
7945991	OR51E2	olfactory receptor family 51 subfamily E member 2	-0.902	4.845
7946142	PRKCDBP	protein kinase C delta binding protein	-1.858	13.583
7946245	DCHS1	dachsous cadherin-related 1	-1.664	8.807
7946306	OVCH2	ovochymase 2 (gene/pseudogene)	1.455	7.902
7946340	RIC3	RIC3 acetylcholine receptor chaperone	0.907	3.945
7946365	STK33	serine/threonine kinase 33	1.4	6.566
7946401	ST5	suppression of tumorigenicity 5	-0.639	4.483
7946426			-0.561	3.171
7946478	DENND5A	DENN domain containing 5A	-1.329	8.657
7946559	DNAJC25-GNG10///GNG10	DNAJC25-GNG10 readthrough///G protein subunit gamma 10	-0.779	3.95
7946661	DKK3	dickkopf WNT signaling pathway inhibitor 3	-2.104	8.605
7946757	SOX6	SRY-box 6	1.211	4.656
7946781	PLEKHA7	pleckstrin homology domain containing A7	1.361	3.35
7946807	RPL36A	ribosomal protein L36a	-0.939	4.629
7946903	USH1C	USH1 protein network component harmonin	1.132	1.867
7947110	E2F8	E2F transcription factor 8	-0.593	2.64
7947147	SVIP	small VCP interacting protein	1.156	2.955
7947156	MUC15	mucin 15, cell surface associated	4.806	17.559
7947165	SLC5A12	solute carrier family 5 member 12	5.791	9.608
7947199	LGR4	leucine rich repeat containing G protein-coupled receptor 4	1.022	6.922
7947230	BDNF	brain derived neurotrophic factor	-1.112	8.757
7947245	HSP90AA2P	heat shock protein 90 alpha family class A member 2, pseudogene	0.922	1.927
7947248	KIF18A	kinesin family member 18A	-0.715	2.128
7947274	MPPED2	metallophosphoesterase domain containing 2	1.611	4.819
7947363	WT1	Wilms tumor 1	1.827	11.636
7947434	FBXO3	F-box protein 3	0.733	3.329
7947462	ABTB2	ankyrin repeat and BTB domain containing 2	1.077	12.307
7947481	ELF5	E74 like ETS transcription factor 5	3.376	13.068
7947512	PAMR1	peptidase domain containing associated with muscle regeneration 1	-0.738	2.412
7947570	TP53I11	tumor protein p53 inducible protein 11	-1.307	8.191
7947599	CHST1	carbohydrate sulfotransferase 1	-1.959	4.929
7947624	PHF21A	PHD finger protein 21A	-0.859	3.266
7947681	ARHGAP1	Rho GTPase activating protein 1	-0.86	2.683
7947744	LRP4	LDL receptor related protein 4	-0.754	2.989
7947815	ACP2	acid phosphatase 2, lysosomal	0.604	2.369
7947861	SPI1	Spi-1 proto-oncogene	-1.247	5.707
7947934	MTCH2	mitochondrial carrier 2	1.332	6.797
7947969	FNBP4	formin binding protein 4	-0.784	4.126
7948058	FOLH1B///FOLH1	folate hydrolase 1B///folate hydrolase (prostate-specific membrane antigen) 1	1.192	1.948
7948088	SLC25A33	solute carrier family 25 member 33	2.037	9.792
7948176	TNKS1BP1	tankyrase 1 binding protein 1	-0.903	7.781
7948229	SLC43A3	solute carrier family 43 member 3	-2.734	12.138
7948274	UBE2L6	ubiquitin conjugating enzyme E2 L6	-1.057	9.9
7948332	LPXN	leupaxin	-1.006	4.07
7948344	GLYAT	glycine-N-acyltransferase	3.477	5.635
7948354	GLYATL2	glycine-N-acyltransferase like 2	-0.953	2.215
7948364	MPEG1	macrophage expressed 1	-2.047	7.815
7948379	OSBP	oxysterol binding protein	0.584	2.034
7948420	FABP5P3///FABP5	fatty acid binding protein 5 pseudogene 3///fatty acid binding protein 5	-2.454	9.042
7948424	MRPL16	mitochondrial ribosomal protein L16	0.681	4.069
7948455	MS4A6A	membrane spanning 4-domains A6A	-1.951	6.539
7948493	TMEM132A///SLC15A3	transmembrane protein 132A///solute carrier family 15 member 3	-1.104	6.647
7948612	FADS1	fatty acid desaturase 1	-1.041	5.333
7948630	FADS3	fatty acid desaturase 3	-0.728	2.51
7948643	RAB3IL1	RAB3A interacting protein like 1	0.562	4.508
7948667	AHNAK	AHNAK nucleoprotein	-0.898	3.687
7948718	EML3	echinoderm microtubule associated protein like 3	-0.824	6.235
7948798	BSCL2	BSCL2, seipin lipid droplet biogenesis associated	0.52	2.33
7948900	SNORD30	small nucleolar RNA, C/D box 30	-1.017	2.279
7948902	SNHG1///SNORD29	small nucleolar RNA host gene 1///small nucleolar RNA, C/D box 29	-1.738	5.089
7948904	SNORD28	small nucleolar RNA, C/D box 28	-1.669	9.149
7948906	SNHG1///SNORD27	small nucleolar RNA host gene 1///small nucleolar RNA, C/D box 27	-1.383	3.5
7948908	SNHG1///SNORD26	small nucleolar RNA host gene 1///small nucleolar RNA, C/D box 26	-1.235	3.701
7948920	SLC22A6	solute carrier family 22 member 6	5.885	22.653
7948937	SLC22A8	solute carrier family 22 member 8	6.342	22.787
7948951	SLC22A24	solute carrier family 22 member 24	1.439	7.065
7948973	HRASLS5	HRAS like suppressor family member 5	0.508	5.186
7948982	HRASLS2	HRAS like suppressor 2	3.546	18.013
7948995	ATL3	atlastin GTPase 3	-0.671	3.97
7949033	MACROD1	MACRO domain containing 1	0.878	6.817
7949060	PPP1R14B///LIMK2	protein phosphatase 1 regulatory inhibitor subunit 14B///LIM domain kinase 2	-0.719	2.634
7949104	RASGRP2	RAS guanyl releasing protein 2	-0.793	10.047
7949124	PYGM	phosphorylase, glycogen, muscle	-0.625	2.451
7949364	CDCA5	cell division cycle associated 5	-0.638	3.902
7949400	SLC25A45	solute carrier family 25 member 45	0.604	2.287
7949410	MALAT1	metastasis associated lung adenocarcinoma transcript 1 (non-protein coding)	-0.942	2.903
7949454	MAP3K11	mitogen-activated protein kinase kinase kinase 11	-0.708	4.292
7949465	RELA	RELA proto-oncogene, NF-kB subunit	-0.573	4.728
7949503	EFEMP2	EGF containing fibulin like extracellular matrix protein 2	-0.916	4.791
7949532	FOSL1	FOS like 1, AP-1 transcription factor subunit	-0.551	2.95
7949545	EIF1AD	eukaryotic translation initiation factor 1A domain containing	-0.637	2.689
7949588	CD248	CD248 molecule	-1.297	4.167
7949592	RIN1	Ras and Rab interactor 1	-0.622	4.469
7949619	SLC29A2	solute carrier family 29 member 2	0.533	3.2
7949679	SPTBN2	spectrin beta, non-erythrocytic 2	3.038	15.793
7949719	PC	pyruvate carboxylase	2.894	18.081
7949792	PTPRCAP	protein tyrosine phosphatase, receptor type C associated protein	-1.114	7.271
7949857	NUDT8	nudix hydrolase 8	0.844	9.198
7949873	ACY3	aminoacylase 3	2.193	6.162
7950005	MRGPRF	MAS related GPR family member F	0.798	6.744
7950042	SHANK2	SH3 and multiple ankyrin repeat domains 2	0.529	2.441
7950062			-0.536	3.004
7950067	DHCR7	7-dehydrocholesterol reductase	0.707	2.657
7950142	CLPB	ClpB homolog, mitochondrial AAA ATPase chaperonin	0.533	3.301
7950197	ARAP1	ArfGAP with RhoGAP domain, ankyrin repeat and PH domain 1	-0.546	2.963
7950235	STARD10	StAR related lipid transfer domain containing 10	1.011	3.768
7950307	UCP2	uncoupling protein 2	-0.724	2.536
7950374	P4HA3	prolyl 4-hydroxylase subunit alpha 3	-0.944	3.757
7950391	PGM2L1	phosphoglucomutase 2 like 1	-1.684	7.283
7950420	LIPT2	lipoyl(octanoyl) transferase 2 (putative)	0.685	4.383
7950444			-0.687	2.233
7950473	ARRB1	arrestin beta 1	-0.899	5.911
7950501	GDPD5	glycerophosphodiester phosphodiesterase domain containing 5	-1.091	14.718
7950524	MAP6	microtubule associated protein 6	0.742	4.931
7950555	LRRC32	leucine rich repeat containing 32	-1.803	13.019
7950644	NDUFC2	NADH:ubiquinone oxidoreductase subunit C2	0.703	4.167
7950671	GAB2	GRB2 associated binding protein 2	-1.003	5.793
7950683	NARS2	asparaginyl-tRNA synthetase 2, mitochondrial (putative)	0.918	4.193
7950731	PRCP	prolylcarboxypeptidase	0.887	1.976
7950764	DLG2	discs large MAGUK scaffold protein 2	0.906	2.795
7950906	CTSC	cathepsin C	0.634	2.082
7950933	NOX4	NADPH oxidase 4	2.755	5.202
7951008	SNORA25///SNORA18///TAF1D	small nucleolar RNA, H/ACA box 25///small nucleolar RNA, H/ACA box 18///TATA-box binding protein associated factor, RNA polymerase I subunit D	-0.793	2.544
7951034	SNORA8///TAF1D	small nucleolar RNA, H/ACA box 8///TATA-box binding protein associated factor, RNA polymerase I subunit D	-0.649	3.362
7951036	SNORD5///TAF1D	small nucleolar RNA, C/D box 5///TATA-box binding protein associated factor, RNA polymerase I subunit D	-0.832	4.674
7951038	SNORA40///TAF1D	small nucleolar RNA, H/ACA box 40///TATA-box binding protein associated factor, RNA polymerase I subunit D	-1.056	3.984
7951140	LOC100131541	uncharacterized LOC100131541	-0.993	3.611
7951178	TRPC6	transient receptor potential cation channel subfamily C member 6	-0.583	2.901
7951207	TMEM123	transmembrane protein 123	-0.586	2.517
7951271	MMP1	matrix metallopeptidase 1	-1.647	5.574
7951345			0.964	6.526
7951351	PDGFD	platelet derived growth factor D	-2.472	7.811
7951363	CASP12	caspase 12 (gene/pseudogene)	-2.49	4.73
7951372	CASP4	caspase 4	-1.246	5.188
7951397	CASP1	caspase 1	-1.799	5.957
7951408	CARD16	caspase recruitment domain family member 16	-1.268	5.58
7951437	GUCY1A2	guanylate cyclase 1 soluble subunit alpha 2	-1.654	11.383
7951485	SLC35F2	solute carrier family 35 member F2	0.802	7.685
7951535	KDELC2	KDEL motif containing 2	-0.821	2.053
7951545	EXPH5	exophilin 5	1.064	2.306
7951593	COLCA1	colorectal cancer associated 1	0.841	4.267
7951672	PIH1D2	PIH1 domain containing 2	0.864	2.999
7951781	C11orf71	chromosome 11 open reading frame 71	0.958	10.154
7951896	PCSK7	proprotein convertase subtilisin/kexin type 7	-0.792	4.218
7951928	DSCAML1	DS cell adhesion molecule like 1	-0.638	2.248
7952004	SCN4B	sodium voltage-gated channel beta subunit 4	-1.198	2.798
7952022	JAML	junction adhesion molecule like	-1.846	8.237
7952046	MPZL2	myelin protein zero like 2	-1.587	4.811
7952056	CD3D	CD3d molecule	-1.14	4.226
7952086	TREH	trehalase	2.456	14.794
7952116	BCL9L	B-cell CLL/lymphoma 9-like	-0.889	6.708
7952132	SLC37A4	solute carrier family 37 member 4	1.154	4.886
7952179	H2AFX	H2A histone family member X	-0.889	5.376
7952205	MCAM	melanoma cell adhesion molecule	-3.121	10.395
7952243	C1QTNF5///MFRP	C1q and tumor necrosis factor related protein 5///membrane frizzled-related protein	-1.694	12.787
7952249	USP2	ubiquitin specific peptidase 2	2.696	6.055
7952408	SIAE	sialic acid acetylesterase	1.106	2.886
7952436	ESAM	endothelial cell adhesion molecule	-1.471	3.279
7952453	ROBO4	roundabout guidance receptor 4	-1.352	4.451
7952490	FEZ1	fasciculation and elongation protein zeta 1	-1.021	6.06
7952526	CDON	cell adhesion associated, oncogene regulated	-2.211	7.131
7952601	ETS1	ETS proto-oncogene 1, transcription factor	-1.644	4.514
7952617	KCNJ1	potassium voltage-gated channel subfamily J member 1	5.056	26.524
7952927	B4GALNT3	beta-1,4-N-acetyl-galactosaminyltransferase 3	1.514	13.368
7952953	WNK1	WNK lysine deficient protein kinase 1	1.004	3.812
7952984			-0.928	4.927
7952986	WNK1	WNK lysine deficient protein kinase 1	1.801	7.574
7953040	CACNA1C	calcium voltage-gated channel subunit alpha1 C	-1.265	2.974
7953094	CACNA1C	calcium voltage-gated channel subunit alpha1 C	-0.517	2.261
7953100	FKBP4	FK506 binding protein 4	0.82	2.831
7953150	TEAD4	TEA domain transcription factor 4	-0.995	9.077
7953166	TSPAN9	tetraspanin 9	0.758	3.032
7953200	CCND2	cyclin D2	-2.243	13.845
7953211	TIGAR	TP53 induced glycolysis regulatory phosphatase	-0.7	2.185
7953218	RAD51AP1	RAD51 associated protein 1	-0.818	4.007
7953243	NDUFA9	NADH:ubiquinone oxidoreductase subunit A9	1.11	5.575
7953333	CD27	CD27 molecule	-1.243	3.024
7953428	CD4	CD4 molecule	-1.989	8.132
7953532	ENO2	enolase 2	-3.467	12.56
7953547	ATN1	atrophin 1	-0.597	2.433
7953569	PTPN6	protein tyrosine phosphatase, non-receptor type 6	-0.699	3.936
7953603	C1S	complement component 1, s subcomponent	-1.471	4.294
7953651	PEX5	peroxisomal biogenesis factor 5	0.721	2.419
7953697			1.109	2.527
7953699	FOXJ2	forkhead box J2	-0.75	3.353
7953723	CLEC4A	C-type lectin domain family 4 member A	-1.266	4.138
7953765	RIMKLB	ribosomal modification protein rimK like family member B	-1.171	3.368
7953812	M6PR///PHC1	mannose-6-phosphate receptor, cation dependent///polyhomeotic homolog 1	-0.553	2.246
7953844	LOC642846///DDX12P///DDX11	DEAD/H (Asp-Glu-Ala-Asp/His) box polypeptide 11-like///DEAD/H-box helicase 12, pseudogene///DEAD/H-box helicase 11	-0.961	10.908
7953873	OVOS///OVOS2	ovostatin///ovostatin 2	-0.992	2.967
7953878	CLEC2D	C-type lectin domain family 2 member D	-1.225	4.6
7953901	CLEC12A	C-type lectin domain family 12 member A	-1.596	5.099
7953936	TMEM52B	transmembrane protein 52B	6.132	21.677
7953943	GABARAPL1	GABA type A receptor associated protein like 1	1.376	6.203
7953949	KLRD1	killer cell lectin like receptor D1	-0.911	5.506
7953981	ETV6	ETS variant 6	-0.796	3.2
7954055	APOLD1	apolipoprotein L domain containing 1	-2.173	4.193
7954077	FAM234B	family with sequence similarity 234 member B	0.698	2.315
7954090	EMP1	epithelial membrane protein 1	-1.567	3.365
7954143	PTPRO	protein tyrosine phosphatase, receptor type O	2.843	10.344
7954173	STRAP	serine/threonine kinase receptor associated protein	0.655	4.983
7954185	DERA	deoxyribose-phosphate aldolase	0.743	4.123
7954196	MGST1	microsomal glutathione S-transferase 1	0.753	2.057
7954208	PIK3C2G	phosphatidylinositol-4-phosphate 3-kinase catalytic subunit type 2 gamma	2.778	12.572
7954245	PLEKHA5	pleckstrin homology domain containing A5	1.252	4.105
7954382	PYROXD1///RECQL	pyridine nucleotide-disulphide oxidoreductase domain 1///RecQ like helicase	1.312	5.001
7954398	SPX	spexin hormone	1.66	3.992
7954419	ETNK1	ethanolamine kinase 1	0.838	3.371
7954460	LYRM5	LYR motif containing 5	0.915	2.969
7954469	RASSF8	Ras association domain family member 8	1.292	7.113
7954481	SSPN	sarcospan	-0.658	2.194
7954527	ARNTL2	aryl hydrocarbon receptor nuclear translocator like 2	-1.181	4.425
7954591	MRPS35	mitochondrial ribosomal protein S35	0.646	4.108
7954631	FAR2	fatty acyl-CoA reductase 2	-1.524	6.622
7954655	LOC642846///DDX12P///DDX11///LOC642846///DDX12P	DEAD/H (Asp-Glu-Ala-Asp/His) box polypeptide 11-like///DEAD/H-box helicase 12, pseudogene///DEAD/H-box helicase 11///DEAD/H (Asp-Glu-Ala-Asp/His) box polypeptide 11-like///DEAD/H-box helicase 12, pseudogene	-0.763	10.327
7954701	ETFBKMT	electron transfer flavoprotein beta subunit lysine methyltransferase	0.68	3.027
7954711	KIAA1551	KIAA1551	-1.004	2.081
7954717	BICD1	BICD cargo adaptor 1	-0.916	2.436
7954899	CNTN1	contactin 1	2.176	6.426
7955045	PCED1B	PC-esterase domain containing 1B	-0.557	2.734
7955055	SLC48A1	solute carrier family 48 member 1	0.917	5.323
7955078	PFKM	phosphofructokinase, muscle	1.032	2.526
7955142	CACNB3	calcium voltage-gated channel auxiliary subunit beta 3	-0.887	6.043
7955156	CCDC65	coiled-coil domain containing 65	0.51	4.548
7955277	TMBIM6	transmembrane BAX inhibitor motif containing 6	0.813	4.442
7955290	AQP2	aquaporin 2	4.923	26.845
7955305	AQP6	aquaporin 6	0.502	7.104
7955348	GPD1	glycerol-3-phosphate dehydrogenase 1	4.645	16.363
7955358	COX14	COX14, cytochrome c oxidase assembly factor	0.781	3.477
7955361	LARP4	La ribonucleoprotein domain family member 4	1.121	5.128
7955441	METTL7A	methyltransferase like 7A	2.065	4.112
7955535	ACVR1B	activin A receptor type 1B	0.988	5.775
7955562	ACVRL1	activin A receptor like type 1	-1.492	7.05
7955578	GRASP	general receptor for phosphoinositides 1 associated scaffold protein	-0.682	4.413
7955613	KRT7	keratin 7	1.454	5.621
7955663	TNS2	tensin 2	-0.897	3.377
7955719	HIGD1A	HIG1 hypoxia inducible domain family member 1A	1.294	5.285
7955736	ESPL1	extra spindle pole bodies like 1, separase	0.744	6.476
7955768	PFDN5	prefoldin subunit 5	-0.76	4.014
7955810	PRR13	proline rich 13	0.619	4.351
7955908	NCKAP1L	NCK associated protein 1 like	-2.693	13.442
7955943	PDE1B	phosphodiesterase 1B	-1.522	8.109
7956009	METTL7B	methyltransferase like 7B	1.843	4.913
7956018	RDH5	retinol dehydrogenase 5	0.926	7.51
7956046	DGKA	diacylglycerol kinase alpha	-1.607	9.805
7956097	SUOX	sulfite oxidase	1.535	6.311
7956120	ERBB3	erb-b2 receptor tyrosine kinase 3	1.405	1.906
7956159	RPL41	ribosomal protein L41	-0.933	4.659
7956166	ESYT1	extended synaptotagmin 1	-0.768	3.423
7956211	MYL6	myosin light chain 6	-0.645	3.23
7956229	SLC39A5	solute carrier family 39 member 5	3.373	8.415
7956242	COQ10A	coenzyme Q10A	1.293	5.17
7956257	SPRYD4	SPRY domain containing 4	1.337	5.73
7956261	RBMS2	RNA binding motif single stranded interacting protein 2	-0.84	2.715
7956269			-0.749	3.215
7956301	LRP1	LDL receptor related protein 1	-1.913	9.862
7956395	NXPH4	neurexophilin 4	-1.625	8.581
7956401	SHMT2	serine hydroxymethyltransferase 2	-0.623	2.061
7956524	PIP4K2C	phosphatidylinositol-5-phosphate 4-kinase type 2 gamma	1.38	5.184
[truncated: 4,899 more rows]
