# Supplementary material for: Integrative Meta‐Analysis and WGCNA Reveal Candidate Diagnostic Hub Genes in Clear Cell Carcinoma
Source: Int J Cell Biol. 2026 Feb 2;2026:5567255. doi: 10.1155/ijcb/5567255 (PMC12865128; doi:10.1155/ijcb/5567255)
Supplement: Supplementary file 2 — Supporting Information 2 File S1 (A–L) Represent log2 (fold change) and p value of DEGs from GSE11024, GSE11151, GSE16441, GSE36895, GSE46699, GSE53000, GSE53757, GSE66270, GSE68417, GSE71963, GSE76351, and GSE168845 datasets. [file IJCB-2026-5567255-s002.zip › Supplementary file 1 J.tsv]

ID	Gene.symbol	Gene.title	log2(fold change)	-log10(Pvalue)
A_23_P100001	FAM174B	family with sequence similarity 174 member B	-0.516	1.898
A_23_P100022	SV2B	synaptic vesicle glycoprotein 2B	1.025	2.519
A_23_P100056	RBPMS2	RNA binding protein with multiple splicing 2	1.039	2.112
A_23_P100111	CHP1	calcineurin like EF-hand protein 1	0.713	5.058
A_23_P100127	KNL1	kinetochore scaffold 1	-1.502	5.215
A_23_P100203	HSBP1	heat shock factor binding protein 1	0.603	2.445
A_23_P100220	ESRP2	epithelial splicing regulatory protein 2	1.246	5.649
A_23_P100240	CDH16	cadherin 16	1.957	5.31
A_23_P100344	ORC6	origin recognition complex subunit 6	-1.131	5.317
A_23_P100392	TCEB2	transcription elongation factor B subunit 2	0.562	2.657
A_23_P100478	KAT8	lysine acetyltransferase 8	-0.571	3.43
A_23_P100486	VKORC1	vitamin K epoxide reductase complex subunit 1	-0.882	4.311
A_23_P10060			-0.789	3.902
A_23_P10062	MGAT4C	MGAT4 family member C	0.787	2.757
A_23_P100642	PNMT	phenylethanolamine N-methyltransferase	3.207	12.202
A_23_P100693	HELZ	helicase with zinc finger	-0.532	4.348
A_23_P100730	SKAP1	src kinase associated phosphoprotein 1	0.74	2.223
A_23_P100764	SLC25A39	solute carrier family 25 member 39	0.765	6.048
A_23_P100802	COA3	cytochrome c oxidase assembly factor 3	0.749	3.081
A_23_P10091			-1.29	2.95
A_23_P100912	GIT1	GIT ArfGAP 1	-0.709	6.703
A_23_P100963	SPNS3	sphingolipid transporter 3 (putative)	1.095	3.22
A_23_P101013	TMC6	transmembrane channel like 6	-0.587	3.484
A_23_P101025	LGALS9C	galectin 9C	-1.57	10.403
A_23_P101073	OR1E1	olfactory receptor family 1 subfamily E member 1	-0.967	3.255
A_23_P101121			0.892	2.378
A_23_P101141	RNF125	ring finger protein 125	-1.303	3.453
A_23_P10121	SFRP1	secreted frizzled related protein 1	5.891	23.098
A_23_P101246	VSIG10L	V-set and immunoglobulin domain containing 10 like	-0.514	2.086
A_23_P10127	SFRP1	secreted frizzled related protein 1	6.078	23.988
A_23_P101303	PPP1R37	protein phosphatase 1 regulatory subunit 37	-0.936	5.244
A_23_P101308	PPP1R37	protein phosphatase 1 regulatory subunit 37	-1.066	6.435
A_23_P101321	ARHGEF1	Rho guanine nucleotide exchange factor 1	-0.766	5.654
A_23_P101380	B3GNT8	UDP-GlcNAc:betaGal beta-1,3-N-acetylglucosaminyltransferase 8	0.58	1.949
A_23_P101392	TMEM38A	transmembrane protein 38A	1.285	6.049
A_23_P1014	LINC00467	long intergenic non-protein coding RNA 467	0.54	2.065
A_23_P101407	C3	complement component 3	-3.461	10.144
A_23_P101434			-0.692	2.084
A_23_P101737	DOT1L	DOT1 like histone lysine methyltransferase	0.518	2.269
A_23_P101759	FUT5	fucosyltransferase 5	2.137	5.104
A_23_P101796	SYDE1	synapse defective Rho GTPase homolog 1	-0.697	3.942
A_23_P10182	ACOX2	acyl-CoA oxidase 2	2.199	6.895
A_23_P101829	LPAR2	lysophosphatidic acid receptor 2	-0.828	5.324
A_23_P101871	FBXO17	F-box protein 17	-1.599	8.487
A_23_P101908	APC2	APC2, WNT signaling pathway regulator	-0.734	4.121
A_23_P10194	SEZ6L2	seizure related 6 homolog like 2	-1.787	4.822
A_23_P101950	MDH1	malate dehydrogenase 1	0.856	4.897
A_23_P101972	CAPN13	calpain 13	1.22	5.419
A_23_P102000	CXCR4	C-X-C motif chemokine receptor 4	-2.056	6.823
A_23_P102058	MATN3	matrilin 3	2.216	4.237
A_23_P102071			-1.498	2.792
A_23_P102113	WNT10A	Wnt family member 10A	1.103	3.048
A_23_P102117	WNT10A	Wnt family member 10A	1.112	3.113
A_23_P102160	RMDN2	regulator of microtubule dynamics 2	0.544	1.828
A_23_P102172	CPO	carboxypeptidase O	0.889	3.139
A_23_P102192	MAP4K4	mitogen-activated protein kinase kinase kinase kinase 4	-1.067	8.566
A_23_P102262	MRPL19	mitochondrial ribosomal protein L19	0.794	4.649
A_23_P102331	SCN7A	sodium voltage-gated channel alpha subunit 7	2.864	11.165
A_23_P102454	INSIG2	insulin induced gene 2	-1.014	4.995
A_23_P102462	FBLN7	fibulin 7	-0.796	3.078
A_23_P102481	CTLA4	cytotoxic T-lymphocyte associated protein 4	-0.806	2.556
A_23_P102551	MALL	mal, T-cell differentiation protein like	-1.268	4.203
A_23_P102622	MATN4	matrilin 4	1.036	4.109
A_23_P102731	SMOX	spermine oxidase	-0.862	3.035
A_23_P102832	CEP250	centrosomal protein 250	-1.248	11.719
A_23_P102890	MRPS6	mitochondrial ribosomal protein S6	0.722	2.069
A_23_P1029	MFAP2	microfibrillar associated protein 2	1.075	2.504
A_23_P102917			-1.163	1.839
A_23_P102950	RSPH1	radial spoke head 1 homolog	0.649	2.224
A_23_P102988	TXNRD2	thioredoxin reductase 2	0.646	2.567
A_23_P103070	YWHAH	tyrosine 3-monooxygenase/tryptophan 5-monooxygenase activation protein eta	-0.955	6.214
A_23_P103104	MFNG	MFNG O-fucosylpeptide 3-beta-N-acetylglucosaminyltransferase	-1.173	7.819
A_23_P103201	PNRC2	proline rich nuclear receptor coactivator 2	0.644	3.611
A_23_P103361	LCK	LCK proto-oncogene, Src family tyrosine kinase	-1.509	4.719
A_23_P103405	LOC101928291	uncharacterized LOC101928291	0.669	2.322
A_23_P103465	PLA2G5	phospholipase A2 group V	-0.722	2.428
A_23_P103486	CYP2J2	cytochrome P450 family 2 subfamily J member 2	-4.088	7.512
A_23_P103496	GBP4	guanylate binding protein 4	-1.071	4.059
A_23_P103511	C1orf226	chromosome 1 open reading frame 226	2.472	7.565
A_23_P10356	ADAM28	ADAM metallopeptidase domain 28	-0.86	2.484
A_23_P103588	HMGCS2	3-hydroxy-3-methylglutaryl-CoA synthase 2	3.242	5.019
A_23_P103601	MAN1C1	mannosidase alpha class 1C member 1	2.585	11.571
A_23_P103617	ANXA9	annexin A9	2.679	7.837
A_23_P103628	HEATR1	HEAT repeat containing 1	-0.551	3.599
A_23_P103672	NES	nestin	0.945	3.973
A_23_P103690	FAM189B	family with sequence similarity 189 member B	-0.728	4.55
A_23_P103703	HSPB7	heat shock protein family B (small) member 7	3.652	11.233
A_23_P103720	AGMAT	agmatinase	2.327	5.237
A_23_P103765	FCER1A	Fc fragment of IgE receptor Ia	1.823	2.892
A_23_P103775	LRRC8C	leucine rich repeat containing 8 family member C	-1.079	3.906
A_23_P103812	BRINP3	BMP/retinoic acid inducible neural specific 3	2.113	6.121
A_23_P10385	DTL	denticleless E3 ubiquitin protein ligase homolog	-2.128	8.16
A_23_P103864	TTC13	tetratricopeptide repeat domain 13	-0.845	8.083
A_23_P103877	LRRC38	leucine rich repeat containing 38	0.967	1.884
A_23_P103885	AURKAIP1	aurora kinase A interacting protein 1	0.547	3.208
A_23_P10391	COL5A2	collagen type V alpha 2 chain	-1.368	5.371
A_23_P103932	FGR	FGR proto-oncogene, Src family tyrosine kinase	-0.75	2.648
A_23_P103942	DNAJC11	DnaJ heat shock protein family (Hsp40) member C11	0.711	3.398
A_23_P103951			0.978	6.675
A_23_P103968	AKR7A3	aldo-keto reductase family 7 member A3	1.082	3.274
A_23_P104188	ELF3	E74 like ETS transcription factor 3	1.227	3.909
A_23_P104275	SLC16A12	solute carrier family 16 member 12	1.828	3.478
A_23_P104318	DDIT4	DNA damage inducible transcript 4	-1.404	6.609
A_23_P104362	ECHS1	enoyl-CoA hydratase, short chain 1	1.681	7.954
A_23_P104387	GHITM	growth hormone inducible transmembrane protein	0.81	4.049
A_23_P104445	PIK3AP1	phosphoinositide-3-kinase adaptor protein 1	-0.781	2.812
A_23_P104464	ALOX5	arachidonate 5-lipoxygenase	-1.906	6.511
A_23_P104484	FFAR4	free fatty acid receptor 4	-2.063	7.593
A_23_P104522	NEBL	nebulette	0.962	2.301
A_23_P104555	ANKRD2	ankyrin repeat domain 2	2.946	11.358
A_23_P104563	CPT1A	carnitine palmitoyltransferase 1A	0.552	2.902
A_23_P104583	CORO1B	coronin 1B	-0.542	4.399
A_23_P104617	LARGE2	LARGE xylosyl- and glucuronyltransferase 2	0.854	5.119
A_23_P104651	CDCA5	cell division cycle associated 5	-1.747	7.793
A_23_P104705	SLC29A2	solute carrier family 29 member 2	1.468	5.626
A_23_P104741	KIRREL3	kin of IRRE like 3 (Drosophila)	0.872	2.139
A_23_P104819	TREH	trehalase	1.752	4.615
A_23_P104876	SPA17	sperm autoantigenic protein 17	0.793	3.63
A_23_P10488			1.709	4.002
A_23_P104996	BEST1	bestrophin 1	-1.443	6.492
A_23_P105012	HRASLS2	HRAS like suppressor 2	2.246	6.116
A_23_P105028	ATL3	atlastin GTPase 3	-0.747	4.14
A_23_P105138	CAT	catalase	1.194	5.988
A_23_P105184	ARAP1	ArfGAP with RhoGAP domain, ankyrin repeat and PH domain 1	-0.678	7.421
A_23_P105212	THRSP	thyroid hormone responsive	3.286	7.031
A_23_P105307	DGKA	diacylglycerol kinase alpha	-0.669	2.295
A_23_P105368			-2.341	9.102
A_23_P105409	MAP3K12	mitogen-activated protein kinase kinase kinase 12	-0.665	3.865
A_23_P105423	TESPA1	thymocyte expressed, positive selection associated 1	-0.81	2.762
A_23_P105562	VWF	von Willebrand factor	-3.226	10.274
A_23_P105583	RHNO1	RAD9-HUS1-RAD1 interacting nuclear orphan 1	-0.611	3.311
A_23_P10559	AATK	apoptosis associated tyrosine kinase	-0.917	3.812
A_23_P105619	TMEM116	transmembrane protein 116	1.21	5.822
A_23_P105651	PDZRN4	PDZ domain containing ring finger 4	2.02	6.846
A_23_P105794	EPSTI1	epithelial stromal interaction 1 (breast)	-0.901	3.171
A_23_P105803	FGF9	fibroblast growth factor 9	5.652	17.242
A_23_P105833	BIVM	basic, immunoglobulin-like variable motif containing	-0.594	1.921
A_23_P105862	FRY	FRY microtubule binding protein	0.614	1.962
A_23_P105886	C1QTNF9B	C1q and tumor necrosis factor related protein 9B	-1.01	3.268
A_23_P10591	METRNL	meteorin like, glial cell differentiation regulator	0.837	4.404
A_23_P105939	EXOC3L4	exocyst complex component 3 like 4	-1.143	3.013
A_23_P106016	PRKD1	protein kinase D1	0.864	4.197
A_23_P106024	JAG2	jagged 2	-1.498	7.423
A_23_P106042	CMTM5	CKLF like MARVEL transmembrane domain containing 5	1.248	5.906
A_23_P10605			-1.788	6.453
A_23_P106131	KTN1	kinectin 1	0.516	3.641
A_23_P10614	PDK1	pyruvate dehydrogenase kinase 1	-2.323	13.128
A_23_P106145	ERO1A	endoplasmic reticulum oxidoreductase 1 alpha	-1.485	6.778
A_23_P106158	L2HGDH	L-2-hydroxyglutarate dehydrogenase	1.155	4.561
A_23_P106162	MIS18BP1	MIS18 binding protein 1	-0.693	2.988
A_23_P106194	FOS	Fos proto-oncogene, AP-1 transcription factor subunit	1.245	2.092
A_23_P106204	GSTZ1	glutathione S-transferase zeta 1	1.044	4.818
A_23_P106322	CPEB1	cytoplasmic polyadenylation element binding protein 1	1.776	3.85
A_23_P106362	AQP9	aquaporin 9	-1.662	1.814
A_23_P106371	GOLGA6A	golgin A6 family member A	-0.638	2.525
A_23_P106463	OAZ2	ornithine decarboxylase antizyme 2	-0.52	2.863
A_23_P106505	LCMT2	leucine carboxyl methyltransferase 2	0.576	3.534
A_23_P106532	CHST14	carbohydrate sulfotransferase 14	-1.086	9.084
A_23_P106544	CMC2	C-X9-C motif containing 2	0.808	4.372
A_23_P106575	GOT2	glutamic-oxaloacetic transaminase 2	1.019	5.908
A_23_P106617	WFDC1	WAP four-disulfide core domain 1	1.584	4.307
A_23_P106629	IGSF6	immunoglobulin superfamily member 6	-2.253	8.403
A_23_P106675	PLCG2	phospholipase C gamma 2	1.54	11.413
A_23_P106682	EMP2	epithelial membrane protein 2	-0.52	2.09
A_23_P106708	RPS2	ribosomal protein S2	-0.64	4.745
A_23_P106761	CORO1A	coronin 1A	-1.692	6.88
A_23_P106773	SULT1A2	sulfotransferase family 1A member 2	0.816	3.493
A_23_P106806	PRSS27	protease, serine 27	-0.836	3.215
A_23_P106844	MT2A	metallothionein 2A	0.956	3.082
A_23_P106874	PMFBP1	polyamine modulated factor 1 binding protein 1	-1.066	4.23
A_23_P106898	ORAI3	ORAI calcium release-activated calcium modulator 3	-1.554	9.498
A_23_P106945	ADCY7	adenylate cyclase 7	-1.461	6.846
A_23_P106973	SEPT9	septin 9	-0.823	7.265
A_23_P107087	TSR1	TSR1, ribosome maturation factor	-0.64	4.525
A_23_P1072	ATP1A1	ATPase Na+/K+ transporting subunit alpha 1	2.099	14.182
A_23_P107336	ACAP1	ArfGAP with coiled-coil, ankyrin repeat and PH domains 1	-1.258	3.573
A_23_P107401	TIMP2	TIMP metallopeptidase inhibitor 2	-0.662	2.972
A_23_P107412	P4HB	prolyl 4-hydroxylase subunit beta	-1.171	7.776
A_23_P107421	TK1	thymidine kinase 1	-1.262	4.967
A_23_P107432	FLJ35934	FLJ35934	-2.005	6.122
A_23_P107483	OR3A3	olfactory receptor family 3 subfamily A member 3	-0.628	1.834
A_23_P107565	AQP4	aquaporin 4	1.023	2.988
A_23_P107587	NPC1	NPC intracellular cholesterol transporter 1	-0.939	3.496
A_23_P107653	ETFB	electron transfer flavoprotein beta subunit	0.61	2.604
A_23_P107673	ZFP28	ZFP28 zinc finger protein	1.027	3.91
A_23_P107744	S1PR5	sphingosine-1-phosphate receptor 5	-1.657	5.327
A_23_P107750	S1PR5	sphingosine-1-phosphate receptor 5	-2	8.36
A_23_P107775	TMEM190	transmembrane protein 190	1.343	3.167
A_23_P107847	LILRA5	leukocyte immunoglobulin like receptor A5	-0.845	2.058
A_23_P107903	RGL3	ral guanine nucleotide dissociation stimulator like 3	1.069	3.273
A_23_P107942	ZNF473	zinc finger protein 473	-0.511	3.259
A_23_P107963	FUT1	fucosyltransferase 1 (H blood group)	0.975	2.804
A_23_P107994	TMEM160	transmembrane protein 160	0.573	3.194
A_23_P108042	NCR1	natural cytotoxicity triggering receptor 1	-1.832	6.267
A_23_P108062	LGALS7B	galectin 7B	0.98	3.388
A_23_P108075	SLC7A10	solute carrier family 7 member 10	1.541	2.465
A_23_P108082	CREB3L3	cAMP responsive element binding protein 3 like 3	-1.875	3.848
A_23_P108157			2.212	6.822
A_23_P108244	COX6B1	cytochrome c oxidase subunit 6B1	0.537	2.77
A_23_P108265	OR7C2	olfactory receptor family 7 subfamily C member 2	0.771	2.407
A_23_P108280	CYP4F12	cytochrome P450 family 4 subfamily F member 12	1.011	2.35
A_23_P108314	ADAMTS10	ADAM metallopeptidase with thrombospondin type 1 motif 10	-1.504	4.767
A_23_P108394			0.544	3.181
A_23_P108415	DARS	aspartyl-tRNA synthetase	-0.976	8.404
A_23_P108514	STK16	serine/threonine kinase 16	-0.575	1.908
A_23_P108604	MAP4K4	mitogen-activated protein kinase kinase kinase kinase 4	-1.004	8.943
A_23_P108657	WDSUB1	WD repeat, sterile alpha motif and U-box domain containing 1	0.683	3.04
A_23_P10873	TLR1	toll like receptor 1	-1.157	6.464
A_23_P108734	ALLC	allantoicase	2.743	10.475
A_23_P108761	CNOT11	CCR4-NOT transcription complex subunit 11	-0.635	3.373
A_23_P108823	OSBPL6	oxysterol binding protein like 6	1.955	8.141
A_23_P108835	YPEL5	yippee like 5	0.675	5.352
A_23_P109034	SDC4	syndecan 4	0.809	5.204
A_23_P109143	PRNP	prion protein	0.631	2.872
A_23_P109171	BFSP1	beaded filament structural protein 1	0.627	2.199
A_23_P109269	LAMA5	laminin subunit alpha 5	-0.701	3.021
A_23_P109320	RIPPLY3	ripply transcriptional repressor 3	0.954	1.903
A_23_P109322	PCP4	Purkinje cell protein 4	5.14	12.376
A_23_P109333	C21orf33	chromosome 21 open reading frame 33	1.081	6.718
A_23_P109345	PTTG1IP	pituitary tumor-transforming 1 interacting protein	-0.814	5.069
A_23_P109393	ARVCF	armadillo repeat gene deleted in velocardiofacial syndrome	0.543	1.88
A_23_P109427	GSTT2	glutathione S-transferase theta 2 (gene/pseudogene)	0.917	3.974
A_23_P109436	ADORA2A	adenosine A2a receptor	-1.171	5.011
A_23_P109442	HPS4	HPS4, biogenesis of lysosomal organelles complex 3 subunit 2	-0.91	4.916
A_23_P109446	HPS4	HPS4, biogenesis of lysosomal organelles complex 3 subunit 2	-0.923	4.052
A_23_P109452	CHEK2	checkpoint kinase 2	-0.866	4.497
A_23_P10947	STAC3	SH3 and cysteine rich domain 3	-0.611	3.441
A_23_P109508	NCF4	neutrophil cytosolic factor 4	-1.454	4.541
A_23_P109606	SBF1	SET binding factor 1	-0.556	4.183
A_23_P109655	SLC35G2	solute carrier family 35 member G2	-0.851	2.438
A_23_P109812	SYN2	synapsin II	0.944	2.946
A_23_P109864	GHSR	growth hormone secretagogue receptor	-0.606	2.486
A_23_P109895	SLC26A6	solute carrier family 26 member 6	1.135	8.157
A_23_P109913	CXCR6	C-X-C motif chemokine receptor 6	-2.012	5.345
A_23_P109928	PSMD6	proteasome 26S subunit, non-ATPase 6	0.762	5.187
A_23_P109934	HEMK1	HemK methyltransferase family member 1	0.607	2.487
A_23_P109988	CD86	CD86 molecule	-1.628	6.982
A_23_P110005	NICN1	nicolin 1	0.89	4.164
A_23_P110022	GATA2	GATA binding protein 2	1.281	6.52
A_23_P110116	SH3BP2	SH3 domain binding protein 2	-1.662	9.279
A_23_P110151	ARHGAP24	Rho GTPase activating protein 24	1.116	3.295
A_23_P110184	MSMO1	methylsterol monooxygenase 1	1.047	4.277
A_23_P110212	ACSL1	acyl-CoA synthetase long-chain family member 1	0.647	1.829
A_23_P110253	KIT	KIT proto-oncogene receptor tyrosine kinase	1.317	4.135
A_23_P110266	NDNF	neuron derived neurotrophic factor	3.07	4.673
A_23_P110319	CWH43	cell wall biogenesis 43 C-terminal homolog	4.882	10.613
A_23_P110362	LAMTOR3	late endosomal/lysosomal adaptor, MAPK and MTOR activator 3	0.543	2.108
A_23_P110430	MSX1	msh homeobox 1	-0.64	2.261
A_23_P110433	PPWD1	peptidylprolyl isomerase domain and WD repeat containing 1	-0.567	4.515
A_23_P110473	NAIP	NLR family apoptosis inhibitory protein	-0.697	3.677
A_23_P110504	CLPTM1L	CLPTM1 like	-0.67	3.162
A_23_P110531	FST	follistatin	2.013	3.907
A_23_P110569	TRIM36	tripartite motif containing 36	-1.513	6.156
A_23_P110585	PRELID2	PRELI domain containing 2	-1.62	9.74
A_23_P110606	MAML1	mastermind like transcriptional coactivator 1	-0.73	5.05
A_23_P110686	STC2	stanniocalcin 2	-3.875	12.74
A_23_P11070	GPR174	G protein-coupled receptor 174	-1.006	2.671
A_23_P110791	CSF1R	colony stimulating factor 1 receptor	-1.402	5.897
A_23_P110802	CENPH	centromere protein H	-1.758	9.414
A_23_P110851	TERT	telomerase reverse transcriptase	-0.925	2.861
A_23_P110879	TRAF3IP2	TRAF3 interacting protein 2	-1.627	12.846
A_23_P110882	TSPYL4	TSPY like 4	0.64	3.248
A_23_P110961	MPC1	mitochondrial pyruvate carrier 1	1.515	7.234
A_23_P111000	PSMB9	proteasome subunit beta 9	-1.66	7.785
A_23_P111041	HIST1H2BI	histone cluster 1, H2bi	-0.888	3.197
A_23_P111054	HIST1H2BB	histone cluster 1, H2bb	-0.958	4.932
A_23_P111092	OR2H1	olfactory receptor family 2 subfamily H member 1	-0.807	5.05
A_23_P111126	HCP5	HLA complex P5 (non-protein coding)	-1.236	4.621
A_23_P111228	COQ3	coenzyme Q3, methyltransferase	0.874	4.707
A_23_P111267	SH3BGRL2	SH3 domain binding glutamate rich protein like 2	0.757	2.692
A_23_P111402	RSPO3	R-spondin 3	1.85	3.789
A_23_P111452	AGAP3	ArfGAP with GTPase domain, ankyrin repeat and PH domain 3	-0.693	7.093
A_23_P111517	WBSCR17	Williams-Beuren syndrome chromosome region 17	1.737	4.331
A_23_P111525	BHLHA15	basic helix-loop-helix family member a15	-1.141	4.074
A_23_P111583	CD36	CD36 molecule	-2.733	6.4
A_23_P111657	SHH	sonic hedgehog	-0.512	1.911
A_23_P111672	TES	testin LIM domain protein	-0.743	4.559
A_23_P111766			1.455	2.276
A_23_P111804	PARP12	poly(ADP-ribose) polymerase family member 12	-0.831	6.173
A_23_P111811	ING3	inhibitor of growth family member 3	-0.559	4.19
A_23_P111835	DLD	dihydrolipoamide dehydrogenase	0.625	2.859
A_23_P111888	CTHRC1	collagen triple helix repeat containing 1	-2.133	3.796
A_23_P111919	PURG	purine rich element binding protein G	0.708	2.218
A_23_P111978	KCNK9	potassium two pore domain channel subfamily K member 9	-0.632	2.027
A_23_P111981	LYNX1	Ly6/neurotoxin 1	1.038	4.824
A_23_P111995	LOXL2	lysyl oxidase like 2	-2.647	8.812
A_23_P11201	GPR34	G protein-coupled receptor 34	-1.337	3.14
A_23_P112016	DLC1	DLC1 Rho GTPase activating protein	-0.716	2.448
A_23_P112026	IDO1	indoleamine 2,3-dioxygenase 1	-2.875	8.483
A_23_P112078	MFHAS1	malignant fibrous histiocytoma amplified sequence 1	1.136	6.907
A_23_P112103	GSDMD	gasdermin D	-0.518	3.531
A_23_P112201	KDM4C	lysine demethylase 4C	-0.556	4.131
A_23_P112241	DNAJB5	DnaJ heat shock protein family (Hsp40) member B5	0.657	2.475
A_23_P112289	TMOD1	tropomodulin 1	1.234	3.955
A_23_P112296	DBH	dopamine beta-hydroxylase	1.342	3.193
A_23_P112452	GGTA1P	glycoprotein, alpha-galactosyltransferase 1 pseudogene	-1.142	3.613
A_23_P112470	CCL21	C-C motif chemokine ligand 21	1.086	4.58
A_23_P112481	AQP3	aquaporin 3 (Gill blood group)	1.688	4.246
A_23_P112482	AQP3	aquaporin 3 (Gill blood group)	1.788	4.323
A_23_P112531	FAM102A	family with sequence similarity 102 member A	0.895	4.564
A_23_P112548	HDHD3	haloacid dehalogenase like hydrolase domain containing 3	1.024	3.322
A_23_P11256	MAGEE2	MAGE family member E2	-0.746	1.978
A_23_P112596	ADK	adenosine kinase	0.839	4.954
A_23_P112698	PNMA2	paraneoplastic Ma antigen 2	-1.989	7.227
A_23_P112801	CHP1	calcineurin like EF-hand protein 1	0.707	7.33
A_23_P112874	GPC5	glypican 5	4.702	10.825
A_23_P112921	STARD5	StAR related lipid transfer domain containing 5	-0.536	1.885
A_23_P11295	CMC4	C-X9-C motif containing 4	-0.685	2.323
A_23_P112950	ATF7IP	activating transcription factor 7 interacting protein	-0.716	6.076
A_23_P113005	EFNA1	ephrin A1	-0.844	2.532
A_23_P11309	PLXNA3	plexin A3	-0.609	2.401
A_23_P113184	FTO	fat mass and obesity associated	-0.883	4.725
A_23_P113212	TMEM45A	transmembrane protein 45A	-2.687	4.219
A_23_P113237	CRLF2	cytokine receptor-like factor 2	-0.774	2.235
A_23_P113258	RASGRP1	RAS guanyl releasing protein 1	-0.559	2.16
A_23_P113283	ZMAT3	zinc finger matrin-type 3	-0.702	2.588
A_23_P113351	SPARCL1	SPARC like 1	-1.053	2.757
A_23_P113367	PARD3B	par-3 family cell polarity regulator beta	1.3	4.399
A_23_P113393	APLN	apelin	-2.093	6.168
A_23_P113405	CNNM3	cyclin and CBS domain divalent metal cation transport mediator 3	-0.537	3.458
A_23_P11341	FAM104B	family with sequence similarity 104 member B	0.509	2.383
A_23_P113453			-0.596	2.716
A_23_P113471	FAAH2	fatty acid amide hydrolase 2	0.933	2.698
A_23_P113634	CBFB	core-binding factor beta subunit	-0.585	5.353
A_23_P113645			-0.907	3.914
A_23_P113716	HLA-C	major histocompatibility complex, class I, C	-0.629	5.78
A_23_P11372	HPRT1	hypoxanthine phosphoribosyltransferase 1	0.79	5.848
A_23_P113994	KIRREL	kin of IRRE like (Drosophila)	-0.769	2.985
A_23_P114061	TRPM3	transient receptor potential cation channel subfamily M member 3	1.66	3.145
A_23_P114084	PHEX	phosphate regulating endopeptidase homolog, X-linked	-1.562	3.733
A_23_P114105	LDOC1	leucine zipper down-regulated in cancer 1	0.572	3.5
A_23_P114232	PRDX4	peroxiredoxin 4	-0.916	4.55
A_23_P114299	CXCR3	C-X-C motif chemokine receptor 3	-1.372	4.868
A_23_P114349	XAGE3	X antigen family member 3	0.857	2.042
A_23_P114423	RGN	regucalcin	1.952	5.418
A_23_P114626	SERPINC1	serpin family C member 1	2.349	7.036
A_23_P114689	ASAP3	ArfGAP with SH3 domain, ankyrin repeat and PH domain 3	1.422	6.555
A_23_P114826	MRPS15	mitochondrial ribosomal protein S15	0.516	1.846
A_23_P114862	ANGPTL7	angiopoietin like 7	1.841	3.228
A_23_P114903	HSPA6	heat shock protein family A (Hsp70) member 6	-1.289	4.329
A_23_P114947	RGS2	regulator of G-protein signaling 2	0.841	2.286
A_23_P114983	TRIM63	tripartite motif containing 63	4.525	10.508
A_23_P115011	ADAMTSL4	ADAMTS like 4	-1.384	3.375
A_23_P115022	TMEM125	transmembrane protein 125	1.51	2.288
A_23_P115036	IPO13	importin 13	0.564	2.413
A_23_P115052	RIT1	Ras like without CAAX 1	-1.011	4.593
A_23_P115064	CRABP2	cellular retinoic acid binding protein 2	1.768	6.002
A_23_P115091	RAB25	RAB25, member RAS oncogene family	4.84	13.568
A_23_P115137	LAMTOR5	late endosomal/lysosomal adaptor, MAPK and MTOR activator 5	1.014	4.311
A_23_P115167	LRRC8B	leucine rich repeat containing 8 family member B	0.508	2.974
A_23_P115190	NGF	nerve growth factor	-0.936	3.806
A_23_P115192	FCRL4	Fc receptor like 4	-1.259	1.907
A_23_P115407	GSTM1	glutathione S-transferase mu 1	2.43	8.757
A_23_P115523	JMJD4	jumonji domain containing 4	-0.532	3.707
A_23_P115645	CELF2	CUGBP, Elav-like family member 2	-0.84	4.112
A_23_P115699	PSD	pleckstrin and Sec7 domain containing	1.172	4.034
A_23_P115726	SLC16A9	solute carrier family 16 member 9	2.303	3.563
A_23_P115780	LRIT1	leucine rich repeat, Ig-like and transmembrane domains 1	-0.957	1.856
A_23_P115785	FANK1	fibronectin type III and ankyrin repeat domains 1	0.693	2.158
A_23_P115861	ZNF485	zinc finger protein 485	-0.984	7.185
A_23_P115862	COMTD1	catechol-O-methyltransferase domain containing 1	0.651	2.895
A_23_P115872	CEP55	centrosomal protein 55	-2.532	7.507
A_23_P115919	PHYH	phytanoyl-CoA 2-hydroxylase	1.201	4.823
A_23_P11598	ZNF684	zinc finger protein 684	0.974	3.768
A_23_P115998	SPI1	Spi-1 proto-oncogene	-1.343	6.239
A_23_P116037	TM7SF2	transmembrane 7 superfamily member 2	1.175	5.32
A_23_P116123	CHEK1	checkpoint kinase 1	-1.056	4.855
A_23_P116187	BCO2	beta-carotene oxygenase 2	0.992	3.219
A_23_P116264	NRGN	neurogranin	0.889	3.223
A_23_P116280	WT1	Wilms tumor 1	3.042	5.794
A_23_P116286	AMPD3	adenosine monophosphate deaminase 3	-0.589	2.149
A_23_P11629	TMEM61	transmembrane protein 61	5.367	17.153
A_23_P116387	INCENP	inner centromere protein	-0.883	5.203
A_23_P116557	LGALS9	galectin 9	-1.621	11.281
A_23_P116712	RASSF8	Ras association domain family member 8	0.801	2.01
A_23_P11674	PTGFR	prostaglandin F receptor	1.416	3.912
A_23_P11685	PLA2G4A	phospholipase A2 group IVA	1.32	6.872
A_23_P116902	ART4	ADP-ribosyltransferase 4 (Dombrock blood group)	1.351	2.691
A_23_P116942	LAG3	lymphocyte activating 3	-2.233	7.395
A_23_P117059	SLC16A7	solute carrier family 16 member 7	1.956	4.921
A_23_P117104	AQP5	aquaporin 5	4.414	10.579
A_23_P117157	SUCLA2	succinate-CoA ligase ADP-forming beta subunit	0.863	3.67
A_23_P117225	ERCC5	ERCC excision repair 5, endonuclease	-0.619	5.407
A_23_P117274	MIPEP	mitochondrial intermediate peptidase	0.768	2.666
A_23_P117286	CLN5	ceroid-lipofuscinosis, neuronal 5	0.741	3.77
A_23_P1173	HABP2	hyaluronan binding protein 2	2.03	2.44
A_23_P117387	MIA2	melanoma inhibitory activity 2	0.592	2.007
A_23_P117424	DCAF11	DDB1 and CUL4 associated factor 11	0.699	4.211
A_23_P117464	TPPP2	tubulin polymerization promoting protein family member 2	3.245	12.004
A_23_P117506	DHRS7	dehydrogenase/reductase 7	0.59	2.804
A_23_P11752	OPRD1	opioid receptor delta 1	-0.677	1.808
A_23_P117527	FBXO34	F-box protein 34	0.691	3.788
A_23_P117580	ENTPD5	ectonucleoside triphosphate diphosphohydrolase 5	1.172	4.224
A_23_P117602	GZMB	granzyme B	-1.447	5.162
A_23_P117654	MYO5A	myosin VA	-0.517	2.547
A_23_P117694	CORO2B	coronin 2B	1.743	8.6
A_23_P117833	MTMR10	myotubularin related protein 10	0.655	2.024
A_23_P117851	CPLX3	complexin 3	-0.863	2.065
A_23_P117852	KIAA0101	KIAA0101	-1.958	7.753
A_23_P11787	WNT4	Wnt family member 4	2.033	3.663
A_23_P117882	CRABP1	cellular retinoic acid binding protein 1	0.839	2.367
A_23_P117912	RHOV	ras homolog family member V	1.117	1.95
A_23_P117933	GCSH	glycine cleavage system protein H	1.239	5.622
A_23_P117992	ATP2C2	ATPase secretory pathway Ca2+ transporting 2	3.776	11.714
A_23_P118025	DPEP2	dipeptidase 2	-1.001	5.715
A_23_P118061	CKLF	chemokine like factor	-0.542	1.942
A_23_P118113	CAPN15	calpain 15	-0.919	3.102
A_23_P118122	RGS11	regulator of G-protein signaling 11	1.113	4.074
A_23_P118158	HS3ST2	heparan sulfate-glucosamine 3-sulfotransferase 2	-3.2	10.002
A_23_P118174	PLK1	polo like kinase 1	-1.369	4.573
A_23_P118246	GINS2	GINS complex subunit 2	-1.842	11.811
A_23_P118313	GABARAPL2	GABA type A receptor associated protein like 2	0.66	3.724
A_23_P118392	RASD1	ras related dexamethasone induced 1	2.528	7.791
A_23_P118406	C17orf62	chromosome 17 open reading frame 62	-0.777	6.181
A_23_P11841	ATP2B4	ATPase plasma membrane Ca2+ transporting 4	-0.634	2.28
A_23_P11843	LRRN2	leucine rich repeat neuronal 2	1.928	6.096
A_23_P118493	TOM1L1	target of myb1 like 1 membrane trafficking protein	0.66	2.452
A_23_P118536	SLFN12	schlafen family member 12	-0.809	4.764
A_23_P118571	SOST	sclerostin	6.349	19.819
A_23_P11859	HSD17B7	hydroxysteroid 17-beta dehydrogenase 7	-0.965	4.07
A_23_P118615	ABCA8	ATP binding cassette subfamily A member 8	3.507	9.893
A_23_P11862	C1orf112	chromosome 1 open reading frame 112	-0.606	5.055
A_23_P118643	EIF4E	eukaryotic translation initiation factor 4E	0.572	3.82
A_23_P118705	SDF2	stromal cell derived factor 2	0.508	3.436
A_23_P11874	MPZL1	myelin protein zero like 1	-0.743	3.947
A_23_P118815	BIRC5	baculoviral IAP repeat containing 5	-1.647	4.171
A_23_P118834	TOP2A	topoisomerase (DNA) II alpha	-2.529	8.011
A_23_P118894	PRR15L	proline rich 15 like	3.624	5.836
A_23_P119042	NKG7	natural killer cell granule protein 7	-1.744	6.572
A_23_P119095	PPP1R13L	protein phosphatase 1 regulatory subunit 13 like	-1.515	11.5
A_23_P119130	RPS19	ribosomal protein S19	-0.822	4.694
A_23_P119196	KLF2	Kruppel like factor 2	1.216	3.762
A_23_P119202	CD70	CD70 molecule	-5.414	10.376
A_23_P119254	ASF1B	anti-silencing function 1B histone chaperone	-1.412	9.014
A_23_P119266	DNASE2	deoxyribonuclease 2, lysosomal	-1.159	7.237
A_23_P119337	ATF5	activating transcription factor 5	-0.514	1.889
A_23_P11936	UBXN11	UBX domain protein 11	-0.569	4.263
A_23_P119362	EMP3	epithelial membrane protein 3	-0.925	4.156
A_23_P119390	EHD2	EH domain containing 2	-1.836	8.798
A_23_P119407			-0.921	1.859
A_23_P119478	EBI3	Epstein-Barr virus induced 3	-1.569	7.883
A_23_P119500	TNFAIP8L1	TNF alpha induced protein 8 like 1	-0.697	2.266
A_23_P119502	S1PR4	sphingosine-1-phosphate receptor 4	-0.894	3.092
A_23_P119573	KCNN1	potassium calcium-activated channel subfamily N member 1	-1.334	3.549
A_23_P119627	NDUFA13	NADH:ubiquinone oxidoreductase subunit A13	0.564	2.408
A_23_P119753	EHBP1	EH domain binding protein 1	-0.661	3.281
A_23_P119763	ABCG5	ATP binding cassette subfamily G member 5	1.251	3.344
A_23_P11980	CFAP57	cilia and flagella associated protein 57	0.972	2.507
A_23_P119835	NLRC4	NLR family CARD domain containing 4	-1.108	4.231
A_23_P119907	ANKZF1	ankyrin repeat and zinc finger domain containing 1	-0.879	4.919
A_23_P119923	CNNM4	cyclin and CBS domain divalent metal cation transport mediator 4	-0.623	6.16
A_23_P119943	IGFBP2	insulin like growth factor binding protein 2	2.544	9.82
A_23_P119992	VRK2	vaccinia related kinase 2	-0.573	5.606
A_23_P120002	SP110	SP110 nuclear body protein	-0.787	6.527
A_23_P120103	KCNS3	potassium voltage-gated channel modifier subfamily S member 3	-1.168	4.454
A_23_P120125	COLEC11	collectin subfamily member 11	1.754	4.496
A_23_P120153	RNF149	ring finger protein 149	-1.046	7.496
A_23_P120182	NDUFA10	NADH:ubiquinone oxidoreductase subunit A10	0.638	3.173
A_23_P120243	HOXD1	homeobox D1	1.645	4.056
A_23_P120281	EDAR	ectodysplasin A receptor	0.698	1.89
A_23_P120325	KIF3C	kinesin family member 3C	-0.833	3.045
A_23_P120354	SOWAHC	sosondowah ankyrin repeat domain family member C	0.973	3.301
A_23_P120504	TMEM74B	transmembrane protein 74B	-2.011	9.607
A_23_P120545	LRRN4	leucine rich repeat neuronal 4	1.281	2.453
A_23_P120588	CST11	cystatin 11	0.781	1.924
A_23_P120644			2.045	12.041
A_23_P120794	SLC7A4	solute carrier family 7 member 4	1.001	3.579
A_23_P120812	IGLL1	immunoglobulin lambda like polypeptide 1	1.263	3.72
A_23_P12082	CHI3L2	chitinase 3 like 2	-2.22	3.971
A_23_P120860	NIPSNAP1	nipsnap homolog 1 (C. elegans)	0.554	1.929
A_23_P120863	GAL3ST1	galactose-3-O-sulfotransferase 1	-3.23	15.7
A_23_P120883	HMOX1	heme oxygenase 1	-1.363	6.181
A_23_P120899	CSF2RB	colony stimulating factor 2 receptor beta common subunit	-0.516	2.69
A_23_P120931	APOBEC3C	apolipoprotein B mRNA editing enzyme catalytic subunit 3C	-2.128	9.141
A_23_P120982	PKDREJ	polycystin (PKD) family receptor for egg jelly	1.498	7.676
A_23_P121			-0.667	2.623
A_23_P121011	CSRNP1	cysteine and serine rich nuclear protein 1	1.184	3.185
A_23_P121037	PODXL2	podocalyxin like 2	0.909	2.534
A_23_P121051	PCCB	propionyl-CoA carboxylase beta subunit	1.391	5.337
A_23_P121061	STAC	SH3 and cysteine rich domain	1.227	2.683
A_23_P121064	PTX3	pentraxin 3	1.384	2.049
A_23_P121095	TOP2B	topoisomerase (DNA) II beta	0.542	4.862
A_23_P121182	HACL1	2-hydroxyacyl-CoA lyase 1	1.072	8.305
A_23_P121196	TMEM43	transmembrane protein 43	-0.512	2.276
A_23_P121215	CAMK1	calcium/calmodulin dependent protein kinase I	-0.672	3.861
A_23_P121234			1.501	3.666
A_23_P121265	TWF2	twinfilin actin binding protein 2	-0.536	3.77
A_23_P12128	TSHB	thyroid stimulating hormone beta	-1.083	3.313
A_23_P121374	SEMA5B	semaphorin 5B	-3.71	13.946
A_23_P121396	DNAJC19	DnaJ heat shock protein family (Hsp40) member C19	1.159	4.615
A_23_P121447	ACTRT3	actin related protein T3	1.204	3.755
A_23_P121480	CD200	CD200 molecule	-1.178	3.622
A_23_P121545	GPM6A	glycoprotein M6A	1.371	1.941
A_23_P121564	GUCY1B3	guanylate cyclase 1 soluble subunit beta	-0.973	4.431
A_23_P121573			-1.038	2.122
A_23_P121602	SAP30	Sin3A associated protein 30	-2.425	15.663
A_23_P121637	PRSS12	protease, serine 12	0.981	1.806
A_23_P121665	SORCS2	sortilin related VPS10 domain containing receptor 2	2.015	3.264
A_23_P121695	CXCL13	C-X-C motif chemokine ligand 13	-2.243	2.989
A_23_P121716	ANXA3	annexin A3	3.463	7.705
A_23_P121722	TENM3	teneurin transmembrane protein 3	1.269	2.415
A_23_P121783	SRD5A3	steroid 5 alpha-reductase 3	-1.14	5.591
A_23_P121813	ENPP6	ectonucleotide pyrophosphatase/phosphodiesterase 6	4.564	14.448
A_23_P121898	PARP8	poly(ADP-ribose) polymerase family member 8	-0.969	5.656
A_23_P121945	SNCB	synuclein beta	1.581	6.699
A_23_P121956	THG1L	tRNA-histidine guanylyltransferase 1 like	-0.695	3.377
A_23_P121987	TSLP	thymic stromal lymphopoietin	1.67	4.161
A_23_P12199	FAM46B	family with sequence similarity 46 member B	2.767	7.722
A_23_P122104	SH3PXD2B	SH3 and PX domains 2B	-0.964	3.385
A_23_P122116	DDX41	DEAD-box helicase 41	-1.161	8.945
A_23_P122127	FYB	FYN binding protein	-1.663	8.916
A_23_P122144	UGT3A1	UDP glycosyltransferase family 3 member A1	2.282	5.857
A_23_P122197	CCNB1	cyclin B1	-0.792	2.35
A_23_P122216	LOX	lysyl oxidase	-2.495	4.232
A_23_P122393	DLK2	delta like non-canonical Notch ligand 2	-1.074	2.169
A_23_P12241	MCOLN3	mucolipin 3	2.922	9.752
A_23_P122439	BTN2A2	butyrophilin subfamily 2 member A2	-1.132	9.256
A_23_P122579	DAXX	death domain associated protein	-0.584	5.812
A_23_P122655	LCAL1	lung cancer associated lncRNA 1	1.927	7.574
A_23_P122662	GFOD1	glucose-fructose oxidoreductase domain containing 1	-0.667	1.898
A_23_P122724	VNN2	vanin 2	-1.064	2.321
A_23_P122775	RTN4IP1	reticulon 4 interacting protein 1	0.642	2.276
A_23_P122796	HDDC2	HD domain containing 2	0.835	2.552
A_23_P122815	CALU	calumenin	-0.957	4.786
A_23_P12282	DYRK3	dual specificity tyrosine phosphorylation regulated kinase 3	-0.55	2.575
A_23_P122852	SMARCD3	SWI/SNF related, matrix associated, actin dependent regulator of chromatin, subfamily d, member 3	0.873	2.594
A_23_P122863	GRB10	growth factor receptor bound protein 10	-0.833	4.62
A_23_P12292	C1orf116	chromosome 1 open reading frame 116	3.898	10.094
A_23_P122937	ELMO1	engulfment and cell motility 1	-1.452	7.453
A_23_P122976	GNAI1	G protein subunit alpha i1	0.579	2.316
A_23_P123060	ITGB8	integrin subunit beta 8	0.853	3.013
A_23_P123071	CAV2	caveolin 2	-1.698	9.765
A_23_P123086	PSMG3-AS1	PSMG3 antisense RNA 1 (head to head)	0.593	2.539
A_23_P123096	GNGT1	G protein subunit gamma transducin 1	-1.853	2.673
A_23_P123112	ABCB4	ATP binding cassette subfamily B member 4	-1.465	2.86
A_23_P123125	CCM2	CCM2 scaffolding protein	-0.819	5.686
A_23_P123193	ACTR3B	ARP3 actin related protein 3 homolog B	0.596	3.375
A_23_P123242	RBAK	RB associated KRAB zinc finger	-0.576	2.096
A_23_P123308	TEX15	testis expressed 15	-1.643	2.254
A_23_P123315			0.646	3.779
A_23_P123336	PDP1	pyruvate dehyrogenase phosphatase catalytic subunit 1	0.903	4.701
A_23_P12336	PRMT6	protein arginine methyltransferase 6	0.973	3.915
A_23_P12343	GSTM3	glutathione S-transferase mu 3	3.029	9.248
A_23_P123448	MMP16	matrix metallopeptidase 16	-1.837	4.933
A_23_P123596	GLDC	glycine decarboxylase	2.626	7.532
A_23_P123666	TBC1D2	TBC1 domain family member 2	-0.669	3.156
A_23_P123692	CACFD1	calcium channel flower domain containing 1	0.632	3.486
A_23_P123727	ZCCHC6	zinc finger CCHC-type containing 6	-0.601	6.144
A_23_P123732	IDNK	IDNK, gluconokinase	1.525	4.741
A_23_P123853	CCL19	C-C motif chemokine ligand 19	1.955	2.845
A_23_P124022	MED10	mediator complex subunit 10	-0.627	5.63
A_23_P124024	MED10	mediator complex subunit 10	-0.73	4.115
A_23_P124044	DEAF1	DEAF1, transcription factor	-0.593	2.979
A_23_P12405	ESPN	espin	1.302	2.947
A_23_P124084	LOXL1	lysyl oxidase like 1	1.122	2.087
A_23_P124108	ITGAM	integrin subunit alpha M	-1.324	7.708
A_23_P124122	PXMP2	peroxisomal membrane protein 2	0.86	2.11
A_23_P12423	ATP13A2	ATPase 13A2	-0.577	6.412
A_23_P124232	DACH2	dachshund family transcription factor 2	1.27	3.246
A_23_P124252	CAMK1D	calcium/calmodulin dependent protein kinase ID	-0.633	2.3
A_23_P124300	BCO1	beta-carotene oxygenase 1	-1.377	4.663
A_23_P124327	NSD1	nuclear receptor binding SET domain protein 1	-0.584	5.348
A_23_P124335			-0.996	1.962
A_23_P124417	BUB1	BUB1 mitotic checkpoint serine/threonine kinase	-2.758	8.317
A_23_P124456	PDE4D	phosphodiesterase 4D	0.597	2.588
A_23_P124514	DLG2	discs large MAGUK scaffold protein 2	1.63	7.455
A_23_P124542	CR2	complement component 3d receptor 2	1.559	6.307
A_23_P124559	MXD3	MAX dimerization protein 3	-0.679	3.428
A_23_P124619	S100A14	S100 calcium binding protein A14	2.41	6.496
A_23_P124642	RASGRP1	RAS guanyl releasing protein 1	-0.715	2.845
A_23_P12477	SCMH1	sex comb on midleg homolog 1 (Drosophila)	-0.618	4.885
A_23_P124837	LRP1	LDL receptor related protein 1	-1.277	7.534
A_23_P124905	NPTX1	neuronal pentraxin 1	1.743	3.296
A_23_P124927	RGS14	regulator of G-protein signaling 14	-0.896	2.874
A_23_P124934	IKZF1	IKAROS family zinc finger 1	-0.874	2.266
A_23_P124962	FAM89B	family with sequence similarity 89 member B	-0.702	4.46
A_23_P125001	RAC3	ras-related C3 botulinum toxin substrate 3 (rho family, small GTP binding protein Rac3)	1.125	5.819
A_23_P125067	GABRA1	gamma-aminobutyric acid type A receptor alpha1 subunit	-0.848	2.812
A_23_P125082	IRF2	interferon regulatory factor 2	-0.651	3.095
A_23_P125107	HLA-B	major histocompatibility complex, class I, B	-1.356	11.921
A_23_P125109			-1.215	9.307
A_23_P125164	FHIT	fragile histidine triad	1.297	5.395
A_23_P125171	FHIT	fragile histidine triad	1.53	8.14
A_23_P125204	OR10G8	olfactory receptor family 10 subfamily G member 8	-1.004	3.54
A_23_P125278	CXCL11	C-X-C motif chemokine ligand 11	-2.618	4.796
A_23_P125286	OR52A1	olfactory receptor family 52 subfamily A member 1	0.808	4.082
A_23_P125303	IGSF1	immunoglobulin superfamily member 1	0.88	1.988
A_23_P125420	ATP5I	ATP synthase, H+ transporting, mitochondrial Fo complex subunit E	0.598	2.802
A_23_P125451	PTPRC	protein tyrosine phosphatase, receptor type C	-1.414	5.685
A_23_P12549	APBB1IP	amyloid beta precursor protein binding family B member 1 interacting protein	-1.461	7.517
A_23_P125505	PPEF1	protein phosphatase with EF-hand domain 1	-1.405	2.738
A_23_P12554	PKD2L1	polycystin 2 like 1, transient receptor potential cation channel	-2.487	8.947
A_23_P125588	TNMD	tenomodulin	3.356	8.577
A_23_P125596	RPS6KA6	ribosomal protein S6 kinase A6	2.38	9.829
A_23_P125618	GABRA3	gamma-aminobutyric acid type A receptor alpha3 subunit	-0.688	1.919
A_23_P125643	ASB9	ankyrin repeat and SOCS box containing 9	1.669	7.515
A_23_P125668	SLC25A43	solute carrier family 25 member 43	-0.956	5.412
A_23_P125705	NAP1L2	nucleosome assembly protein 1 like 2	3.062	5.996
A_23_P125717	NAP1L3	nucleosome assembly protein 1 like 3	2.034	6.27
A_23_P125726	TMEM164	transmembrane protein 164	0.797	4.636
A_23_P125788	TCEAL7	transcription elongation factor A like 7	1.598	5.417
A_23_P125829	PGK1	phosphoglycerate kinase 1	-0.778	2.785
A_23_P125977	C1QC	complement C1q C chain	-2.606	8.406
A_23_P12603	MARCH5	membrane associated ring-CH-type finger 5	0.608	3.995
A_23_P126037	RLF	rearranged L-myc fusion	-0.646	5.181
A_23_P126089	SPRR2C	small proline rich protein 2C (pseudogene)	-0.945	1.979
A_23_P126103	CTH	cystathionine gamma-lyase	1.656	6.589
A_23_P126120	CENPL	centromere protein L	-1.101	6.08
A_23_P126159	HPCA	hippocalcin	-1.807	10.413
A_23_P126167	KCNN3	potassium calcium-activated channel subfamily N member 3	-1.338	4.014
A_23_P126186	DEGS1	delta 4-desaturase, sphingolipid 1	-1.31	7.196
A_23_P126212	CLSPN	claspin	-0.656	2.003
A_23_P126218	CSF3R	colony stimulating factor 3 receptor	-1.23	5.746
A_23_P126225	PAX7	paired box 7	0.875	2.157
A_23_P126266	HLX	H2.0 like homeobox	-1.508	6.733
A_23_P126278	CHIT1	chitinase 1	-2.356	4.577
A_23_P126298	FCGR3B	Fc fragment of IgG receptor IIIb	-3.054	11.52
A_23_P126388	SH3BGRL3	SH3 domain binding glutamate rich protein like 3	-0.699	3.515
A_23_P126393	SETDB1	SET domain bifurcated 1	-0.615	5.788
A_23_P126398	SETDB1	SET domain bifurcated 1	-0.585	4.443
A_23_P126448	NAXE	NAD(P)HX epimerase	0.63	2.744
A_23_P126540	TMIGD3	transmembrane and immunoglobulin domain containing 3	-1.488	5.934
A_23_P126593	S100A11	S100 calcium binding protein A11	-0.62	2.488
A_23_P126623	PGD	phosphogluconate dehydrogenase	0.619	3.876
A_23_P126649			-2.368	6.882
A_23_P126706	ANGPTL1	angiopoietin like 1	3.437	12.246
A_23_P126716	ATPIF1	ATPase inhibitory factor 1	0.667	2.885
A_23_P126735	IL10	interleukin 10	-0.905	4.098
A_23_P126782	F3	coagulation factor III, tissue factor	2.328	6.889
A_23_P126825	SLC16A1	solute carrier family 16 member 1	-1.227	5.594
A_23_P126836	TNFSF4	tumor necrosis factor superfamily member 4	-1.478	8.269
A_23_P126844	TNFRSF25	TNF receptor superfamily member 25	-0.726	2.458
A_23_P12686	GFRA1	GDNF family receptor alpha 1	1.85	2.463
A_23_P126888	KIF21B	kinesin family member 21B	-0.965	6.943
A_23_P126908	TNFRSF14	TNF receptor superfamily member 14	-1.082	8.673
A_23_P126939	RAB29	RAB29, member RAS oncogene family	0.979	4.802
A_23_P127033	ECHDC3	enoyl-CoA hydratase domain containing 3	1.173	3.288
A_23_P127054	PANK1	pantothenate kinase 1	1.568	3.795
A_23_P127153			0.589	2.628
A_23_P127220	DNAJC12	DnaJ heat shock protein family (Hsp40) member C12	2.263	5.383
A_23_P12733	H2AFY2	H2A histone family member Y2	0.967	3.99
A_23_P127353	NDUFV1	NADH:ubiquinone oxidoreductase core subunit V1	0.678	4.384
A_23_P127426	TM7SF2	transmembrane 7 superfamily member 2	1.259	6.922
A_23_P127446	DPF2	double PHD fingers 2	-0.514	2.682
A_23_P127460	SIPA1	signal-induced proliferation-associated 1	-0.892	7.187
A_23_P127525	ETS1	ETS proto-oncogene 1, transcription factor	-1.064	5.222
A_23_P12755	LOXL4	lysyl oxidase like 4	0.719	1.957
A_23_P127557	KBTBD3	kelch repeat and BTB domain containing 3	0.831	2.078
A_23_P127565	LAYN	layilin	-0.715	1.832
A_23_P127579	PTS	6-pyruvoyltetrahydropterin synthase	0.876	4.141
A_23_P127584	NNMT	nicotinamide N-methyltransferase	-2.312	5.585
A_23_P127608	TMPRSS4	transmembrane protease, serine 4	5.017	16.948
A_23_P127662	OR8D1	olfactory receptor family 8 subfamily D member 1	-0.802	2.016
A_23_P127663	PRRG4	proline rich and Gla domain 4	-0.561	1.94
A_23_P127727	MPEG1	macrophage expressed 1	-0.78	3.262
A_23_P127793	EML3	echinoderm microtubule associated protein like 3	-0.584	3.966
A_23_P127805			-0.876	3.705
A_23_P127818	USH1C	USH1 protein network component harmonin	-0.835	2.868
A_23_P127851	TIMM10B	translocase of inner mitochondrial membrane 10 homolog B (yeast)	0.593	2.849
A_23_P127891	BDNF	brain derived neurotrophic factor	-1.424	1.859
A_23_P127915	STK33	serine/threonine kinase 33	2.974	5.38
A_23_P127948	ADM	adrenomedullin	-1.869	8.261
A_23_P127957	P4HA3	prolyl 4-hydroxylase subunit alpha 3	-1.803	3.595
A_23_P127964	PRCP	prolylcarboxypeptidase	0.658	2.753
A_23_P128147	TUBA1B	tubulin alpha 1b	-0.841	5.827
A_23_P128154	TUBA1C	tubulin alpha 1c	-0.501	2.006
A_23_P128161	TUBA1C	tubulin alpha 1c	-0.66	2.795
A_23_P128201	NCKAP1L	NCK associated protein 1 like	-1.916	9.026
A_23_P128215	SOCS2	suppressor of cytokine signaling 2	1.336	3.912
A_23_P128230	NR4A1	nuclear receptor subfamily 4 group A member 1	2.108	4.258
A_23_P12826	STAMBPL1	STAM binding protein like 1	-1.414	5.56
A_23_P128281	KLRC3	killer cell lectin like receptor C3	-2.216	9.077
A_23_P128304	BICD1	BICD cargo adaptor 1	-1.198	4.788
A_23_P128323	SCNN1A	sodium channel epithelial 1 alpha subunit	4.549	11.399
A_23_P128375	FAM222A	family with sequence similarity 222 member A	2.619	9.936
A_23_P128447	LRRK2	leucine rich repeat kinase 2	-1.087	4.204
A_23_P128470	CLEC12A	C-type lectin domain family 12 member A	-1.657	3.754
A_23_P128541	TRAFD1	TRAF-type zinc finger domain containing 1	-0.777	4.134
A_23_P128574	ENOX1	ecto-NOX disulfide-thiol exchanger 1	1.88	10.103
A_23_P1286	C10orf82	chromosome 10 open reading frame 82	3.081	9.931
A_23_P128613	KDELC1	KDEL motif containing 1	-1.051	4.393
A_23_P128650	SLC25A15	solute carrier family 25 member 15	0.638	3.672
A_23_P12866	PSTK	phosphoseryl-tRNA kinase	1.079	4.875
A_23_P128663	SACS	sacsin molecular chaperone	-1.029	5.176
A_23_P128698	SPRY2	sprouty RTK signaling antagonist 2	0.693	2.223
A_23_P128728	ARG2	arginase 2	1.614	2.146
A_23_P128744	BDKRB1	bradykinin receptor B1	1.917	4.809
A_23_P128808	GPR132	G protein-coupled receptor 132	-1.394	6.858
A_23_P128817	PCK2	phosphoenolpyruvate carboxykinase 2, mitochondrial	2.029	6.17
A_23_P12884	GRK5	G protein-coupled receptor kinase 5	-0.911	4.542
A_23_P128855	SLC39A2	solute carrier family 39 member 2	-0.603	2.05
A_23_P128919	LGALS3	lectin, galactoside binding soluble 3	-0.743	2.95
A_23_P128967	ALDH6A1	aldehyde dehydrogenase 6 family member A1	3.151	10.159
A_23_P128974	BATF	basic leucine zipper ATF-like transcription factor	-1.881	7.15
A_23_P128991	SLIRP	SRA stem-loop interacting RNA binding protein	0.598	3.674
A_23_P128993	GZMH	granzyme H	-1.79	8.102
A_23_P129038	EVL	Enah/Vasp-like	-0.879	4.633
A_23_P129064	GATM	glycine amidinotransferase	1.742	3.644
A_23_P129075	WDR76	WD repeat domain 76	-1.214	4.639
A_23_P129128	TARSL2	threonyl-tRNA synthetase like 2	-0.595	4.004
A_23_P129144	MYZAP	myocardial zonula adherens protein	1.788	8.963
A_23_P129157	NEIL1	nei like DNA glycosylase 1	0.707	1.877
A_23_P129174	LRRC49	leucine rich repeat containing 49	0.574	2.162
A_23_P12920	RAD9A	RAD9 checkpoint clamp component A	-1.107	3.206
A_23_P129209	IDH2	isocitrate dehydrogenase (NADP(+)) 2, mitochondrial	0.659	2.518
A_23_P129246	PLEKHO2	pleckstrin homology domain containing O2	-0.541	3.604
A_23_P12928	SLC5A12	solute carrier family 5 member 12	2.206	2.319
A_23_P129313	IVD	isovaleryl-CoA dehydrogenase	0.658	3.256
A_23_P129322	IVD	isovaleryl-CoA dehydrogenase	0.635	1.923
A_23_P129367	DRC7	dynein regulatory complex subunit 7	0.876	1.861
A_23_P129458	SDR42E1	short chain dehydrogenase/reductase family 42E, member 1	1.317	3.432
A_23_P129496	CDH5	cadherin 5	-1.045	2.447
A_23_P129556	IL4R	interleukin 4 receptor	-0.805	4.372
A_23_P129569	PALB2	partner and localizer of BRCA2	-0.502	2.589
A_23_P129629	MT3	metallothionein 3	-1.222	3.175
A_23_P129665	ITGAD	integrin subunit alpha D	-3.231	9.264
A_23_P129678	SETD1A	SET domain containing 1A	-0.59	3.921
A_23_P129738	LLGL2	LLGL2, scribble cell polarity complex component	1.397	7.33
A_23_P129786	SREBF1	sterol regulatory element binding transcription factor 1	-0.926	5.979
A_23_P129801	RAB40B	RAB40B, member RAS oncogene family	0.948	3.587
A_23_P129835	PPP1R1B	protein phosphatase 1 regulatory inhibitor subunit 1B	3.453	9.939
A_23_P129896	ALDH3A2	aldehyde dehydrogenase 3 family member A2	0.872	2.504
A_23_P129925	SLFN11	schlafen family member 11	-1.194	6.213
A_23_P129967	C17orf53	chromosome 17 open reading frame 53	-1.68	9.538
A_23_P130027	EPN3	epsin 3	4.595	12.746
A_23_P130040	PHB	prohibitin	1.118	5.796
A_23_P130089	IFT20	intraflagellar transport 20	0.727	3.62
A_23_P130130	BCL6B	B-cell CLL/lymphoma 6B	-0.814	2.447
A_23_P130182	AURKB	aurora kinase B	-1.888	7.233
A_23_P13031	CTSW	cathepsin W	-1.271	2.872
A_23_P130333	TTR	transthyretin	4.617	11.737
A_23_P130343	KCTD1	potassium channel tetramerization domain containing 1	1.762	9.393
A_23_P130352	KCTD1	potassium channel tetramerization domain containing 1	2.125	11.032
A_23_P130359	ARHGAP28	Rho GTPase activating protein 28	1.176	4.628
A_23_P130376	PIEZO2	piezo type mechanosensitive ion channel component 2	-1.083	4.737
A_23_P130435	LIM2	lens intrinsic membrane protein 2	-0.853	2.359
A_23_P130515	CEACAM3	carcinoembryonic antigen related cell adhesion molecule 3	1.345	4.335
A_23_P130547	OR7D4	olfactory receptor family 7 subfamily D member 4	-0.716	1.877
A_23_P130553	SHKBP1	SH3KBP1 binding protein 1	-0.58	3.191
A_23_P130735	SLC6A16	solute carrier family 6 member 16	0.97	3.694
A_23_P130753	DBP	D-box binding PAR bZIP transcription factor	-0.948	3.594
A_23_P130815	KIR2DS2	killer cell immunoglobulin like receptor, two Ig domains and short cytoplasmic tail 2	-1.945	8.684
A_23_P13083	BARX2	BARX homeobox 2	-2.658	14.262
A_23_P130856	CEP89	centrosomal protein 89	-0.738	5.739
A_23_P130919	MOB3A	MOB kinase activator 3A	-1.123	10.392
A_23_P130965	ARRDC2	arrestin domain containing 2	-1.193	6.049
A_23_P130974	KIAA1683	KIAA1683	0.792	2.624
A_23_P130995	FXYD5	FXYD domain containing ion transport regulator 5	-1.086	5.49
A_23_P13102	CASP12	caspase 12 (gene/pseudogene)	-1.01	2.134
A_23_P131024	ZBTB32	zinc finger and BTB domain containing 32	-1.338	3.066
A_23_P131050	ACSBG2	acyl-CoA synthetase bubblegum family member 2	1.642	6.085
A_23_P131060	CYP4F8	cytochrome P450 family 4 subfamily F member 8	1.759	4.855
A_23_P131074	THEG	theg spermatid protein	-0.882	1.992
A_23_P131128	ZNF569	zinc finger protein 569	-0.51	2.644
A_23_P131149	ORC4	origin recognition complex subunit 4	0.525	2.319
A_23_P131176	TMEM185B	transmembrane protein 185B	-0.511	4.109
A_23_P131289	CHPF	chondroitin polymerizing factor	-0.888	4.82
A_23_P131363	NDUFS1	NADH:ubiquinone oxidoreductase core subunit S1	0.745	3.799
A_23_P131365	NDUFS1	NADH:ubiquinone oxidoreductase core subunit S1	0.891	5.238
A_23_P131383	FANCL	Fanconi anemia complementation group L	-0.66	5.299
A_23_P131428	VAX2	ventral anterior homeobox 2	-0.792	2.017
A_23_P131463	ANKMY1	ankyrin repeat and MYND domain containing 1	-0.694	3.835
A_23_P13150	C11orf71	chromosome 11 open reading frame 71	1.01	3.368
A_23_P131526	C2orf47	chromosome 2 open reading frame 47	0.74	3.158
A_23_P131596	PRADC1	protease associated domain containing 1	0.871	3.761
A_23_P131676	ACKR3	atypical chemokine receptor 3	-2.609	11.359
A_23_P131683	MAPRE3	microtubule associated protein RP/EB family member 3	0.532	2.389
A_23_P131771	TPD52L2	tumor protein D52 like 2	-0.607	3.969
A_23_P131785	BPI	bactericidal/permeability-increasing protein	2.897	8.463
A_23_P131801	SGK2	SGK2, serine/threonine kinase 2	1.59	4.135
A_23_P131825	TNNC2	troponin C2, fast skeletal type	1.229	6.827
A_23_P131866	AURKA	aurora kinase A	-0.933	3.178
A_23_P131887	SOX12	SRY-box 12	-0.829	4.567
A_23_P131935	FERMT1	fermitin family member 1	2.141	5.747
A_23_P131990	VSX1	visual system homeobox 1	1.181	5.345
A_23_P1320	MYOZ1	myozenin 1	1.969	6.55
A_23_P13202			-0.66	2.332
A_23_P132027	SPAG4	sperm associated antigen 4	-2.768	11.212
A_23_P132057	LINC00158	long intergenic non-protein coding RNA 158	-1.038	2.756
A_23_P132079	C21orf62	chromosome 21 open reading frame 62	2.6	6.154
A_23_P132138	C21orf58	chromosome 21 open reading frame 58	-1.407	7.305
A_23_P132147	CRYAA	crystallin alpha A	5.631	14.115
A_23_P132159	USP18	ubiquitin specific peptidase 18	-0.592	3.738
A_23_P132175	RTN4R	reticulon 4 receptor	-0.589	2.249
A_23_P132185	SCARF2	scavenger receptor class F member 2	0.572	1.876
A_23_P13222	RCN1	reticulocalbin 1	-0.914	4.706
A_23_P132260	PES1	pescadillo ribosomal biogenesis factor 1	-0.503	3.885
A_23_P132277	MCM5	minichromosome maintenance complex component 5	-1.236	10.684
A_23_P132285	MPST	mercaptopyruvate sulfurtransferase	0.551	2.156
A_23_P132316	APOBEC3D	apolipoprotein B mRNA editing enzyme catalytic subunit 3D	-0.706	3.144
A_23_P132358	MCAT	malonyl-CoA-acyl carrier protein transacylase	0.502	2.245
A_23_P132388	SCO2	SCO2 cytochrome c oxidase assembly protein	-0.645	3.266
A_23_P132468	SLC4A7	solute carrier family 4 member 7	-0.823	2.364
A_23_P132486	OXSM	3-oxoacyl-ACP synthase, mitochondrial	0.567	2.509
A_23_P132499	IL17RD	interleukin 17 receptor D	0.97	2.861
A_23_P132644	NCEH1	neutral cholesterol ester hydrolase 1	-0.746	2.367
A_23_P132669	GLT8D1	glycosyltransferase 8 domain containing 1	0.512	3.469
A_23_P132675	UQCRC1	ubiquinol-cytochrome c reductase core protein I	1.238	7.743
A_23_P132684	IGSF11	immunoglobulin superfamily member 11	2.385	11.349
A_23_P132718	SEMA3B	semaphorin 3B	2.283	10.447
A_23_P132863	LSM3	LSM3 homolog, U6 small nuclear RNA and mRNA degradation associated	0.948	7.303
A_23_P132889	CRMP1	collapsin response mediator protein 1	-1.049	4.731
A_23_P132910	RBM47	RNA binding motif protein 47	0.98	4.871
A_23_P132915	FAM114A1	family with sequence similarity 114 member A1	-0.704	3.767
A_23_P132956	UCHL1	ubiquitin C-terminal hydrolase L1	3.198	5.427
A_23_P133068	ANK2	ankyrin 2, neuronal	2.567	10.01
A_23_P133107			1.399	4.464
A_23_P133120	TMEM144	transmembrane protein 144	-0.962	4.014
A_23_P133123	MND1	meiotic nuclear divisions 1	-1.214	6.759
A_23_P133133	ALPK1	alpha kinase 1	-0.531	3.63
A_23_P133142	ALPK1	alpha kinase 1	-0.687	4.223
A_23_P133236	PCDHB14	protocadherin beta 14	-0.814	2.948
A_23_P133293	MCTP1	multiple C2 and transmembrane domain containing 1	-1.204	3.581
A_23_P133365	TCERG1	transcription elongation regulator 1	-0.756	7.677
A_23_P133445	GZMA	granzyme A	-1.877	5.7
A_23_P133457	IRX1	iroquois homeobox 1	2.98	16.98
A_23_P133474	GPX3	glutathione peroxidase 3	1.84	3.154
A_23_P133506	DOK3	docking protein 3	-1.225	7.969
A_23_P133517	LIFR	leukemia inhibitory factor receptor alpha	0.897	2.001
A_23_P133536	CAPSL	calcyphosine like	2.178	10.34
A_23_P133543	KLHL3	kelch like family member 3	2.43	8.605
A_23_P133637	HTR4	5-hydroxytryptamine receptor 4	-0.83	2.923
A_23_P13364	NUCB2	nucleobindin 2	-0.616	3.812
A_23_P133656	LAMA4	laminin subunit alpha 4	-2.105	9.507
A_23_P133665	FRK	fyn related Src family tyrosine kinase	1.107	4.934
A_23_P133712	CYP39A1	cytochrome P450 family 39 subfamily A member 1	1.958	4.402
A_23_P13382	LSP1	lymphocyte-specific protein 1	-1.352	4.801
A_23_P133854	NKAPL	NFKB activating protein like	1.174	4.146
A_23_P133868	ZKSCAN4	zinc finger with KRAB and SCAN domains 4	-0.608	6.057
A_23_P133902	PSORS1C1	psoriasis susceptibility 1 candidate 1	-2.492	9.745
A_23_P133904	MCCD1	mitochondrial coiled-coil domain 1	5.406	15.613
A_23_P133916	C2	complement component 2	-2.089	5.111
A_23_P133956	KIFC1	kinesin family member C1	-2.007	6.529
A_23_P133995	PPIL1	peptidylprolyl isomerase like 1	0.51	2.343
A_23_P134008	USP45	ubiquitin specific peptidase 45	0.818	4.036
A_23_P134139	FABP7	fatty acid binding protein 7	-7.009	7.261
A_23_P134162	DCDC2	doublecortin domain containing 2	2.173	6.3
A_23_P134167	PDSS2	prenyl (decaprenyl) diphosphate synthase, subunit 2	0.627	2.533
A_23_P134176	SOD2	superoxide dismutase 2, mitochondrial	-1.328	3.489
A_23_P134237	RARRES2	retinoic acid receptor responder 2	-1.076	4.176
A_23_P134295	NUDT1	nudix hydrolase 1	-0.919	4.673
A_23_P134384	PHF14	PHD finger protein 14	-1.242	4.677
A_23_P134419	ZP3	zona pellucida glycoprotein 3 (sperm receptor)	-1.921	4.572
A_23_P134426	GPNMB	glycoprotein nmb	-1.516	4.52
A_23_P134454	CAV1	caveolin 1	-2.37	10.961
A_23_P134502	FZD1	frizzled class receptor 1	-1.236	5.093
A_23_P134542	FOXP2	forkhead box P2	-0.989	2.433
A_23_P13455	OR51A7	olfactory receptor family 51 subfamily A member 7	-0.925	2.326
A_23_P13465	ELF5	E74 like ETS transcription factor 5	1.115	3.74
A_23_P134714	RIDA	reactive intermediate imine deaminase A homolog	1.298	3.267
A_23_P134809	NSMAF	neutral sphingomyelinase activation associated factor	-0.602	4.894
A_23_P13482	C11orf16	chromosome 11 open reading frame 16	0.621	2.606
A_23_P134851	DOK2	docking protein 2	-1.364	6.255
A_23_P134887			-1.041	3.118
A_23_P134910	GGH	gamma-glutamyl hydrolase	2.026	5.778
A_23_P134914	LY6H	lymphocyte antigen 6 complex, locus H	-2.132	4.785
A_23_P134925	BNIP3L	BCL2 interacting protein 3 like	-0.688	2.664
A_23_P13493	OR51E1	olfactory receptor family 51 subfamily E member 1	-1.788	7.177
A_23_P134935	DUSP4	dual specificity phosphatase 4	-0.801	4.707
A_23_P134953	PLIN2	perilipin 2	-2.529	7.461
A_23_P134994	RIC1	RIC1 homolog, RAB6A GEF complex partner 1	-0.607	3.487
A_23_P135031	FRRS1L	ferric chelate reductase 1 like	0.652	2.321
A_23_P135061	CORO2A	coronin 2A	-0.688	1.92
A_23_P135063			3.326	9.244
A_23_P135184	RALGDS	ral guanine nucleotide dissociation stimulator	-0.835	5.751
A_23_P135190	RALGDS	ral guanine nucleotide dissociation stimulator	-1.123	6.671
A_23_P135219	GPR21	G protein-coupled receptor 21	-0.928	4.171
A_23_P135257	PRSS3	protease, serine 3	1.275	1.947
A_23_P135294	ALDH1B1	aldehyde dehydrogenase 1 family member B1	1.943	8.357
A_23_P135385			-0.547	1.868
A_23_P135437	EXOC4	exocyst complex component 4	-0.59	3.817
A_23_P135486	AHSP	alpha hemoglobin stabilizing protein	-0.622	2.456
A_23_P135616	STX18	syntaxin 18	0.839	6.651
A_23_P135646	IKZF1	IKAROS family zinc finger 1	-1.93	6.968
A_23_P135722	BTC	betacellulin	1.563	5.982
A_23_P135878	SPIRE1	spire type actin nucleation factor 1	-0.886	3.481
A_23_P135948			-0.879	2.842
A_23_P13604	PEBP1	phosphatidylethanolamine binding protein 1	0.986	5.477
A_23_P136077	PARK2	parkin RBR E3 ubiquitin protein ligase	0.958	1.993
A_23_P1361	ALDH18A1	aldehyde dehydrogenase 18 family member A1	-0.732	2.66
A_23_P136173	CSF2RA	colony stimulating factor 2 receptor alpha subunit	-1.488	5.599
A_23_P136196	TBC1D19	TBC1 domain family member 19	0.749	3.094
A_23_P136405	PDCD1	programmed cell death 1	-1.762	6.4
A_23_P136433			4.323	19.571
A_23_P136493	NRG1	neuregulin 1	1.473	3.695
A_23_P13657	MPHOSPH9	M-phase phosphoprotein 9	-0.63	4.425
A_23_P136573	ST3GAL5	ST3 beta-galactoside alpha-2,3-sialyltransferase 5	-0.734	4.927
A_23_P136671	UGT2B7	UDP glucuronosyltransferase family 2 member B7	1.647	4.328
A_23_P136683	HLA-DQB1	major histocompatibility complex, class II, DQ beta 1	-2.29	5.886
A_23_P136721	ERVH-4	endogenous retrovirus group H member 4	-1.28	2.197
A_23_P136724	NMRAL1P1	NmrA like redox sensor 1 pseudogene 1	2.957	4.757
A_23_P136777	APOD	apolipoprotein D	1.44	3.828
A_23_P136787	GINS4	GINS complex subunit 4	-0.623	2.727
A_23_P136805	ARHGAP11A	Rho GTPase activating protein 11A	-1.88	7.748
A_23_P136817	KNTC1	kinetochore associated 1	-0.937	5.642
A_23_P136849			-1.348	3.258
A_23_P136909	HMGN5	high mobility group nucleosome binding domain 5	1.011	4.904
A_23_P137016	SAT1	spermidine/spermine N1-acetyltransferase 1	0.513	2.474
A_23_P137057	SLC25A5	solute carrier family 25 member 5	1.312	8.568
A_23_P137097	SLC16A2	solute carrier family 16 member 2	1.129	3.61
A_23_P137139	BTK	Bruton tyrosine kinase	-1.676	7.884
A_23_P137157	RENBP	renin binding protein	0.815	2.353
A_23_P137173	TMSB15A	thymosin beta 15a	1.278	3.42
A_23_P137276	AKAP13	A-kinase anchoring protein 13	-0.598	4.37
A_23_P137366	C1QB	complement C1q B chain	-2.245	8.956
A_23_P137391	ENO1	enolase 1	-0.77	3.718
A_23_P137403	LRRC41	leucine rich repeat containing 41	-1.306	7.992
A_23_P137470	SIPA1L2	signal induced proliferation associated 1 like 2	-0.995	7.771
A_23_P137484	L1TD1	LINE1 type transposase domain containing 1	0.787	1.923
A_23_P137504	ZBTB37	zinc finger and BTB domain containing 37	0.8	2.985
A_23_P137532	PLOD1	procollagen-lysine,2-oxoglutarate 5-dioxygenase 1	-1.04	5.064
A_23_P137573	LEFTY2	left-right determination factor 2	0.867	2.568
A_23_P137634	PROX1	prospero homeobox 1	1.768	3.689
A_23_P137689	OLFML2B	olfactomedin like 2B	-1.681	8.908
A_23_P137697	SELP	selectin P	2.103	6.31
A_23_P137705	TBX19	T-box 19	-1.034	7.804
A_23_P13772	TBX3	T-box 3	1.609	6.001
A_23_P137751	FAM46C	family with sequence similarity 46 member C	1.301	3.713
A_23_P137814	ATP6V0B	ATPase H+ transporting V0 subunit b	0.997	5.71
A_23_P137856	MUC1	mucin 1, cell surface associated	1.865	4.052
A_23_P13789	LOC101927598	uncharacterized LOC101927598	-1.764	6.684
A_23_P137923	KCNA2	potassium voltage-gated channel subfamily A member 2	-0.515	2.265
A_23_P137931	ADORA3	adenosine A3 receptor	-2.686	8.67
A_23_P137935	MNDA	myeloid cell nuclear differentiation antigen	-1.333	4.793
A_23_P137984	S100A10	S100 calcium binding protein A10	-1.035	5.321
A_23_P138117	CAMTA1	calmodulin binding transcription activator 1	0.573	2.692
A_23_P138137	OMA1	OMA1 zinc metallopeptidase	0.767	4.221
A_23_P138139	OMA1	OMA1 zinc metallopeptidase	0.73	3.891
A_23_P138194	NCF2	neutrophil cytosolic factor 2	-1.18	4.532
A_23_P138328	PM20D1	peptidase M20 domain containing 1	0.832	2.109
A_23_P138417	RSU1	Ras suppressor protein 1	-0.537	2.848
A_23_P13847	PPM1H	protein phosphatase, Mg2+/Mn2+ dependent 1H	1.313	4.753
A_23_P138480	C10orf95	chromosome 10 open reading frame 95	1.194	5.586
A_23_P138492	NEURL1	neuralized E3 ubiquitin protein ligase 1	0.966	4.406
A_23_P138495	PTPRE	protein tyrosine phosphatase, receptor type E	-1.079	6.387
A_23_P138507	CDK1	cyclin dependent kinase 1	-1.194	4.162
A_23_P138524	CPXM2	carboxypeptidase X, M14 family member 2	0.944	1.805
A_23_P138635	BNIP3	BCL2 interacting protein 3	-1.286	4.256
A_23_P138680	IL15RA	interleukin 15 receptor subunit alpha	-1.296	8.19
A_23_P138717	RGS10	regulator of G-protein signaling 10	-0.897	4.232
A_23_P138725	MARVELD1	MARVEL domain containing 1	-0.712	3.043
A_23_P138819	MRPL49	mitochondrial ribosomal protein L49	0.639	2.615
A_23_P138881	ACTN3	actinin alpha 3 (gene/pseudogene)	-0.59	1.98
A_23_P138885	FIBIN	fin bud initiation factor homolog (zebrafish)	1.142	3.899
A_23_P138910	DDX25	DEAD-box helicase 25	2.266	8.66
A_23_P138938	PGR	progesterone receptor	0.763	2.783
A_23_P138967	SDHD	succinate dehydrogenase complex subunit D	1.012	4.364
A_23_P138985	CD3D	CD3d molecule	-1.778	4.086
A_23_P13899	GAPDH	glyceraldehyde-3-phosphate dehydrogenase	-1.259	8.422
A_23_P139104			-0.539	1.967
A_23_P13914	DHX37	DEAH-box helicase 37	-0.536	3.157
A_23_P139162	CD6	CD6 molecule	-0.761	2.326
A_23_P139166			1.954	3.352
A_23_P139198	LGALS12	galectin 12	-2.293	5.193
A_23_P13946	SH2B3	SH2B adaptor protein 3	-1.046	5.758
A_23_P139486	CDK2AP1	cyclin dependent kinase 2 associated protein 1	-0.677	4.401
A_23_P139500	BHLHE41	basic helix-loop-helix family member e41	-3.641	16.808
A_23_P139527	HPD	4-hydroxyphenylpyruvate dioxygenase	5.211	13.192
A_23_P139547	TUBA1A	tubulin alpha 1a	-0.57	2.186
A_23_P139585	PDE1B	phosphodiesterase 1B	-1.055	6.739
A_23_P139635	DAO	D-amino acid oxidase	4.351	8.822
A_23_P139654	KLRC1	killer cell lectin like receptor C1	-0.872	3.063
A_23_P139687	ERP27	endoplasmic reticulum protein 27	3.991	18.677
A_23_P139786	OASL	2'-5'-oligoadenylate synthetase like	-1.381	6.137
A_23_P139795	MSI1	musashi RNA binding protein 1	-1.108	7.733
A_23_P139881	CCND2	cyclin D2	-1.41	6.182
A_23_P139895	MDM2	MDM2 proto-oncogene	-0.953	6.635
A_23_P139919	CHST11	carbohydrate (chondroitin 4) sulfotransferase 11	-1.308	4.93
A_23_P139986	OXGR1	oxoglutarate receptor 1	2.419	11.973
A_23_P140057	TNFRSF19	TNF receptor superfamily member 19	0.824	2.085
A_23_P140074	PROZ	protein Z, vitamin K dependent plasma glycoprotein	5.611	14.362
A_23_P140115	ATP6V1D	ATPase H+ transporting V1 subunit D	0.77	4.527
A_23_P140146	IFI27L2	interferon alpha inducible protein 27 like 2	-0.586	2.73
A_23_P140154	TMEM251	transmembrane protein 251	0.637	3.258
A_23_P140207	PCK2	phosphoenolpyruvate carboxykinase 2, mitochondrial	1.843	6.573
A_23_P140256	PNP	purine nucleoside phosphorylase	1.402	7.899
A_23_P140277	SYNE2	spectrin repeat containing nuclear envelope protein 2	0.871	4.371
A_23_P140423	NDUFB1	NADH:ubiquinone oxidoreductase subunit B1	1.054	5.249
A_23_P140427	EVL	Enah/Vasp-like	-0.844	4.063
A_23_P140434	MYO5C	myosin VC	0.774	1.814
A_23_P140450	SLC27A2	solute carrier family 27 member 2	1.679	2.076
A_23_P140490	CELF6	CUGBP, Elav-like family member 6	0.792	2.229
A_23_P140614	GOLGA8S	golgin A8 family member S	-0.984	2.226
A_23_P14062	NUP107	nucleoporin 107	-0.547	5.302
A_23_P140716	TPSD1	tryptase delta 1	-1.251	2.713
A_23_P140792	EEF2K	eukaryotic elongation factor 2 kinase	-1.18	5.902
A_23_P140807	PSMB10	proteasome subunit beta 10	-0.99	5.307
A_23_P140821	PARD6A	par-6 family cell polarity regulator alpha	1.167	4.38
A_23_P14083	AMIGO2	adhesion molecule with Ig like domain 2	1.025	4.512
A_23_P140858	RBFOX1	RNA binding protein, fox-1 homolog 1	1.738	3.747
A_23_P140876	ABCA3	ATP binding cassette subfamily A member 3	-1.168	6.741
A_23_P140884			1.775	4.952
A_23_P140928	TMC7	transmembrane channel like 7	-0.998	2.42
A_23_P140967	MEFV	Mediterranean fever	-0.589	3.481
A_23_P141005	AMFR	autocrine motility factor receptor	0.926	2.497
A_23_P141029	COX4I1	cytochrome c oxidase subunit 4I1	0.517	2.204
A_23_P14105	RCBTB2	RCC1 and BTB domain containing protein 2	-0.787	3.49
A_23_P141180	TOM1L2	target of myb1 like 2 membrane trafficking protein	0.98	6.361
A_23_P14124	RASL11A	RAS like family 11 member A	1.095	4.198
A_23_P141315	NLE1	notchless homolog 1	-0.764	4.878
A_23_P141335	ARHGAP27	Rho GTPase activating protein 27	-1.027	8.903
A_23_P141342	ARHGAP27	Rho GTPase activating protein 27	-0.932	8.492
A_23_P141376	PTRF	polymerase I and transcript release factor	-0.5	1.809
A_23_P141415	MYCBPAP	MYCBP associated protein	1.601	5.816
A_23_P141429	ABI3	ABI family member 3	-1.041	7.482
A_23_P141447	RDM1	RAD52 motif containing 1	-1.58	5.801
A_23_P141505	CLEC10A	C-type lectin domain family 10 member A	0.96	2.236
A_23_P141555	TBX21	T-box 21	-1.575	6.6
A_23_P14165	GPR18	G protein-coupled receptor 18	-1.118	2.831
A_23_P141688	RAB31	RAB31, member RAS oncogene family	-0.834	5.752
A_23_P14174	TNFSF13B	tumor necrosis factor superfamily member 13b	-1.667	6.397
A_23_P141785			-1.033	2.197
A_23_P141893	PPM1N	protein phosphatase, Mg2+/Mn2+ dependent 1N (putative)	-0.646	2.497
A_23_P141917	TYK2	tyrosine kinase 2	-0.683	4.397
A_23_P141946	LTBP4	latent transforming growth factor beta binding protein 4	1.665	5.383
A_23_P142045	PRDX2	peroxiredoxin 2	0.753	3.262
A_23_P142096	GPR32	G protein-coupled receptor 32	-0.752	1.882
A_23_P14216	CCDC169	coiled-coil domain containing 169	1.354	5.329
A_23_P142205	LILRA2	leukocyte immunoglobulin like receptor A2	-1.872	7.747
A_23_P142239			-1.343	2.833
A_23_P142250	SLC7A9	solute carrier family 7 member 9	1.886	2.739
A_23_P142335	PSG2	pregnancy specific beta-1-glycoprotein 2	-0.809	2.483
A_23_P142380	AKAP8	A-kinase anchoring protein 8	-0.939	7.446
A_23_P142424	IGFLR1	IGF like family receptor 1	-0.821	3.055
A_23_P142447	MYO1F	myosin IF	-1.415	8.574
A_23_P142506	GADD45B	growth arrest and DNA damage inducible beta	1.147	4.47
A_23_P142537	MBD5	methyl-CpG binding domain protein 5	-0.884	3.563
A_23_P142560	ZEB2	zinc finger E-box binding homeobox 2	-0.547	2.331
A_23_P142574	MOGAT1	monoacylglycerol O-acyltransferase 1	2.795	6.499
A_23_P142631	FKBP1B	FK506 binding protein 1B	1.292	6.931
A_23_P142697	TTLL4	tubulin tyrosine ligase like 4	-0.652	2.969
A_23_P14273	ZFYVE21	zinc finger FYVE-type containing 21	0.57	2.875
A_23_P142738	TMEM178A	transmembrane protein 178A	3.324	16.345
A_23_P142796	LIMS2	LIM zinc finger domain containing 2	0.694	2.916
A_23_P142815	ATP6V1B1	ATPase H+ transporting V1 subunit B1	5.696	16.605
A_23_P142830	PLA2R1	phospholipase A2 receptor 1	3.336	13.103
A_23_P142835	DCTN1	dynactin subunit 1	-0.543	4.245
A_23_P14284	VTI1B	vesicle transport through interaction with t-SNAREs 1B	0.599	3.038
A_23_P14295			-0.818	2.5
A_23_P142974	ARHGAP25	Rho GTPase activating protein 25	-1.358	11.22
A_23_P143068	IQCA1	IQ motif containing with AAA domain 1	2.035	3.075
A_23_P143102			-1.286	4.688
A_23_P143120	ADAM17	ADAM metallopeptidase domain 17	-0.539	3.828
A_23_P143127	EML4	echinoderm microtubule associated protein like 4	-0.556	4.921
A_23_P143173	SLA2	Src like adaptor 2	-2.353	9.884
A_23_P143190	MYBL2	MYB proto-oncogene like 2	-1.208	4.711
A_23_P143199	STK4	serine/threonine kinase 4	-0.714	2.671
A_23_P143242	CEBPB	CCAAT/enhancer binding protein beta	-0.823	2.911
A_23_P143285			-0.965	2.062
A_23_P143309	SLC4A11	solute carrier family 4 member 11	0.937	3.884
A_23_P143334	MACROD2	MACRO domain containing 2	0.948	3.222
A_23_P143348	OVOL2	ovo like zinc finger 2	4.36	11.67
A_23_P143374	NINL	ninein like	1.354	7.749
A_23_P143474	ATP5O	ATP synthase, H+ transporting, mitochondrial F1 complex, O subunit	0.58	2.734
A_23_P143551	ATP6V1E1	ATPase H+ transporting V1 subunit E1	0.593	2.071
A_23_P143621	CRYBB1	crystallin beta B1	-0.707	1.912
A_23_P143673	RASD2	RASD family member 2	1.012	3.088
A_23_P143676			-0.68	2.517
A_23_P14369	ZFHX2	zinc finger homeobox 2	1.625	8.583
A_23_P143692	SH3BP1	SH3 domain binding protein 1	-0.612	3.864
A_23_P143694	SOX10	SRY-box 10	-0.777	2.158
A_23_P143713	APOBEC3G	apolipoprotein B mRNA editing enzyme catalytic subunit 3G	-1.813	7.726
A_23_P143720	GRAP2	GRB2-related adaptor protein 2	-0.785	3.643
A_23_P143811			-0.9	3.318
A_23_P143817	MYLK	myosin light chain kinase	0.568	2.105
A_23_P143885	ARHGEF3	Rho guanine nucleotide exchange factor 3	0.961	5.759
A_23_P143902	P2RY12	purinergic receptor P2Y12	-1.438	3.611
A_23_P143906	MLF1	myeloid leukemia factor 1	1.085	3.679
A_23_P143926	ULK4	unc-51 like kinase 4	0.641	2.797
A_23_P143994	FANCD2	Fanconi anemia complementation group D2	-0.507	1.842
A_23_P144005	SSUH2	ssu-2 homolog (C. elegans)	2.366	8.485
A_23_P144071	COL7A1	collagen type VII alpha 1 chain	1.6	4.629
A_23_P144113	GNAI2	G protein subunit alpha i2	-0.758	3.096
A_23_P144123	SLC22A13	solute carrier family 22 member 13	4.15	8.158
A_23_P144134	C3orf58	chromosome 3 open reading frame 58	-1.187	5.421
A_23_P144179	CPOX	coproporphyrinogen oxidase	-0.821	5.181
A_23_P144274	JAKMIP1	janus kinase and microtubule interacting protein 1	-2.934	8.213
A_23_P144326	ASB5	ankyrin repeat and SOCS box containing 5	2.908	9.737
A_23_P144348	SLIT2	slit guidance ligand 2	2.387	6.783
A_23_P144369	NAP1L5	nucleosome assembly protein 1 like 5	0.923	3.35
A_23_P144627	PCDHB13	protocadherin beta 13	-0.501	2.934
A_23_P144639	TMCO6	transmembrane and coiled-coil domains 6	-0.845	9.865
A_23_P144684	SLF1	SMC5-SMC6 complex localization factor 1	-0.866	6.678
A_23_P144778	CKMT2	creatine kinase, mitochondrial 2	2.84	2.725
A_23_P144796	PDLIM4	PDZ and LIM domain 4	0.85	1.957
A_23_P144807	SEPT8	septin 8	-0.981	4.364
A_23_P144843	ESM1	endothelial cell specific molecule 1	-3.131	7.004
A_23_P144866	GM2A	GM2 ganglioside activator	-1.568	10.538
A_23_P144872	GM2A	GM2 ganglioside activator	-1.571	11.026
A_23_P144929	RANBP3L	RAN binding protein 3 like	3.67	14.958
A_23_P14493	DNAAF2	dynein axonemal assembly factor 2	0.661	3.683
A_23_P144959	VCAN	versican	-1.265	2.064
A_23_P144999	RAPGEF6	Rap guanine nucleotide exchange factor 6	-0.868	5.746
A_23_P145	HMGCL	3-hydroxymethyl-3-methylglutaryl-CoA lyase	1.073	4.673
A_23_P145074	PNRC1	proline rich nuclear receptor coactivator 1	-0.596	3.487
A_23_P14508	TTC9	tetratricopeptide repeat domain 9	0.915	3.904
A_23_P145096	PLA2G7	phospholipase A2 group VII	-3.287	10.289
A_23_P145134	FGFR1OP	FGFR1 oncogene partner	-0.973	4.499
A_23_P145204	HFE	hemochromatosis	-0.915	5.385
A_23_P145238	HIST1H2BK	histone cluster 1, H2bk	-1.703	9.591
A_23_P145264	HLA-F	major histocompatibility complex, class I, F	-1.509	12.271
A_23_P145301	NFKBIL1	NFKB inhibitor like 1	-0.922	8.352
A_23_P145330	CCHCR1	coiled-coil alpha-helical rod protein 1	-0.693	4.36
A_23_P145336	HLA-DRB3	major histocompatibility complex, class II, DR beta 3	-1.273	5.002
A_23_P145397	CCNC	cyclin C	0.778	4.299
A_23_P145507	EYA4	EYA transcriptional coactivator and phosphatase 4	1.562	4.675
A_23_P145555	MLIP	muscular LMNA-interacting protein	-1.314	2.345
A_23_P145569	SLC22A1	solute carrier family 22 member 1	0.597	2.734
A_23_P145631	GIMAP6	GTPase, IMAP family member 6	-0.787	2.856
A_23_P14564	GPR65	G protein-coupled receptor 65	-1.239	4.618
A_23_P145644	DDC	dopa decarboxylase	2.337	3.395
A_23_P145669	EPO	erythropoietin	-2.267	2.071
A_23_P145711	SUGCT	succinyl-CoA:glutarate-CoA transferase	1.753	3.381
A_23_P145718	AOAH	acyloxyacyl hydrolase	-1.786	6.925
A_23_P145761	ARL4A	ADP ribosylation factor like GTPase 4A	-0.946	4.063
A_23_P145777	NDUFA4	NDUFA4, mitochondrial complex associated	1.379	6.582
A_23_P145841	SOSTDC1	sclerostin domain containing 1	4.401	10.376
A_23_P145844	MET	MET proto-oncogene, receptor tyrosine kinase	-1.559	6.089
A_23_P145846	MET	MET proto-oncogene, receptor tyrosine kinase	-1.484	5.238
A_23_P145863	S100A11	S100 calcium binding protein A11	-0.58	2.075
A_23_P145865	ADAP1	ArfGAP with dual PH domains 1	0.639	2.802
A_23_P145874	SAMD9L	sterile alpha motif domain containing 9 like	-1.194	6.122
A_23_P145957	TPK1	thiamin pyrophosphokinase 1	-0.732	3.603
A_23_P146066	SPAG1	sperm associated antigen 1	-0.833	3.457
A_23_P146077	ZNF395	zinc finger protein 395	-2.556	13.912
A_23_P146111	NIPAL2	NIPA like domain containing 2	-0.793	3.615
A_23_P14612	FGF7	fibroblast growth factor 7	1.594	7.027
A_23_P146134	DUSP26	dual specificity phosphatase 26 (putative)	3.651	12.477
A_23_P146146	ATP6V0D2	ATPase H+ transporting V0 subunit d2	5.403	15.039
A_23_P146284	SQLE	squalene epoxidase	0.68	4.135
A_23_P146294	EFCAB1	EF-hand calcium binding domain 1	1.296	5.695
A_23_P146347	HAUS6	HAUS augmin like complex subunit 6	-1.039	8.015
A_23_P146354	POMT1	protein O-mannosyltransferase 1	0.584	3.789
A_23_P146361	POMT1	protein O-mannosyltransferase 1	0.528	3.433
A_23_P146379	RANBP6	RAN binding protein 6	0.887	5.196
A_23_P146417	TMEM245	transmembrane protein 245	0.752	4.065
A_23_P146456	CTSV	cathepsin V	3.592	13.19
A_23_P146479	SURF2	surfeit 2	0.642	3.787
A_23_P146512	GOLM1	golgi membrane protein 1	0.777	2.698
A_23_P146554	PTGDS	prostaglandin D2 synthase	3.436	8.264
A_23_P146576	GBGT1	globoside alpha-1,3-N-acetylgalactosaminyltransferase 1	-0.851	4.81
A_23_P146654	BAG1	BCL2 associated athanogene 1	1.171	7.259
A_23_P14667	SLC28A1	solute carrier family 28 member 1	-1.601	3.25
A_23_P146798	SEPHS2	selenophosphate synthetase 2	0.571	2.016
A_23_P146830	SLC25A10	solute carrier family 25 member 10	1.364	4.329
A_23_P146855	MPPED1	metallophosphoesterase domain containing 1	-1.468	3.015
A_23_P146946	CST6	cystatin E/M	3.323	7.889
A_23_P146981			-0.696	3.239
A_23_P147046	EPHA3	EPH receptor A3	-1.676	7.336
A_23_P147106	TOR4A	torsin family 4 member A	-0.926	4.563
A_23_P147109	TOR4A	torsin family 4 member A	-0.915	4.169
A_23_P14716	ADPGK	ADP dependent glucokinase	-0.896	7.279
A_23_P147166	CACNA2D3	calcium voltage-gated channel auxiliary subunit alpha2delta 3	1.372	4.24
A_23_P147185	CANX	calnexin	-0.568	3.121
A_23_P147199	ZNF271P	zinc finger protein 271, pseudogene	0.568	4.25
A_23_P1473	PRF1	perforin 1	-1.921	8.18
A_23_P147388	KIF13B	kinesin family member 13B	1.194	8.265
A_23_P147404			1.434	10.801
A_23_P147431	LYN	LYN proto-oncogene, Src family tyrosine kinase	-0.851	5.076
A_23_P14754	HAPLN3	hyaluronan and proteoglycan link protein 3	-1.187	5.728
A_23_P147578			-2.534	9.548
A_23_P14774	CTSH	cathepsin H	1.392	6.881
A_23_P147805	UPP1	uridine phosphorylase 1	0.55	2.173
A_23_P147826	RAP2C	RAP2C, member of RAS oncogene family	0.737	5.199
A_23_P147869	KIAA1109	KIAA1109	0.546	2.615
A_23_P148015	AXIN2	axin 2	1.162	4.975
A_23_P148047	PTGER4	prostaglandin E receptor 4	1.106	5.523
A_23_P148121	EHBP1L1	EH domain binding protein 1 like 1	-0.87	5.232
A_23_P148162	ADI1	acireductone dioxygenase 1	0.997	4.025
A_23_P148194	ADI1	acireductone dioxygenase 1	1.161	4.651
A_23_P148249	THSD4	thrombospondin type 1 domain containing 4	2.081	8.399
A_23_P148327	CACNA1F	calcium voltage-gated channel subunit alpha1 F	-0.972	2.959
A_23_P148345	RNF128	ring finger protein 128, E3 ubiquitin protein ligase	-0.815	2.486
A_23_P14845	ADAL	adenosine deaminase like	0.667	3.105
A_23_P148463	CUL4B	cullin 4B	-0.574	4.365
A_23_P148473	IL2RG	interleukin 2 receptor subunit gamma	-1.498	4.312
A_23_P148475	KIF4A	kinesin family member 4A	-2.347	9.506
A_23_P148519	FAM156A	family with sequence similarity 156 member A	-0.677	4.743
A_23_P14853	LTK	leukocyte receptor tyrosine kinase	1.651	6.66
A_23_P148556	ABCD1	ATP binding cassette subfamily D member 1	-1.206	11.319
A_23_P148568	NXF2	nuclear RNA export factor 2	0.796	2.629
A_23_P148737	MYBPH	myosin binding protein H	2.295	9.083
A_23_P148879	ATP1A2	ATPase Na+/K+ transporting subunit alpha 2	1.647	3.472
A_23_P148919	CPT2	carnitine palmitoyltransferase 2	0.585	2.106
A_23_P14892	IGFALS	insulin like growth factor binding protein acid labile subunit	2.288	6.269
A_23_P148990	HMCN1	hemicentin 1	-1.329	4.599
A_23_P149050	LINC00115	long intergenic non-protein coding RNA 115	-0.685	2.802
A_23_P149064	PTPRU	protein tyrosine phosphatase, receptor type U	-1.244	4.042
A_23_P149084	GRIK3	glutamate ionotropic receptor kainate type subunit 3	-0.991	2.049
A_23_P149111	PTPN14	protein tyrosine phosphatase, non-receptor type 14	-0.51	1.88
A_23_P149121	DIRAS3	DIRAS family GTPase 3	3.092	10.309
A_23_P149171	FAM63A	family with sequence similarity 63 member A	0.572	2.13
A_23_P1492	AVPI1	arginine vasopressin induced 1	0.523	1.947
A_23_P149200	CDC20	cell division cycle 20	-0.738	2.67
A_23_P149259	TMEM79	transmembrane protein 79	-0.904	8.045
A_23_P149270			5.516	14.596
A_23_P14928	COQ9	coenzyme Q9	0.629	2.008
A_23_P149345	PTPN22	protein tyrosine phosphatase, non-receptor type 22	-1.597	6.121
A_23_P149375	THEM4	thioesterase superfamily member 4	0.665	4.097
A_23_P149390	CGN	cingulin	2.312	6.7
A_23_P149448	HES4	hes family bHLH transcription factor 4	-0.597	3.141
A_23_P149470	NDUFS2	NADH:ubiquinone oxidoreductase core subunit S2	0.592	2.721
A_23_P149517	PIGR	polymeric immunoglobulin receptor	4.02	6.234
A_23_P149529	TACSTD2	tumor-associated calcium signal transducer 2	4.386	15.004
A_23_P149613	FMO1	flavin containing monooxygenase 1	1.429	2.295
A_23_P149649	SDHB	succinate dehydrogenase complex iron sulfur subunit B	0.933	3.518
A_23_P149668	KIF14	kinesin family member 14	-0.564	2.082
A_23_P149695	ATP1A1-AS1	ATP1A1 antisense RNA 1	0.845	2.273
A_23_P149834	POLR3A	RNA polymerase III subunit A	-0.624	2.917
A_23_P14986	HSD11B2	hydroxysteroid 11-beta dehydrogenase 2	3.527	8.477
A_23_P149892	CSGALNACT2	chondroitin sulfate N-acetylgalactosaminyltransferase 2	-0.766	5.744
A_23_P149946	CDHR1	cadherin related family member 1	-2.337	5.576
A_23_P149975	FAM107B	family with sequence similarity 107 member B	0.559	2.891
A_23_P149992	PDLIM1	PDZ and LIM domain 1	-1.213	5.057
A_23_P149998	PBLD	phenazine biosynthesis like protein domain containing	1.432	4.486
A_23_P150018	DUSP5	dual specificity phosphatase 5	1.285	4.718
A_23_P150057	MMRN2	multimerin 2	-0.624	3.507
A_23_P150147	SSH3	slingshot protein phosphatase 3	-0.609	3.616
A_23_P150249	CCDC85B	coiled-coil domain containing 85B	-0.674	4.788
A_23_P150281			-1.188	5.684
A_23_P150325	TMEM133	transmembrane protein 133	-1.394	8.246
A_23_P150609	IGF2	insulin like growth factor 2	2.073	2.603
A_23_P150667	KIF18A	kinesin family member 18A	-1.958	7.755
A_23_P150718	RHOG	ras homolog family member G	-0.893	7.199
A_23_P150768	SLCO2B1	solute carrier organic anion transporter family member 2B1	-1.313	6.526
A_23_P150857	SUOX	sulfite oxidase	0.859	4.916
A_23_P150876	VPS37B	VPS37B, ESCRT-I subunit	0.577	3.487
A_23_P150903	FAR2	fatty acyl-CoA reductase 2	-1.18	5.034
A_23_P150935	TROAP	trophinin associated protein	-1.581	6.565
A_23_P151046	KLRC1	killer cell lectin like receptor C1	-1.599	4.397
A_23_P151075	ARHGDIB	Rho GDP dissociation inhibitor beta	-1.004	6.375
A_23_P151120	ACRBP	acrosin binding protein	-0.717	2.755
A_23_P151150	FOXM1	forkhead box M1	-1.788	5.868
A_23_P151166	HVCN1	hydrogen voltage gated channel 1	-1.109	5.602
A_23_P15123	UBFD1	ubiquitin family domain containing 1	-0.73	4.106
A_23_P151232	TMEM132C	transmembrane protein 132C	1.045	2.995
A_23_P151280	COX14	COX14, cytochrome c oxidase assembly factor	0.788	3.851
A_23_P151294	IFNG	interferon gamma	-2.488	8.155
A_23_P151307	RAPGEF3	Rap guanine nucleotide exchange factor 3	2.113	8.324
A_23_P151376			-0.669	3.24
A_23_P151405	CKAP2	cytoskeleton associated protein 2	-0.797	7.556
A_23_P151415	KATNAL1	katanin catalytic subunit A1 like 1	-0.624	4.74
A_23_P151426	FOXO1	forkhead box O1	0.624	3.371
A_23_P15146	IL32	interleukin 32	-1.216	3.828
A_23_P151529			1.45	3.525
A_23_P151595	CPNE6	copine 6	1.945	5.889
A_23_P151598	CPNE6	copine 6	1.643	3.89
A_23_P151637	RNASE2	ribonuclease A family member 2	-1.417	3.161
A_23_P151679	PPM1A	protein phosphatase, Mg2+/Mn2+ dependent 1A	0.656	3.493
A_23_P151690	ACTR10	actin-related protein 10 homolog	0.532	2.572
A_23_P151700	SOCS4	suppressor of cytokine signaling 4	0.533	2.466
A_23_P15174	MT1F	metallothionein 1F	3.135	11.207
A_23_P151791	LTB4R	leukotriene B4 receptor	-1.335	8.929
A_23_P151805	FBLN5	fibulin 5	2.953	8.662
A_23_P151820	RIN3	Ras and Rab interactor 3	-1.381	8.613
A_23_P151851	DUOX2	dual oxidase 2	2.147	7.063
A_23_P151895	CILP	cartilage intermediate layer protein	2.799	10.619
A_23_P151907	PCSK6	proprotein convertase subtilisin/kexin type 6	-3.936	12.642
A_23_P151975	RHCG	Rh family C glycoprotein	5.813	13.409
A_23_P152024	CSK	c-src tyrosine kinase	-1.193	8.874
A_23_P152047	SCAMP5	secretory carrier membrane protein 5	0.772	2.832
A_23_P152107	UBE2I	ubiquitin conjugating enzyme E2 I	-0.504	2.561
A_23_P152136	GINS3	GINS complex subunit 3	-0.779	5.034
A_23_P15218	ZNF768	zinc finger protein 768	-0.639	3.153
A_23_P152235	IRX3	iroquois homeobox 3	-2.04	5.094
A_23_P15226			2.037	4.5
A_23_P152262	DPEP1	dipeptidase 1 (renal)	5.185	12.424
A_23_P152330	DOC2A	double C2 domain alpha	-3.35	9.974
A_23_P152428	MARVELD3	MARVEL domain containing 3	1.647	3.742
A_23_P152505	ABAT	4-aminobutyrate aminotransferase	2.77	9.725
A_23_P152548	SCPEP1	serine carboxypeptidase 1	0.863	3.785
A_23_P152678	B9D1	B9 domain containing 1	0.639	2.478
A_23_P15272	ABCC6	ATP binding cassette subfamily C member 6	0.771	2.057
A_23_P152782	IFI35	interferon induced protein 35	-0.551	2.708
A_23_P152791	SLC16A6	solute carrier family 16 member 6	-0.735	3.297
A_23_P152838	CCL5	C-C motif chemokine ligand 5	-1.998	6.885
A_23_P152995	SLC6A4	solute carrier family 6 member 4	1.614	5.323
A_23_P153050	ALKBH5	alkB homolog 5, RNA demethylase	-0.532	3.464
A_23_P153084	RALBP1	ralA binding protein 1	0.556	2.616
A_23_P153098	HDHD2	haloacid dehalogenase like hydrolase domain containing 2	0.591	2.484
A_23_P153146	CDH7	cadherin 7	-0.998	2.709
A_23_P153155	GALR1	galanin receptor 1	-0.962	2.176
A_23_P153320	ICAM1	intercellular adhesion molecule 1	-0.943	3.16
A_23_P153390	CLEC4G	C-type lectin domain family 4 member G	0.863	2.221
A_23_P153480	KLK5	kallikrein related peptidase 5	1.327	4.144
A_23_P153489	CLEC11A	C-type lectin domain family 11 member A	0.625	2.527
A_23_P153524	C19orf73	chromosome 19 open reading frame 73	1.392	6.131
A_23_P153529	TRPM4	transient receptor potential cation channel subfamily M member 4	0.828	3.647
A_23_P153562	C5AR1	complement component 5a receptor 1	-1.096	2.253
A_23_P15357	LGALS3BP	galectin 3 binding protein	-0.605	2.827
A_23_P153586	UQCRFS1	ubiquinol-cytochrome c reductase, Rieske iron-sulfur polypeptide 1	1.2	7.591
A_23_P153651	FSD1	fibronectin type III and SPRY domain containing 1	-0.76	3.233
A_23_P153676	TLE2	transducin like enhancer of split 2	1.4	6.169
A_23_P153745	IFI30	IFI30, lysosomal thiol reductase	-1.173	6.2
A_23_P15375	ARMC7	armadillo repeat containing 7	0.567	4.407
A_23_P153757	LSM4	LSM4 homolog, U6 small nuclear RNA and mRNA degradation associated	0.585	2.495
A_23_P153783	USF2	upstream transcription factor 2, c-fos interacting	-0.579	5.13
A_23_P153897	GNG7	G protein subunit gamma 7	0.617	2.111
A_23_P153905	IER2	immediate early response 2	0.788	2.645
A_23_P153917	MAP2	microtubule associated protein 2	-0.584	3.349
A_23_P153930	ACVR2A	activin A receptor type 2A	0.772	3.258
A_23_P15394	CD68	CD68 molecule	-2.121	9.675
A_23_P153958	INHBB	inhibin beta B subunit	-4.339	15.093
A_23_P153964	INHBB	inhibin beta B subunit	-4.117	14.674
A_23_P15402	SAT2	spermidine/spermine N1-acetyltransferase family member 2	1.426	9.394
A_23_P154037	AOX1	aldehyde oxidase 1	2.209	2.977
A_23_P154130	MAP4K3	mitogen-activated protein kinase kinase kinase kinase 3	0.81	5.948
A_23_P15414			-0.998	6.697
A_23_P154217	ITGB6	integrin subunit beta 6	3.191	8.068
A_23_P154235	NMI	N-myc and STAT interactor	-0.884	5.367
A_23_P154294	DDX11L2	DEAD/H-box helicase 11 like 2	-0.671	4.583
A_23_P154330	TXNDC9	thioredoxin domain containing 9	0.638	2.616
A_23_P154338	EFHD1	EF-hand domain family member D1	2.463	8.534
A_23_P154345	HIBCH	3-hydroxyisobutyryl-CoA hydrolase	1.206	5.568
A_23_P154349	HIBCH	3-hydroxyisobutyryl-CoA hydrolase	1.239	5.124
A_23_P154358	PROM2	prominin 2	4.423	11.332
A_23_P154457	NOL10	nucleolar protein 10	-0.621	2.793
A_23_P154500	DNMT3A	DNA methyltransferase 3 alpha	-0.582	4.594
A_23_P154526	GRB14	growth factor receptor bound protein 14	2.676	7.568
A_23_P154566	TOX2	TOX high mobility group box family member 2	-1.166	5.446
A_23_P154643	BMP7	bone morphogenetic protein 7	3.453	16.428
A_23_P15466	SCO1	SCO1 cytochrome c oxidase assembly protein	0.649	4.677
A_23_P154667	FKBP1A	FK506 binding protein 1A	-0.613	3.411
A_23_P154688	SLC4A11	solute carrier family 4 member 11	2.609	12.974
A_23_P154708	HAO1	hydroxyacid oxidase 1	1.257	2.269
A_23_P154758	ZNF337	zinc finger protein 337	-0.549	3.16
A_23_P154786	MAP1LC3A	microtubule associated protein 1 light chain 3 alpha	0.946	7.297
A_23_P154832	ATP5J	ATP synthase, H+ transporting, mitochondrial Fo complex subunit F6	0.617	2.874
A_23_P154840	SOD1	superoxide dismutase 1, soluble	0.663	3.168
A_23_P154849	OLIG1	oligodendrocyte transcription factor 1	2.069	2.162
A_23_P154894	CSTB	cystatin B	-0.574	2.569
A_23_P154929	BID	BH3 interacting domain death agonist	-1.031	4.563
A_23_P154962	RIMBP3	RIMS binding protein 3	-1.479	7.677
A_23_P155027	MORC2	MORC family CW-type zinc finger 2	-0.575	4.898
A_23_P155049	APOL6	apolipoprotein L6	-0.729	2.579
A_23_P155052	APOL6	apolipoprotein L6	-1.082	4.369
A_23_P155057	CYTH4	cytohesin 4	-1.235	6.869
A_23_P15516	TMEM101	transmembrane protein 101	0.749	3.401
A_23_P155185	ATP13A3	ATPase 13A3	-0.577	2.221
A_23_P155236	MUC13	mucin 13, cell surface associated	2.142	3.808
A_23_P155288	GFM1	G elongation factor mitochondrial 1	0.606	3.601
A_23_P155351	BTD	biotinidase	0.903	3.184
A_23_P155360	HDAC11	histone deacetylase 11	0.765	3.994
A_23_P155417	ABHD14B	abhydrolase domain containing 14B	0.808	4.706
A_23_P15542	HSD17B1	hydroxysteroid 17-beta dehydrogenase 1	1.214	7.462
A_23_P155462	LRRC2	leucine rich repeat containing 2	1.308	3.932
A_23_P155463	LRRC2	leucine rich repeat containing 2	1.921	3.18
A_23_P155477	C3orf18	chromosome 3 open reading frame 18	0.884	4.788
A_23_P155487	SLC38A3	solute carrier family 38 member 3	1.482	6.588
A_23_P155632	CD80	CD80 molecule	-0.683	1.833
A_23_P155666	NAAA	N-acylethanolamine acid amidase	0.533	2.208
A_23_P155711	NEIL3	nei like DNA glycosylase 3	-1.287	4.215
A_23_P155765	HMGB2	high mobility group box 2	-0.608	4.124
A_23_P155815	NCAPG	non-SMC condensin I complex subunit G	-2.416	9.42
A_23_P15582	XYLT2	xylosyltransferase 2	-0.619	6.122
A_23_P155828	TBC1D14	TBC1 domain family member 14	0.66	4.589
A_23_P155857	NUDT6	nudix hydrolase 6	1.216	5.478
A_23_P155969	PLK4	polo like kinase 4	-1.715	11.092
A_23_P155979	EGF	epidermal growth factor	4.622	12.712
A_23_P155989	CENPK	centromere protein K	-1.948	8.388
A_23_P156025	IRX2	iroquois homeobox 2	4.843	17.85
A_23_P156049	HEXB	hexosaminidase subunit beta	-0.587	2.736
A_23_P156076	AGXT2	alanine--glyoxylate aminotransferase 2	2.044	2.66
A_23_P156109	FAF2	Fas associated factor family member 2	-0.504	2.415
A_23_P156117			1.185	5.059
A_23_P156185	SHROOM1	shroom family member 1	-1.037	8.116
A_23_P156198	JADE2	jade family PHD finger 2	-0.705	3.952
A_23_P156209	ZNF622	zinc finger protein 622	-0.587	2.688
A_23_P156218	GZMK	granzyme K	-2.007	4.329
A_23_P156284	DBN1	drebrin 1	0.771	3.562
A_23_P156289	OSMR	oncostatin M receptor	-1.542	7.652
A_23_P156310	SKP2	S-phase kinase-associated protein 2, E3 ubiquitin protein ligase	-0.648	4.25
A_23_P156327	TGFBI	transforming growth factor beta induced	-2.313	5.24
A_23_P156402	NME5	NME/NM23 family member 5	1.158	2.226
A_23_P156408	LINC00472	long intergenic non-protein coding RNA 472	2.767	9.943
A_23_P156425	MAN1A1	mannosidase alpha class 1A member 1	0.682	2.406
A_23_P156431	MAN1A1	mannosidase alpha class 1A member 1	0.667	2.167
A_23_P15654	TRAF4	TNF receptor associated factor 4	0.712	4.248
A_23_P156550	TREML1	triggering receptor expressed on myeloid cells like 1	-0.881	2.944
A_23_P156739	UQCC2	ubiquinol-cytochrome c reductase complex assembly factor 2	0.961	3.935
A_23_P156788	STX11	syntaxin 11	-0.691	3.374
A_23_P156826	ADTRP	androgen dependent TFPI regulating protein	2.388	7.118
A_23_P156842	EEF1E1	eukaryotic translation elongation factor 1 epsilon 1	0.56	2.222
A_23_P156852	ECI2	enoyl-CoA delta isomerase 2	1.115	5.954
A_23_P156880	ENPP1	ectonucleotide pyrophosphatase/phosphodiesterase 1	2.105	9.007
A_23_P156890	TCF21	transcription factor 21	4.014	13.161
A_23_P156907	SOBP	sine oculis binding protein homolog	1.157	3.643
A_23_P15692	SLC52A1	solute carrier family 52 member 1	-1.054	2.249
A_23_P156957	NCOA7	nuclear receptor coactivator 7	1.563	5.364
A_23_P156970	MEST	mesoderm specific transcript	1.629	3.743
A_23_P156996	LOC728743	zinc finger protein pseudogene	-0.67	2.801
A_23_P157007	TMEM176B	transmembrane protein 176B	-0.892	2.882
A_23_P157051	AP4M1	adaptor related protein complex 4 mu 1 subunit	-0.609	3.867
A_23_P157072	EIF3B	eukaryotic translation initiation factor 3 subunit B	-0.623	4.094
A_23_P157117	CREB5	cAMP responsive element binding protein 5	-0.587	2.122
A_23_P157136	SCIN	scinderin	2.793	6.431
A_23_P157196	RPS2P32	ribosomal protein S2 pseudogene 32	-0.875	4.283
A_23_P157240	IMPDH1	inosine monophosphate dehydrogenase 1	-0.728	2.202
A_23_P15727	FKBP10	FK506 binding protein 10	-1.985	6.827
A_23_P157283	TMEM243	transmembrane protein 243	-0.794	4.267
A_23_P157333	EPHA1	EPH receptor A1	1.709	6.254
A_23_P157361	WDR60	WD repeat domain 60	-0.893	7.616
A_23_P157449	POLR2K	RNA polymerase II subunit K	0.601	3.006
A_23_P157452	POLR2K	RNA polymerase II subunit K	0.532	2.645
A_23_P157460	ZNF395	zinc finger protein 395	-2.417	12.797
A_23_P157465	UBXN8	UBX domain protein 8	0.523	1.97
A_23_P157478	ATP6V1H	ATPase H+ transporting V1 subunit H	1.049	7.748
A_23_P1575	TRIM49	tripartite motif containing 49	-1.11	1.898
A_23_P15751	GCGR	glucagon receptor	3.901	10.674
A_23_P157556	HHLA1	HERV-H LTR-associating 1	-1.22	4.361
A_23_P157569	ADHFE1	alcohol dehydrogenase, iron containing 1	1.166	4.527
A_23_P157593	CHRNA6	cholinergic receptor nicotinic alpha 6 subunit	-1.319	3.06
A_23_P157636	PEBP4	phosphatidylethanolamine binding protein 4	2.185	5.541
A_23_P157669	NDUFB9	NADH:ubiquinone oxidoreductase subunit B9	1.017	5.141
A_23_P157695			0.792	1.977
A_23_P157784	HINT2	histidine triad nucleotide binding protein 2	1.049	4.37
A_23_P157793	CA9	carbonic anhydrase 9	-8.246	17.367
A_23_P157795	CTNNAL1	catenin alpha like 1	1.763	11.45
A_23_P157809	PTGR1	prostaglandin reductase 1	0.936	2.483
A_23_P157914	MAMDC2	MAM domain containing 2	1.148	2.386
A_23_P157926	LINGO2	leucine rich repeat and Ig domain containing 2	2.758	9.195
A_23_P157943	MAN1B1	mannosidase alpha class 1B member 1	-0.662	2.806
A_23_P157963	CNTLN	centlein	-0.707	3.331
A_23_P158041	AQP7	aquaporin 7	2.867	9.705
A_23_P158231	APBA2	amyloid beta precursor protein binding family A member 2	-0.913	1.815
A_23_P158239	SHMT2	serine hydroxymethyltransferase 2	-1.694	8.14
A_23_P158257	DUX3	double homeobox 3	-1.129	2.006
A_23_P15832	OR1D5	olfactory receptor family 1 subfamily D member 5	-0.658	2.048
A_23_P158330	UGT1A8	UDP glucuronosyltransferase family 1 member A8	2.502	2.851
A_23_P158406	PDE4D	phosphodiesterase 4D	0.794	2.146
A_23_P15844	BRIP1	BRCA1 interacting protein C-terminal helicase 1	-0.607	2.345
A_23_P158533	DEAF1	DEAF1, transcription factor	-0.591	3.273
A_23_P158570	ACADSB	acyl-CoA dehydrogenase, short/branched chain	1.691	5.981
A_23_P158662	GPS1	G protein pathway suppressor 1	0.633	5.144
A_23_P158675	KCNMB2	potassium calcium-activated channel subfamily M regulatory beta subunit 2	2.676	5.26
A_23_P158725	SLC16A3	solute carrier family 16 member 3	-2.78	13.672
A_23_P158775	UMOD	uromodulin	6.272	28.351
A_23_P158829	ARRB2	arrestin beta 2	-0.955	8.01
A_23_P158880	STARD5	StAR related lipid transfer domain containing 5	-0.582	2.518
A_23_P159012	ANKRA2	ankyrin repeat family A member 2	-0.566	4.025
A_23_P159125	SLC16A5	solute carrier family 16 member 5	3.005	16.803
A_23_P159169	AATK	apoptosis associated tyrosine kinase	-0.986	7.262
A_23_P159172	AATK	apoptosis associated tyrosine kinase	-0.852	6.397
A_23_P159211			1.334	2.363
A_23_P159227	ADAM15	ADAM metallopeptidase domain 15	-0.723	3.309
A_23_P159255	PTPRM	protein tyrosine phosphatase, receptor type M	-0.664	2.036
A_23_P159284	SLC25A30	solute carrier family 25 member 30	1.451	5.676
A_23_P159325	ANGPTL4	angiopoietin like 4	-5.091	16.505
A_23_P159382	SEC24D	SEC24 homolog D, COPII coat complex component	-0.704	4.546
A_23_P159390	TOPBP1	topoisomerase (DNA) II binding protein 1	-0.542	2.862
A_23_P159395	AXIN2	axin 2	0.864	2.9
A_23_P1594	VEGFB	vascular endothelial growth factor B	-0.808	4.917
A_23_P15944	ELAC1	elaC ribonuclease Z 1	0.607	3.127
A_23_P159650	COX7B	cytochrome c oxidase subunit 7B	1.174	4.627
A_23_P159671	PHKA2	phosphorylase kinase regulatory subunit alpha 2	-1.918	11.975
A_23_P159775	GABRE	gamma-aminobutyric acid type A receptor epsilon subunit	-1.515	4.867
A_23_P159797	PNPLA4	patatin like phospholipase domain containing 4	0.763	2.689
A_23_P159833	NDUFA1	NADH:ubiquinone oxidoreductase subunit A1	0.514	2.674
A_23_P159877	RAB39B	RAB39B, member RAS oncogene family	0.738	1.987
A_23_P159927	ARHGAP4	Rho GTPase activating protein 4	-0.691	3.844
A_23_P159937	SLC6A8	solute carrier family 6 member 8	-1.308	4.232
A_23_P15995	SIGLEC5	sialic acid binding Ig like lectin 5	-0.862	4.253
A_23_P159952	BEX1	brain expressed X-linked 1	3.104	3.989
A_23_P159974	KLHL13	kelch like family member 13	2.377	9.299
A_23_P160025	IFI16	interferon gamma inducible protein 16	-1.358	8.143
A_23_P16006	ZNF600	zinc finger protein 600	-0.584	5.51
A_23_P160159	SLC2A5	solute carrier family 2 member 5	-1.509	2.819
A_23_P160167	TSPAN1	tetraspanin 1	2.694	6.184
A_23_P160177	ATP1A4	ATPase Na+/K+ transporting subunit alpha 4	2.38	13.082
A_23_P1602	CDC42EP2	CDC42 effector protein 2	0.672	3.295
A_23_P160200	ZFP69B	ZFP69 zinc finger protein B	-0.616	4.04
A_23_P160226	MROH7	maestro heat like repeat family member 7	1.078	3.28
A_23_P160240	ACP6	acid phosphatase 6, lysophosphatidic	0.858	3.015
A_23_P160262	ANGPTL3	angiopoietin like 3	3.377	4.588
A_23_P160318	COL16A1	collagen type XVI alpha 1 chain	1.3	2.559
A_23_P160406	KCTD3	potassium channel tetramerization domain containing 3	-0.948	5.803
A_23_P160433	C1orf115	chromosome 1 open reading frame 115	0.936	2.896
A_23_P160466	SLC19A2	solute carrier family 19 member 2	1.385	6.624
A_23_P16047	GPR4	G protein-coupled receptor 4	-1.558	6.099
A_23_P160518	TRIM45	tripartite motif containing 45	0.525	1.837
A_23_P160523	TRIM45	tripartite motif containing 45	0.629	2.072
A_23_P160546	FAM63A	family with sequence similarity 63 member A	0.563	2.836
A_23_P160567	ZMYND12	zinc finger MYND-type containing 12	1.73	5.401
A_23_P160618	SH2D2A	SH2 domain containing 2A	-0.792	3.43
A_23_P160800	NR0B2	nuclear receptor subfamily 0 group B member 2	5.949	15.988
A_23_P160849	FCER1G	Fc fragment of IgE receptor Ig	-1.041	7.845
A_23_P160902	FCAMR	Fc fragment of IgA and IgM receptor	2.734	5.703
A_23_P160920	PDZK1IP1	PDZK1 interacting protein 1	0.864	1.878
A_23_P160940	ABCA4	ATP binding cassette subfamily A member 4	2.157	8.553
A_23_P160968	LAMC2	laminin subunit gamma 2	1.672	2.9
A_23_P160992	FMO4	flavin containing monooxygenase 4	1.393	3.736
A_23_P161004	NR5A2	nuclear receptor subfamily 5 group A member 2	-0.79	3.521
A_23_P161076	CD2	CD2 molecule	-1.846	6
A_23_P161183	ZDHHC6	zinc finger DHHC-type containing 6	0.83	7.004
A_23_P161190	VIM	vimentin	-1.579	10.264
A_23_P161194	VIM	vimentin	-1.785	9.705
A_23_P161209	DLG5	discs large MAGUK scaffold protein 5	-0.731	3.122
A_23_P161231	SFXN3	sideroflexin 3	-1.01	6.072
A_23_P161269	CSGALNACT2	chondroitin sulfate N-acetylgalactosaminyltransferase 2	-1.038	5.415
A_23_P161297	OGDHL	oxoglutarate dehydrogenase-like	3.005	7.509
A_23_P161352	HACD1	3-hydroxyacyl-CoA dehydratase 1	1.13	3.163
A_23_P161399	MXI1	MAX interactor 1, dimerization protein	-1.067	6.774
A_23_P16143	GTF2F1	general transcription factor IIF subunit 1	-0.557	3.889
A_23_P161458	OLAH	oleoyl-ACP hydrolase	0.73	2.083
A_23_P161474	MCM10	minichromosome maintenance 10 replication initiation factor	-1.435	6.365
A_23_P161481	PALD1	phosphatase domain containing, paladin 1	-1.325	8.895
A_23_P161563	RAB38	RAB38, member RAS oncogene family	-0.714	2.729
A_23_P161647	PC	pyruvate carboxylase	1.563	4.751
A_23_P161706			-1.027	4.286
A_23_P161727	HSPB2	heat shock protein family B (small) member 2	-0.84	3.022
A_23_P161769	FXYD2	FXYD domain containing ion transport regulator 2	1.14	2.471
A_23_P161918	CCDC86	coiled-coil domain containing 86	-0.521	3.175
A_23_P161962			0.776	3.313
A_23_P161968	SLC22A10	solute carrier family 22 member 10	-0.689	2.58
A_23_P161983	MRGPRX4	MAS related GPR family member X4	-0.729	2.402
A_23_P162106	MRPL48	mitochondrial ribosomal protein L48	0.528	2.351
A_23_P162171	MCAM	melanoma cell adhesion molecule	-1.56	4.966
A_23_P162199	PIP4K2C	phosphatidylinositol-5-phosphate 4-kinase type 2 gamma	0.787	7.314
A_23_P162355	HOXC5	homeobox C5	0.766	3.987
A_23_P162386	BIN2	bridging integrator 2	-1.189	7.321
A_23_P162449	SRGAP1	SLIT-ROBO Rho GTPase activating protein 1	-0.756	2.493
A_23_P162476	CDCA3	cell division cycle associated 3	-1.017	3.698
A_23_P162486	PTPN6	protein tyrosine phosphatase, non-receptor type 6	-0.977	7.65
A_23_P16252	KLK1	kallikrein 1	5.242	7.872
A_23_P162579	HSPB8	heat shock protein family B (small) member 8	-1.768	8.288
A_23_P162589	VDR	vitamin D (1,25- dihydroxyvitamin D3) receptor	2.199	10.814
A_23_P162640	GABARAPL1	GABA type A receptor associated protein like 1	1.567	9.517
A_23_P162660	GPD1	glycerol-3-phosphate dehydrogenase 1	2.142	4.696
A_23_P162668	CPM	carboxypeptidase M	1.185	4.322
A_23_P162746	CRYL1	crystallin lambda 1	1.097	3.383
A_23_P162766	DOCK9	dedicator of cytokinesis 9	-1.022	3.602
A_23_P16283	CPT1C	carnitine palmitoyltransferase 1C	-0.851	4.12
A_23_P162846	LAMP1	lysosomal associated membrane protein 1	0.525	3.573
A_23_P162866	HSP90AA1	heat shock protein 90 alpha family class A member 1	0.779	5.069
A_23_P162874	HSP90AA1	heat shock protein 90 alpha family class A member 1	0.811	5.19
A_23_P162982	DHRS4	dehydrogenase/reductase 4	1.369	5.244
A_23_P163079	GCH1	GTP cyclohydrolase 1	1.305	6.001
A_23_P163099	POLE2	DNA polymerase epsilon 2, accessory subunit	-0.855	4.619
A_23_P163166	LTB4R2	leukotriene B4 receptor 2	-0.872	4.133
A_23_P163200	RIN3	Ras and Rab interactor 3	-1.068	4.047
A_23_P163209	BCL2L10	BCL2 like 10	2.2	5.84
A_23_P163227	CKMT1A	creatine kinase, mitochondrial 1A	2.854	6.485
A_23_P163235	CKMT1A	creatine kinase, mitochondrial 1A	3.369	6.668
A_23_P163251	PAQR5	progestin and adipoQ receptor family member 5	1.963	8.247
A_23_P163278	PARP16	poly(ADP-ribose) polymerase family member 16	-0.712	5.724
A_23_P163306	CGNL1	cingulin like 1	2.152	9.906
A_23_P163338	CA12	carbonic anhydrase 12	1.217	2.147
A_23_P163390	CHRNA7	cholinergic receptor nicotinic alpha 7 subunit	1.742	9.032
A_23_P163440	MEX3B	mex-3 RNA binding family member B	-0.988	2.693
A_23_P163481	BUB1B	BUB1 mitotic checkpoint serine/threonine kinase B	-1.428	5.212
A_23_P163492	BAIAP3	BAI1 associated protein 3	0.954	2.497
A_23_P16354	ZNF382	zinc finger protein 382	-0.518	2.167
A_23_P163567	SMPD3	sphingomyelin phosphodiesterase 3	-0.909	3.173
A_23_P163666	WFIKKN1	WAP, follistatin/kazal, immunoglobulin, kunitz and netrin domain containing 1	-0.909	1.953
A_23_P163711	FAM57B	family with sequence similarity 57 member B	-0.914	2.56
A_23_P163782	MT1H	metallothionein 1H	2.28	8.775
A_23_P163992	GRB7	growth factor receptor bound protein 7	0.898	5.225
A_23_P164000	SENP3	SUMO1/sentrin/SMT3 specific peptidase 3	-0.596	3.39
A_23_P164057	MFAP4	microfibrillar associated protein 4	2.742	4.838
A_23_P164081	MYH10	myosin, heavy chain 10, non-muscle	1.525	6.259
A_23_P16409	CAPN12	calpain 12	-1.292	3.842
A_23_P164196	DLX4	distal-less homeobox 4	-2.566	6.035
A_23_P164210	TBC1D3F	TBC1 domain family member 3F	-0.766	3.246
A_23_P164228	ATP5G1	ATP synthase, H+ transporting, mitochondrial Fo complex subunit C1 (subunit 9)	0.844	3.405
A_23_P164258	PIPOX	pipecolic acid and sarcosine oxidase	2.313	9.673
A_23_P164284	CLDN7	claudin 7	1.35	3.551
A_23_P164596	SIGLEC12	sialic acid binding Ig like lectin 12 (gene/pseudogene)	-1.575	4.371
A_23_P16469	PLAUR	plasminogen activator, urokinase receptor	-1.045	2.243
A_23_P164718	SNRPA	small nuclear ribonucleoprotein polypeptide A	-0.621	6.241
A_23_P16476	KLF16	Kruppel like factor 16	-0.526	1.97
A_23_P164784	LILRB5	leukocyte immunoglobulin like receptor B5	-1.509	6.183
A_23_P164814	C19orf57	chromosome 19 open reading frame 57	-0.561	2.441
A_23_P164826	RNASEH2A	ribonuclease H2 subunit A	-0.628	4.046
A_23_P164912	LIN7B	lin-7 homolog B, crumbs cell polarity complex component	0.742	3.804
A_23_P164958	CCDC8	coiled-coil domain containing 8	1.16	2.175
A_23_P165028	DAPK3	death associated protein kinase 3	-0.701	3.328
A_23_P165130	MPV17L2	MPV17 mitochondrial inner membrane protein like 2	0.847	8.158
A_23_P165136	LRRC25	leucine rich repeat containing 25	-1.734	7.258
A_23_P165148	ILVBL	ilvB acetolactate synthase like	0.501	2.044
A_23_P165162	HAMP	hepcidin antimicrobial peptide	-0.86	1.959
A_23_P165201	PRODH2	proline dehydrogenase 2	3.367	6.497
A_23_P16523	GDF15	growth differentiation factor 15	1.595	4.566
A_23_P165333	BIN1	bridging integrator 1	0.672	2.547
A_23_P165548	HS1BP3	HCLS1 binding protein 3	-0.595	2.39
A_23_P165582	PLCL1	phospholipase C like 1	2.296	10.707
A_23_P165598	DAPL1	death associated protein like 1	3.327	5.871
A_23_P165624	TNFAIP6	TNF alpha induced protein 6	-5.229	12.144
A_23_P165651	MRPL35	mitochondrial ribosomal protein L35	0.507	2.54
A_23_P165668	SLC35F5	solute carrier family 35 member F5	0.768	3.645
A_23_P165676	MZT2B	mitotic spindle organizing protein 2B	-1.151	3.801
A_23_P16573	DDX49	DEAD-box helicase 49	-0.582	4.865
A_23_P165819			0.52	3.02
A_23_P165828	CARF	calcium responsive transcription factor	0.587	3.031
A_23_P16583	KIRREL2	kin of IRRE like 2 (Drosophila)	0.603	2.675
A_23_P165848	EMILIN1	elastin microfibril interfacer 1	1.332	4.663
A_23_P165921	LINC00029	long intergenic non-protein coding RNA 29	-0.794	2.46
A_23_P165927	STMN3	stathmin 3	-1.482	6.622
A_23_P165937	DSN1	DSN1 homolog, MIS12 kinetochore complex component	-0.602	6.574
A_23_P166051	RBCK1	RANBP2-type and C3HC4-type zinc finger containing 1	-1.094	5.716
A_23_P16607	ZNF506	zinc finger protein 506	-0.759	3.189
A_23_P166087	RASSF2	Ras association domain family member 2	-1.874	8.734
A_23_P16609	ZNF506	zinc finger protein 506	-1.111	7.582
A_23_P166109	FLRT3	fibronectin leucine rich transmembrane protein 3	2.124	4.663
A_23_P166147	FAM182B	family with sequence similarity 182 member B	-1.626	5.058
A_23_P166154	FAM182B	family with sequence similarity 182 member B	-1.121	2.043
A_23_P166193	EDEM2	ER degradation enhancing alpha-mannosidase like protein 2	-0.591	3.513
A_23_P166248	RCAN1	regulator of calcineurin 1	1.433	6.631
A_23_P166269	FAM3B	family with sequence similarity 3 member B	4.927	15.076
A_23_P166280			0.546	3.681
A_23_P166297	ABCG1	ATP binding cassette subfamily G member 1	-1.791	11.118
A_23_P166376	GGT5	gamma-glutamyltransferase 5	1.018	3.485
A_23_P166421	TBC1D10A	TBC1 domain family member 10A	0.61	3.273
A_23_P166459	LGALS1	galectin 1	-1.027	4.831
A_23_P166502	SREBF2	sterol regulatory element binding transcription factor 2	0.797	4.684
A_23_P166616	AGTR1	angiotensin II receptor type 1	1.682	2.03
A_23_P166640	ARL6IP5	ADP ribosylation factor like GTPase 6 interacting protein 5	-0.505	2.218
A_23_P166674	HTR1F	5-hydroxytryptamine receptor 1F	-1.689	5.764
A_23_P166698	SS18L2	SS18 like 2	0.519	2.972
A_23_P166716	TRMT10C	tRNA methyltransferase 10C, mitochondrial RNase P subunit	0.534	2.45
A_23_P16673	CNN2	calponin 2	0.639	3.409
A_23_P166742	EAF1	ELL associated factor 1	0.71	3.728
A_23_P166758	SLC6A1	solute carrier family 6 member 1	-0.604	1.82
A_23_P166797	RTP4	receptor transporter protein 4	-1.526	5.391
A_23_P166807	PCBP4	poly(rC) binding protein 4	0.85	7.281
A_23_P166823	TNNC1	troponin C1, slow skeletal and cardiac type	4.199	18.045
A_23_P166848	LTF	lactotransferrin	3.596	5.372
A_23_P166964	TFDP2	transcription factor Dp-2	0.981	5.117
A_23_P167005	GPR160	G protein-coupled receptor 160	0.848	2.51
A_23_P167017	POPDC2	popeye domain containing 2	-0.804	2.678
A_23_P167030	PTH1R	parathyroid hormone 1 receptor	4.23	11.758
A_23_P167040	PDIA5	protein disulfide isomerase family A member 5	-1.827	9.577
A_23_P167051			0.758	2.469
A_23_P167121	GABRA2	gamma-aminobutyric acid type A receptor alpha2 subunit	3.707	12.524
A_23_P167129	HHIP	hedgehog interacting protein	1.869	4.528
A_23_P167212	QDPR	quinoid dihydropteridine reductase	1.281	5.425
A_23_P16722	DOCK10	dedicator of cytokinesis 10	-1.153	7.627
A_23_P167227	HADH	hydroxyacyl-CoA dehydrogenase	1.921	7.039
A_23_P167237	C1QTNF7	C1q and tumor necrosis factor related protein 7	2.005	8.192
A_23_P167256	JADE1	jade family PHD finger 1	0.804	5.254
A_23_P167263	JADE1	jade family PHD finger 1	0.823	5.361
A_23_P167293	SCOC	short coiled-coil protein	1.209	5.523
A_23_P167328	CD38	CD38 molecule	-1.11	2.403
A_23_P16733	RALB	RALB Ras like proto-oncogene B	-0.725	4.577
A_23_P167401	PCDHB11	protocadherin beta 11	-1.026	7.553
A_23_P167452	ERAP1	endoplasmic reticulum aminopeptidase 1	-0.936	5.046
A_23_P167468	PRLR	prolactin receptor	2.787	7.358
A_23_P167479	IL17B	interleukin 17B	0.951	2.739
A_23_P167509			1.555	5.696
A_23_P167559	RNF145	ring finger protein 145	-0.962	5.937
A_23_P1676	TMEM218	transmembrane protein 218	0.56	2.865
A_23_P167640	SLC36A1	solute carrier family 36 member 1	-0.588	3.139
A_23_P167674	F12	coagulation factor XII	-2.016	4.882
A_23_P167818	FAM184A	family with sequence similarity 184 member A	1.651	5.448
A_23_P167856	TMEM63B	transmembrane protein 63B	-0.543	4.187
A_23_P167941	TREM2	triggering receptor expressed on myeloid cells 2	-3.695	15.091
A_23_P167997	HIST1H2BG	histone cluster 1, H2bg	-0.972	4.886
A_23_P168167	FAXC	failed axon connections homolog	2.368	5.034
A_23_P168188	SYTL3	synaptotagmin like 3	-1.192	4.492
A_23_P1682	TMEM45B	transmembrane protein 45B	3.217	6.01
A_23_P168211	VOPP1	vesicular, overexpressed in cancer, prosurvival protein 1	-0.688	5.051
A_23_P168229	TXNDC5	thioredoxin domain containing 5	-0.636	2.863
A_23_P168306	WASF1	WAS protein family member 1	-0.762	6.215
A_23_P168324	KIAA0319	KIAA0319	-2.311	5.631
A_23_P168351	HEY2	hes related family bHLH transcription factor with YRPW motif 2	-0.712	2.712
A_23_P168357	CPA1	carboxypeptidase A1	0.916	3.345
A_23_P168419	KMT2C	lysine methyltransferase 2C	-0.604	4.485
A_23_P168531	FSCN1	fascin actin-bundling protein 1	-1.233	7.252
A_23_P168532	FSCN1	fascin actin-bundling protein 1	-1.338	6.315
A_23_P168551	SLC29A4	solute carrier family 29 member 4	-1.999	7.348
A_23_P168587	CCDC126	coiled-coil domain containing 126	0.577	2.004
A_23_P168610	TSPAN13	tetraspanin 13	-0.898	2.131
A_23_P168669	CROT	carnitine O-octanoyltransferase	0.785	3.587
A_23_P168692	DBNL	drebrin like	-0.659	3.768
A_23_P168726	ZPBP	zona pellucida binding protein	1.135	3.417
A_23_P168747	NCAPG2	non-SMC condensin II complex subunit G2	-0.94	6.219
A_23_P168788	PLOD3	procollagen-lysine,2-oxoglutarate 5-dioxygenase 3	-1.201	7.335
A_23_P168882	TP53INP1	tumor protein p53 inducible nuclear protein 1	-0.755	3.291
A_23_P168951	ZHX2	zinc fingers and homeoboxes 2	-0.989	6.243
A_23_P169003	SH2D4A	SH2 domain containing 4A	0.585	2.827
A_23_P169007	NPM2	nucleophosmin/nucleoplasmin 2	1.459	4.924
A_23_P169030	TNFRSF10B	TNF receptor superfamily member 10b	-0.516	1.932
A_23_P169039	SNAI2	snail family transcriptional repressor 2	0.637	2.42
A_23_P169050	MRPS28	mitochondrial ribosomal protein S28	0.662	3.22
A_23_P169061	OPRK1	opioid receptor kappa 1	0.67	3.011
A_23_P169154	ERMP1	endoplasmic reticulum metallopeptidase 1	1.461	8.826
A_23_P169197	HSDL2	hydroxysteroid dehydrogenase like 2	0.746	3.047
A_23_P169249	SLC2A6	solute carrier family 2 member 6	-0.938	5.582
A_23_P169257	TNFSF8	tumor necrosis factor superfamily member 8	-0.814	3.135
A_23_P169319			-1.128	3.138
A_23_P169331	TRAF2	TNF receptor associated factor 2	-0.72	5.211
A_23_P169351	SH3GL2	SH3 domain containing GRB2 like 2, endophilin A1	5.083	12.388
A_23_P169409	RPP25L	ribonuclease P/MRP subunit p25 like	0.54	2.782
A_23_P169428	TRUB2	TruB pseudouridine synthase family member 2	0.762	4.749
A_23_P169437	LCN2	lipocalin 2	3.416	5.411
A_23_P16944	SDC1	syndecan 1	1.384	4.977
A_23_P169479	GNA14	G protein subunit alpha 14	1.297	5.319
A_23_P16953	HTR2B	5-hydroxytryptamine receptor 2B	2.337	5.442
A_23_P169558	CSPP1	centrosome and spindle pole associated protein 1	0.781	6.214
A_23_P169629	SHMT2	serine hydroxymethyltransferase 2	-1.479	7.277
A_23_P169756	HIPK2	homeodomain interacting protein kinase 2	-0.539	2.047
A_23_P16976	ANXA4	annexin A4	-1.715	8.567
A_23_P169766	HIPK2	homeodomain interacting protein kinase 2	-0.543	2.035
A_23_P169819	EPHA3	EPH receptor A3	-1.787	5.339
A_23_P169879	SLC25A26	solute carrier family 25 member 26	0.785	3.707
A_23_P16992	PKP4	plakophilin 4	0.895	4.815
A_23_P169978	ZNF608	zinc finger protein 608	-0.899	4.827
A_23_P170037	MID1	midline 1	-0.741	2.641
A_23_P170072	KCNMB2	potassium calcium-activated channel subfamily M regulatory beta subunit 2	2.215	4.9
A_23_P170088	EXD3	exonuclease 3'-5' domain containing 3	-0.769	4.219
A_23_P170186	OPLAH	5-oxoprolinase (ATP-hydrolysing)	0.603	2.452
A_23_P170233	CSTA	cystatin A	-1.442	4.308
A_23_P17030	RNPEPL1	arginyl aminopeptidase like 1	-0.601	5.334
A_23_P170337	ALDH4A1	aldehyde dehydrogenase 4 family member A1	2.567	8.015
A_23_P170378	PMCHL1	pro-melanin concentrating hormone like 1 (pseudogene)	-1.829	6.484
A_23_P170491	TRAIP	TRAF interacting protein	-0.72	3.663
A_23_P170541	KCNH6	potassium voltage-gated channel subfamily H member 6	2.574	5.213
A_23_P170574	SNAI3	snail family transcriptional repressor 3	-0.824	3.704
A_23_P170587	SMYD2	SET and MYND domain containing 2	-0.897	6.063
A_23_P170600	EPM2A	epilepsy, progressive myoclonus type 2A, Lafora disease (laforin)	1.426	5.562
A_23_P170626	CHCHD7	coiled-coil-helix-coiled-coil-helix domain containing 7	0.661	4.043
A_23_P170667	ASPHD1	aspartate beta-hydroxylase domain containing 1	-1.786	4.787
A_23_P170679	COL4A3	collagen type IV alpha 3 chain	2.478	7.861
A_23_P170719			-5.339	16.47
A_23_P170857	IL1RAP	interleukin 1 receptor accessory protein	-1.172	5.053
A_23_P170888	DPP6	dipeptidyl peptidase like 6	4.328	13.393
A_23_P170901	PACRG	PARK2 coregulated	2.125	15.27
A_23_P17095	TFPI	tissue factor pathway inhibitor	-0.793	1.96
A_23_P170978	ZNF692	zinc finger protein 692	-0.839	5.079
A_23_P170986	TMCC1	transmembrane and coiled-coil domain family 1	-3.607	17
A_23_P17103	TSGA10	testis specific 10	1.076	5.374
A_23_P171054	ELK1	ELK1, ETS transcription factor	-0.659	6.003
A_23_P171077	EBP	emopamil binding protein (sterol isomerase)	0.784	3.961
A_23_P171132	EDA2R	ectodysplasin A2 receptor	-0.786	1.898
A_23_P171143	TSPAN6	tetraspanin 6	1.03	6.137
A_23_P17130	C2orf88	chromosome 2 open reading frame 88	1.36	2.623
A_23_P171336	NXF3	nuclear RNA export factor 3	0.729	4.707
A_23_P17134	MAL	mal, T-cell differentiation protein	4.557	11.155
A_23_P171397	RBMY1B	RNA binding motif protein, Y-linked, family 1, member B	1.603	3.081
A_23_P1722	C11orf52	chromosome 11 open reading frame 52	1.808	5.842
A_23_P17269	CCDC88A	coiled-coil domain containing 88A	-0.6	2.808
A_23_P17275	DNAJC27	DnaJ heat shock protein family (Hsp40) member C27	0.822	4.684
A_23_P17316	NKAIN4	Na+/K+ transporting ATPase interacting 4	3.383	6.261
A_23_P17345	MAFB	MAF bZIP transcription factor B	-0.864	4.738
A_23_P17444			-0.868	7.241
A_23_P17456	SIRPB1	signal regulatory protein beta 1	-0.814	3.255
A_23_P17481	SIGLEC1	sialic acid binding Ig like lectin 1	-1.452	5.181
A_23_P17575	AHCY	adenosylhomocysteinase	0.666	2.712
A_23_P1759	JAML	junction adhesion molecule like	-0.908	2.404
A_23_P17593	CDH4	cadherin 4	-3.579	5.615
A_23_P1761			0.986	2.658
A_23_P17655	KCNJ15	potassium voltage-gated channel subfamily J member 15	2.109	4.845
A_23_P17673	DNMT3L	DNA methyltransferase 3 like	5.532	15.437
A_23_P17695	SLC37A1	solute carrier family 37 member 1	-0.615	3.217
A_23_P17706	IL17RA	interleukin 17 receptor A	-0.802	7.502
A_23_P17724	SEPT5	septin 5	-0.842	2.687
A_23_P17811	SEC14L2	SEC14 like lipid binding 2	-1.022	4.087
A_23_P17814	PLA2G3	phospholipase A2 group III	0.62	2.249
A_23_P17837	APOL1	apolipoprotein L1	-1.417	4.375
A_23_P17844	PVALB	parvalbumin	4.335	7.35
A_23_P17870	TMEM184B	transmembrane protein 184B	-0.578	4.628
A_23_P17911	NFAM1	NFAT activating protein with ITAM motif 1	-0.863	2.283
A_23_P17914	PNPLA3	patatin like phospholipase domain containing 3	2.038	5.252
A_23_P17955	FBXL2	F-box and leucine rich repeat protein 2	0.893	5.08
A_23_P18017	CPA3	carboxypeptidase A3	-1.578	3.461
A_23_P18082	POMGNT2	protein O-linked mannose N-acetylglucosaminyltransferase 2 (beta 1,4-)	0.739	4.293
A_23_P18123	NLGN1	neuroligin 1	-1.724	6.639
A_23_P18135	MRPS25	mitochondrial ribosomal protein S25	1.399	8.306
A_23_P18152	ATP2B2	ATPase plasma membrane Ca2+ transporting 2	-1.129	3.352
A_23_P18186	GNB4	G protein subunit beta 4	-1.148	5.892
A_23_P18196	RFC4	replication factor C subunit 4	-0.68	3.444
A_23_P18223	ITIH1	inter-alpha-trypsin inhibitor heavy chain 1	-1.553	2.217
A_23_P18282	DLEC1	deleted in lung and esophageal cancer 1	0.722	1.832
A_23_P18304	UBA5	ubiquitin like modifier activating enzyme 5	-0.868	5.174
A_23_P18317	SLC41A3	solute carrier family 41 member 3	0.652	4.496
A_23_P18372	B3GNT5	UDP-GlcNAc:betaGal beta-1,3-N-acetylglucosaminyltransferase 5	-1.005	5.25
A_23_P18413	TIMMDC1	translocase of inner mitochondrial membrane domain containing 1	0.569	2.747
A_23_P18447	PPARGC1A	PPARG coactivator 1 alpha	2.045	4.395
A_23_P18452	CXCL9	C-X-C motif chemokine ligand 9	-2.563	7.379
A_23_P18493	PTPN13	protein tyrosine phosphatase, non-receptor type 13	1.198	4.71
A_23_P18518	TRAM1L1	translocation associated membrane protein 1-like 1	0.969	3.166
A_23_P18579	PTTG2	pituitary tumor-transforming 2	-1.605	5.266
A_23_P18692	ADH5	alcohol dehydrogenase 5 (class III), chi polypeptide	0.65	2.448
A_23_P1871			-0.637	1.827
A_23_P18798	PCDHB9	protocadherin beta 9	-1.234	3.641
A_23_P18824	PAPD7	poly(A) RNA polymerase D7, non-canonical	-0.655	5.65
A_23_P18887	MCCC2	methylcrotonoyl-CoA carboxylase 2	0.672	3.302
A_23_P18903	HAVCR2	hepatitis A virus cellular receptor 2	-1.211	2.802
A_23_P18939	RASA1	RAS p21 protein activator 1	-0.517	3.241
A_23_P18966	P4HA2	prolyl 4-hydroxylase subunit alpha 2	-1.382	5.77
A_23_P19004	BRD9	bromodomain containing 9	-0.535	3.647
A_23_P19030	ARSI	arylsulfatase family member I	1.738	4.404
A_23_P19036	TNIP1	TNFAIP3 interacting protein 1	-1.101	5.508
A_23_P1904	MS4A2	membrane spanning 4-domains A2	-1.581	3.108
A_23_P19115	GSPT2	G1 to S phase transition 2	0.512	2.413
A_23_P1912	ZP1	zona pellucida glycoprotein 1	-2.51	3.71
A_23_P19134	ADGRV1	adhesion G protein-coupled receptor V1	2.483	7.209
A_23_P19142	KCNMB1	potassium calcium-activated channel subfamily M regulatory beta subunit 1	-0.658	1.832
A_23_P19176	C5orf46	chromosome 5 open reading frame 46	-3.654	6.67
A_23_P19182	REEP2	receptor accessory protein 2	1.788	9.703
A_23_P19192	LYPLA1	lysophospholipase I	0.765	3.609
A_23_P19210	RPF2	ribosome production factor 2 homolog	-0.7	4.683
A_23_P19291	TUBB2A	tubulin beta 2A class IIa	1.45	8.607
A_23_P19348	CUL7	cullin 7	-0.628	4.736
A_23_P19352	CNPY3	canopy FGF signaling regulator 3	-0.67	4.637
A_23_P1936	ASRGL1	asparaginase like 1	0.791	1.924
A_23_P19369	CARMIL1	capping protein regulator and myosin 1 linker 1	1.158	8.063
A_23_P19510	HLA-DQB2	major histocompatibility complex, class II, DQ beta 2	-2.24	8.936
A_23_P19517	ITPR3	inositol 1,4,5-trisphosphate receptor type 3	-1.214	4.771
A_23_P19565	ASCC3	activating signal cointegrator 1 complex subunit 3	-0.901	10.155
A_23_P19576	SF3B5	splicing factor 3b subunit 5	0.58	3.196
A_23_P19624	BMP6	bone morphogenetic protein 6	0.898	1.882
A_23_P19663	CTGF	connective tissue growth factor	2.329	6.639
A_23_P19723	BMP5	bone morphogenetic protein 5	2.245	5.343
A_23_P19816	RNF32	ring finger protein 32	-1.215	3.588
A_23_P19894	AQP1	aquaporin 1 (Colton blood group)	1.424	2.516
A_23_P19938	KDELR2	KDEL endoplasmic reticulum protein retention receptor 2	-0.696	3.378
A_23_P19987	IGF2BP3	insulin like growth factor 2 mRNA binding protein 3	-2.45	3.404
A_23_P200001	NEXN	nexilin F-actin binding protein	1.028	3.604
A_23_P200015	AK5	adenylate kinase 5	1.951	4.341
A_23_P200138	SLAMF8	SLAM family member 8	-1.814	6.236
A_23_P200203	ECHDC2	enoyl-CoA hydratase domain containing 2	0.659	2.741
A_23_P20022	HILPDA	hypoxia inducible lipid droplet associated	-3.775	11.913
A_23_P200267	PCNX2	pecanex homolog 2 (Drosophila)	-0.759	2.135
A_23_P200298	AGL	amylo-alpha-1, 6-glucosidase, 4-alpha-glucanotransferase	0.587	1.899
A_23_P200310	DEPDC1	DEP domain containing 1	-0.71	1.857
A_23_P20035	GPR146	G protein-coupled receptor 146	-0.571	1.869
A_23_P200443	SHC1	SHC adaptor protein 1	-0.921	6.305
A_23_P200670	WDR78	WD repeat domain 78	0.612	2.067
A_23_P200685	MARC2	mitochondrial amidoxime reducing component 2	1.162	4.394
A_23_P200707	ETNK2	ethanolamine kinase 2	1.803	4.481
A_23_P200728	FCGR3A	Fc fragment of IgG receptor IIIa	-2.642	12.204
A_23_P200741	DPT	dermatopontin	1.7	5.087
A_23_P200780	TGFBR3	transforming growth factor beta receptor 3	1.3	4.195
A_23_P200792	NOTCH2	notch 2	-0.525	3.456
A_23_P200928	NID1	nidogen 1	-0.88	3.161
A_23_P200984	PTPRF	protein tyrosine phosphatase, receptor type F	-0.846	4.775
A_23_P201022	PKLR	pyruvate kinase, liver and RBC	1.234	2.402
A_23_P201047	THBS3	thrombospondin 3	-0.627	4.101
A_23_P201066	SUSD4	sushi domain containing 4	3.022	12.594
A_23_P201109	DKFZP434C153	DKFZP434C153 protein	-1.149	2.406
A_23_P201181	PTPN22	protein tyrosine phosphatase, non-receptor type 22	-2.025	8.923
A_23_P201193	TSPAN2	tetraspanin 2	1.839	5.484
A_23_P201248	SLC26A9	solute carrier family 26 member 9	1.972	2.676
A_23_P201264	NMNAT1	nicotinamide nucleotide adenylyltransferase 1	0.727	4.398
A_23_P201376	SSX2IP	SSX family member 2 interacting protein	0.722	2.868
A_23_P201386	DDAH1	dimethylarginine dimethylaminohydrolase 1	0.816	2.77
A_23_P201497	RASSF5	Ras association domain family member 5	-1.401	5.94
A_23_P201510	FCAMR	Fc fragment of IgA and IgM receptor	2.932	6.177
A_23_P201547	NTNG1	netrin G1	3.607	16.889
A_23_P201551	VAV3	vav guanine nucleotide exchange factor 3	1.108	3.573
A_23_P201596	AMPD2	adenosine monophosphate deaminase 2	-0.695	5.792
A_23_P201628	LAMC1	laminin subunit gamma 1	-1.206	7.912
A_23_P201636	LAMC2	laminin subunit gamma 2	1.763	3.251
A_23_P201655	MYCBP	MYC binding protein	0.781	4.439
A_23_P201706	S100A2	S100 calcium binding protein A2	5.726	22.334
A_23_P201711	S100A6	S100 calcium binding protein A6	1.012	5.066
A_23_P201731	TRAF5	TNF receptor associated factor 5	-0.55	3.565
A_23_P201778	PTPN7	protein tyrosine phosphatase, non-receptor type 7	-1.028	3.893
A_23_P201790	PPP1R12B	protein phosphatase 1 regulatory subunit 12B	0.765	2.22
A_23_P201863	CDK18	cyclin dependent kinase 18	-2.139	11.067
A_23_P201939	PPM1J	protein phosphatase, Mg2+/Mn2+ dependent 1J	1.092	5.263
A_23_P201940	LMOD1	leiomodin 1	0.916	3.396
A_23_P20196	ARPC1B	actin related protein 2/3 complex subunit 1B	-1.142	5.249
A_23_P201979	CREM	cAMP responsive element modulator	0.653	3.246
A_23_P201988	MASTL	microtubule associated serine/threonine kinase like	-0.764	3.489
A_23_P202138	SFXN3	sideroflexin 3	-0.738	6.174
A_23_P202156	NFKB2	nuclear factor kappa B subunit 2	-0.659	3.92
A_23_P202206	GSTO2	glutathione S-transferase omega 2	2.743	5.856
A_23_P202219	CALHM2	calcium homeostasis modulator 2	-0.564	2.767
A_23_P202245	RET	ret proto-oncogene	2.333	9.22
A_23_P20225	RRM2B	ribonucleotide reductase regulatory TP53 inducible subunit M2B	-0.524	3.035
A_23_P202258	TFAM	transcription factor A, mitochondrial	0.538	2.617
A_23_P202269	ANK3	ankyrin 3, node of Ranvier (ankyrin G)	1.44	2.769
A_23_P202275	PRAP1	proline rich acidic protein 1	2.763	4.751
A_23_P202280	VCL	vinculin	0.539	2.865
A_23_P202334	FGFR2	fibroblast growth factor receptor 2	1.154	4.021
A_23_P202435	ADD3	adducin 3	0.53	2.458
A_23_P202448	CXCL12	C-X-C motif chemokine ligand 12	2.394	8.787
A_23_P202484	ZNF503	zinc finger protein 503	1.466	8.192
A_23_P202520	ABLIM1	actin binding LIM protein 1	0.6	3.673
A_23_P202532	PTPN20	protein tyrosine phosphatase, non-receptor type 20	1.116	1.972
A_23_P202667			-0.619	1.868
A_23_P20267	GDF6	growth differentiation factor 6	-0.839	4.146
A_23_P202715	PHF21A	PHD finger protein 21A	-0.528	4.365
A_23_P202737	JRKL	JRK-like	-0.714	4.921
A_23_P202750	C11orf54	chromosome 11 open reading frame 54	1.141	2.815
A_23_P202773	TEX40	testis expressed 40	-0.798	1.891
A_23_P202810	OVOL1	ovo like transcriptional repressor 1	4.162	8.428
A_23_P202837	CCND1	cyclin D1	-1.946	11.57
A_23_P202918	KCNJ1	potassium voltage-gated channel subfamily J member 1	5.48	14.975
A_23_P202927	KCNJ5	potassium voltage-gated channel subfamily J member 5	-0.78	1.91
A_23_P202964	TMEM123	transmembrane protein 123	-0.559	2.271
A_23_P202978	CASP1	caspase 1	-1.193	5.34
A_23_P20303	DPYS	dihydropyrimidinase	1.864	2.862
A_23_P20311	DPYS	dihydropyrimidinase	2.207	3.443
A_23_P203115	TMEM25	transmembrane protein 25	1.408	3.288
A_23_P203173	IL10RA	interleukin 10 receptor subunit alpha	-1.408	6.814
A_23_P203183	APOC3	apolipoprotein C3	3.977	8.361
A_23_P203191	APOA1	apolipoprotein A1	2.108	6.439
A_23_P20328			0.758	2.981
A_23_P203299	RCN1	reticulocalbin 1	-0.849	4.445
A_23_P203351	MS4A7	membrane spanning 4-domains A7	-1.916	6.639
A_23_P20337	DPYSL2	dihydropyrimidinase like 2	-0.868	4.806
A_23_P203376	MS4A6A	membrane spanning 4-domains A6A	-1.066	3.344
A_23_P203391	ASRGL1	asparaginase like 1	0.651	1.973
A_23_P203392	ASRGL1	asparaginase like 1	0.873	2.063
A_23_P203475	PRKCDBP	protein kinase C delta binding protein	-1.259	6.997
A_23_P203488	SMPD1	sphingomyelin phosphodiesterase 1	0.9	3.785
A_23_P203498	TRIM22	tripartite motif containing 22	-1.279	7.532
A_23_P203505	TRIM5	tripartite motif containing 5	-0.563	2.814
A_23_P203540	EHF	ETS homologous factor	3.874	12.441
A_23_P203558	HBB	hemoglobin subunit beta	1.453	2.369
A_23_P203629	IL18BP	interleukin 18 binding protein	-1.025	5.075
A_23_P203698			1.376	4.558
A_23_P203751	TMEM135	transmembrane protein 135	-0.684	2.436
A_23_P20384	LSM1	LSM1 homolog, mRNA degradation associated	0.698	3.854
A_23_P203841	BAZ2A	bromodomain adjacent to zinc finger domain 2A	-0.685	7.65
A_23_P203891	NCOR2	nuclear receptor corepressor 2	-0.863	8.12
A_23_P203900	SCARB1	scavenger receptor class B member 1	-3.531	16.398
A_23_P20392	PSD3	pleckstrin and Sec7 domain containing 3	0.822	2.552
A_23_P203920	SSPN	sarcospan	-1.408	8.051
A_23_P203933	ITPR2	inositol 1,4,5-trisphosphate receptor type 2	0.857	4.097
A_23_P203947	DDX11	DEAD/H-box helicase 11	-1.4	10.482
A_23_P203949	DDX11	DEAD/H-box helicase 11	-1.201	8.662
A_23_P204048	DYRK2	dual specificity tyrosine phosphorylation regulated kinase 2	-0.814	6.691
A_23_P204087	OAS2	2'-5'-oligoadenylate synthetase 2	-1.468	7.218
A_23_P204208	KLRD1	killer cell lectin like receptor D1	-1.39	5.936
A_23_P204286	MGP	matrix Gla protein	1.038	2.224
A_23_P204304	PTPRO	protein tyrosine phosphatase, receptor type O	2.47	11.584
A_23_P204355	ZNF384	zinc finger protein 384	-0.632	5.811
A_23_P20437	TIGD5	tigger transposable element derived 5	-0.518	2.915
A_23_P204375	LPAR5	lysophosphatidic acid receptor 5	-1.984	9.902
A_23_P204380	GNPTAB	N-acetylglucosamine-1-phosphate transferase alpha and beta subunits	-0.68	3.893
A_23_P20443	LZTS1	leucine zipper tumor suppressor 1	-1.616	5.068
A_23_P204436	GIT2	GIT ArfGAP 2	-1.351	9.986
A_23_P204482	RAB35	RAB35, member RAS oncogene family	-0.539	4.985
A_23_P204503	PRKAB1	protein kinase AMP-activated non-catalytic subunit beta 1	0.674	2.855
A_23_P204511	SLC48A1	solute carrier family 48 member 1	1.034	9.702
A_23_P204541	CNTN1	contactin 1	4.535	13.169
A_23_P204550	SCYL2	SCY1 like pseudokinase 2	0.516	3.965
A_23_P204630	NTN4	netrin 4	1.722	5.052
A_23_P204654	KITLG	KIT ligand	1.654	5.909
A_23_P204671	CLEC12B	C-type lectin domain family 12 member B	-1.027	2.962
A_23_P204689	CLEC2D	C-type lectin domain family 2 member D	-1.231	6.376
A_23_P204721	AQP2	aquaporin 2	5.953	27.12
A_23_P204736	GPD1	glycerol-3-phosphate dehydrogenase 1	1.731	4.044
A_23_P204751	ASIC1	acid sensing ion channel subunit 1	1.983	5.311
A_23_P204801	SLC41A2	solute carrier family 41 member 2	-1.653	10.342
A_23_P204847	LCP1	lymphocyte cytosolic protein 1	-1.432	5.935
A_23_P204850	RB1	RB transcriptional corepressor 1	-0.664	3.963
A_23_P204879	CAB39L	calcium binding protein 39 like	0.952	4.753
A_23_P204885	PCDH20	protocadherin 20	2.83	14.959
A_23_P204891	NUP58	nucleoporin 58	-0.639	3.081
A_23_P204937	RGCC	regulator of cell cycle	-1.29	4.088
A_23_P20494	NDRG1	N-myc downstream regulated 1	-1.548	10.104
A_23_P20502	SLC39A4	solute carrier family 39 member 4	1.409	4.707
A_23_P205031	COL4A2	collagen type IV alpha 2 chain	-1.027	3.323
A_23_P205057	PCDH17	protocadherin 17	-1.496	5.568
A_23_P205069			-1.685	7.244
A_23_P205159	LMO7	LIM domain 7	0.976	3.716
A_23_P205265	EIF5	eukaryotic translation initiation factor 5	0.654	3.499
A_23_P205281	C14orf2	chromosome 14 open reading frame 2	0.826	4.204
A_23_P205336	GSKIP	GSK3B interacting protein	0.793	4.417
A_23_P205348	TCL6	T-cell leukemia/lymphoma 6 (non-protein coding)	1.393	4.063
A_23_P205355	SERPINA5	serpin family A member 5	5.934	19.42
A_23_P205419	BRMS1L	breast cancer metastasis-suppressor 1-like	0.504	2.185
A_23_P205449	CDCA4	cell division cycle associated 4	-0.554	3.447
A_23_P205489	SLC7A8	solute carrier family 7 member 8	3.638	11.104
A_23_P205500			-1.65	6.656
A_23_P205567	PRKCH	protein kinase C eta	-0.778	3.869
A_23_P20558	CDC37L1	cell division cycle 37 like 1	1.032	7.383
A_23_P205632	TRIM9	tripartite motif containing 9	-1.367	3.942
A_23_P205637	TRIM9	tripartite motif containing 9	-0.626	2.103
A_23_P205666	RGS6	regulator of G-protein signaling 6	1.106	3.291
A_23_P205697	DLST	dihydrolipoamide S-succinyltransferase	0.698	2.539
A_23_P205738	BCL11B	B-cell CLL/lymphoma 11B	-1.465	4.999
A_23_P205768	ARPP19	cAMP regulated phosphoprotein 19	0.555	3.93
A_23_P205778	GNB5	G protein subunit beta 5	0.776	4.36
A_23_P20578	FAM166B	family with sequence similarity 166 member B	1.378	5.398
A_23_P205894	ACTC1	actin, alpha, cardiac muscle 1	0.791	1.844
A_23_P205900	NTRK3	neurotrophic receptor tyrosine kinase 3	1.684	4.381
A_23_P206022	ITGA11	integrin subunit alpha 11	0.943	2.544
A_23_P206041	MAN2A2	mannosidase alpha class 2A member 2	-0.513	5.132
A_23_P206059	PRC1	protein regulator of cytokinesis 1	-1.079	5.255
A_23_P20606	NIPSNAP3A	nipsnap homolog 3A	0.823	4.15
A_23_P206077	AEN	apoptosis enhancing nuclease	-1.021	6.929
A_23_P206135			-0.557	4.032
A_23_P206140	DNAJA4	DnaJ heat shock protein family (Hsp40) member A4	0.777	2.635
A_23_P206212	THBS1	thrombospondin 1	1.437	4.458
A_23_P20622	CDC14B	cell division cycle 14B	0.668	3.721
A_23_P206280	ADGRG1	adhesion G protein-coupled receptor G1	0.923	3.311
A_23_P206284	ADGRG1	adhesion G protein-coupled receptor G1	0.908	2.726
A_23_P206290	ADGRG5	adhesion G protein-coupled receptor G5	-0.745	3.998
A_23_P206293	ADGRG5	adhesion G protein-coupled receptor G5	-0.878	3.069
A_23_P206359	CDH1	cadherin 1	0.887	2.404
A_23_P206371	NOL3	nucleolar protein 3	-2.637	14.984
A_23_P206396	CKLF	chemokine like factor	-0.519	1.927
A_23_P206441	FANCA	Fanconi anemia complementation group A	-1.551	5.752
A_23_P20648	SURF1	surfeit 1	0.665	2.743
[truncated: 8,844 more rows]
