# Supplementary material for: Integrative Meta‐Analysis and WGCNA Reveal Candidate Diagnostic Hub Genes in Clear Cell Carcinoma
Source: Int J Cell Biol. 2026 Feb 2;2026:5567255. doi: 10.1155/ijcb/5567255 (PMC12865128; doi:10.1155/ijcb/5567255)
Supplement: Supplementary file 2 — Supporting Information 2 File S1 (A–L) Represent log2 (fold change) and p value of DEGs from GSE11024, GSE11151, GSE16441, GSE36895, GSE46699, GSE53000, GSE53757, GSE66270, GSE68417, GSE71963, GSE76351, and GSE168845 datasets. [file IJCB-2026-5567255-s002.zip › Supplementary file 1 I.tsv]

ID	Gene.symbol	Gene.title	log2(fold change)	-log10(Pvalue)
7892508			-0.696	3.448
7892512			-0.565	4.502
7892514			-0.577	4.015
7892517			-0.693	3.309
7892527			-1.693	14.217
7892530			-1.118	9.682
7892531			-0.548	2.876
7892542			0.6	3.221
7892550			-0.57	2.682
7892560			-0.561	2.404
7892562			-1.233	11.39
7892563			-0.707	5.235
7892564			0.648	4.522
7892569			0.739	4.394
7892570			-0.73	3.136
7892572			-0.974	2.983
7892573			-0.535	2.4
7892575			-0.899	6.162
7892589			-0.632	2.066
7892592			-0.694	2.681
7892595			-0.532	2.367
7892598			0.736	10.095
7892608			-0.512	5.1
7892610			-0.582	1.888
7892628			0.542	2.26
7892633			-1.579	11.62
7892639			-0.771	2.016
7892647			-0.696	2.983
7892648			-0.558	2.079
7892661			1.449	9.421
7892662			0.606	3.477
7892664			-0.675	2.383
7892672			-0.618	2.855
7892673			-0.837	4.676
7892674			0.836	3.94
7892675			-0.84	6.569
7892681			-0.579	4.499
7892692			-0.916	7.289
7892693			-0.588	4.975
7892694			0.742	5.321
7892696			-0.535	5.198
7892699			-1.215	8.551
7892702			-0.572	3.136
7892705			-0.84	5.561
7892706			-0.954	5.666
7892711			-0.769	2.007
7892719			-0.54	5.014
7892732			0.541	1.736
7892734			-0.651	3.594
7892735			-0.652	3.365
7892738			-0.91	6.17
7892747			-1.012	6.634
7892757			0.645	5.467
7892763			-0.594	6.063
7892774			-1	4.206
7892781			-0.581	2.754
7892787			-0.54	2.411
7892797			0.679	5.215
7892808			1.309	11.177
7892816			-0.545	5.751
7892820			-0.519	4.823
7892826			-0.883	5.489
7892830			0.615	6.376
7892831			-0.665	4.601
7892840			-0.698	4.106
7892841			-0.78	10.066
7892848			-0.732	6.537
7892853			-0.715	9.786
7892862			0.759	2.835
7892863			-0.522	2.944
7892870			-0.655	5.031
7892872			-0.805	4.002
7892880			-0.529	7.258
7892894			-0.719	6.976
7892901			-0.59	3.241
7892903			-0.703	4.187
7892909			-0.81	4.921
7892915			-1.294	7.032
7892918			-0.687	3.187
7892920			-0.892	7.674
7892924			-0.512	6.173
7892926			-0.666	5.902
7892932			-1.146	7.075
7892933			-0.562	3.323
7892935			1.299	18.73
7892938			-0.718	3.707
7892952			-0.92	5.189
7892954			0.922	9.463
7892957			-0.554	4.348
7892958			-0.803	3.415
7892959			0.788	1.79
7892961			-1.043	4.206
7892966			0.608	6.13
7892970			-1.084	4.615
7892974			-0.57	2.609
7892978			-0.699	3.186
7892984			-0.575	2.8
7892985			-0.721	4.989
7892991			-0.642	8.691
7892996			-1.038	9.971
7892998			-1.632	8.476
7893004			-0.87	3.28
7893007			-0.917	4.912
7893019			-0.532	2.034
7893023			0.626	4.319
7893028			-1.184	6.948
7893033			-1.053	6.091
7893034			-0.659	4.211
7893036			0.956	8.005
7893037			0.536	3.139
7893055			-0.778	5.28
7893063			-0.666	3.21
7893068			-0.539	3.665
7893069			-0.667	4.297
7893079			0.711	6.978
7893085			-0.575	7.3
7893086			0.768	3.365
7893089			-0.628	5.058
7893091			-0.821	3.829
7893096			-0.509	6.849
7893098			-1.029	5.59
7893100			-0.531	2.675
7893104			-1.096	8.342
7893112			-0.631	4.031
7893115			-0.615	3.028
7893118			-0.645	3.986
7893120			-0.769	8.143
7893121			-0.555	7.461
7893123			-0.786	3.764
7893125			0.549	2.698
7893129			-0.693	3.811
7893134			-1.009	5.701
7893141			-1.146	7.532
7893142			-0.676	3.84
7893150			-1.057	8.313
7893154			-1.101	6.48
7893156			-0.635	3.624
7893158			-0.725	5.198
7893165			-0.546	3.094
7893168			-0.775	8.423
7893171			-0.542	4.257
7893172			-0.688	3.57
7893173			0.842	9.41
7893175			-1.053	3.024
7893185			-1.233	6.499
7893186			-0.675	4.153
7893188			-0.963	7.021
7893204			-1.061	3.414
7893207			-0.932	5.099
7893208			-0.618	4.489
7893217			0.841	3.852
7893220			-0.586	7.442
7893224			-0.536	4.151
7893225			-0.781	3.55
7893227			-0.944	4.606
7893228			-0.696	5.193
7893245			-0.536	2.296
7893253			-0.948	6.649
7893255			-0.536	3.366
7893265			-0.508	1.94
7893267			-1.159	5.332
7893271			-0.717	5.158
7893272			-0.642	5.775
7893273			-0.577	2.753
7893278			-1.176	5.854
7893286			-1.438	8.288
7893288			-0.873	8.068
7893297			0.553	4.725
7893304			-0.704	3.96
7893314			-1.066	6.668
7893315			-1.069	5.988
7893319			-0.946	5.856
7893320			-0.67	4.953
7893322			-0.67	2.164
7893325			-0.597	2.184
7893334			-0.665	6.064
7893335			-0.819	4.118
7893336			-0.528	4.268
7893337			-0.535	5.834
7893343			-0.955	8.689
7893346			0.577	4.678
7893353			-0.593	2.581
7893360			-0.566	3.286
7893366			-0.614	3.156
7893369			-0.78	4.596
7893382			-0.736	7.699
7893396			-1.317	9.336
7893416			-0.896	3.902
7893418			-0.679	7.81
7893420			-0.987	5.956
7893421			-1.074	6.062
7893432			-0.552	3.912
7893436			-0.867	5.945
7893442			-0.738	5.493
7893443			-0.503	4.091
7893444			-0.639	3.391
7893453			-0.727	4.758
7893462			-0.774	4.732
7893468			-0.689	2.616
7893471			-1.004	7.117
7893472			-1.139	6.668
7893475			-0.598	3.914
7893478			-0.798	4.252
7893480			-0.727	4.559
7893482			-1.138	7.085
7893485			-0.557	6.629
7893488			-1.235	4.918
7893493			-1.364	8.256
7893503			-0.774	5.641
7893506			-0.697	4.564
7893519			-0.867	7.592
7893523			-0.519	3.356
7893524			-1.265	10.998
7893525			1.026	5.469
7893528			0.91	2.353
7893529			-0.918	3.891
7893538			-0.666	2.775
7893539			0.924	8.15
7893542			-1.186	7.788
7893551			0.669	5.067
7893557			-0.847	3.542
7893558			1.066	8.012
7893560			-0.625	3.78
7893567			0.961	5.45
7893581			-0.627	3.498
7893583			-0.659	2.87
7893585			-0.571	3.358
7893588			-0.791	3.794
7893602			-0.78	6.227
7893609			0.596	7.558
7893616			-0.523	3.62
7893619			1.013	8.728
7893627			-1.154	7.41
7893630			0.837	3.699
7893631			-0.5	3.068
7893644			-0.728	3.954
7893649			0.503	4.812
7893653			-1.471	4.674
7893657			-1.274	8.076
7893664			0.671	5.266
7893690			0.513	3.73
7893696			-0.558	3.794
7893700			0.802	5.886
7893703			-1.231	5.181
7893705			-0.648	4.652
7893711			-0.78	2.946
7893717			-0.932	5.535
7893720			-0.714	6.058
7893729			-0.632	2
7893736			-0.796	5.3
7893737			-0.903	5.951
7893743			-0.658	3.093
7893751			-0.904	6.667
7893761			-1.127	6.697
7893764			-0.506	2.463
7893768			-1.365	9.986
7893777			-0.747	3.479
7893789			-0.615	3.931
7893790			-1.148	9.299
7893791			-1.04	4.885
7893794			-0.582	2.584
7893811			-0.688	4.209
7893817			-0.886	5.801
7893821			0.544	5.113
7893822			0.519	2.066
7893823			-0.605	2.945
7893833			-1.022	5.046
7893841			-0.594	2.38
7893847			-0.93	4.756
7893867			-0.551	3.19
7893868			-0.679	3.123
7893869			-0.5	3.133
7893872			-1.04	3.003
7893876			-0.93	5.086
7893877			-0.595	3.34
7893883			0.701	6.489
7893890			-1.055	5.972
7893896			-1.3	9.64
7893899			-0.971	5.982
7893900			-0.63	4.318
7893902			-0.571	2.388
7893906			-0.608	3.083
7893914			-0.523	4.562
7893916			-0.82	5.714
7893922			-0.502	4.67
7893924			-1.545	7.327
7893925			-0.557	2.894
7893929			-0.605	3.404
7893941			0.646	4.112
7893948			0.561	6.734
7893951			-0.818	4.144
7893958			-1.048	5.084
7893964			-0.714	5.297
7893965			-0.62	2.405
7893967			-0.66	3.653
7893968			-0.62	2.887
7893969			-0.597	6.987
7893979			0.673	3.648
7893983			-0.551	3.101
7893986			-0.966	6.507
7893989			-0.604	3.112
7894001			-0.661	3.862
7894002			0.937	6.568
7894008			-0.555	2.437
7894013			-0.672	2.799
7894026			-1.247	8.933
7894027			-0.512	3.277
7894030			-0.699	3.878
7894037			-0.586	6.157
7894052			-0.629	3.518
7894059			-0.953	5.39
7894063			-0.726	4.962
7894064			-0.611	1.905
7894067			0.832	4.722
7894072			-0.643	4.931
7894074			-0.853	8.717
7894080			-0.503	3.73
7894081			-0.954	5.734
7894087			-0.611	5.478
7894089			-0.815	5.954
7894090			-0.595	2.124
7894095			-0.56	2.639
7894096			-0.868	4.582
7894103			-0.761	2.861
7894108			0.837	5.604
7894109			-0.543	2.92
7894116			-0.648	2.758
7894120			-0.577	2.599
7894124			-1.041	2.417
7894126			-0.633	6.11
7894128			-0.68	3.9
7894146			0.516	3.206
7894153			-0.626	3.615
7894155			-0.58	3.033
7894159			-1.155	5.742
7894167			-1.208	7.632
7894176			-0.789	4.783
7894184			-1.025	5.516
7894188			0.801	3.948
7894195			0.535	4.65
7894200			-0.617	2.994
7894203			-0.6	4.716
7894204			-0.67	3.573
7894209			-0.651	3.731
7894210			-0.526	2.593
7894220			-1.248	10.72
7894224			-0.69	3.573
7894227			-0.628	2.226
7894231			-0.805	4.714
7894234			-0.716	5.276
7894235			-0.559	4.555
7894247			-0.673	5.857
7894249			-0.558	6.316
7894260			-0.679	4.024
7894262			0.608	4.325
7894273			-1.46	8.997
7894281			-0.607	4.046
7894284			0.656	6.123
7894285			-0.588	2.292
7894288			-0.568	5.159
7894293			-1.479	10.721
7894299			-0.678	3.709
7894303			-0.585	6.014
7894305			-0.815	4.733
7894309			-0.712	4.167
7894325			-0.585	3.553
7894336			0.578	5.399
7894341			0.582	3.947
7894342			-1.007	4.554
7894350			-0.765	3.454
7894351			-0.644	5.827
7894352			-0.826	5.097
7894356			-0.755	5.306
7894367			0.73	4.094
7894376			-0.62	4.23
7894379			-0.587	8.367
7894384			-1.091	4.489
7894386			-0.605	6.93
7894391			-0.701	3.226
7894395			-0.547	7.473
7894396			-0.556	3.917
7894400			-0.749	6.128
7894404			-0.704	8.465
7894405			-0.569	2.321
7894409			-0.956	3.091
7894412			0.596	5.991
7894415			-0.858	4.057
7894420			-0.546	3.473
7894422			-1.314	7.626
7894430			-0.541	2.078
7894432			-0.573	4.004
7894436			0.524	4.103
7894443			-0.842	6.248
7894446			-0.553	3.497
7894453			-0.786	7.014
7894461			-1.326	5.598
7894479			0.713	5.566
7894482			-1.111	9.691
7894485			-0.732	6.779
7894503			-0.733	4.179
7894504			1.238	7.027
7894508			-0.597	3.496
7894509			-1.091	4.648
7894510			-0.58	2.04
7894512			0.748	8.225
7894513			-0.623	4.519
7894518			-0.703	4.462
7894529			1.327	10.864
7894532			-0.986	6.916
7894538			-0.522	6.345
7894550			-0.654	6.054
7894551			-0.525	7.414
7894557			-0.602	3.225
7894559			-1.092	5.252
7894560			-0.905	3.298
7894566			-0.912	5.527
7894572			-0.603	5.115
7894577			-0.937	6.324
7894581			-0.538	2.919
7894582			-0.626	3.942
7894593			-0.569	3.359
7894595			-0.709	6.204
7894597			-0.96	6.433
7894608			-0.984	4.718
7894618			-0.567	3.638
7894619			-1.026	6.506
7894627			0.514	2.581
7894635			-0.686	3.069
7894639			0.94	8.905
7894658			-1.006	5.422
7894670			-0.54	1.813
7894674			-0.604	6.304
7894678			-0.636	3.669
7894681			0.753	5.489
7894688			-0.569	3.924
7894689			-0.974	6.061
7894693			-0.979	9.486
7894694			-1.026	4.907
7894704			0.638	3.478
7894706			-0.602	2.234
7894717			-0.933	6.467
7894720			-1.212	11.695
7894722			-0.831	5.761
7894723			-0.538	7.178
7894732			-0.535	2.721
7894733			-0.843	8.537
7894737			-0.501	3.905
7894741			-0.59	6.161
7894751			-0.615	4.132
7894753			-0.51	4.577
7894754			-0.654	4.246
7894761			0.664	4.2
7894763			-1.288	11.172
7894775			-0.645	3.458
7894776			-0.665	2.638
7894783			-0.775	3.09
7894788			0.589	5.031
7894803			-0.888	5.068
7894805			-0.527	4.21
7894809			-0.783	4.87
7894818			0.565	2.021
7894819			-1.218	6.451
7894820			-1.09	7.073
7894822			-0.726	4.008
7894823			-0.689	4.981
7894825			-0.705	4.305
7894833			-0.903	4.292
7894848			-0.677	2.224
7894852			-1.024	3.235
7894861			-0.828	5.324
7894865			-1.127	5.879
7894867			-0.782	2.612
7894870			0.889	2.005
7894876			-0.822	4.013
7894882			-0.689	2.312
7894883			-0.623	3.817
7894891			-0.546	2.37
7894893			-0.521	3.566
7894903			0.642	4.794
7894906			0.751	3.462
7894908			0.525	6.097
7894912			-0.688	3.41
7894917			-1.064	5.642
7894919			-1.03	9.425
7894935			-0.643	2.369
7894938			-0.683	3.298
7894947			-0.684	3.107
7894950			-1.332	10.003
7894955			-0.917	5.436
7894958			-0.879	2.851
7894963			-1.116	5.385
7894965			-0.537	2.684
7894974			-0.928	3.139
7894977			0.616	1.865
7894980			-0.626	3.752
7894984			-0.584	2.739
7894986			-0.981	5.29
7895001			-0.616	2.508
7895004			-0.588	4.692
7895011			-0.906	4.894
7895016			0.631	6.843
7895018			1	2.337
7895026			-1.288	8.739
7895031			1.559	10.488
7895037			-0.519	2.957
7895044			-1.268	6.853
7895046			-0.904	8.171
7895054			0.626	6.326
7895069			-0.561	1.857
7895073			-0.575	2.826
7895080			-1.036	4.964
7895090			0.686	6.269
7895091			0.647	3.513
7895094			-0.898	4.315
7895095			-0.922	8.062
7895096			0.637	5.487
7895098			-0.876	7.491
7895103			-0.793	4.436
7895105			-0.689	4.436
7895119			-0.774	3.647
7895121			-0.642	2.67
7895131			-0.952	5.004
7895133			0.735	8.038
7895143			-0.768	4.992
7895155			-0.79	5.919
7895171			-0.538	5.157
7895174			-0.889	9.291
7895188			-0.782	2.165
7895193			-0.711	7.875
7895202			-0.66	4.344
7895205			-0.777	5.065
7895209			-0.696	6.672
7895222			0.577	2.489
7895225			-0.839	7.67
7895233			-0.705	4.486
7895235			-0.539	4.337
7895239			-0.508	6.389
7895245			-0.598	2.841
7895250			-1.21	5.08
7895258			0.566	2.416
7895260			-0.865	6.032
7895261			-0.802	3.193
7895283			-1.022	6.879
7895286			-0.892	5.946
7895287			-1.159	6.839
7895292			-0.871	3.718
7895293			-0.834	3.494
7895297			-0.536	2.72
7895302			-0.592	1.972
7895310			-0.505	6.278
7895315			-1.06	5.404
7895318			-0.506	2.611
7895319			-0.544	2.995
7895325			0.979	7.658
7895334			-0.826	5.851
7895335			-0.667	3.284
7895344			-1.129	6.29
7895350			-1.187	10.122
7895351			-0.588	3.424
7895361			-1.002	4.365
7895388			-0.74	2.963
7895393			0.536	6.487
7895405			1.413	10.351
7895419			-0.647	6.61
7895421			-0.518	3.502
7895425			-1.03	6.88
7895432			-0.788	3.969
7895434			-0.942	4.839
7895440			-0.55	5.232
7895449			-0.872	6.388
7895456			-1.305	6.134
7895461			-0.624	5.035
7895470			-0.599	3.431
7895471			-0.924	5.051
7895481			0.668	9.709
7895482			-0.674	4.032
7895488			-1	4.784
7895492			-0.668	3.583
7895493			-0.561	1.867
7895501			-0.906	7.51
7895507			-0.601	3.057
7895509			-0.994	4.895
7895511			-0.872	5.304
7895524			-0.681	3.811
7895531			-0.61	4.118
7895536			-0.713	5.03
7895540			-0.685	4.015
7895553			-0.847	4.289
7895558			-0.762	4.094
7895561			-1.079	3.291
7895570			-0.82	6.584
7895576			-0.929	3.073
7895585			-0.648	2.466
7895586			-0.594	3.226
7895589			-0.654	3.326
7895591			-1.043	5.454
7895597			-0.792	4.832
7895604			0.82	5.999
7895607			-0.526	2.711
7895608			-0.69	2.498
7895630			-0.993	7.276
7895632			0.778	6.567
7895643			0.694	6.134
7895650			-0.64	3.177
7895654			-0.566	2.334
7895658			0.644	3.018
7895663			-0.927	4.337
7895684			-0.995	4.977
7895690			-0.628	4.596
7895692			-0.649	5.784
7895695			-0.707	3.791
7895697			0.881	6.999
7895709			-0.676	3.403
7895710			-0.549	6.468
7895713			-0.844	1.824
7895715			-0.728	4.873
7895718			-0.5	3.451
7895724			-1.249	10.233
7895728			-0.656	2.264
7895734			-0.65	3.679
7895748			-0.541	4.615
7895751			-0.562	5.167
7895753			-0.85	7.316
7895754			-0.572	2.233
7895755			-0.6	5.46
7895772			-0.525	3.206
7895776			-1.625	10.952
7895794			-0.523	4.989
7895796			-0.865	7.183
7895797			-1.509	9.045
7895810			-0.726	4.121
7895812			-0.75	4.127
7895818			0.834	8.632
7895821			-0.559	2.968
7895827			-0.548	2.828
7895829			-1.031	6.377
7895832			0.689	3.892
7895835			-0.848	4.861
7895839			-0.516	3.321
7895842			0.556	4.608
7895844			-1.126	10.304
7895845			-1.03	9.985
7895849			-1.101	4.408
7895853			0.53	3.071
7895855			-1.049	4.985
7895857			-0.715	2.627
7895860			-0.678	4.102
7895862			-0.575	3.075
7895863			-0.511	4.982
7895866			0.527	2.957
7895869			0.573	2.861
7895872			-0.718	7.274
7895873			0.808	9.13
7895874			-0.612	1.9
7895877			-0.705	4.535
7895894			-1.018	8.32
7895896			-0.643	5.011
7895898			-0.527	3.091
7895901			-1.105	9.458
7895903			0.675	3.843
7895908			0.779	6.503
7895921			-1.141	8.881
7895928			0.522	5.252
7895933			0.733	2.656
7895938			-0.649	8.894
7895943			0.552	2.796
7895945			-1.253	8.149
7895947			-0.572	2.467
7895952			-0.551	2.442
7895959			-1.109	5.149
7895963			1.044	2.83
7895982			0.53	2.64
7895990			-0.575	4.076
7895997			1.124	8.667
7896006			-0.501	2.949
7896017			-0.522	3.618
7896018			-0.575	3.687
7896027			-0.558	3.886
7896030			0.753	4.121
7896033			-0.619	3.054
7896046			-1.178	8.836
7896049			-0.798	8.443
7896052			-0.728	2.965
7896057			-1.384	12.415
7896058			-0.74	4.871
7896063			-0.832	4.591
7896065			-1.108	8.592
7896069			0.655	5.095
7896074			-0.786	4.319
7896082			0.627	5.961
7896086			-0.938	4.508
7896089			1.028	7.208
7896095			-0.637	3.989
7896108			0.623	3.651
7896116			-0.809	5.579
7896123			0.526	5.367
7896128			0.922	6.459
7896137			-0.552	2.916
7896150			-1.208	11.378
7896164			-0.69	5.169
7896171			-0.895	5.606
7896173			-1.166	7.976
7896174			-0.69	5.561
7896177			-0.562	3.895
7896188			1.118	9.718
7896190			-0.703	2.896
7896198			-0.741	7.252
7896199			-0.589	3.856
7896205			0.591	5.807
7896213			-1.331	4.576
7896217			-0.778	4.362
7896221			-0.897	6.862
7896228			-0.606	3.477
7896241			0.65	5.557
7896244			-0.922	6.039
7896245			-0.637	2.786
7896258			0.795	3.938
7896259			-0.803	4.974
7896263			-1.121	8.227
7896271			-0.568	2.334
7896277			-0.734	3.828
7896290			-0.667	4.343
7896291			-0.692	3.487
7896293			-0.501	1.867
7896295			-0.748	3.603
7896311			-0.596	2.477
7896312			-1.012	8.938
7896314			-0.789	4.134
7896323			-0.809	5.461
7896324			0.858	3.856
7896328			-0.774	3.941
7896329			-0.894	8.33
7896331			-0.523	2.885
7896336			-0.654	2.839
7896338			-0.538	3.094
7896340			-0.525	1.771
7896341			-0.836	5.19
7896343			-0.598	3.053
7896348			-1.338	7.164
7896351			-0.938	6.421
7896364			-0.855	5.681
7896365			-0.699	3.973
7896368			-0.546	2.381
7896369			-1.023	5.694
7896381			-1.124	11.579
7896392			-1.039	4.836
7896393			-0.532	3.318
7896395			-0.709	4.278
7896404			-0.796	5.831
7896406			-0.559	1.905
7896411			-0.675	4.63
7896415			-0.505	3.933
7896416			-0.585	6.286
7896418			-0.621	6.012
7896420			-0.531	1.796
7896445			-0.608	3.784
7896446			-0.947	3.06
7896447			-1.075	7.28
7896462			-0.93	3.204
7896466			-0.653	7.127
7896468			0.575	3.61
7896472			0.701	5.432
7896500			-1.026	4.734
7896501			-0.634	6.442
7896502			-1.099	6.615
7896511			-0.653	3.256
7896518			-0.694	3.162
7896520			0.534	3.353
7896523			-0.811	5.853
7896533			0.888	8.21
7896540			-0.962	5.04
7896546			0.775	4.647
7896552			-1.005	2.181
7896558			0.626	4.102
7896565			-0.838	7.6
7896566			-0.878	7.365
7896569			-0.664	3.08
7896574			-0.685	4.437
7896575			-0.524	2.92
7896580			-1.209	9.199
7896581			-0.598	2.757
7896584			-0.832	2.901
7896588			-0.937	5.22
7896601			-0.524	2.642
7896605			-0.529	3.506
7896608			0.61	5.228
7896612			-0.522	2.797
7896625			-0.64	2.843
7896628			-0.567	3.671
7896629			-0.611	3.767
7896640			-1.223	6.777
7896642			-0.625	6.316
7896646			-0.959	4.339
7896648			-1.451	7.497
7896654			-1.061	2.203
7896655			-0.858	5.102
7896656			-0.561	7.295
7896661			-0.959	6.962
7896671			-1.499	10.46
7896676			-0.518	4.704
7896681			-0.538	2.666
7896683			-0.574	4.85
7896684			0.608	5.859
7896688			-1.631	6.979
7896690			1.001	4.801
7896691			-1.439	5.402
7896693			-1.199	3.036
7896694			-1.214	4.458
7896695			-0.594	1.708
7896696			-0.641	3.93
7896699			-0.886	3.579
7896700			-1.854	6.878
7896701			-1.273	5.294
7896703			-0.782	2.398
7896704			-2.903	9.381
7896706			-0.908	3.728
7896707			0.815	3.289
7896708			-1.831	5.056
7896709			-0.804	2.599
7896710			-1.11	2.926
7896711			-0.724	2.624
7896713			-0.643	3.655
7896716			-0.564	4.257
7896717			-1.05	4.674
7896718			-1.837	7.237
7896719			-1.292	4.887
7896720			0.69	1.784
7896721			-0.634	2.242
7896722			-0.768	4.332
7896726			-1.011	3.437
7896727			-1.102	4.795
7896728			-1.247	3.84
7896744	OR4F29///OR4F21///OR4F16///OR4F3	olfactory receptor family 4 subfamily F member 29///olfactory receptor family 4 subfamily F member 21///olfactory receptor family 4 subfamily F member 16///olfactory receptor family 4 subfamily F member 3	-0.538	2.083
7896746			1.574	10.728
7896748			-1.142	1.772
7896750			0.764	4.207
7896822	AGRN	agrin	-0.818	5.391
7897034	GABRD	gamma-aminobutyric acid type A receptor delta subunit	-0.539	4.668
7897044	PRKCZ	protein kinase C zeta	0.944	9.411
7897132	PRDM16	PR/SET domain 16	1.024	10.922
7897172	TPRG1L	tumor protein p63 regulated 1-like	0.928	9.844
7897227	AJAP1	adherens junctions associated protein 1	0.749	5.104
7897236	KCNAB2	potassium voltage-gated channel subfamily A regulatory beta subunit 2	0.984	4.653
7897288	ESPN	espin	0.596	7.988
7897441	H6PD	hexose-6-phosphate dehydrogenase/glucose 1-dehydrogenase	-0.741	3.794
7897449	SPSB1	splA/ryanodine receptor domain and SOCS box containing 1	-0.87	2.819
7897460	SLC25A33	solute carrier family 25 member 33	1.148	8.526
7897522	RBP7	retinol binding protein 7	-1.036	3.096
7897620	PGD	phosphogluconate dehydrogenase	1.023	4.177
7897745	AGTRAP///BRAF	angiotensin II receptor associated protein///B-Raf proto-oncogene, serine/threonine kinase	0.663	5.252
7897801	RNU5E-1	RNA, U5E small nuclear 1	1.383	4.139
7897824	MFN2	mitofusin 2	0.79	8.283
7897877	TNFRSF1B	TNF receptor superfamily member 1B	-0.862	4.17
7898161	EFHD2	EF-hand domain family member D2	-0.673	3.652
7898249	SLC25A34	solute carrier family 25 member 34	0.711	5.588
7898256	TMEM82	transmembrane protein 82	0.68	6.773
7898300	CLCNKA	chloride voltage-gated channel Ka	3.15	14.847
7898314	CLCNKB	chloride voltage-gated channel Kb	4.525	21.451
7898357	LOC102724562///MST1L///MST1P2///MST1	macrophage stimulating 1 pseudogene///macrophage stimulating 1 like///macrophage stimulating 1 pseudogene 2///macrophage stimulating 1	1.704	10.526
7898483	ARHGEF10L	Rho guanine nucleotide exchange factor 10 like	0.754	7.888
7898521	IGSF21	immunoglobin superfamily member 21	-0.528	2.167
7898570			0.701	8.478
7898627	VWA5B1	von Willebrand factor A domain containing 5B1	0.984	12.171
7898663	PINK1	PTEN induced putative kinase 1	0.98	10.054
7898677	HS6ST1	heparan sulfate 6-O-sulfotransferase 1	1.186	7.763
7898693	ALPL	alkaline phosphatase, liver/bone/kidney	1.86	3.721
7898739	CDC42	cell division cycle 42	-0.559	6.474
7898793	C1QA	complement C1q A chain	-1.283	4.787
7898799	C1QC	complement C1q C chain	-2	7.948
7898805	C1QB	complement C1q B chain	-1.923	7
7899016	SDHD	succinate dehydrogenase complex subunit D	1.394	16.263
7899023	LDLRAP1	low density lipoprotein receptor adaptor protein 1	0.594	7.895
7899029	MAN1C1	mannosidase alpha class 1C member 1	1.876	12.697
7899057	MTFR1L	mitochondrial fission regulator 1 like	1.166	13.476
7899096	ZNF593	zinc finger protein 593	0.694	7.926
7899101	CNKSR1	connector enhancer of kinase suppressor of Ras 1	0.623	7.191
7899160	CD52	CD52 molecule	-1.058	3.834
7899173	DHDDS	dehydrodolichyl diphosphate synthase subunit	0.558	5.232
7899192	RPS6KA1	ribosomal protein S6 kinase A1	0.665	5.677
7899289	WDTC1	WD and tetratricopeptide repeats 1	0.863	12.033
7899346	TMA7	translation machinery associated 7 homolog	1.057	13.143
7899392	SCARNA1	small Cajal body-specific RNA 1	0.646	6.913
7899394	THEMIS2	thymocyte selection associated family member 2	-1.295	5.363
7899407	SMPDL3B	sphingomyelin phosphodiesterase acid like 3B	0.915	4.956
7899424	ATPIF1	ATPase inhibitory factor 1	0.649	6.134
7899436	SESN2	sestrin 2	1.199	8.856
7899484			-0.586	4.27
7899499	RAB42	RAB42, member RAS oncogene family	-0.709	4.078
7899534	EPB41	erythrocyte membrane protein band 4.1	-0.536	2.495
7899562	PTPRU	protein tyrosine phosphatase, receptor type U	-0.943	4.105
7899627	TINAGL1	tubulointerstitial nephritis antigen like 1	0.689	2.96
7899821	KIAA1522	KIAA1522	0.688	5.474
7899829	S100PBP	S100P binding protein	-0.626	6.626
7899870	ZNF362	zinc finger protein 362	0.639	6.764
7899939	GJA4	gap junction protein alpha 4	-0.88	2.794
7900009	AGO4	argonaute 4, RISC catalytic component	-0.593	5.067
7900159	DNALI1	dynein axonemal light intermediate chain 1	0.743	3.253
7900192	C1orf122	chromosome 1 open reading frame 122	0.744	14.576
7900395	RLF	rearranged L-myc fusion	-1.13	11.457
7900407			-0.585	6.519
7900426	SMAP2	small ArfGAP2	-0.831	3.804
7900461	ZNF684	zinc finger protein 684	0.546	6.692
7900540	RIMKLA	ribosomal modification protein rimK like family member A	-1.135	6.236
7900555	CCDC30	coiled-coil domain containing 30	0.673	4.211
7900633			-0.925	4.763
7900888	IPO13	importin 13	1.168	10.012
7900922	ATP6V0B	ATPase H+ transporting V0 subunit b	0.982	13.272
7901102	MMACHC	methylmalonic aciduria (cobalamin deficiency) cblC type, with homocystinuria	0.754	9.884
7901110	AKR1A1	aldo-keto reductase family 1 member A1	1.488	9.355
7901175	TSPAN1	tetraspanin 1	2.62	5.055
7901229	FAAH	fatty acid amide hydrolase	1.128	5.935
7901272	CYP4X1	cytochrome P450 family 4 subfamily X member 1	1.037	4.876
7901293	CYP4A22	cytochrome P450 family 4 subfamily A member 22	1.244	3.236
7901316	SLC5A9	solute carrier family 5 member 9	0.941	1.785
7901336	STRADB	STE20-related kinase adaptor beta	0.846	4.545
7901497	ZYG11A	zyg-11 family member A, cell cycle regulator	1.512	7.63
7901513	SCP2	sterol carrier protein 2	0.728	6.896
7901549	CPT2	carnitine palmitoyltransferase 2	0.989	5.386
7901565	DIO1	deiodinase, iodothyronine type I	5.388	19.685
7901613	ACOT11	acyl-CoA thioesterase 11	2.217	17.57
7901687	TMEM61	transmembrane protein 61	0.52	7.327
7901691	BSND	barttin CLCNK type accessory beta subunit	0.893	11.308
7901804	PATJ	PATJ, crumbs cell polarity complex component	0.776	2.859
7901856	LAMTOR5P1	late endosomal/lysosomal adaptor, MAPK and MTOR activator 5 pseudogene 1	0.599	3.751
7901883	ANGPTL3	angiopoietin like 3	3.213	6.526
7901915	ALG6	ALG6, alpha-1,3-glucosyltransferase	-0.51	6.521
7901993	CACHD1	cache domain containing 1	1.041	5.144
7902038	AK4	adenylate kinase 4	0.511	3.905
7902043	DNAJC6	DnaJ heat shock protein family (Hsp40) member C6	0.838	6.617
7902227	GADD45A	growth arrest and DNA damage inducible alpha	0.792	3.466
7902290	CTH	cystathionine gamma-lyase	1.827	11.35
7902367	ACADM	acyl-CoA dehydrogenase, C-4 to C-12 straight chain	1.458	7.814
7902518	GIPC2	GIPC PDZ domain containing family member 2	1.312	3.093
7902541	IFI44L	interferon induced protein 44 like	-1.279	3.109
7902553	IFI44	interferon induced protein 44	-1.307	6.273
7902771	SH3GLB1	SH3 domain containing GRB2 like endophilin B1	-0.531	5.042
7902848			-0.723	5.785
7902874	LRRC8C	leucine rich repeat containing 8 family member C	-0.95	7.676
7902883	LRRC8D	leucine rich repeat containing 8 family member D	0.713	5.847
7902913	CDC7	cell division cycle 7	-0.535	2.903
7903119	ABCD3	ATP binding cassette subfamily D member 3	0.871	6.348
7903162	TMEM56-RWDD3///TMEM56	TMEM56-RWDD3 readthrough///transmembrane protein 56	0.693	2.289
7903358	VCAM1	vascular cell adhesion molecule 1	-1.034	1.82
7903369	SLC30A7	solute carrier family 30 member 7	-0.595	10.021
7903389			-0.738	5.006
7903393	S1PR1	sphingosine-1-phosphate receptor 1	-0.598	1.779
7903461	NTNG1	netrin G1	1.436	11.633
7903474			1.014	12.081
7903507	FAM102B	family with sequence similarity 102 member B	-0.927	4.758
7903519	PRPF38B	pre-mRNA processing factor 38B	-0.562	6.034
7903667	SYPL2	synaptophysin like 2	0.834	8.692
7903717	MIR197	microRNA 197	-0.694	5.939
7903742	GSTM4	glutathione S-transferase mu 4	0.871	4.363
7903753	ERVK11-1///GSTM2	endogenous retrovirus group K11 member 1///glutathione S-transferase mu 2 (muscle)	0.585	2.513
7903777	GSTM5	glutathione S-transferase mu 5	1.17	7.968
7903786	CSF1	colony stimulating factor 1	-0.86	4.938
7903803	AHCYL1	adenosylhomocysteinase like 1	0.646	9.534
7903854	SLC6A17	solute carrier family 6 member 17	0.644	7.168
7903867	KCNC4	potassium voltage-gated channel subfamily C member 4	0.523	4.211
7903893	CD53	CD53 molecule	-1.892	7.751
7903980	C1orf162	chromosome 1 open reading frame 162	-2.082	9.415
7904036	CAPZA1	capping actin protein of muscle Z-line alpha subunit 1	-0.611	6.193
7904048			-0.707	7.438
7904084	AKR7A2P1	aldo-keto reductase family 7 member A2 pseudogene 1	0.677	7.571
7904106	MAGI3	membrane associated guanylate kinase, WW and PDZ domain containing 3	0.968	5.932
7904254	ATP1A1	ATPase Na+/K+ transporting subunit alpha 1	1.547	15.461
7904287	CD2	CD2 molecule	-1.064	3.029
7904293	PTGFRN	prostaglandin F2 receptor inhibitor	-1.11	3.168
7904361	FAM46C	family with sequence similarity 46 member C	0.947	3.798
7904396	HAO2	hydroxyacid oxidase 2	4.011	7.223
7904433	PHGDH	phosphoglycerate dehydrogenase	3.329	15.556
7904452	FAM72A///FAM72D///FAM72B	family with sequence similarity 72 member A///family with sequence similarity 72 member D///family with sequence similarity 72 member B	-0.734	6.364
7904478	LINC00328	long intergenic non-protein coding RNA 328	-0.528	2.183
7904574	NBPF25P///NBPF19///NBPF20///NBPF10///NBPF8///NBPF9///NBPF15///NBPF11///NBPF12///NBPF3///NBPF1///NBPF14	neuroblastoma breakpoint family member 25, pseudogene///neuroblastoma breakpoint family member 19///neuroblastoma breakpoint family member 20///neuroblastoma breakpoint family member 10///neuroblastoma breakpoint family member 8///neuroblastoma breakpoint family member 9///neuroblastoma breakpoint family member 15///neuroblastoma breakpoint family member 11///neuroblastoma breakpoint family membe…	-0.598	8.047
7904693			-1.142	5.903
7904843	PDZK1P1///PDZK1	PDZ domain containing 1 pseudogene 1///PDZ domain containing 1	1.851	3.128
7904853	GPR89A///GPR89B	G protein-coupled receptor 89A///G protein-coupled receptor 89B	0.814	6.27
7904881	PDIA3P1///PDIA3	protein disulfide isomerase family A member 3 pseudogene 1///protein disulfide isomerase family A member 3	-0.53	6.862
7904883	CHD1L	chromodomain helicase DNA binding protein 1 like	-0.68	2.946
7904907	BCL9	B-cell CLL/lymphoma 9	0.865	7.824
7904930	GPR89A///GPR89B	G protein-coupled receptor 89A///G protein-coupled receptor 89B	0.792	6.252
7904969	VOPP1	vesicular, overexpressed in cancer, prosurvival protein 1	-0.683	4.535
7904974	PFN1P2	profilin 1 pseudogene 2	-0.526	2.652
7904976	NBPF25P///NBPF19///NBPF20///NBPF10///NBPF8///NBPF9///NBPF15///NBPF11///NBPF12///NBPF3///NBPF1///NBPF14	neuroblastoma breakpoint family member 25, pseudogene///neuroblastoma breakpoint family member 19///neuroblastoma breakpoint family member 20///neuroblastoma breakpoint family member 10///neuroblastoma breakpoint family member 8///neuroblastoma breakpoint family member 9///neuroblastoma breakpoint family member 15///neuroblastoma breakpoint family member 11///neuroblastoma breakpoint family membe…	-0.591	8.204
7904999	NBPF25P///NBPF19///NBPF20///NBPF10///NBPF8///NBPF9///NBPF15///NBPF11///NBPF12///NBPF3///NBPF1///NBPF14	neuroblastoma breakpoint family member 25, pseudogene///neuroblastoma breakpoint family member 19///neuroblastoma breakpoint family member 20///neuroblastoma breakpoint family member 10///neuroblastoma breakpoint family member 8///neuroblastoma breakpoint family member 9///neuroblastoma breakpoint family member 15///neuroblastoma breakpoint family member 11///neuroblastoma breakpoint family membe…	-0.587	8.243
7905047	FCGR1CP///FCGR1B///FCGR1A	Fc fragment of IgG receptor Ic, pseudogene///Fc fragment of IgG receptor Ib///Fc fragment of IgG receptor Ia	-2.608	8.763
7905060	FCGR1CP///FCGR1B///FCGR1A	Fc fragment of IgG receptor Ic, pseudogene///Fc fragment of IgG receptor Ib///Fc fragment of IgG receptor Ia	-2.298	8.245
7905085	HIST2H3D///HIST2H3A///HIST2H3C	histone cluster 2, H3d///histone cluster 2, H3a///histone cluster 2, H3c	-0.506	3.452
7905088	HIST2H2AC	histone cluster 2, H2ac	0.87	7.102
7905116	PLEKHO1	pleckstrin homology domain containing O1	-0.638	3.402
7905233	ADAMTSL4	ADAMTS like 4	-0.746	3.704
7905283	ANXA9	annexin A9	2.625	12.457
7905324	C1orf56	chromosome 1 open reading frame 56	0.832	10.498
7905406	CGN	cingulin	1.338	10.341
7905428	TUFT1	tuftelin 1	0.655	1.924
7905571	S100A9	S100 calcium binding protein A9	-0.868	3.044
7905664	SLC27A3	solute carrier family 27 member 3	-0.792	3.559
7905826	CKS1B	CDC28 protein kinase regulatory subunit 1B	-0.589	7.679
7905986	FDPS	farnesyl diphosphate synthase	0.519	4.796
7906079	RAB25	RAB25, member RAS oncogene family	2.975	18.813
7906107	SEMA4A	semaphorin 4A	0.729	3.726
7906128	SLC25A44	solute carrier family 25 member 44	1.043	6.947
7906163	RHBG	Rh family B glycoprotein (gene/pseudogene)	2.195	16.898
7906185	NAXE///NAXE	NAD(P)HX epimerase///NAD(P)HX epimerase	0.7	5.893
7906264	PEAR1	platelet endothelial aggregation receptor 1	-0.59	1.714
7906330	CD1D	CD1d molecule	-0.68	7.186
7906377	MNDA	myeloid cell nuclear differentiation antigen	-0.966	4.355
7906386	PYHIN1	pyrin and HIN domain family member 1	-1.125	3.4
7906400	IFI16	interferon gamma inducible protein 16	-1.422	7.896
7906443	FCER1A	Fc fragment of IgE receptor Ia	0.667	3.592
7906475	FCRL6	Fc receptor like 6	-0.904	4.688
7906486	SLAMF8	SLAM family member 8	-1.552	5.528
7906642	KLHDC9	kelch domain containing 9	0.561	7.738
7906652	NIT1	nitrilase 1	0.699	6.314
7906703	NDUFS2	NADH:ubiquinone oxidoreductase core subunit S2	0.889	15.974
7906720	FCER1G	Fc fragment of IgE receptor Ig	-1.963	7.934
7906746	SDHC	succinate dehydrogenase complex subunit C	0.948	6.258
7906757	FCGR2A	Fc fragment of IgG receptor IIa	-1.388	5.137
7906767	FCGR2C///FCGR2B	Fc fragment of IgG receptor IIc (gene/pseudogene)///Fc fragment of IgG receptor IIb	-1.48	6.119
7906775	HSPA7///HSPA6	heat shock protein family A (Hsp70) member 7///heat shock protein family A (Hsp70) member 6	-0.677	2.995
7906777	FCGR2B	Fc fragment of IgG receptor IIb	-1.36	4.391
7906838	NOS1AP	nitric oxide synthase 1 adaptor protein	0.578	5.645
7906904	HSD17B7P2///HSD17B7	hydroxysteroid 17-beta dehydrogenase 7 pseudogene 2///hydroxysteroid 17-beta dehydrogenase 7	-0.949	7.783
7906954	PBX1	PBX homeobox 1	1.291	7.221
7907079	RCSD1	RCSD domain containing 1	-0.615	4.309
7907090			-0.564	6.469
7907092	MPZL1	myelin protein zero like 1	-0.607	4.818
7907146	TBX19	T-box 19	-0.66	7.029
7907160	ATP1B1	ATPase Na+/K+ transporting subunit beta 1	0.622	2.169
7907183	C1orf112	chromosome 1 open reading frame 112	-0.501	5.843
7907286	FMO1	flavin containing monooxygenase 1	2.854	5.142
7907297	FMO4	flavin containing monooxygenase 4	2.451	11.463
7907349			-0.78	4.464
7907439	PRDX6	peroxiredoxin 6	0.709	8.153
7907466	DARS2	aspartyl-tRNA synthetase 2, mitochondrial	0.762	8.751
7907572	PAPPA2	pappalysin 2	2.645	7.312
7907655			0.648	2.705
7907702	SOAT1	sterol O-acyltransferase 1	-0.657	4.54
7907893	MR1	major histocompatibility complex, class I-related	-0.568	3.405
7908041	LAMC1	laminin subunit gamma 1	-1.119	8.394
7908204	HMCN1	hemicentin 1	-1.26	4.277
7908347	OCLM	oculomedin	-1.33	7.703
7908388	RGS1	regulator of G-protein signaling 1	-2.789	14.004
7908553	PTPRC	protein tyrosine phosphatase, receptor type C	-1.714	6.372
7908597	NR5A2	nuclear receptor subfamily 5 group A member 2	-1.425	7.293
7908610			-0.578	4.432
7908614	CAMSAP2	calmodulin regulated spectrin associated protein family member 2	-0.568	5.262
7908694	NAV1	neuron navigator 1	-0.711	2.49
7908861	OCR1	ovarian cancer-related protein 1	-0.96	8.025
7908879	PPFIA4	PTPRF interacting protein alpha 4	-1.162	8.027
7908917	BTG2	BTG anti-proliferation factor 2	0.529	1.693
7908924	PRELP	proline and arginine rich end leucine rich repeat protein	1.151	3.856
7908940	ATP2B4	ATPase plasma membrane Ca2+ transporting 4	-0.927	7.668
7909027	NFASC	neurofascin	1.387	8.574
7909104	CDK18	cyclin dependent kinase 18	-1.438	6.961
7909127	MFSD4A	major facilitator superfamily domain containing 4A	2.395	11.121
7909140			0.966	4.095
7909146	FAM72A///FAM72D///FAM72B	family with sequence similarity 72 member A///family with sequence similarity 72 member D///family with sequence similarity 72 member B	-0.71	5.404
7909155	AVPR1B	arginine vasopressin receptor 1B	-0.616	2.447
7909214	RASSF5	Ras association domain family member 5	-0.957	3.718
7909285	PFKFB2	6-phosphofructo-2-kinase/fructose-2,6-biphosphatase 2	2.497	17.292
7909350	CR2	complement component 3d receptor 2	2.054	7.776
7909425	CAMK1G	calcium/calmodulin dependent protein kinase IG	0.639	4.86
7909441	G0S2	G0/G1 switch 2	1.53	4.344
7909478	DIEXF	digestive organ expansion factor homolog (zebrafish)	-0.509	4.264
7909545	TRAF5	TNF receptor associated factor 5	-0.881	5.461
7909561	LINC00467	long intergenic non-protein coding RNA 467	0.768	9.651
7909568	DTL	denticleless E3 ubiquitin protein ligase homolog	-1.48	4.94
7909628	FLVCR1	feline leukemia virus subgroup C cellular receptor 1	-0.548	5.253
7909689	SMYD2	SET and MYND domain containing 2	-1.053	11.312
7909708	CENPF	centromere protein F	-0.928	3.589
7909745	KCTD3	potassium channel tetramerization domain containing 3	-0.681	3.165
7909768	SPATA17	spermatogenesis associated 17	0.643	4.829
7909801	LYPLAL1	lysophospholipase like 1	0.689	5.198
7909862	C1orf115	chromosome 1 open reading frame 115	0.953	8.104
7909866	MARC2///MARC2	mitochondrial amidoxime reducing component 2///mitochondrial amidoxime reducing component 2	1.646	6.614
7909890	HLX	H2.0 like homeobox	-0.501	5.04
7910001	DEGS1	delta 4-desaturase, sphingolipid 1	-0.651	3.424
7910111	EPHX1	epoxide hydrolase 1	1.341	8.366
7910164	COQ8A	coenzyme Q8A	1.236	11.094
7910198	ZNF678	zinc finger protein 678	-0.7	5.996
7910379	DUSP5P1	dual specificity phosphatase 5 pseudogene 1	-0.875	3.858
7910381	DUSP5P1	dual specificity phosphatase 5 pseudogene 1	-1.076	5.357
7910383			-0.652	4.153
7910950	KMO	kynurenine 3-monooxygenase (kynurenine 3-hydroxylase)	1.068	1.855
7911085	COX20	COX20, cytochrome c oxidase assembly factor	0.699	6.891
7911092			0.746	5.748
7911155	SCCPDH	saccharopine dehydrogenase (putative)	0.572	4.747
7911178	NLRP3	NLR family pyrin domain containing 3	-0.567	2.09
7911335			2.22	9.116
7911337			2.334	8.384
7911339			2.192	9.671
7911345	OR4F29///OR4F21///OR4F16///OR4F3	olfactory receptor family 4 subfamily F member 29///olfactory receptor family 4 subfamily F member 21///olfactory receptor family 4 subfamily F member 16///olfactory receptor family 4 subfamily F member 3	-0.538	2.083
7911529	MXRA8	matrix remodeling associated 8	0.51	2.196
7911559	MRPL20	mitochondrial ribosomal protein L20	0.754	8.101
7911568	SSU72	SSU72 homolog, RNA polymerase II CTD phosphatase	0.525	6.913
7911754	TNFRSF14	TNF receptor superfamily member 14	-0.822	6.52
7911796	LINC00982	long intergenic non-protein coding RNA 982	1.13	10.47
7911993	ICMT	isoprenylcysteine carboxyl methyltransferase	0.884	11.684
7912112	DNAJC11	DnaJ heat shock protein family (Hsp40) member C11	1.008	10.328
7912145	TNFRSF9	TNF receptor superfamily member 9	-1.505	3.693
7912196			-0.619	3.833
7912198	ENO1	enolase 1	-0.511	3.32
7912250			-0.852	12.324
7912292	LZIC	leucine zipper and CTNNBIP1 domain containing	0.509	2.853
7912303	DFFA	DNA fragmentation factor subunit alpha	0.608	9.71
7912316	CASZ1	castor zinc finger 1	0.776	5.443
7912343	CASZ1	castor zinc finger 1	0.821	3.948
7912347	CASZ1	castor zinc finger 1	1.048	3.847
7912412	MTOR	mechanistic target of rapamycin	0.578	7.265
7912646	CASP9	caspase 9	0.812	8.706
7912659	AGMAT	agmatinase	3.793	8.388
7912670	UQCRHL///UQCRH///UQCRHL///GNA13	ubiquinol-cytochrome c reductase hinge protein like///ubiquinol-cytochrome c reductase hinge protein///ubiquinol-cytochrome c reductase hinge protein like///G protein subunit alpha 13	0.712	3.479
7912863	LOC102724562///MST1L///MST1P2///MST1	macrophage stimulating 1 pseudogene///macrophage stimulating 1 like///macrophage stimulating 1 pseudogene 2///macrophage stimulating 1	1.928	11.528
7912928	SDHB	succinate dehydrogenase complex iron sulfur subunit B	1.189	12.359
7912975	ALDH4A1	aldehyde dehydrogenase 4 family member A1	3.35	12.839
7913138	AKR7L	aldo-keto reductase family 7 like (gene/pseudogene)	0.778	3.766
7913146	AKR7A3	aldo-keto reductase family 7 member A3	1.961	11.747
7913156	AKR7A2	aldo-keto reductase family 7 member A2	1.273	9.32
7913206	RNF186	ring finger protein 186	1.76	4.641
7913237	CAMK2N1	calcium/calmodulin dependent protein kinase II inhibitor 1	0.818	3.932
7913242	MUL1	mitochondrial E3 ubiquitin protein ligase 1	0.625	6.012
7913385	RAP1GAP	RAP1 GTPase activating protein	2.105	10.177
7913450	HSPG2	heparan sulfate proteoglycan 2	-1.136	4.522
7913609	ASAP3	ArfGAP with SH3 domain, ankyrin repeat and PH domain 3	0.743	13.218
7913682	HMGCL	3-hydroxymethyl-3-methylglutaryl-CoA lyase	1.502	10.688
7913727	MYOM3	myomesin 3	1.508	6.395
7913805	RUNX3	runt related transcription factor 3	-0.604	3.801
7913858	PAQR7	progestin and adipoQ receptor family member 7	1.299	14.057
7913883	PAFAH2	platelet activating factor acetylhydrolase 2	0.748	9.174
7913896	SLC30A2	solute carrier family 30 member 2	2.232	12.874
7914000	NR0B2	nuclear receptor subfamily 0 group B member 2	1.127	10.561
7914003	KDF1	keratinocyte differentiation factor 1	0.581	8.489
7914112	FGR	FGR proto-oncogene, Src family tyrosine kinase	-0.852	4.326
7914202	SNHG12///SNORA16A///SNORA61///SNORA44///SNHG12	small nucleolar RNA host gene 12///small nucleolar RNA, H/ACA box 16A///small nucleolar RNA, H/ACA box 61///small nucleolar RNA, H/ACA box 44///small nucleolar RNA host gene 12	-1.615	8.239
7914212	SNORA61///SNHG12	small nucleolar RNA, H/ACA box 61///small nucleolar RNA host gene 12	-0.998	2.882
7914216	SNORA16A///SNHG12	small nucleolar RNA, H/ACA box 16A///small nucleolar RNA host gene 12	-0.74	3.283
7914270	LAPTM5	lysosomal protein transmembrane 5	-2.054	8.956
7914282	SDC3	syndecan 3	-0.848	5.423
7914342	FABP3	fatty acid binding protein 3	0.796	1.732
7914354	PEF1	penta-EF-hand domain containing 1	0.698	11.411
7914665			-0.682	3.861
7914923	OSCP1	organic solute carrier partner 1	0.595	5.366
7914938			1.063	3.822
7914940	MRPS15	mitochondrial ribosomal protein S15	0.659	7.96
7914950	CSF3R	colony stimulating factor 3 receptor	-1.148	4.51
7914974	GRIK3	glutamate ionotropic receptor kainate type subunit 3	-1.587	4.852
7915207	PABPC4	poly(A) binding protein cytoplasmic 4	-0.528	4.043
7915284			-0.572	5.692
7915392	HIVEP3	human immunodeficiency virus type I enhancer binding protein 3	-0.503	3.587
7915408	FOXJ3	forkhead box J3	-0.579	6.174
7915425	ZMYND12	zinc finger MYND-type containing 12	0.763	8.462
7915435	CLDN19	claudin 19	0.796	5.133
7915444	P3H1	prolyl 3-hydroxylase 1	-0.575	4.749
7915472	SLC2A1	solute carrier family 2 member 1	-2.465	15.511
7915500	C1orf210	chromosome 1 open reading frame 210	1.87	7.47
7915567	ERI3	ERI1 exoribonuclease family member 3	0.639	7.889
7915578	TMEM53	transmembrane protein 53	1.223	19.074
7915733	PRDX1	peroxiredoxin 1	0.589	8.186
7915827	LRRC41	leucine rich repeat containing 41	-0.826	3.791
7915846	MKNK1	MAP kinase interacting serine/threonine kinase 1	-0.553	6.508
7915870	ATPAF1	ATP synthase mitochondrial F1 complex assembly factor 1	0.592	7.779
7915902	CYP4A11	cytochrome P450 family 4 subfamily A member 11	4.061	7.191
7915910	PDZK1IP1	PDZK1 interacting protein 1	1.756	5.801
7915926	STIL	SCL/TAL1 interrupting locus	-0.589	2.68
7915971	AGBL4	ATP/GTP binding protein like 4	0.736	14.631
7916016			-0.666	4.515
7916219	COA7	cytochrome c oxidase assembly factor 7 (putative)	0.733	7.178
7916229	ECHDC2	enoyl-CoA hydratase domain containing 2	0.777	5.521
7916412	FAM151A	family with sequence similarity 151 member A	3.989	14.255
7916506	C1orf168	chromosome 1 open reading frame 168	1.809	17.859
7916570	OMA1	OMA1 zinc metallopeptidase	0.661	7.734
7916584	TACSTD2	tumor-associated calcium signal transducer 2	3.226	9.84
7916592	MYSM1	Myb like, SWIRM and MPN domains 1	-0.757	12.678
7916609	JUN	Jun proto-oncogene, AP-1 transcription factor subunit	-0.819	3.965
7916616	CYP2J2	cytochrome P450 family 2 subfamily J member 2	-3.218	6.835
7916727	ITGB3BP	integrin subunit beta 3 binding protein	-0.609	5.519
7916853	DIRAS3	DIRAS family GTPase 3	0.759	10.822
7916862	WLS	wntless Wnt ligand secretion mediator	1.635	11.019
7916944	PTGER3	prostaglandin E receptor 3	1.403	4.653
7916984	MIR186	microRNA 186	-0.71	4.97
7916986	NEGR1	neuronal growth regulator 1	1.32	4.558
7917080	DLSTP1	dihydrolipoamide S-succinyltransferase pseudogene 1	1.029	14.899
7917182	ADGRL4	adhesion G protein-coupled receptor L4	-1.327	3.919
7917199	TTLL7	tubulin tyrosine ligase like 7	-0.733	2.802
7917255	SSX2IP	SSX family member 2 interacting protein	0.6	4.403
7917304	MCOLN3	mucolipin 3	1.851	8.324
7917322	SYDE2	synapse defective Rho GTPase homolog 2	0.696	4.681
7917347	DDAH1	dimethylarginine dimethylaminohydrolase 1	0.814	3.184
7917516	GBP1P1///GBP3///GBP1	guanylate binding protein 1 pseudogene 1///guanylate binding protein 3///guanylate binding protein 1	-1.053	4.709
7917528			-0.985	4.21
7917530	GBP2	guanylate binding protein 2	-1.992	8.255
7917532	GBP2	guanylate binding protein 2	-1.798	8.115
7917561	GBP4	guanylate binding protein 4	-0.872	1.951
7917576	GBP5	guanylate binding protein 5	-1.894	4.358
7917649	TGFBR3	transforming growth factor beta receptor 3	1.479	6.337
7917946	PLPPR5	phospholipid phosphatase related 5	-1.838	3.333
7917954	FRRS1	ferric chelate reductase 1	-1.099	5.997
7918008	DBT	dihydrolipoamide branched chain transacylase E2	1.007	12.421
7918149			0.612	5.389
7918188	SLC25A24	solute carrier family 25 member 24	-0.523	5.702
7918255	CLCC1	chloride channel CLIC like 1	-0.661	12.172
7918323	SORT1	sortilin 1	1.087	8.117
7918379	GSTM3	glutathione S-transferase mu 3	2.925	11.824
7918426	SLC16A4	solute carrier family 16 member 4	0.98	2.442
7918437	LAMTOR5	late endosomal/lysosomal adaptor, MAPK and MTOR activator 5	1.152	7.924
7918467	LRIF1	ligand dependent nuclear receptor interacting factor 1	-0.538	1.959
7918474	DRAM2///DRAM2	DNA damage regulated autophagy modulator 2///DNA damage regulated autophagy modulator 2	-0.539	4.43
7918533	TMIGD3///ADORA3///TMIGD3///ADORA3	transmembrane and immunoglobulin domain containing 3///adenosine A3 receptor///transmembrane and immunoglobulin domain containing 3///adenosine A3 receptor	-1.598	6.915
7918622	SLC16A1	solute carrier family 16 member 1	-1.215	4.753
7918657	PTPN22	protein tyrosine phosphatase, non-receptor type 22	-1.253	5.143
7918857	TSPAN2	tetraspanin 2	0.597	2.137
7918913	IGSF3	immunoglobulin superfamily member 3	0.583	2.601
7918936	VTCN1	V-set domain containing T cell activation inhibitor 1	3.079	13.176
7918973	SPAG17	sperm associated antigen 17	-0.753	1.763
7919028	TBX15	T-box 15	-0.772	3.507
7919049			0.642	3.492
7919055	HMGCS2	3-hydroxy-3-methylglutaryl-CoA synthase 2	3.554	9.268
7919095	NOTCH2	notch 2	-0.607	4.995
7919133	FCGR1CP///FCGR1B///FCGR1A	Fc fragment of IgG receptor Ic, pseudogene///Fc fragment of IgG receptor Ib///Fc fragment of IgG receptor Ia	-2.323	8.128
7919151	RNVU1-1	RNA, variant U1 small nuclear 1	0.518	2.12
7919160	RNVU1-4	RNA, variant U1 small nuclear 4	-0.557	3.715
7919166	RNVU1-4	RNA, variant U1 small nuclear 4	-0.557	3.715
7919193	NUDT4P1///NUDT4P2///NUDT4	nudix hydrolase 4 pseudogene 1///nudix hydrolase 4 pseudogene 2///nudix hydrolase 4	0.85	5.477
7919251	GPR89A///GPR89B	G protein-coupled receptor 89A///G protein-coupled receptor 89B	0.779	6.209
7919271	NBPF25P///NBPF19///NBPF20///NBPF10///NBPF8///NBPF9///NBPF15///NBPF11///NBPF12///NBPF3///NBPF1///NBPF14	neuroblastoma breakpoint family member 25, pseudogene///neuroblastoma breakpoint family member 19///neuroblastoma breakpoint family member 20///neuroblastoma breakpoint family member 10///neuroblastoma breakpoint family member 8///neuroblastoma breakpoint family member 9///neuroblastoma breakpoint family member 15///neuroblastoma breakpoint family member 11///neuroblastoma breakpoint family membe…	-0.551	8.148
7919314	FMO5	flavin containing monooxygenase 5	3.118	16.856
7919340	GJA5	gap junction protein alpha 5	0.697	1.957
7919351	NBPF25P///NBPF19///NBPF20///NBPF10///NBPF8///NBPF9///NBPF15///NBPF11///NBPF12///NBPF3///NBPF1///NBPF14	neuroblastoma breakpoint family member 25, pseudogene///neuroblastoma breakpoint family member 19///neuroblastoma breakpoint family member 20///neuroblastoma breakpoint family member 10///neuroblastoma breakpoint family member 8///neuroblastoma breakpoint family member 9///neuroblastoma breakpoint family member 15///neuroblastoma breakpoint family member 11///neuroblastoma breakpoint family membe…	-0.561	8.309
7919392	RNVU1-1	RNA, variant U1 small nuclear 1	0.518	2.12
7919412	NBPF25P///NBPF19///NBPF20///NBPF10///NBPF8///NBPF9///NBPF15///NBPF11///NBPF12///NBPF3///NBPF1///NBPF14	neuroblastoma breakpoint family member 25, pseudogene///neuroblastoma breakpoint family member 19///neuroblastoma breakpoint family member 20///neuroblastoma breakpoint family member 10///neuroblastoma breakpoint family member 8///neuroblastoma breakpoint family member 9///neuroblastoma breakpoint family member 15///neuroblastoma breakpoint family member 11///neuroblastoma breakpoint family membe…	-0.571	8.14
7919438	NBPF25P///NBPF19///NBPF20///NBPF10///NBPF8///NBPF9///NBPF15///NBPF11///NBPF12///NBPF3///NBPF1///NBPF14	neuroblastoma breakpoint family member 25, pseudogene///neuroblastoma breakpoint family member 19///neuroblastoma breakpoint family member 20///neuroblastoma breakpoint family member 10///neuroblastoma breakpoint family member 8///neuroblastoma breakpoint family member 9///neuroblastoma breakpoint family member 15///neuroblastoma breakpoint family member 11///neuroblastoma breakpoint family membe…	-0.577	7.963
7919589	HIST2H3D///HIST2H3A///HIST2H3C	histone cluster 2, H3d///histone cluster 2, H3a///histone cluster 2, H3c	-0.577	2.486
7919591	FAM72A///FAM72D///FAM72B	family with sequence similarity 72 member A///family with sequence similarity 72 member D///family with sequence similarity 72 member B	-0.603	4.001
7919612	HIST2H3D///HIST2H3A///HIST2H3C	histone cluster 2, H3d///histone cluster 2, H3a///histone cluster 2, H3c	-0.765	2.874
7919614	HIST2H3D///HIST2H3A///HIST2H3C	histone cluster 2, H3d///histone cluster 2, H3a///histone cluster 2, H3c	-0.506	3.452
7919743	ADAMTSL4-AS1	ADAMTSL4 antisense RNA 1	-0.592	3.544
7919749			-0.986	2.138
7919787	HORMAD1	HORMA domain containing 1	-0.502	3.235
7919800	CTSS	cathepsin S	-1.816	8.354
7919854			-0.668	3.009
7919872	FAM63A	family with sequence similarity 63 member A	0.758	6.894
7919984	SELENBP1	selenium binding protein 1	2.681	14.736
7920123	S100A10	S100 calcium binding protein A10	-1.209	12.428
7920238	S100A12	S100 calcium binding protein A12	-0.869	2.563
7920244	S100A8	S100 calcium binding protein A8	-1.333	2.829
7920285	S100A2	S100 calcium binding protein A2	0.976	4.362
7920354	DENND4B	DENN domain containing 4B	-0.63	9.164
7920552	KCNN3	potassium calcium-activated channel subfamily N member 3	-0.61	2.139
7920600	SHC1	SHC adaptor protein 1	-0.613	4.826
7920642	MUC1	mucin 1, cell surface associated	1.176	2.615
7920744	PKLR	pyruvate kinase, liver and RBC	2.111	10.244
7920839	RIT1	Ras like without CAAX 1	-0.695	4.062
7920873	SNORA80E	small nucleolar RNA, H/ACA box 80E	2.122	6.164
7920875	SCARNA4	small Cajal body-specific RNA 4	0.668	3.027
7920877	ARHGEF2	Rho/Rac guanine nucleotide exchange factor 2	-0.562	3.297
7921275	FCRL3	Fc receptor like 3	-0.524	2.131
7921332	CD5L	CD5 molecule like	-0.553	1.743
7921344	ELL2	elongation factor for RNA polymerase II 2	-0.866	3.536
7921434	AIM2	absent in melanoma 2	-0.555	2.095
7921487	TAGLN2	transgelin 2	-0.657	6.389
7921533	KCNJ10	potassium voltage-gated channel subfamily J member 10	3.405	19.712
7921621			-0.84	5.569
7921625	SLAMF6	SLAM family member 6	-1.208	2.877
7921637	CD84	CD84 molecule	-1.666	6.435
7921667	CD48	CD48 molecule	-1.022	3.099
7921713	TSTD1///F11R	thiosulfate sulfurtransferase like domain containing 1///F11 receptor	0.572	6.185
7921752	ARHGAP30	Rho GTPase activating protein 30	-0.56	2.579
7921821	ADAMTS4	ADAM metallopeptidase with thrombospondin type 1 motif 4	-1.049	2.579
7921840	NR1I3	nuclear receptor subfamily 1 group I member 3	1.136	9.249
7921862	CFAP126	cilia and flagella associated protein 126	0.509	5.075
7921868	FCGR3A	Fc fragment of IgG receptor IIIa	-1.868	8.837
7921873	FCGR3B///FCGR3A	Fc fragment of IgG receptor IIIb///Fc fragment of IgG receptor IIIa	-2.95	10.274
7921882	OLFML2B	olfactomedin like 2B	-2.072	6.439
7921916	RGS5	regulator of G-protein signaling 5	-1.333	1.73
7921970	ALDH9A1	aldehyde dehydrogenase 9 family member A1	0.726	6.79
7922018	ILDR2	immunoglobulin like domain containing receptor 2	0.846	2.915
7922095	MPC2	mitochondrial pyruvate carrier 2	0.579	2.759
7922104	GCSHP3///LOC729080///LOC641746///GCSH	glycine cleavage system protein H pseudogene 3///glycine cleavage system protein H (aminomethyl carrier) pseudogene///glycine cleavage system protein H (aminomethyl carrier) pseudogene///glycine cleavage system protein H	1.024	8.176
7922152	CCDC181	coiled-coil domain containing 181	0.807	16.075
7922162	SLC19A2	solute carrier family 19 member 2	0.637	1.971
7922200	SELP	selectin P	0.826	2.284
7922229	SELE	selectin E	0.793	1.693
7922299			0.528	4.272
7922351	LOC101928673	uncharacterized LOC101928673	-0.523	3.995
7922400	SNORD81	small nucleolar RNA, C/D box 81	-0.817	6.344
7922404	GAS5///SNORD80	growth arrest specific 5 (non-protein coding)///small nucleolar RNA, C/D box 80	-0.849	5.242
7922408	SNORD78	small nucleolar RNA, C/D box 78	-0.822	3.513
7922414	SNORD76///GAS5	small nucleolar RNA, C/D box 76///growth arrest specific 5 (non-protein coding)	-0.513	1.908
7922418	SNORD74	small nucleolar RNA, C/D box 74	0.95	3.809
7922420	SERPINC1	serpin family C member 1	0.608	5.489
7922598	ANGPTL1	angiopoietin like 1	2.081	13.505
7922610	ABL2	ABL proto-oncogene 2, non-receptor tyrosine kinase	-0.756	4.726
7922627	NPHS2	NPHS2, podocin	5.848	19.015
7922669	STX6	syntaxin 6	-0.541	5.218
7922689	GLUL	glutamate-ammonia ligase	-0.542	1.881
7922773	NCF2	neutrophil cytosolic factor 2	-1.206	3.392
7922846	FAM129A	family with sequence similarity 129 member A	-0.939	3.714
7922889	IVNS1ABP	influenza virus NS1A binding protein	-0.549	3.219
7922994	BRINP3	BMP/retinoic acid inducible neural specific 3	0.507	8.652
7923034	B3GALT2	beta-1,3-galactosyltransferase 2	0.516	6.826
7923086	ASPM	abnormal spindle microtubule assembly	-0.978	3.751
7923164	ATP6V1G3	ATPase H+ transporting V1 subunit G3	1.608	16.463
7923332	TNNT2	troponin T2, cardiac type	1.253	10.642
7923347	LAD1	ladinin 1	2.309	12.474
7923372	PHLDA3	pleckstrin homology like domain family A member 3	-0.512	4.322
7923378	CSRP1	cysteine and glycine rich protein 1	0.939	8.854
7923386	LMOD1	leiomodin 1	0.519	2.43
7923426	UBE2T	ubiquitin conjugating enzyme E2 T	-0.535	1.916
7923453	KDM5B	lysine demethylase 5B	-0.683	6.681
7923516	CYB5R1///CYB5R1	cytochrome b5 reductase 1///cytochrome b5 reductase 1	0.597	6.735
7923596	ETNK2	ethanolamine kinase 2	3.152	10.863
7923608	REN	renin	2.017	2.074
7923635	PLEKHA6	pleckstrin homology domain containing A6	1.431	7.284
7923662	PIK3C2B	phosphatidylinositol-4-phosphate 3-kinase catalytic subunit type 2 beta	-0.512	2.141
7923700	LRRN2	leucine rich repeat neuronal 2	0.549	6.884
7923753	NUAK2	NUAK family kinase 2	1.416	4.518
7923812	RAB29	RAB29, member RAS oncogene family	1.669	9.637
7923824	SLC41A1	solute carrier family 41 member 1	0.539	3.196
7923837	PM20D1	peptidase M20 domain containing 1	2.512	11.021
7923875	C1orf186	chromosome 1 open reading frame 186	-0.995	1.852
7923929	PIGR	polymeric immunoglobulin receptor	4.555	9.182
7923942	FCAMR	Fc fragment of IgA and IgM receptor	2.052	9.351
7923958	C1orf116	chromosome 1 open reading frame 116	1.058	7.22
7923991	PLXNA2	plexin A2	-0.695	3.474
7924055	C1orf74	chromosome 1 open reading frame 74	0.568	6.413
7924058	IRF6	interferon regulatory factor 6	2.236	13.753
7924107	LPGAT1	lysophosphatidylglycerol acyltransferase 1	-0.708	7.275
7924119	INTS7	integrator complex subunit 7	-0.503	4.33
7924150	TMEM206	transmembrane protein 206	0.801	7.04
7924309	ESRRG	estrogen related receptor gamma	3.092	13.793
7924450	DUSP10	dual specificity phosphatase 10	-0.812	3.444
7924508	SUSD4	sushi domain containing 4	1.055	7.579
7924551			-0.528	3.556
7924582	WDR26	WD repeat domain 26	-0.502	9.151
7924636	TMEM63A	transmembrane protein 63A	0.751	6.129
7924817	PRO2012	uncharacterized protein PRO2012	-0.885	6.256
7924977	PGBD5	piggyBac transposable element derived 5	-1.238	4.428
7924987	AGT	angiotensinogen	1.043	1.982
7925003	TTC13	tetratricopeptide repeat domain 13	-0.64	5.738
7925056			-0.798	8.156
7925062	SIPA1L2	signal induced proliferation associated 1 like 2	-1.332	7.445
7925182	SNORA14B	small nucleolar RNA, H/ACA box 14B	0.746	3.896
7925257	LYST	lysosomal trafficking regulator	-0.873	6.654
7925364	HEATR1	HEAT repeat containing 1	-0.601	7.305
7925413	MT1HL1	metallothionein 1H-like 1	0.526	2.776
7925434			0.593	8.178
7925436			1.009	7.004
7925440			0.629	11.346
7925480	FH	fumarate hydratase	0.946	9.287
7925500	CHML	CHM like, Rab escort protein 2	-1.042	5.481
7925523			-0.528	3.556
7925525	CEP170	centrosomal protein 170	-1.171	6.11
7925561			-1.105	10.416
7925607			-0.628	5.181
7925611	TFB2M	transcription factor B2, mitochondrial	0.708	8.134
7925701			-0.603	3.002
7925751	OR2T10	olfactory receptor family 2 subfamily T member 10	1.454	2.135
7925876	PFKP	phosphofructokinase, platelet	-2.278	15.521
7925978	FAM208B	family with sequence similarity 208 member B	-0.669	9.163
7926037	PFKFB3	6-phosphofructo-2-kinase/fructose-2,6-biphosphatase 3	-1.001	3.808
7926059			-0.574	7.141
7926105	GATA3	GATA binding protein 3	2.282	14.145
7926127	CELF2	CUGBP, Elav-like family member 2	-1.091	5.316
7926152	ECHDC3	enoyl-CoA hydratase domain containing 3	2.097	9.653
7926170	DHTKD1	dehydrogenase E1 and transketolase domain containing 1	1.391	6.271
7926223	CAMK1D	calcium/calmodulin dependent protein kinase ID	-0.941	7.398
7926297			0.613	2.989
7926368	VIM	vimentin	-1.495	13.073
7926708	THNSL1	threonine synthase like 1	0.524	3.118
7926728	MYO3A	myosin IIIA	-1.677	6.15
7926786	APBB1IP	amyloid beta precursor protein binding family B member 1 interacting protein	-1.804	7.308
7926821	MASTL	microtubule associated serine/threonine kinase like	-0.719	6.398
7926894			-0.908	6.424
7926896	CKS1B	CDC28 protein kinase regulatory subunit 1B	-0.807	5.914
7926900	MAP3K8	mitogen-activated protein kinase kinase kinase 8	-0.78	2.632
7926916	ZEB1	zinc finger E-box binding homeobox 1	-0.593	2.525
7927146	CSGALNACT2	chondroitin sulfate N-acetylgalactosaminyltransferase 2	-0.877	6.114
7927155	FXYD4	FXYD domain containing ion transport regulator 4	2.926	15.831
7927179	TMEM72	transmembrane protein 72	2.346	9.885
7927202	ZNF22	zinc finger protein 22	-0.583	4.978
7927215	ALOX5	arachidonate 5-lipoxygenase	-1.489	4.988
7927425	WDFY4	WDFY family member 4	-0.507	2.546
7927527			-0.543	3.766
7927550	PARGP1	poly(ADP-ribose) glycohydrolase pseudogene 1	-0.517	7.183
7927694	PHYHIPL	phytanoyl-CoA 2-hydroxylase interacting protein like	1.249	2.917
7927732	ARID5B	AT-rich interaction domain 5B	0.546	2.915
7927915	STOX1	storkhead box 1	0.963	8.443
7927964	SRGN	serglycin	-0.866	3.603
7928019	HK1	hexokinase 1	-0.574	4.07
7928107	H2AFY2	H2A histone family member Y2	0.938	8.581
7928126	PALD1	phosphatase domain containing, paladin 1	-0.624	3.58
7928189	UNC5B	unc-5 netrin receptor B	-1.069	5.45
7928308	DDIT4	DNA damage inducible transcript 4	-1.819	8.1
7928395	FUT11	fucosyltransferase 11	-1.571	16.31
7928401	CHCHD1	coiled-coil-helix-coiled-coil-helix domain containing 1	0.74	9.437
7928471	ADK	adenosine kinase	0.7	7.909
7928489			-0.735	4.842
7928516	SAMD8	sterile alpha motif domain containing 8	-0.523	6.362
7928600	EIF5AL1///EIF5A	eukaryotic translation initiation factor 5A-like 1///eukaryotic translation initiation factor 5A	0.509	3.708
7928630	EIF5AL1///EIF5A	eukaryotic translation initiation factor 5A-like 1///eukaryotic translation initiation factor 5A	0.543	3.992
7928671	TMEM254	transmembrane protein 254	0.58	4.244
7928736	NRG3	neuregulin 3	-1.258	5.789
7928752	GHITM	growth hormone inducible transmembrane protein	1.071	12.935
7929012	STAMBPL1	STAM binding protein like 1	-1.753	12.925
7929032	FAS	Fas cell surface death receptor	-0.937	8.779
7929047	IFIT2	interferon induced protein with tetratricopeptide repeats 2	-0.727	3.361
7929201	BTAF1	B-TFIID TATA-box binding protein associated factor 1	-0.665	7.449
7929256			-0.638	3.186
7929258	KIF11	kinesin family member 11	-0.581	2.961
7929288	EXOC6	exocyst complex component 6	-0.643	4.352
7929344	FFAR4	free fatty acid receptor 4	-0.564	3.389
7929388	PLCE1	phospholipase C epsilon 1	0.838	2.619
7929438	HELLS	helicase, lymphoid-specific	-0.54	2.753
7929511	ENTPD1	ectonucleoside triphosphate diphosphohydrolase 1	-1.339	5.669
7929536			-0.504	1.893
7929541	CC2D2B	coiled-coil and C2 domain containing 2B	-0.611	2.738
7929624	PGAM4///PGAM1	phosphoglycerate mutase family member 4///phosphoglycerate mutase 1	-0.738	5.924
7929653	ANKRD2	ankyrin repeat domain 2	0.582	4.65
7929664	HOGA1	4-hydroxy-2-oxoglutarate aldolase 1	2.743	14.324
7929677	PI4K2A	phosphatidylinositol 4-kinase type 2 alpha	0.828	7.578
7929689	MARVELD1	MARVEL domain containing 1	-0.687	5.055
7929768	CUTC	cutC copper transporter	-0.579	7.055
7929779	ABCC2	ATP binding cassette subfamily C member 2	1.457	2.32
7929816	SCD	stearoyl-CoA desaturase	-2.672	8.532
7929840	PAX2	paired box 2	0.564	1.698
7929882	SEMA4G	semaphorin 4G	0.655	2.165
7930074	NFKB2	nuclear factor kappa B subunit 2	-0.624	4.367
7930139	TRIM8	tripartite motif containing 8	0.723	6.136
7930148	SFXN2	sideroflexin 2	3.206	15.96
7930170	BORCS7-ASMT///BORCS7	BORCS7-ASMT readthrough (NMD candidate)///BLOC-1 related complex subunit 7	0.719	7.544
7930181	BORCS7-ASMT///AS3MT	BORCS7-ASMT readthrough (NMD candidate)///arsenite methyltransferase	1.069	3.489
7930194	CNNM2	cyclin and CBS domain divalent metal cation transport mediator 2	1.1	8.169
7930311	GSTO2	glutathione S-transferase omega 2	0.877	6.139
7930341	SORCS3	sortilin related VPS10 domain containing receptor 3	-0.999	1.863
7930380	ADD3	adducin 3	0.76	6.281
7930398	MXI1	MAX interactor 1, dimerization protein	-0.563	4.538
7930454	PDCD4	programmed cell death 4 (neoplastic transformation inhibitor)	-0.538	3.879
7930498	ACSL5	acyl-CoA synthetase long-chain family member 5	-0.697	2.683
7930714	ATRNL1	attractin like 1	1.703	5.618
7930857	EMX2	empty spiracles homeobox 2	0.892	3.138
7930882	FAM45A///FAM45BP	family with sequence similarity 45 member A///family with sequence similarity 45, member A pseudogene	0.515	6.337
7930894	GRK5	G protein-coupled receptor kinase 5	-0.667	2.084
7930980	PLPP4	phospholipid phosphatase 4	2.595	14.54
7931081	PLEKHA1	pleckstrin homology domain containing A1	-0.774	4.151
7931168	ACADSB	acyl-CoA dehydrogenase, short/branched chain	2.6	13.217
7931204	LHPP	phospholysine phosphohistidine inorganic pyrophosphate phosphatase	1.636	17.768
7931353	PTPRE	protein tyrosine phosphatase, receptor type E	-1.183	7.261
7931479	INPP5A	inositol polyphosphate-5-phosphatase A	0.541	4.607
7931571	ZNF511-PRAP1///PRAP1	ZNF511-PRAP1 readthrough///proline rich acidic protein 1	0.933	6.058
7931810	KLF6	Kruppel like factor 6	-0.743	4.399
7931852	TUBAL3	tubulin alpha like 3	0.774	9.286
7931863	ASB13	ankyrin repeat and SOCS box containing 13	0.802	3.063
7931899	IL15RA	interleukin 15 receptor subunit alpha	-0.745	5.941
7931951	SFMBT2	Scm-like with four mbt domains 2	-1.098	6.526
7932094	PHYH	phytanoyl-CoA 2-hydroxylase	1.788	9.582
7932118	BEND7	BEN domain containing 7	0.675	4.284
7932243	FAM171A1	family with sequence similarity 171 member A1	1.488	10.325
7932254	ITGA8	integrin subunit alpha 8	1.031	3.199
7932326	CUBN	cubilin	2.379	2.833
7932453	NEBL	nebulette	0.686	2.158
7932498	SKIDA1///SKIDA1///LOC219688	SKI/DACH domain containing 1///SKI/DACH domain containing 1///uncharacterized LOC219688	0.501	9.878
7932542	C10orf67	chromosome 10 open reading frame 67	0.683	8.677
7932635			-0.539	2.853
7932703	ACBD5	acyl-CoA binding domain containing 5	0.593	3.702
7932765	MPP7	membrane palmitoylated protein 7	1.905	15.798
7932826	KIAA1462	KIAA1462	-0.542	1.739
7932862			-0.524	4.043
7932966	ITGB1	integrin subunit beta 1	-0.717	5.927
7932985	NRP1	neuropilin 1	-0.698	4.163
7933008			-0.81	4.764
7933084	NAMPT	nicotinamide phosphoribosyltransferase	-1.126	3.91
7933092	ZNF248	zinc finger protein 248	-1.17	6.46
7933105	ZNF25	zinc finger protein 25	-0.701	6.366
7933194	CXCL12	C-X-C motif chemokine ligand 12	1.359	4.783
7933204	C10orf10	chromosome 10 open reading frame 10	-1.974	7.581
7933488	VSTM4	V-set and transmembrane domain containing 4	0.786	6.487
7933537	OGDHL	oxoglutarate dehydrogenase-like	3.616	11.355
7933561	PARG	poly(ADP-ribose) glycohydrolase	0.689	5.438
7933593			-0.543	3.766
7933634			-0.66	5.504
7933640	A1CF	APOBEC1 complementation factor	1.21	1.719
7933672	PCDH15	protocadherin related 15	0.857	10.41
7933723	IPMK	inositol polyphosphate multikinase	-0.854	7.852
7933750	SLC16A9	solute carrier family 16 member 9	3.208	6.385
7933758			2.268	9.538
7933772	ANK3	ankyrin 3, node of Ranvier (ankyrin G)	1.653	5.246
7933933	DNAJC12	DnaJ heat shock protein family (Hsp40) member C12	1.803	6.524
7933945			-0.958	7.153
7933976			-0.556	5.662
7933982	PBLD	phenazine biosynthesis like protein domain containing	2.315	7.438
7934133	PPA1	pyrophosphatase (inorganic) 1	0.541	2.463
7934161	PRF1	perforin 1	-1.059	4.372
7934178	PCBD1	pterin-4 alpha-carbinolamine dehydratase 1	1.294	7.935
7934215	SPOCK2	sparc/osteonectin, cwcv and kazal-like domains proteoglycan (testican) 2	0.962	5.267
7934228	ASCC1	activating signal cointegrator 1 complex subunit 1	-0.564	5.863
7934255	MICU1	mitochondrial calcium uptake 1	0.886	7.652
7934271	PLA2G12B	phospholipase A2 group XIIB	1.052	3.874
7934278	P4HA1///P4HA1	prolyl 4-hydroxylase subunit alpha 1///prolyl 4-hydroxylase subunit alpha 1	-1.292	9.229
7934297			-0.92	4.263
7934367	ANXA7	annexin A7	0.748	9.855
7934477	CAMK2G	calcium/calmodulin dependent protein kinase II gamma	0.928	9.518
7934553	ZNF503	zinc finger protein 503	1.107	11.547
7934570	KCNMA1	potassium calcium-activated channel subfamily M alpha 1	-1.631	5.599
7934706			-0.771	6.037
7934717			-0.771	6.037
7934753	EIF5AL1///EIF5A	eukaryotic translation initiation factor 5A-like 1///eukaryotic translation initiation factor 5A	0.531	4.006
7934852	GLUD2///GLUD1	glutamate dehydrogenase 2///glutamate dehydrogenase 1	0.798	6.157
7934920	LIPA	lipase A, lysosomal acid type	-1.527	9.876
7934936	SLC16A12	solute carrier family 16 member 12	1.738	2.399
7934945	PANK1	pantothenate kinase 1	1.358	7.271
7934997	PPP1R3C	protein phosphatase 1 regulatory subunit 3C	-2.479	9.318
7935011	CPEB3	cytoplasmic polyadenylation element binding protein 3	0.792	6.316
7935058	MYOF	myoferlin	-1.361	6.907
7935116	RBP4	retinol binding protein 4	2.62	3.463
7935180	PDLIM1	PDZ and LIM domain 1	-1.465	7.808
7935228			-0.658	2.012
7935270	BLNK	B-cell linker	1.021	4.876
7935337	PIK3AP1	phosphoinositide-3-kinase adaptor protein 1	-0.635	1.895
7935521	AVPI1	arginine vasopressin induced 1	0.572	3.632
7935572	PYROXD2	pyridine nucleotide-disulphide oxidoreductase domain 2	0.519	5.362
7935627	GOT1	glutamic-oxaloacetic transaminase 1	1.373	9.923
7935660	DNMBP	dynamin binding protein	0.647	5.657
7935776			-0.766	2.275
7935810	NDUFB8	NADH:ubiquinone oxidoreductase subunit B8	0.543	8.472
7935882	FBXW4	F-box and WD repeat domain containing 4	0.517	4.938
7935903	NPM3	nucleophosmin/nucleoplasmin 3	0.538	4.827
7936050	CYP17A1	cytochrome P450 family 17 subfamily A member 1	3.741	15.52
7936242	ITPRIP	inositol 1,4,5-trisphosphate receptor interacting protein	-0.699	3.651
7936249	SORCS1	sortilin related VPS10 domain containing receptor 1	2.098	10.934
7936282			-0.817	2.584
7936419	CCDC186	coiled-coil domain containing 186	0.847	6.734
7936463	ABLIM1	actin binding LIM protein 1	0.627	5.113
7936494	GFRA1	GDNF family receptor alpha 1	0.962	2.373
7936516	HSPA12A	heat shock protein family A (Hsp70) member 12A	1.192	6.839
7936639			-0.798	6.705
7936661	PRDX3	peroxiredoxin 3	0.962	12.575
7936673	RGS10	regulator of G-protein signaling 10	-0.564	4.745
7936734	FGFR2	fibroblast growth factor receptor 2	1.125	3.275
7936762	ATE1	arginyltransferase 1	0.583	5.397
7936856	CHST15	carbohydrate (N-acetylgalactosamine 4-sulfate 6-O) sulfotransferase 15	-1.395	4.806
7936871	OAT	ornithine aminotransferase	1.287	10.338
7936937	UROS	uroporphyrinogen III synthase	0.568	5.274
7937020	MKI67	marker of proliferation Ki-67	-1.094	4.945
7937039	EBF3	early B-cell factor 3	-0.625	2.156
7937079	BNIP3	BCL2 interacting protein 3	-0.865	3.561
7937135	CFAP46	cilia and flagella associated protein 46	0.618	7.072
7937208	FUOM	fucose mutarotase	0.929	5.418
7937217	ECHS1	enoyl-CoA hydratase, short chain 1	2.019	14.83
7937314	PGGHG	protein-glucosylgalactosylhydroxylysine glucosidase	-1.37	4.117
7937378	PTDSS2	phosphatidylserine synthase 2	0.523	5.189
7937404	LOC692247	uncharacterized LOC692247	-0.86	3.357
7937772			0.878	2.125
7937823	KCNQ1	potassium voltage-gated channel subfamily Q member 1	0.733	8.014
7937852	SLC22A18	solute carrier family 22 member 18	0.865	4.708
7937915	RRM1	ribonucleotide reductase catalytic subunit M1	-0.665	6.603
7937952	OR51E1	olfactory receptor family 51 subfamily E member 1	-1.011	3.457
7938035	TRIM22	tripartite motif containing 22	-1.307	6.962
7938047			-0.602	3.616
7938053	OR52N4	olfactory receptor family 52 subfamily N member 4 (gene/pseudogene)	-0.761	2.353
7938100	SMPD1	sphingomyelin phosphodiesterase 1	1.439	15.713
7938258			0.649	3.937
7938263	EIF3F	eukaryotic translation initiation factor 3 subunit F	0.553	6.294
7938269	TUB	tubby bipartite transcription factor	1.227	11.294
7938291	SNORA3A	small nucleolar RNA, H/ACA box 3A	1.59	6.824
7938329	SNORA23	small nucleolar RNA, H/ACA box 23	0.739	3.708
7938364	WEE1	WEE1 G2 checkpoint kinase	-0.873	1.866
7938366	WEE1	WEE1 G2 checkpoint kinase	-1.021	2.088
7938390	ADM	adrenomedullin	-2.165	9.642
7938559	RASSF10	Ras association domain family member 10	0.621	11.378
7938563	ARNTL	aryl hydrocarbon receptor nuclear translocator like	-0.823	6.19
7938777	LDHA	lactate dehydrogenase A	-1.214	14.246
7938812	TMEM86A	transmembrane protein 86A	1.4	10.949
7938834	NAV2	neuron navigator 2	0.91	4.981
7938880	HTATIP2	HIV-1 Tat interactive protein 2	-0.849	6.303
7938925	NELL1	neural EGFL like 1	1.428	4.555
7938951	ANO5	anoctamin 5	1.604	7.304
7938989	GAS2	growth arrest specific 2	0.55	2.443
7939052	FIBIN	fin bud initiation factor homolog (zebrafish)	1.398	4.542
7939056	BBOX1	gamma-butyrobetaine hydroxylase 1	2.195	3.42
7939120	RCN1	reticulocalbin 1	-1.154	8.655
7939131	WT1-AS	WT1 antisense RNA	0.619	7.915
7939173	DEPDC7	DEP domain containing 7	1.155	6.529
7939298	CAT	catalase	1.348	9.854
7939314	EHF	ETS homologous factor	3.201	10.098
7939341	CD44	CD44 molecule (Indian blood group)	-0.707	2.041
7939374			-0.876	8.988
7939376	LDLRAD3	low density lipoprotein receptor class A domain containing 3	-0.774	6.152
7939465	HSD17B12	hydroxysteroid 17-beta dehydrogenase 12	0.649	7.516
7939620	LARGE2	LARGE xylosyl- and glucuronyltransferase 2	1.26	8.272
7939665	MDK	midkine (neurite growth-promoting factor 2)	-0.562	2.462
7939723	C11orf49	chromosome 11 open reading frame 49	0.567	5.925
7939738	DDB2	damage specific DNA binding protein 2	-1.589	14.015
7939818	PTPMT1	protein tyrosine phosphatase, mitochondrial 1	0.74	10.13
7939825	NDUFS3	NADH:ubiquinone oxidoreductase core subunit S3	0.638	9.307
7940135	GLYATL1	glycine-N-acyltransferase like 1	2.682	5.518
7940147	FAM111B	family with sequence similarity 111 member B	-1.229	4.505
7940237	MS4A4A	membrane spanning 4-domains A4A	-1.622	5.34
7940259	MS4A14///MS4A7	membrane spanning 4-domains A14///membrane spanning 4-domains A7	-2.001	6.745
7940377	TMEM132A	transmembrane protein 132A	-0.539	4.905
7940451	TKFC	triokinase and FMN cyclase	2.186	17.588
7940582	BEST1	bestrophin 1	-0.926	4.823
7940643	ASRGL1///ASRGL1	asparaginase like 1///asparaginase like 1	1.057	4.208
7940698	TAF6L	TATA-box binding protein associated factor 6 like	0.941	14.279
7940717	SLC3A2	solute carrier family 3 member 2	1.532	14.227
7940762	LGALS12	galectin 12	-0.571	1.891
7940869	FERMT3	fermitin family member 3	-1.047	4.73
7940989	ESRRA	estrogen related receptor alpha	0.611	8.102
7940996	PRDX5	peroxiredoxin 5	0.691	5.928
7941062	SLC22A11	solute carrier family 22 member 11	1.699	2.832
7941074	SLC22A12	solute carrier family 22 member 12	3.947	11.266
7941104	ARL2-SNX15///ARL2	ARL2-SNX15 readthrough (NMD candidate)///ADP ribosylation factor like GTPase 2	1.209	11.725
7941148	TM7SF2	transmembrane 7 superfamily member 2	1.501	15.163
7941164	MRPL49	mitochondrial ribosomal protein L49	1.173	11.872
7941401	OVOL1	ovo like transcriptional repressor 1	0.874	6.295
7941444	CTSW	cathepsin W	-0.878	2.452
7941563			-0.953	8.616
7941621	DPP3	dipeptidyl peptidase 3	0.546	4.859
7941639	BBS1	Bardet-Biedl syndrome 1	1.037	7.278
7941702	RBM14	RNA binding motif protein 14	-0.569	8.892
7941707	RBM14	RNA binding motif protein 14	-0.67	9.312
7941797	GRK2	G protein-coupled receptor kinase 2	-0.563	3.891
7941936	GSTP1///GSTP1	glutathione S-transferase pi 1///glutathione S-transferase pi 1	0.834	3.016
7941946	NDUFV1	NADH:ubiquinone oxidoreductase core subunit V1	1.432	15.591
7941976	NDUFS8	NADH:ubiquinone oxidoreductase core subunit S8	0.762	10.448
7941985	TCIRG1	T-cell immune regulator 1, ATPase H+ transporting V0 subunit a3	-1.208	8.828
7942007	LRP5	LDL receptor related protein 5	0.51	2.369
7942118	MYEOV	myeloma overexpressed	-0.905	2.703
7942123	CCND1	cyclin D1	-1.63	6.936
7942135	ANO1	anoctamin 1	-0.677	1.816
7942274			-0.786	5.658
7942315	LRTOMT	leucine rich transmembrane and O-methyltransferase domain containing	0.523	11.877
7942332	FOLR1	folate receptor 1	2.334	7.577
7942381	ATG16L2	autophagy related 16 like 2	-0.551	7.85
7942453	PLEKHB1	pleckstrin homology domain containing B1	1	9.219
7942489	DNAJB13	DnaJ heat shock protein family (Hsp40) member B13	-0.631	2.744
7942527	POLD3	DNA polymerase delta 3, accessory subunit	0.799	7.491
7942569	SLCO2B1	solute carrier organic anion transporter family member 2B1	-0.61	1.843
7942592	SNORD15A	small nucleolar RNA, C/D box 15A	-0.556	3.603
7942596	SERPINH1	serpin family H member 1	-0.505	1.978
7942645			-0.606	9.589
7942674	TSKU	tsukushi, small leucine rich proteoglycan	1.945	6.848
7942697	CAPN5	calpain 5	1.062	11.054
7942717	MYO7A	myosin VIIA	0.592	3.032
7942774	AQP11	aquaporin 11	0.728	9.048
7942793	THRSP	thyroid hormone responsive	0.518	6.259
7942912			-0.655	5.311
7942957	PRSS23	protease, serine 23	-0.588	1.741
7942964	TMEM135	transmembrane protein 135	-0.715	7.367
7943160	SCARNA9	small Cajal body-specific RNA 9	-0.556	2.911
7943162	C11orf54	chromosome 11 open reading frame 54	1.326	4.197
7943218	PANX1	pannexin 1	-0.799	4.438
7943240	PIWIL4	piwi like RNA-mediated gene silencing 4	-0.73	4.591
7943314	JRKL	JRK-like	-0.543	6.804
7943349	ARHGAP42	Rho GTPase activating protein 42	-0.899	4.856
7943367			-1.764	10.351
7943369	TMEM133	transmembrane protein 133	-1.166	6.132
7943413	BIRC3	baculoviral IAP repeat containing 3	-2.051	8.649
7943530	GRIA4	glutamate ionotropic receptor AMPA type subunit 4	-1.182	1.871
7943605	ACAT1	acetyl-CoA acetyltransferase 1	1.566	7.657
7943620	ATM	ATM serine/threonine kinase	-1.14	14.674
7943721	FDX1	ferredoxin 1	0.605	8.227
7943749	LAYN	layilin	-0.937	3.866
7943760	SIK2	salt inducible kinase 2	0.513	4.133
7943795	HSPB2-C11orf52///C11orf52	HSPB2-C11orf52 readthrough (NMD candidate)///chromosome 11 open reading frame 52	1.272	8.637
7943853	SDHD	succinate dehydrogenase complex subunit D	0.947	11.431
7943998	NNMT	nicotinamide N-methyltransferase	-3.419	14.483
7944082	TAGLN	transgelin	0.918	2.854
7944147			1.786	5.412
7944152	IL10RA	interleukin 10 receptor subunit alpha	-1.214	4.458
7944164	TMPRSS4	transmembrane protease, serine 4	2.05	7.008
7944179	CD3E	CD3e molecule	-0.81	1.745
7944185	CD3G	CD3g molecule	-0.934	1.948
7944216	ATP5L	ATP synthase, H+ transporting, mitochondrial Fo complex subunit G	0.697	10.935
7944223	KMT2A	lysine methyltransferase 2A	-0.567	6.736
7944262	KMT2A	lysine methyltransferase 2A	-0.749	7.172
7944271	TTC36	tetratricopeptide repeat domain 36	0.547	8.724
7944275	TMEM25	transmembrane protein 25	1.606	10.53
7944401	HMBS	hydroxymethylbilane synthase	0.782	8.229
7944478	PDZD3	PDZ domain containing 3	1.881	8.884
7944493	CBL	Cbl proto-oncogene	-0.822	8.764
7944525			-0.576	4.795
7944554	TMEM136///TMEM136	transmembrane protein 136///transmembrane protein 136	-0.799	6.641
7944656	SC5D	sterol-C5-desaturase	0.764	8.248
7944722	UBASH3B	ubiquitin associated and SH3 domain containing B	-0.888	4.903
7944751	C11orf63	chromosome 11 open reading frame 63	1.183	6.332
7944765			0.698	3.002
7944769	GRAMD1B	GRAM domain containing 1B	1.562	6.397
7944803	VWA5A	von Willebrand factor A domain containing 5A	0.6	2.013
7944869	SPA17	sperm autoantigenic protein 17	0.559	4.228
7944931	SLC37A2	solute carrier family 37 member 2	-1.443	7.834
7945014	CHEK1	checkpoint kinase 1	-0.533	2.187
7945071	FOXRED1	FAD dependent oxidoreductase domain containing 1	1.088	9.664
7945110	ST3GAL4	ST3 beta-galactoside alpha-2,3-sialyltransferase 4	0.623	3.883
7945132	FLI1	Fli-1 proto-oncogene, ETS transcription factor	-0.656	2.365
7945162	BARX2	BARX homeobox 2	-1.834	7.735
7945169	TMEM45B	transmembrane protein 45B	2.914	8.512
7945204	ST14	suppression of tumorigenicity 14	1.13	3.144
7945232	ADAMTS15	ADAM metallopeptidase with thrombospondin type 1 motif 15	0.525	3.029
7945245	NTM	neurotrimin	-0.859	2.111
7945283	ACAD8	acyl-CoA dehydrogenase family member 8	1.66	15.894
7945321	GLB1L2	galactosidase beta 1 like 2	1.288	4.263
7945377	SIGIRR	single Ig and TIR domain containing	1.639	15.64
7945475	CDHR5	cadherin related family member 5	1.181	1.897
7945521	PDDC1	Parkinson disease 7 domain containing 1	0.549	5.306
7945573	POLR2L	RNA polymerase II subunit L	0.615	8.147
7945620	TOLLIP	toll interacting protein	0.922	7.898
7945645	KRTAP5-1	keratin associated protein 5-1	-0.524	6.509
7945652	KRTAP5-3	keratin associated protein 5-3	-0.576	7.269
7945801	SNORA54	small nucleolar RNA, H/ACA box 54	1.018	4.546
7945962	TRIM21	tripartite motif containing 21	-0.573	4.422
7945991	OR51E2	olfactory receptor family 51 subfamily E member 2	-0.676	5.343
7946142	PRKCDBP	protein kinase C delta binding protein	-1.127	6.393
7946306	OVCH2	ovochymase 2 (gene/pseudogene)	0.937	12.624
7946340	RIC3	RIC3 acetylcholine receptor chaperone	1.125	7.135
7946365	STK33	serine/threonine kinase 33	1.29	5.174
7946478	DENND5A	DENN domain containing 5A	-0.827	9.564
7946563			1.117	6.515
7946567			1.816	10.027
7946680	BTBD10	BTB domain containing 10	-0.621	7.032
7946742	CYP2R1	cytochrome P450 family 2 subfamily R member 1	-0.692	6.829
7946757	SOX6	SRY-box 6	0.88	4.727
7946781	PLEKHA7	pleckstrin homology domain containing A7	1.21	4.355
7946807	RPL36A-HNRNPH2///FSTL5///RPL36A	RPL36A-HNRNPH2 readthrough///follistatin like 5///ribosomal protein L36a	-0.673	5.274
7947147	SVIP	small VCP interacting protein	0.601	2.834
7947156	MUC15	mucin 15, cell surface associated	3.586	14.019
7947165	SLC5A12	solute carrier family 5 member 12	2.988	3.26
7947199	LGR4	leucine rich repeat containing G protein-coupled receptor 4	0.816	4.106
7947245	HSP90AA2P	heat shock protein 90 alpha family class A member 2, pseudogene	0.607	5.864
7947248	KIF18A	kinesin family member 18A	-0.535	2.563
7947274	MPPED2	metallophosphoesterase domain containing 2	2.1	12.896
7947363	WT1	Wilms tumor 1	1.464	11.871
7947462	ABTB2	ankyrin repeat and BTB domain containing 2	0.811	4.319
7947481	ELF5	E74 like ETS transcription factor 5	1.775	8.707
7947531	COMMD9	COMM domain containing 9	0.51	6.481
7947570	TP53I11	tumor protein p53 inducible protein 11	-0.671	4.787
7947599	CHST1	carbohydrate sulfotransferase 1	-0.74	1.985
7947624	PHF21A	PHD finger protein 21A	-0.514	7.447
7947784	ARFGAP2	ADP ribosylation factor GTPase activating protein 2	0.647	7.247
7947815	ACP2	acid phosphatase 2, lysosomal	0.791	6.449
7947861	SPI1	Spi-1 proto-oncogene	-0.828	5.419
7947934	MTCH2	mitochondrial carrier 2	0.833	6.981
7947969	FNBP4	formin binding protein 4	-0.8	11.645
7948037			-0.69	6.282
7948088	SLC25A33	solute carrier family 25 member 33	1.219	8.493
7948192	SSRP1	structure specific recognition protein 1	-0.557	6.825
7948211	SSRP1	structure specific recognition protein 1	-0.6	7.714
7948229	SLC43A3///PRG2	solute carrier family 43 member 3///proteoglycan 2, pro eosinophil major basic protein	-1.648	6.837
7948249	SLC43A1	solute carrier family 43 member 1	0.622	4.96
7948274	UBE2L6	ubiquitin conjugating enzyme E2 L6	-0.64	5.613
7948332	LPXN	leupaxin	-0.704	3.644
7948344	GLYAT	glycine-N-acyltransferase	2.485	3.42
7948354	GLYATL2	glycine-N-acyltransferase like 2	-0.763	4.366
7948364	MPEG1	macrophage expressed 1	-0.89	2.506
7948420	FABP5P3///FABP5	fatty acid binding protein 5 pseudogene 3///fatty acid binding protein 5	-1.232	5.113
7948424	MRPL16	mitochondrial ribosomal protein L16	0.577	7.611
7948455	MS4A6A	membrane spanning 4-domains A6A	-1.478	5.801
7948493	SLC15A3	solute carrier family 15 member 3	-1.035	6.108
7948511	VWCE	von Willebrand factor C and EGF domains	-0.884	4.53
7948612	FADS1	fatty acid desaturase 1	-0.683	2.591
7948643	RAB3IL1	RAB3A interacting protein like 1	0.507	3.381
7948718	EML3	echinoderm microtubule associated protein like 3	-0.695	6.77
7948798	HNRNPUL2-BSCL2///BSCL2	HNRNPUL2-BSCL2 readthrough (NMD candidate)///BSCL2, seipin lipid droplet biogenesis associated	0.717	6.381
7948829	ZBTB3	zinc finger and BTB domain containing 3	0.526	9.398
7948894			1.137	4.836
7948898	SNHG1///SNORD31	small nucleolar RNA host gene 1///small nucleolar RNA, C/D box 31	-0.515	2.732
7948920	SLC22A6	solute carrier family 22 member 6	5.139	12.807
7948937	SLC22A8	solute carrier family 22 member 8	6.751	19.891
7948951	SLC22A24	solute carrier family 22 member 24	0.742	2.715
7948982	HRASLS2	HRAS like suppressor 2	1.487	5.889
7948995	ATL3	atlastin GTPase 3	-0.848	11.843
7949033	MACROD1	MACRO domain containing 1	0.622	8.633
7949400	SLC25A45	solute carrier family 25 member 45	0.561	4.585
7949619	SLC29A2	solute carrier family 29 member 2	0.619	6.693
7949650	CTSF	cathepsin F	0.866	4.936
7949679	SPTBN2	spectrin beta, non-erythrocytic 2	2.489	13.283
7949719	PC	pyruvate carboxylase	2.313	12.465
7949765	PPP1CA	protein phosphatase 1 catalytic subunit alpha	0.715	8.997
7949857	NUDT8	nudix hydrolase 8	0.53	5.436
7949873	ACY3	aminoacylase 3	1.96	5.486
7949971	CPT1A	carnitine palmitoyltransferase 1A	0.641	4.869
7950005	MRGPRF	MAS related GPR family member F	0.529	8.118
7950042	SHANK2	SH3 and multiple ankyrin repeat domains 2	0.654	2.444
7950067	DHCR7	7-dehydrocholesterol reductase	0.677	2.611
7950119	LAMTOR1	late endosomal/lysosomal adaptor, MAPK and MTOR activator 1	0.503	5.202
7950128	ANAPC15	anaphase promoting complex subunit 15	1.164	14.443
7950142	CLPB	ClpB homolog, mitochondrial AAA ATPase chaperonin	0.898	12.215
7950235	STARD10	StAR related lipid transfer domain containing 10	0.797	8.516
7950307	UCP2	uncoupling protein 2	-0.839	2.271
7950370			-0.701	5.453
7950391	PGM2L1	phosphoglucomutase 2 like 1	-1.351	5.452
7950409	KCNE3	potassium voltage-gated channel subfamily E regulatory subunit 3	-1.139	4.632
7950490	MIR326	microRNA 326	-0.545	5.263
7950644	NDUFC2-KCTD14///NDUFC2	NDUFC2-KCTD14 readthrough///NADH:ubiquinone oxidoreductase subunit C2	0.507	8.903
7950683	NARS2	asparaginyl-tRNA synthetase 2, mitochondrial (putative)	0.632	7.019
7950764	DLG2	discs large MAGUK scaffold protein 2	0.694	9.431
7950796	CREBZF	CREB/ATF bZIP transcription factor	-0.584	9.886
7950899	RAB38	RAB38, member RAS oncogene family	-0.789	5.946
7950933	NOX4	NADPH oxidase 4	1.907	4.449
7951004	SMCO4	single-pass membrane protein with coiled-coil domains 4	-0.719	4.238
7951008	TAF1D	TATA-box binding protein associated factor, RNA polymerase I subunit D	-0.709	6.015
7951046	MRE11A	MRE11 homolog A, double strand break repair nuclease	-0.695	6.43
7951131			-0.548	4.541
7951140	LOC100131541	uncharacterized LOC100131541	-1.017	8.319
7951144	CCDC82	coiled-coil domain containing 82	-0.588	6.318
7951157	CCDC82	coiled-coil domain containing 82	-0.585	5.375
7951178	TRPC6	transient receptor potential cation channel subfamily C member 6	-0.696	2.806
7951207	TMEM123	transmembrane protein 123	-0.558	6.641
7951217	MMP7	matrix metallopeptidase 7	1.69	2.373
7951271	MMP1	matrix metallopeptidase 1	-0.829	1.856
7951345			1.029	7.806
7951351	PDGFD	platelet derived growth factor D	-1.28	3.256
7951372	CASP4	caspase 4	-0.835	5.527
7951397	CASP1	caspase 1	-1.414	8.315
7951408	CARD16	caspase recruitment domain family member 16	-0.676	4.355
7951535	KDELC2	KDEL motif containing 2	-0.852	7.135
7951545	EXPH5	exophilin 5	1.169	5.276
7951593	COLCA1	colorectal cancer associated 1	0.564	5.295
7951781	C11orf71	chromosome 11 open reading frame 71	0.597	5.306
7951873	SIK3	SIK family kinase 3	0.577	7.782
7951928	DSCAML1	DS cell adhesion molecule like 1	-0.554	2.26
7951966	FXYD6-FXYD2///FXYD2	FXYD6-FXYD2 readthrough///FXYD domain containing ion transport regulator 2	1.185	2.776
7952004	SCN4B	sodium voltage-gated channel beta subunit 4	-0.645	4.22
7952022	JAML	junction adhesion molecule like	-0.988	3.061
7952046	MPZL2	myelin protein zero like 2	-0.941	5.394
7952056	CD3D	CD3d molecule	-1.18	2.999
7952086	TREH	trehalase	2.602	13.578
7952132	SLC37A4	solute carrier family 37 member 4	0.837	2.305
7952205	MCAM	melanoma cell adhesion molecule	-1.606	5.9
7952249	USP2	ubiquitin specific peptidase 2	2.363	7.082
7952268	THY1	Thy-1 cell surface antigen	1.724	4.485
7952335	SNORD14E	small nucleolar RNA, C/D box 14E	0.963	1.837
7952408	SIAE	sialic acid acetylesterase	0.624	7.761
7952451	LOC100130428	IGYY565	-0.627	4.716
7952526	CDON	cell adhesion associated, oncogene regulated	-1.963	9.401
7952601	ETS1	ETS proto-oncogene 1, transcription factor	-1.054	5.947
7952617	KCNJ1	potassium voltage-gated channel subfamily J member 1	4.582	20.409
7952927	B4GALNT3	beta-1,4-N-acetyl-galactosaminyltransferase 3	0.943	11.133
7952950	LOC100049716	uncharacterized LOC100049716	-0.569	4.022
7952953	WNK1	WNK lysine deficient protein kinase 1	0.832	8.555
7952984			-0.894	6.135
7952986	WNK1	WNK lysine deficient protein kinase 1	0.526	2.062
7953100	FKBP4	FK506 binding protein 4	0.759	6.855
7953200	CCND2	cyclin D2	-1.015	3.086
7953218	RAD51AP1	RAD51 associated protein 1	-0.572	2.416
7953243	NDUFA9	NADH:ubiquinone oxidoreductase subunit A9	0.938	11.428
7953333	CD27	CD27 molecule	-0.855	1.869
7953395	COPS7A	COP9 signalosome subunit 7A	0.705	6.977
7953428	CD4	CD4 molecule	-0.902	2.853
7953508	TPI1	triosephosphate isomerase 1	-0.521	3.601
7953532	ENO2	enolase 2	-3.602	16.622
7953569	PTPN6	protein tyrosine phosphatase, non-receptor type 6	-0.534	3.03
7953651	PEX5	peroxisomal biogenesis factor 5	0.648	4.307
7953697			0.538	5.117
7953723	CLEC4A	C-type lectin domain family 4 member A	-0.885	6.759
7953735	LINC00965///LINC00965	long intergenic non-protein coding RNA 965///long intergenic non-protein coding RNA 965	-0.696	2.813
7953765	RIMKLB	ribosomal modification protein rimK like family member B	-0.912	5.424
7953844	LOC642846///DDX12P///DDX11	DEAD/H (Asp-Glu-Ala-Asp/His) box polypeptide 11-like///DEAD/H-box helicase 12, pseudogene///DEAD/H-box helicase 11	-0.947	6.274
7953873	OVOS///OVOS2	ovostatin///ovostatin 2	-0.925	3.719
7953878	CLEC2D	C-type lectin domain family 2 member D	-1.58	10.906
7953901	CLEC12A	C-type lectin domain family 12 member A	-0.592	2.537
7953936	TMEM52B	transmembrane protein 52B	5.517	19.458
7953943	GABARAPL1	GABA type A receptor associated protein like 1	1.589	16.566
7953949	KLRD1	killer cell lectin like receptor D1	-0.56	2.256
7953981	ETV6///INO80D	ETS variant 6///INO80 complex subunit D	-0.686	3.813
7954055	APOLD1	apolipoprotein L domain containing 1	-1.401	4.876
7954143	PTPRO	protein tyrosine phosphatase, receptor type O	2.237	10.398
7954208	PIK3C2G	phosphatidylinositol-4-phosphate 3-kinase catalytic subunit type 2 gamma	2.673	19.827
7954310	RNA45S5///RNA18S5	RNA, 45S pre-ribosomal 5///RNA, 18S ribosomal 5	0.678	4.657
7954388	GOLT1B	golgi transport 1B	-0.52	5.291
7954398	SPX	spexin hormone	1.388	4.562
7954469	RASSF8	Ras association domain family member 8	1.007	5.494
7954481	SSPN	sarcospan	-0.956	5.094
7954503	MED21	mediator complex subunit 21	0.685	6.651
7954527	ARNTL2	aryl hydrocarbon receptor nuclear translocator like 2	-0.802	3.351
7954559	PPFIBP1///ALK	PPFIA binding protein 1///anaplastic lymphoma receptor tyrosine kinase	-0.549	3.621
7954631	FAR2	fatty acyl-CoA reductase 2	-0.873	4.769
7954655	LOC642846///DDX12P///DDX11	DEAD/H (Asp-Glu-Ala-Asp/His) box polypeptide 11-like///DEAD/H-box helicase 12, pseudogene///DEAD/H-box helicase 11	-0.795	6.754
7954711	KIAA1551	KIAA1551	-0.836	7.08
7954717	BICD1	BICD cargo adaptor 1	-1.201	7.589
7954777	ALG10B///ALG10	ALG10B, alpha-1,2-glucosyltransferase///ALG10, alpha-1,2-glucosyltransferase	-0.582	8.488
7954789	ALG10B///ALG10	ALG10B, alpha-1,2-glucosyltransferase///ALG10, alpha-1,2-glucosyltransferase	-0.578	7.385
7954810	LRRK2	leucine rich repeat kinase 2	-1.109	5.372
7954899	CNTN1	contactin 1	2.676	10.458
7954997	ANO6	anoctamin 6	-0.648	5.236
7955019	ARID2	AT-rich interaction domain 2	-0.506	6.396
7955055	SLC48A1	solute carrier family 48 member 1	1.081	13.175
7955078	PFKM	phosphofructokinase, muscle	0.85	7.116
7955179	TUBA1C	tubulin alpha 1c	-0.523	2.521
7955217	SPATS2	spermatogenesis associated serine rich 2	-0.574	4.423
7955290	AQP2	aquaporin 2	3.975	20.013
7955348	GPD1	glycerol-3-phosphate dehydrogenase 1	3.859	12.523
7955358	COX14	COX14, cytochrome c oxidase assembly factor	0.913	9.045
7955361	LARP4	La ribonucleoprotein domain family member 4	0.697	6.16
7955441	METTL7A	methyltransferase like 7A	1.841	8.032
7955589	NR4A1	nuclear receptor subfamily 4 group A member 1	0.917	1.811
7955613	KRT7	keratin 7	2.031	5.84
7955719	HIGD1A	HIG1 hypoxia inducible domain family member 1A	1.211	17.541
7955890	HNRNPA1	heterogeneous nuclear ribonucleoprotein A1	-0.594	4.801
7955908	NCKAP1L	NCK associated protein 1 like	-2.025	7.472
7955943	PDE1B	phosphodiesterase 1B	-0.77	4.036
7956013	BLOC1S1-RDH5///BLOC1S1	BLOC1S1-RDH5 readthrough///biogenesis of lysosomal organelles complex 1 subunit 1	0.602	6.219
7956046	DGKA	diacylglycerol kinase alpha	-0.602	2.189
7956097	SUOX	sulfite oxidase	1.47	11.77
7956166	ESYT1	extended synaptotagmin 1	-0.562	5.678
7956229	SLC39A5	solute carrier family 39 member 5	2.716	5.776
7956242	COQ10A	coenzyme Q10A	1.034	12.497
7956257	SPRYD4	SPRY domain containing 4	0.666	4.443
7956261	RBMS2	RNA binding motif single stranded interacting protein 2	-0.678	4.432
7956301	LRP1	LDL receptor related protein 1	-1.128	5.947
7956395	NXPH4	neurexophilin 4	-0.651	3.046
7956524	PIP4K2C	phosphatidylinositol-5-phosphate 4-kinase type 2 gamma	1.066	13.183
7956639	TSFM	Ts translation elongation factor, mitochondrial	0.774	7.354
7956658	SLC16A7	solute carrier family 16 member 7	1.782	8.057
7956785	XPOT	exportin for tRNA	-0.709	4.295
7956819	RASSF3	Ras association domain family member 3	-0.769	4.33
7956878	IRAK3	interleukin 1 receptor associated kinase 3	-1.02	3.191
7956949	NUP107	nucleoporin 107	-0.607	6.961
7956989	MDM2	MDM2 proto-oncogene	-1.113	11.302
7957023	LYZ	lysozyme	-1.542	4.683
7957126	KCNMB4	potassium calcium-activated channel subfamily M regulatory beta subunit 4	0.843	5.058
7957167	TMEM19	transmembrane protein 19	0.704	4.596
7957221	TRHDE	thyrotropin releasing hormone degrading enzyme	1.21	2.451
7957260	GLIPR1	GLI pathogenesis related 1	-1.081	3.505
7957277	ZDHHC17	zinc finger DHHC-type containing 17	-0.553	9.144
7957338	SYT1	synaptotagmin 1	0.856	4.499
7957351	OTOGL	otogelin like	1.361	5.831
7957386	ACSS3	acyl-CoA synthetase short-chain family member 3	1.246	5.419
7957452	ALX1	ALX homeobox 1	0.593	2.435
7957551	SOCS2	suppressor of cytokine signaling 2	0.573	3.008
7957570	PLXNC1	plexin C1	-1.398	5.182
7957604			0.563	9.917
7957606			0.612	7.349
7957613	VEZT	vezatin, adherens junctions transmembrane protein	-0.572	8.577
7957654	AMDHD1	amidohydrolase domain containing 1	1.072	5.353
7957665	ELK3	ELK3, ETS transcription factor	-0.602	1.93
7957759	APAF1	apoptotic peptidase activating factor 1	-1.011	9.546
7957850	GAS2L3	growth arrest specific 2 like 3	-2.131	8.844
7957861	ANO4	anoctamin 4	-1.175	2.914
7957890	UTP20	UTP20, small subunit processome component	-0.599	7.376
7958000	CHPT1	choline phosphotransferase 1	0.519	2.894
7958019	DRAM1	DNA damage regulated autophagy modulator 1	-0.668	4.198
7958152	PGAM4///PGAM1	phosphoglycerate mutase family member 4///phosphoglycerate mutase 1	-0.737	5.784
7958202	CHST11	carbohydrate (chondroitin 4) sulfotransferase 11	-1.329	7.869
7958207			-1.129	6.641
7958273			-0.512	2.68
7958275	POLR3B	RNA polymerase III subunit B	0.549	6.471
7958352	BTBD11	BTB domain containing 11	0.758	3.289
7958414	ISCU	iron-sulfur cluster assembly enzyme	0.879	10.047
7958425	DAO	D-amino acid oxidase	4.592	16.427
7958466	ACACB	acetyl-CoA carboxylase beta	0.848	3.942
7958565	MVK	mevalonate kinase	0.791	8.389
7958600	ANKRD13A	ankyrin repeat domain 13A	-0.711	4.203
7958666	FAM216A	family with sequence similarity 216 member A	-0.74	4.169
7958749	SH2B3	SH2B adaptor protein 3	-0.916	6.61
7958761	ACAD10	acyl-CoA dehydrogenase family member 10	1.458	12.509
7958784	ALDH2	aldehyde dehydrogenase 2 family (mitochondrial)	2.025	9.789
7958884	OAS1	2'-5'-oligoadenylate synthetase 1	-0.763	2.651
7958895	OAS3	2'-5'-oligoadenylate synthetase 3	-1	4.809
7958913	OAS2	2'-5'-oligoadenylate synthetase 2	-0.824	3.007
7958960	TPCN1	two pore segment channel 1	1.227	8.883
7959002	SDSL	serine dehydratase like	1.209	14.197
7959016	LINC00173	long intergenic non-protein coding RNA 173	-1.009	4.385
7959070	PEBP1	phosphatidylethanolamine binding protein 1	1.214	8.262
7959078			-0.562	2.725
7959102	HSPB8	heat shock protein family B (small) member 8	-1.166	4.689
7959123	PRKAB1	protein kinase AMP-activated non-catalytic subunit beta 1	1.016	6.659
7959131	BICDL1	BICD family like cargo adaptor 1	2.138	12.167
7959144			0.613	7.255
7959153	COX6A1	cytochrome c oxidase subunit 6A1	0.981	9.595
7959220	ACADS	acyl-CoA dehydrogenase, C-2 to C-3 short chain	1.323	7.965
7959234	HNF1A	HNF1 homeobox A	0.922	2.991
7959251	P2RX7	purinergic receptor P2X 7	-1.602	10.093
7959298	TMEM120B	transmembrane protein 120B	0.72	8.462
7959322	PSMD9	proteasome 26S subunit, non-ATPase 9	0.562	8.567
7959354	BCL7A	BCL tumor suppressor 7A	0.558	5.042
7959408	KNTC1	kinetochore associated 1	-1.013	9.545
7959500	HIP1R	huntingtin interacting protein 1 related	0.952	11.267
7960117	PXMP2	peroxisomal membrane protein 2	1.97	7.7
7960134	ZNF26	zinc finger protein 26	-0.52	6.657
7960165	ZNF268	zinc finger protein 268	0.623	5.625
7960340	FOXM1	forkhead box M1	-0.761	2.93
7960362	LOC100128816	ACAH3104	-1	8.207
7960365	CRACR2A	calcium release activated channel regulator 2A	-0.658	3.6
7960411	C12orf4	chromosome 12 open reading frame 4	-0.677	7.777
7960438	ANO2	anoctamin 2	-1.658	5.626
7960464	VWF	von Willebrand factor	-3.321	10.659
7960512			-1.115	7.779
7960529	SCNN1A	sodium channel epithelial 1 alpha subunit	3.817	12.663
7960637	LPAR5	lysophosphatidic acid receptor 5	-0.624	4.769
7960757	C1RL	complement C1r subcomponent like	-0.695	2.989
7960764	RBP5	retinol binding protein 5	1.465	2.627
7960771	CD163L1	CD163 molecule like 1	-0.878	1.979
7960794	CD163	CD163 molecule	-1.96	5.125
7960850	SLC2A14	solute carrier family 2 member 14	-0.701	6.324
7960865	SLC2A3	solute carrier family 2 member 3	-1.889	6.185
7960874	C3AR1	complement component 3a receptor 1	-1.629	6.595
7960896	LOC650293///OR7E91P	seven transmembrane helix receptor///olfactory receptor family 7 subfamily E member 91 pseudogene	-0.752	5.927
7960898	LOC650293	seven transmembrane helix receptor	-0.753	6.381
[truncated: 4,130 more rows]
