# Supplementary material for: Integrative Meta‐Analysis and WGCNA Reveal Candidate Diagnostic Hub Genes in Clear Cell Carcinoma
Source: Int J Cell Biol. 2026 Feb 2;2026:5567255. doi: 10.1155/ijcb/5567255 (PMC12865128; doi:10.1155/ijcb/5567255)
Supplement: Supplementary file 2 — Supporting Information 2 File S1 (A–L) Represent log2 (fold change) and p value of DEGs from GSE11024, GSE11151, GSE16441, GSE36895, GSE46699, GSE53000, GSE53757, GSE66270, GSE68417, GSE71963, GSE76351, and GSE168845 datasets. [file IJCB-2026-5567255-s002.zip › Supplementary file 1 H.tsv]

ID	Gene.symbol	Gene.title	log2(fold change)	-log10(Pvalue)
1053_at	RFC2	replication factor C subunit 2	-1.395	18.098
117_at	HSPA6	heat shock protein family A (Hsp70) member 6	-1.351	7.536
121_at	PAX8	paired box 8	1.359	9.725
1405_i_at	CCL5	C-C motif chemokine ligand 5	-3.786	15.592
1431_at	CYP2E1	cytochrome P450 family 2 subfamily E member 1	1.111	2.505
1487_at	ESRRA	estrogen related receptor alpha	0.898	9.304
1552256_a_at	SCARB1	scavenger receptor class B member 1	-2.93	13.336
1552261_at	WFDC2	WAP four-disulfide core domain 2	1.535	7.507
1552263_at	MAPK1	mitogen-activated protein kinase 1	-1.048	11.113
1552264_a_at	MAPK1	mitogen-activated protein kinase 1	-1.148	9.223
1552269_at	SPATA17	spermatogenesis associated 17	1.245	4.543
1552271_at	PRR22	proline rich 22	0.633	2.157
1552272_a_at	PRR22	proline rich 22	0.614	4.096
1552274_at	PXK	PX domain containing serine/threonine kinase like	0.853	8.01
1552275_s_at	PXK	PX domain containing serine/threonine kinase like	1.068	5.901
1552277_a_at	MSANTD3	Myb/SANT DNA binding domain containing 3	-1.036	9.229
1552278_a_at	SLC46A1	solute carrier family 46 member 1	0.598	3.376
1552281_at	SLC39A5	solute carrier family 39 member 5	3.046	11.667
1552283_s_at	ZDHHC11B///ZDHHC11	zinc finger DHHC-type containing 11B///zinc finger DHHC-type containing 11	0.98	5.438
1552296_at	BEST4	bestrophin 4	-1.693	3.207
1552302_at	TMEM106A	transmembrane protein 106A	2.054	13.082
1552303_a_at	TMEM106A	transmembrane protein 106A	1.395	12.366
1552306_at	ALG10	ALG10, alpha-1,2-glucosyltransferase	-0.808	4.235
1552307_a_at	TTC39C	tetratricopeptide repeat domain 39C	-1.084	3.685
1552311_a_at	RAX2	retina and anterior neural fold homeobox 2	0.979	3.799
1552312_a_at	MFAP3	microfibrillar associated protein 3	-2.024	8.473
1552315_at	GIMAP1	GTPase, IMAP family member 1	-0.893	8.987
1552316_a_at	GIMAP1	GTPase, IMAP family member 1	-1.072	9.602
1552318_at	GIMAP1	GTPase, IMAP family member 1	-0.795	3.237
1552319_a_at	KLK8	kallikrein related peptidase 8	0.812	2.145
1552320_a_at	CCDC65	coiled-coil domain containing 65	0.738	2.318
1552321_a_at	CCDC65	coiled-coil domain containing 65	1	1.633
1552326_a_at	CFAP53	cilia and flagella associated protein 53	1.155	5.108
1552332_at	TRIOBP	TRIO and F-actin binding protein	-0.603	2.419
1552335_at	CATSPER1	cation channel sperm associated 1	-1.968	8.159
1552337_s_at	HOXD4	homeobox D4	0.797	1.634
1552343_s_at	PDE7A	phosphodiesterase 7A	0.684	2.773
1552362_a_at	LEAP2	liver enriched antimicrobial peptide 2	2.028	7.378
1552365_at	SCIN	scinderin	1.114	2.814
1552367_a_at	SCIN	scinderin	1.412	4.154
1552375_at	ZNF333	zinc finger protein 333	-0.666	3.309
1552377_s_at	TVP23C	trans-golgi network vesicle protein 23 homolog C (S. cerevisiae)	0.801	2.955
1552378_s_at	RDH10	retinol dehydrogenase 10 (all-trans)	1.038	2.68
1552386_at	GAPT	GRB2-binding adaptor protein, transmembrane	-1.984	10.43
1552389_at	ERICH5	glutamate rich 5	0.744	1.651
1552398_a_at	CLEC12A	C-type lectin domain family 12 member A	-2.447	8.946
1552400_a_at	TMEM266	transmembrane protein 266	1.044	4.913
1552402_at	CALML6	calmodulin like 6	0.99	2.468
1552411_at	DEFB106B///DEFB106A	defensin beta 106B///defensin beta 106A	-1.643	7.869
1552417_a_at	NEDD1	neural precursor cell expressed, developmentally down-regulated 1	-0.652	5.019
1552422_at	C10orf25	chromosome 10 open reading frame 25	-1.599	8.217
1552423_at	ETV3	ETS variant 3	0.555	3.848
1552427_at	ZNF485	zinc finger protein 485	-1.021	4.486
1552436_a_at	LOC100653137///CDH23	cadherin-23-like///cadherin-related 23	0.784	1.829
1552440_at	GPR182	G protein-coupled receptor 182	1.019	3.11
1552448_a_at	FAM167A-AS1	FAM167A antisense RNA 1	1.357	3.781
1552452_at	WDR88	WD repeat domain 88	0.648	1.677
1552453_a_at	WDR88	WD repeat domain 88	0.613	2.315
1552456_a_at	MBD3L2	methyl-CpG binding domain protein 3 like 2	0.765	1.859
1552457_a_at	ADAMTSL1	ADAMTS like 1	1.071	2.449
1552463_at	SERPINB11	serpin family B member 11 (gene/pseudogene)	0.88	1.964
1552470_a_at	ABHD11	abhydrolase domain containing 11	-0.977	2.272
1552472_a_at	ACAP2	ArfGAP with coiled-coil, ankyrin repeat and PH domains 2	-0.769	7.284
1552474_a_at	GAMT	guanidinoacetate N-methyltransferase	0.56	1.807
1552477_a_at	IRF6	interferon regulatory factor 6	1.634	6.636
1552478_a_at	IRF6	interferon regulatory factor 6	1.204	3.713
1552480_s_at	PTPRC	protein tyrosine phosphatase, receptor type C	-1.002	2.531
1552482_at	RAPH1	Ras association (RalGDS/AF-6) and pleckstrin homology domains 1	1.162	3.406
1552484_at	SMCR8	Smith-Magenis syndrome chromosome region, candidate 8	0.628	2.167
1552496_a_at	COBL	cordon-bleu WH2 repeat protein	1.694	4.966
1552498_at	ZSCAN20	zinc finger and SCAN domain containing 20	0.787	3.274
1552501_a_at	GPBAR1	G protein-coupled bile acid receptor 1	-1.025	2.313
1552502_s_at	RHBDL2	rhomboid like 2	-0.95	3.3
1552504_a_at	BRSK1	BR serine/threonine kinase 1	1.579	6.36
1552506_at	CRB2	crumbs 2, cell polarity complex component	1.312	4.418
1552507_at	KCNE4	potassium voltage-gated channel subfamily E regulatory subunit 4	-2.771	10.382
1552508_at	KCNE4	potassium voltage-gated channel subfamily E regulatory subunit 4	-2.027	4.002
1552510_at	SLC34A3	solute carrier family 34 member 3	2.033	15.015
1552511_a_at	CPA6	carboxypeptidase A6	-1.704	3.682
1552519_at	ACVR1C	activin A receptor type 1C	1.519	5.619
1552526_at	FAM71C	family with sequence similarity 71 member C	0.556	1.648
1552528_at	LINC01547	long intergenic non-protein coding RNA 1547	0.872	2.365
1552531_a_at	NLRP11	NLR family pyrin domain containing 11	-1.45	3.511
1552532_a_at	ATP6V1C2	ATPase H+ transporting V1 subunit C2	4.548	17.51
1552535_at	CLDN19	claudin 19	2.699	11.703
1552536_at	VTI1A	vesicle transport through interaction with t-SNAREs 1A	1.106	5.318
1552542_s_at	TAGAP	T-cell activation RhoGTPase activating protein	-1.127	3.776
1552543_a_at	STON2	stonin 2	0.64	4.638
1552548_at	BSND	barttin CLCNK type accessory beta subunit	2.287	9.842
1552549_a_at	BSND	barttin CLCNK type accessory beta subunit	3.147	20.232
1552553_a_at	NLRC4	NLR family CARD domain containing 4	-1.95	8.831
1552554_a_at	NLRC4	NLR family CARD domain containing 4	-1.726	4.619
1552555_at	PRSS36	protease, serine 36	-1.213	6.892
1552557_a_at	ZDHHC15	zinc finger DHHC-type containing 15	0.989	4.367
1552564_at	NUDT9P1	nudix hydrolase 9 pseudogene 1	1.177	4.163
1552566_at	BTBD16	BTB domain containing 16	-1.781	3.661
1552569_a_at	RTP3	receptor transporter protein 3	0.929	1.638
1552570_at	TSPEAR	thrombospondin type laminin G domain and EAR repeats	0.915	2.182
1552575_a_at	C6orf141	chromosome 6 open reading frame 141	-1.401	3.029
1552578_a_at	MYO3B	myosin IIIB	2.554	8.577
1552582_at	ABCC13	ATP binding cassette subfamily C member 13 (pseudogene)	1.014	2.007
1552584_at	IL12RB1	interleukin 12 receptor subunit beta 1	-2.701	12.73
1552590_a_at	ABCC12	ATP binding cassette subfamily C member 12	0.798	1.684
1552596_at	GAS2L2	growth arrest specific 2 like 2	0.811	2.078
1552602_at	CACNG5	calcium voltage-gated channel auxiliary subunit gamma 5	0.542	1.946
1552604_at	LINC00308	long intergenic non-protein coding RNA 308	1.236	3.69
1552610_a_at	JAK1	Janus kinase 1	-1.135	9.269
1552611_a_at	JAK1	Janus kinase 1	-0.52	4.82
1552612_at	CDC42SE2	CDC42 small effector 2	-0.672	3.037
1552613_s_at	CDC42SE2	CDC42 small effector 2	-1.166	5.955
1552615_at	ACACB	acetyl-CoA carboxylase beta	0.892	10.932
1552617_a_at	RFWD2	ring finger and WD repeat domain 2	-0.663	7.509
1552618_at	STX6	syntaxin 6	-0.783	8.765
1552619_a_at	ANLN	anillin actin binding protein	-3.265	11.342
1552628_a_at	HERPUD2	HERPUD family member 2	-0.576	8.805
1552631_a_at	MAP3K6	mitogen-activated protein kinase kinase kinase 6	-0.982	3.59
1552637_at	PTPN11	protein tyrosine phosphatase, non-receptor type 11	0.895	1.953
1552644_a_at	PHC3	polyhomeotic homolog 3	-0.5	1.922
1552648_a_at	TNFRSF10A	TNF receptor superfamily member 10a	-1.268	11.947
1552651_a_at	RAD51L3-RFFL///RFFL	RAD51L3-RFFL readthrough///ring finger and FYVE-like domain containing E3 ubiquitin protein ligase	0.506	2.391
1552657_a_at	TXNDC2	thioredoxin domain containing 2	2.005	6.412
1552660_a_at	C5orf22	chromosome 5 open reading frame 22	-0.595	2.479
1552667_a_at	SH2D3C	SH2 domain containing 3C	-0.887	3.407
1552670_a_at	PPP1R3B	protein phosphatase 1 regulatory subunit 3B	-1.749	15.14
1552671_a_at	SLC9A7	solute carrier family 9 member A7	-0.832	1.72
1552672_a_at	IGSF3	immunoglobulin superfamily member 3	0.787	2.085
1552677_a_at	DIP2A	disco interacting protein 2 homolog A	-1.043	3.124
1552682_a_at	KNL1	kinetochore scaffold 1	1.313	7.571
1552685_a_at	GRHL1	grainyhead like transcription factor 1	1.115	3.934
1552686_at	CNBD2	cyclic nucleotide binding domain containing 2	1.19	2.793
1552691_at	ARL11	ADP ribosylation factor like GTPase 11	-3.244	12.482
1552696_at	NIPA1	non imprinted in Prader-Willi/Angelman syndrome 1	-0.677	2.706
1552698_at	TUBA3FP	tubulin alpha 3f pseudogene	0.905	4.155
1552701_a_at	CARD16	caspase recruitment domain family member 16	-1.865	13.867
1552703_s_at	CARD16///CASP1	caspase recruitment domain family member 16///caspase 1	-2.31	15.838
1552713_a_at	SLC4A1	solute carrier family 4 member 1 (Diego blood group)	1.802	9.455
1552714_at	CREG2	cellular repressor of E1A stimulated genes 2	-1.101	1.658
1552717_s_at	CEP170P1///CEP170	centrosomal protein 170 pseudogene 1///centrosomal protein 170	-2.296	11.387
1552718_at	DTD1	D-tyrosyl-tRNA deacylase 1	0.631	2.711
1552721_a_at	FGF1	fibroblast growth factor 1	4.596	13.504
1552727_s_at	ADAMTS17	ADAM metallopeptidase with thrombospondin type 1 motif 17	1.224	3.513
1552730_at	DHH	desert hedgehog	-0.571	1.64
1552731_at	ABRA	actin binding Rho activating protein	0.92	2.464
1552733_at	KLHDC1	kelch domain containing 1	0.592	4.305
1552740_at	C2orf15	chromosome 2 open reading frame 15	1.475	2.987
1552745_at	SLCO6A1	solute carrier organic anion transporter family member 6A1	0.986	2.194
1552749_a_at	KLC3	kinesin light chain 3	1.14	4.088
1552750_at	CIB3	calcium and integrin binding family member 3	0.849	1.82
1552751_a_at	CIB3	calcium and integrin binding family member 3	0.656	1.868
1552752_a_at	CADM2	cell adhesion molecule 2	0.617	3.26
1552755_at	C9orf66	chromosome 9 open reading frame 66	3.625	8.346
1552757_s_at	C9orf66	chromosome 9 open reading frame 66	2.943	8.403
1552761_at	SLC16A11	solute carrier family 16 member 11	1.078	4.641
1552765_x_at	TMEM67	transmembrane protein 67	-1.034	2.421
1552766_at	HS6ST2	heparan sulfate 6-O-sulfotransferase 2	4.069	11.838
1552767_a_at	HS6ST2	heparan sulfate 6-O-sulfotransferase 2	4.95	18.745
1552768_at	CAMKK1	calcium/calmodulin dependent protein kinase kinase 1	1.151	3.963
1552769_at	ZNF625	zinc finger protein 625	0.563	2.616
1552770_s_at	ZNF563	zinc finger protein 563	0.899	3.539
1552774_a_at	SLC25A27	solute carrier family 25 member 27	1.527	4.507
1552775_at	GPRC6A	G protein-coupled receptor class C group 6 member A	0.759	2.097
1552777_a_at	RAET1E	retinoic acid early transcript 1E	0.823	1.682
1552796_a_at	SIM1	single-minded family bHLH transcription factor 1	1.713	4.652
1552797_s_at	PROM2	prominin 2	3.883	16.385
1552798_a_at	TLR4	toll like receptor 4	-2.747	13.164
1552800_at	ABHD11	abhydrolase domain containing 11	-0.736	2.619
1552801_at	CAPN13	calpain 13	1.004	2.283
1552806_a_at	SIGLEC10	sialic acid binding Ig like lectin 10	-2.218	10.897
1552807_a_at	SIGLEC10	sialic acid binding Ig like lectin 10	-2.268	13.411
1552812_a_at	SENP1	SUMO1/sentrin specific peptidase 1	-0.879	5.487
1552813_at	KLF14	Kruppel like factor 14	1.546	5.462
1552826_at	SLC26A7	solute carrier family 26 member 7	2.484	11.086
1552827_s_at	SLC26A7	solute carrier family 26 member 7	1.866	9.737
1552829_at			0.761	4.38
1552841_s_at	BCL2L14	BCL2 like 14	1.043	2.025
1552842_at	HS6ST3	heparan sulfate 6-O-sulfotransferase 3	0.729	1.786
1552843_at	SLC26A1	solute carrier family 26 member 1	0.684	1.66
1552846_s_at	RAB42	RAB42, member RAS oncogene family	-2.75	12.251
1552854_a_at	VWA5B1	von Willebrand factor A domain containing 5B1	1.312	5.015
1552856_at	LINC00311	long intergenic non-protein coding RNA 311	0.774	1.798
1552863_a_at	CACNG6	calcium voltage-gated channel auxiliary subunit gamma 6	0.514	5.911
1552865_a_at	LMNTD1	lamin tail domain containing 1	0.685	3.137
1552867_at			0.586	1.648
1552872_at	ASMTL-AS1	ASMTL antisense RNA 1	0.862	2.286
1552875_a_at	CD200R1	CD200 receptor 1	-1.875	5.512
1552877_s_at	LINC00334	long intergenic non-protein coding RNA 334	1.348	7.297
1552878_at	ATOH7	atonal bHLH transcription factor 7	1.375	3.396
1552879_a_at	ATOH7	atonal bHLH transcription factor 7	1.332	4.257
1552882_a_at	AMER1	APC membrane recruitment protein 1	0.719	1.802
1552885_a_at	NKX6-3	NK6 homeobox 3	0.957	2.827
1552887_at	TBATA	thymus, brain and testes associated	1.112	5.191
1552892_at	TNFRSF13C	TNF receptor superfamily member 13C	0.948	3.424
1552897_a_at	KCNG3	potassium voltage-gated channel modifier subfamily G member 3	1.237	4.668
1552903_at	B4GALNT2	beta-1,4-N-acetyl-galactosaminyltransferase 2	1.416	5.295
1552914_a_at	CD276	CD276 molecule	-1.282	4.512
1552915_at	IFNL2	interferon lambda 2	0.855	3.253
1552917_at	IFNL1	interferon lambda 1	0.697	2.34
1552921_a_at	FIGNL1	fidgetin like 1	-1.528	10.514
1552923_a_at	PITPNM2	phosphatidylinositol transfer protein membrane associated 2	0.981	3.389
1552935_at	ZCCHC5	zinc finger CCHC-type containing 5	0.882	6.193
1552942_at	LOC149373	uncharacterized LOC149373	0.679	7.193
1552944_a_at	PANX2	pannexin 2	1.069	5.04
1552950_at	CFAP161	cilia and flagella associated protein 161	1.14	2.23
1552952_at	LOC100652931///RBMY2FP	RNA binding motif protein, Y-linked, family 1, member A1 pseudogene///RNA binding motif protein, Y-linked, family 2, member F pseudogene	0.645	1.992
1552955_at	LINC00208	long intergenic non-protein coding RNA 208	1.263	3.752
1552964_at	CFAP46	cilia and flagella associated protein 46	0.561	1.805
1552976_at	DNAJB13	DnaJ heat shock protein family (Hsp40) member B13	0.595	6.43
1552977_a_at	CNPY3	canopy FGF signaling regulator 3	-0.985	13.865
1552978_a_at	SCAMP1	secretory carrier membrane protein 1	-0.662	3.865
1552985_at	SLC30A8	solute carrier family 30 member 8	0.954	3.261
1552988_at	C11orf65	chromosome 11 open reading frame 65	1.252	2.881
1552993_at	DYDC1	DPY30 domain containing 1	0.812	1.712
1552995_at	IL27	interleukin 27	1.291	2.609
1552998_at	DEFB125	defensin beta 125	1.332	2.929
1553003_at	PKHD1	polycystic kidney and hepatic disease 1 (autosomal recessive)	0.661	2.085
1553015_a_at	RECQL4	RecQ like helicase 4	-0.72	2.23
1553016_at	ADGRF3	adhesion G protein-coupled receptor F3	0.741	2.085
1553021_s_at	BICD2	BICD cargo adaptor 2	-1.198	5.812
1553027_a_at	KLHL4	kelch like family member 4	-1.196	2.251
1553030_a_at	SUOX	sulfite oxidase	1.042	11.671
1553033_at	SYTL5	synaptotagmin like 5	1.297	3.485
1553034_at	SDCCAG8	serologically defined colon cancer antigen 8	-0.828	7.389
1553041_at	HTR3C	5-hydroxytryptamine receptor 3C	1.562	6.859
1553042_a_at	NFKBID	NFKB inhibitor delta	-0.722	1.868
1553043_a_at	CD300LF	CD300 molecule like family member f	-3.531	15.587
1553055_a_at	SLFN5	schlafen family member 5	-2.156	8.619
1553062_at	MOGAT1	monoacylglycerol O-acyltransferase 1	1.712	7.558
1553069_at			0.841	1.723
1553072_at	BNIPL	BCL2 interacting protein like	1.36	4.293
1553088_a_at	BCL2L11	BCL2 like 11	0.684	3.241
1553089_a_at	WFDC2	WAP four-disulfide core domain 2	1.698	4.111
1553107_s_at	C5orf24	chromosome 5 open reading frame 24	0.561	5.451
1553118_at	THEM4	thioesterase superfamily member 4	0.702	6.159
1553129_at	SVEP1	sushi, von Willebrand factor type A, EGF and pentraxin domain containing 1	0.81	2.387
1553130_at	LOC652276	potassium channel tetramerization domain containing 5 pseudogene	1.637	6.178
1553133_at	C9orf72	chromosome 9 open reading frame 72	-0.941	2.892
1553139_s_at	PLXNA3	plexin A3	-0.938	2.503
1553142_at	LACC1	laccase domain containing 1	-0.876	4.634
1553145_at	TAPT1-AS1	TAPT1 antisense RNA 1 (head to head)	0.979	5.154
1553147_at	RANBP3L	RAN binding protein 3 like	2.356	5.549
1553151_at	ATP6V0D2	ATPase H+ transporting V0 subunit d2	4.649	15.84
1553153_at	ATP6V0D2	ATPase H+ transporting V0 subunit d2	4.443	22.5
1553155_x_at	ATP6V0D2	ATPase H+ transporting V0 subunit d2	4.371	20.773
1553159_at	DNAH11	dynein axonemal heavy chain 11	-2.182	6.468
1553174_at	JPH2	junctophilin 2	1.098	3.56
1553177_at	SH2D1B	SH2 domain containing 1B	-1.164	5.145
1553179_at	ADAMTS19	ADAM metallopeptidase with thrombospondin type 1 motif 19	1.561	3.864
1553181_at	DDX31	DEAD-box helicase 31	0.554	4.322
1553185_at	RASEF	RAS and EF-hand domain containing	0.552	2.797
1553186_x_at	RASEF	RAS and EF-hand domain containing	0.683	3.936
1553188_s_at	PARD3B	par-3 family cell polarity regulator beta	0.922	3.005
1553190_s_at	PARD3B	par-3 family cell polarity regulator beta	1.113	4.724
1553191_at	DST	dystonin	0.985	1.846
1553202_at	STOX1	storkhead box 1	1.658	4.574
1553208_s_at	ARL10	ADP ribosylation factor like GTPase 10	0.896	2.528
1553219_a_at	AMMECR1	Alport syndrome, mental retardation, midface hypoplasia and elliptocytosis chromosomal region gene 1	-1.068	2.21
1553221_at	ZNF583	zinc finger protein 583	0.758	5.025
1553222_at	OXER1	oxoeicosanoid receptor 1	0.731	5.454
1553232_at	RMDN2	regulator of microtubule dynamics 2	0.846	2.363
1553238_a_at	HIPK4	homeodomain interacting protein kinase 4	0.728	2.577
1553239_at	FAM124A	family with sequence similarity 124 member A	0.536	1.688
1553241_at	NKAIN3	Na+/K+ transporting ATPase interacting 3	1.109	3.962
1553244_at	FANCB	Fanconi anemia complementation group B	-1.32	2.296
1553247_a_at	ZNF709	zinc finger protein 709	0.552	3.357
1553248_at	CCDC57	coiled-coil domain containing 57	1.196	3.586
1553249_at	SMC1B	structural maintenance of chromosomes 1B	1.928	5.465
1553254_at	MAGEE2	MAGE family member E2	1.233	2.012
1553257_at	GAL3ST3	galactose-3-O-sulfotransferase 3	1.637	5.661
1553265_at	SLC23A3	solute carrier family 23 member 3	1.87	4.855
1553288_a_at	NYAP1	neuronal tyrosine phosphorylated phosphoinositide-3-kinase adaptor 1	1.208	3.983
1553292_s_at	SGK494	uncharacterized serine/threonine-protein kinase SgK494	1.619	6.971
1553297_a_at	CSF3R	colony stimulating factor 3 receptor	-0.918	8.582
1553299_at	DUSP5P1	dual specificity phosphatase 5 pseudogene 1	-2.634	9.888
1553301_a_at	TMEM182	transmembrane protein 182	-0.796	1.815
1553311_at	C20orf197	chromosome 20 open reading frame 197	-0.984	1.928
1553314_a_at	KIF19	kinesin family member 19	1.245	5.399
1553316_at	GPR82	G protein-coupled receptor 82	-1.019	2.98
1553317_s_at	GPR82	G protein-coupled receptor 82	-1.914	4.942
1553319_at	OXGR1	oxoglutarate receptor 1	2.738	9.695
1553320_s_at	CDC14C	cell division cycle 14C, pseuodgene	1.129	1.684
1553336_a_at	MIER3	MIER family member 3	-1.339	4.215
1553340_s_at	SLC35G4///SLC35G3///SLC35G5	solute carrier family 35 member G4///solute carrier family 35 member G3///solute carrier family 35 member G5	0.727	1.633
1553347_s_at	KCNA6	potassium voltage-gated channel subfamily A member 6	0.99	2.157
1553348_a_at	NFX1	nuclear transcription factor, X-box binding 1	-0.694	6.013
1553355_at			0.705	2.141
1553356_at			1.007	1.725
1553359_at	FBXL18	F-box and leucine rich repeat protein 18	1.284	6.654
1553361_x_at	FBXL18	F-box and leucine rich repeat protein 18	1.5	8.963
1553364_at	PNPLA1	patatin like phospholipase domain containing 1	2.181	6.978
1553365_at	DEPDC4	DEP domain containing 4	1.072	2.279
1553375_at	BTBD9	BTB domain containing 9	-0.85	1.628
1553392_at	LOC102724660///EFCAB3	uncharacterized LOC102724660///EF-hand calcium binding domain 3	-3.259	7.901
1553394_a_at	TFAP2B	transcription factor AP-2 beta	4.012	15.082
1553395_a_at	CD200R1	CD200 receptor 1	-0.655	3.777
1553396_a_at	CCDC13	coiled-coil domain containing 13	1.645	7.579
1553397_at	CCDC13	coiled-coil domain containing 13	0.765	6.169
1553399_a_at	MGC57346///CRHR1-IT1	ADP-ribosylation factor pseudogene///CRHR1 intronic transcript 1	0.586	1.97
1553402_a_at	HFE	hemochromatosis	-0.814	2.336
1553405_a_at	CSMD1	CUB and Sushi multiple domains 1	1.029	2.279
1553411_s_at	SALL3	spalt like transcription factor 3	1.724	4.82
1553413_at	LCAL1	lung cancer associated lncRNA 1	1.763	4.578
1553417_at	C11orf44	chromosome 11 open reading frame 44	1.003	4.709
1553422_s_at	RBFOX1	RNA binding protein, fox-1 homolog 1	0.947	2.293
1553423_a_at	SLFN13	schlafen family member 13	-2.948	10.332
1553424_at	C12orf40	chromosome 12 open reading frame 40	0.897	1.731
1553425_at	CFAP57	cilia and flagella associated protein 57	1.747	5.473
1553432_s_at	LOC101060424///LOC653786///OTOA	otoancorin-like///otoancorin pseudogene///otoancorin	-1.564	5.881
1553435_at	C18orf15	chromosome 18 open reading frame 15	0.949	2.48
1553436_at	MUC19	mucin 19, oligomeric	0.844	2.01
1553437_at	KLHDC7A	kelch domain containing 7A	1.407	5.468
1553443_at	FER1L6-AS1	FER1L6 antisense RNA 1	0.851	1.908
1553444_a_at	C1orf127	chromosome 1 open reading frame 127	0.716	3.465
1553446_at	LOC100996634	transmembrane protein FLJ37396	1.027	2.199
1553449_at	LINC00304	long intergenic non-protein coding RNA 304	-1.116	2.289
1553450_s_at	LINC00304	long intergenic non-protein coding RNA 304	0.992	3.125
1553452_at	MYO1H	myosin IH	0.746	2.035
1553458_at	VSTM4	V-set and transmembrane domain containing 4	1.137	3.05
1553459_at	CCDC150	coiled-coil domain containing 150	0.835	2.526
1553464_at	FLJ40288	uncharacterized FLJ40288	-0.651	1.71
1553472_at	LOC150596	uncharacterized LOC150596	1.072	2.234
1553493_a_at	TDH	L-threonine dehydrogenase (pseudogene)	0.51	2.098
1553499_s_at	SERPINA9	serpin family A member 9	1.434	6.28
1553507_a_at	GPR6	G protein-coupled receptor 6	0.506	2.793
1553510_s_at	CNOT9	CCR4-NOT transcription complex subunit 9	-0.783	4.957
1553511_at	GJD3	gap junction protein delta 3	-0.927	3.369
1553515_at	COPS9	COP9 signalosome subunit 9	0.7	2.352
1553523_at	NLRP14	NLR family pyrin domain containing 14	0.949	2.585
1553528_a_at	TAF5	TATA-box binding protein associated factor 5	-0.759	7.029
1553529_at	TAS1R2	taste 1 receptor member 2	0.965	1.805
1553530_a_at	ITGB1	integrin subunit beta 1	-1.603	10.865
1553531_at	PCSK6	proprotein convertase subtilisin/kexin type 6	0.794	1.885
1553534_at	NLRP10	NLR family pyrin domain containing 10	0.942	2.147
1553535_a_at	RANGAP1	Ran GTPase activating protein 1	0.554	5.207
1553539_at	KRT74	keratin 74	1.198	3.315
1553555_at	TAS2R38	taste 2 receptor member 38	0.868	1.874
1553561_at	TAS2R50	taste 2 receptor member 50	0.543	1.841
1553562_at	LOC100996919///CD8B	putative T-cell surface glycoprotein CD8 beta-2 chain-like///CD8b molecule	1.311	3.664
1553581_s_at	SREK1IP1	SREK1 interacting protein 1	-0.645	8.23
1553583_a_at	THRSP	thyroid hormone responsive	0.76	3.389
1553589_a_at	PDZK1IP1	PDZK1 interacting protein 1	1.572	6.717
1553590_at	FAM27E2///FAM27E3	family with sequence similarity 27 member E2///family with sequence similarity 27 member E3	1.003	2.815
1553594_a_at	INSL3	insulin like 3	0.8	6.366
1553601_a_at	TMIE	transmembrane inner ear	0.781	1.689
1553604_at	ABCA13	ATP binding cassette subfamily A member 13	1.215	1.78
1553613_s_at	FOXC1	forkhead box C1	1.797	9.718
1553619_a_at	TRIM43B///TRIM43	tripartite motif containing 43B///tripartite motif containing 43	1.001	2.797
1553627_s_at	EFCAB13	EF-hand calcium binding domain 13	0.833	1.808
1553634_a_at	WEE2-AS1	WEE2 antisense RNA 1	0.999	2.777
1553642_at	C9orf163	chromosome 9 open reading frame 163	1.144	3.546
1553645_at	CCDC141	coiled-coil domain containing 141	-0.764	1.93
1553652_a_at	C18orf54	chromosome 18 open reading frame 54	-1.66	4.32
1553655_at	CDC20B	cell division cycle 20B	1.573	4.862
1553672_at	ENAH	enabled homolog (Drosophila)	-0.705	1.947
1553678_a_at	ITGB1	integrin subunit beta 1	-1.486	11.555
1553679_s_at	VKORC1L1	vitamin K epoxide reductase complex subunit 1 like 1	-0.925	8.591
1553681_a_at	PRF1	perforin 1	-1.408	10.838
1553682_at	FBXL14	F-box and leucine rich repeat protein 14	-0.689	2.45
1553693_s_at	CBR4	carbonyl reductase 4	1.012	7.525
1553698_a_at	CCSAP	centriole, cilia and spindle associated protein	-1.59	3.012
1553705_a_at	CHRM3	cholinergic receptor muscarinic 3	1.133	4.455
1553706_at	HTRA4	HtrA serine peptidase 4	-1.918	4.847
1553708_at	LINC00525	long intergenic non-protein coding RNA 525	-1.095	2.446
1553709_a_at	PRPF38A	pre-mRNA processing factor 38A	-0.662	8.968
1553711_a_at	FAM218A	family with sequence similarity 218 member A	0.58	2.571
1553715_s_at	MCRIP2	MAPK regulated corepressor interacting protein 2	0.607	4.752
1553717_at	KCTD7///RABGEF1	potassium channel tetramerization domain containing 7///RAB guanine nucleotide exchange factor 1	-1.089	3.721
1553721_at	RNF152	ring finger protein 152	1.502	7.967
1553722_s_at	RNF152	ring finger protein 152	2.326	10.894
1553725_s_at	ZNF644	zinc finger protein 644	-0.781	5.035
1553727_at	B4GALNT3	beta-1,4-N-acetyl-galactosaminyltransferase 3	1.418	5.019
1553729_s_at	LRRC43	leucine rich repeat containing 43	2.459	9.71
1553730_x_at	LRRC43	leucine rich repeat containing 43	1.904	7.181
1553732_s_at	CEP89	centrosomal protein 89	-0.76	2.71
1553734_at	AK7	adenylate kinase 7	0.928	2.902
1553740_a_at	IRAK2	interleukin 1 receptor associated kinase 2	-0.788	1.846
1553741_at	LINC00337	long intergenic non-protein coding RNA 337	0.67	2.642
1553746_a_at	OTOGL	otogelin like	3.581	9.376
1553749_at	FAM76B	family with sequence similarity 76 member B	-0.583	3.581
1553750_a_at	FAM76B	family with sequence similarity 76 member B	-0.791	4.989
1553752_at	SPATA25	spermatogenesis associated 25	0.623	1.9
1553755_at	NXNL1	nucleoredoxin-like 1	0.771	4.507
1553764_a_at	AJUBA	ajuba LIM protein	-0.526	1.897
1553765_a_at	KLHL32	kelch like family member 32	0.933	1.79
1553768_a_at	DCBLD1	discoidin, CUB and LCCL domain containing 1	-0.686	4.016
1553775_at	LOC152048	uncharacterized FLJ31715	0.875	6.985
1553776_at	UBE2U	ubiquitin conjugating enzyme E2 U (putative)	1.546	2.705
1553781_at	ZC3HAV1L	zinc finger CCCH-type containing, antiviral 1 like	-2.411	6.85
1553789_a_at	C21orf58	chromosome 21 open reading frame 58	0.761	1.751
1553798_a_at	FBXL13	F-box and leucine rich repeat protein 13	-1.093	3.043
1553802_a_at	SOX3	SRY-box 3	0.793	1.94
1553803_at	SPATA32	spermatogenesis associated 32	0.694	2.018
1553809_a_at	TMEM252	transmembrane protein 252	1.893	5.232
1553822_at	RTP1	receptor transporter protein 1	1.828	4.212
1553826_a_at	PRR35	proline rich 35	1.35	3.869
1553828_at	NXPE1	neurexophilin and PC-esterase domain family member 1	0.572	2.48
1553831_at	APOBEC3D	apolipoprotein B mRNA editing enzyme catalytic subunit 3D	0.632	4.166
1553832_at	LINC00315	long intergenic non-protein coding RNA 315	0.65	3.216
1553838_at	C4orf45	chromosome 4 open reading frame 45	0.802	2.205
1553840_a_at	CCDC149	coiled-coil domain containing 149	0.537	1.699
1553844_a_at	C10orf67	chromosome 10 open reading frame 67	1.834	6.641
1553845_x_at	C10orf67	chromosome 10 open reading frame 67	0.654	4.339
1553850_at	B3GALT5-AS1	B3GALT5 antisense RNA 1	0.963	2.564
1553852_at	VPS13B	vacuolar protein sorting 13 homolog B	-0.837	2.55
1553856_s_at	P2RY10	purinergic receptor P2Y10	-1.318	6.81
1553857_at	IGSF22	immunoglobulin superfamily member 22	1.493	6.583
1553861_at	TCP11L2	t-complex 11 like 2	0.885	1.714
1553863_at	WDFY4	WDFY family member 4	1.015	2.135
1553865_a_at	GPR26	G protein-coupled receptor 26	0.866	2.642
1553871_at	CSNK1G2-AS1	CSNK1G2 antisense RNA 1	0.745	4.024
1553872_at	NATD1	N-acetyltransferase domain containing 1	0.555	1.657
1553874_a_at	ZSCAN10	zinc finger and SCAN domain containing 10	1.052	2.856
1553883_at	ZNF99	zinc finger protein 99	1.311	2.782
1553885_x_at	ZNF99	zinc finger protein 99	0.932	2.632
1553891_at	KLF17	Kruppel like factor 17	0.871	2.163
1553893_at	CCDC105	coiled-coil domain containing 105	0.898	1.72
1553900_s_at	POM121L8P///POM121L9P///POM121L1P	POM121 transmembrane nucleoporin like 8, pseudogene///POM121 transmembrane nucleoporin like 9, pseudogene///POM121 transmembrane nucleoporin like 1, pseudogene	1.015	2.477
1553906_s_at	FGD2	FYVE, RhoGEF and PH domain containing 2	-1.101	7.266
1553909_x_at	SLF2	SMC5-SMC6 complex localization factor 2	0.721	1.71
1553911_at	ZNF663P	zinc finger protein 663, pseudogene	1.074	2.693
1553912_at	LINC00955	long intergenic non-protein coding RNA 955	2.563	7.963
1553914_at	LOC162137	uncharacterized LOC162137	0.823	2.342
1553915_at	C10orf126	chromosome 10 open reading frame 126	2.043	6.56
1553917_at	PIKFYVE	phosphoinositide kinase, FYVE-type zinc finger containing	1.336	4.97
1553918_at	LINC00479	long intergenic non-protein coding RNA 479	1.009	3.408
1553920_at	C9orf84	chromosome 9 open reading frame 84	1.01	2.285
1553923_at	SLC22A24	solute carrier family 22 member 24	1.461	6.985
1553931_at	OSTCP1	oligosaccharyltransferase complex subunit pseudogene 1	1.065	2.2
1553938_a_at	STK32A	serine/threonine kinase 32A	0.983	2.059
1553940_a_at	LRRC28	leucine rich repeat containing 28	0.589	4.092
1553944_at	MIA2///CTAGE5	melanoma inhibitory activity 2///CTAGE family member 5, ER export factor	0.916	1.937
1553945_at	GPHB5	glycoprotein hormone beta 5	1.511	4.403
1553946_at	DCD	dermcidin	0.896	3.083
1553947_at	EXOSC6	exosome component 6	-0.624	2.685
1553955_at	PPP1R21	protein phosphatase 1 regulatory subunit 21	0.613	5.933
1553956_at	TMEM237	transmembrane protein 237	-1.022	7.533
1553959_a_at	B3GALT6	beta-1,3-galactosyltransferase 6	-0.528	5.272
1553962_s_at	RHOB	ras homolog family member B	-1.066	3.38
1553968_a_at	ADAT3	adenosine deaminase, tRNA specific 3	0.588	7.78
1553970_s_at	CEL	carboxyl ester lipase	4.287	12.771
1553971_a_at	GATS	GATS, stromal antigen 3 opposite strand	0.79	3.505
1553974_at	C22orf39	chromosome 22 open reading frame 39	0.649	7.91
1553976_a_at	DPCD	deleted in primary ciliary dyskinesia homolog (mouse)	-0.814	6.507
1553977_a_at	CYP39A1	cytochrome P450 family 39 subfamily A member 1	1.623	11.508
1553979_at	ZNF121	zinc finger protein 121	-0.504	5.18
1553982_a_at	RAB7B	RAB7B, member RAS oncogene family	-1.634	4.089
1553987_at	MAPKAPK5-AS1	MAPKAPK5 antisense RNA 1	-0.62	7.639
1553989_a_at	ATP6V1C2	ATPase H+ transporting V1 subunit C2	3.422	18.024
1553990_at	BRICD5	BRICHOS domain containing 5	0.953	3.963
1553991_s_at	LOC101928274///VSIG10	uncharacterized LOC101928274///V-set and immunoglobulin domain containing 10	-0.549	3.195
1553992_s_at	NBR2	neighbor of BRCA1 gene 2 (non-protein coding)	0.672	2.705
1553994_at	NT5E	5'-nucleotidase ecto	1.34	8.111
1553995_a_at	NT5E	5'-nucleotidase ecto	1.078	5.204
1553997_a_at	ASPHD1	aspartate beta-hydroxylase domain containing 1	-1.604	8.218
1553998_at	DMRTC1B///DMRTC1	DMRT like family C1B///DMRT like family C1	1.599	13.723
1554003_at	ARHGEF28	Rho guanine nucleotide exchange factor 28	1.043	6.137
1554006_a_at	LLGL2	LLGL2, scribble cell polarity complex component	1.816	9.721
1554007_at			1.08	3.328
1554008_at	OSMR	oncostatin M receptor	-1.031	4.733
1554017_at	RILPL1///SNRNP35	Rab interacting lysosomal protein like 1///small nuclear ribonucleoprotein U11/U12 subunit 35	1.411	5.863
1554018_at	GPNMB	glycoprotein nmb	-1.9	8.234
1554020_at	BICD1	BICD cargo adaptor 1	-1.582	5.708
1554027_a_at	SLC4A4	solute carrier family 4 member 4	2.404	13.769
1554029_a_at	TTC37	tetratricopeptide repeat domain 37	-0.783	4.929
1554036_at	ZBTB24	zinc finger and BTB domain containing 24	0.94	4.958
1554038_at	LARP1B	La ribonucleoprotein domain family member 1B	0.524	2.694
1554050_at	SMPDL3B	sphingomyelin phosphodiesterase acid like 3B	1.14	8.43
1554052_at	CNOT1	CCR4-NOT transcription complex subunit 1	-0.734	4.662
1554053_at	SPTLC1	serine palmitoyltransferase long chain base subunit 1	-0.606	4.263
1554059_at	SETMAR	SET domain and mariner transposase fusion gene	0.62	1.771
1554060_s_at	SETMAR	SET domain and mariner transposase fusion gene	1.714	6.652
1554072_s_at	DEUP1	deuterosome assembly protein 1	1.074	1.74
1554076_s_at	TMEM136	transmembrane protein 136	-0.888	9.17
1554077_a_at	TMEM53	transmembrane protein 53	0.785	9.161
1554094_at	ENTPD5	ectonucleoside triphosphate diphosphohydrolase 5	1.514	9.56
1554106_at	NBEAL1	neurobeachin like 1	0.503	4.306
1554108_at			0.76	3.736
1554110_at	CDCP1	CUB domain containing protein 1	-0.945	1.694
1554125_a_at	NLGN4Y	neuroligin 4, Y-linked	0.916	1.715
1554126_at	MSRB3	methionine sulfoxide reductase B3	-1.498	7.716
1554128_at	ADIG	adipogenin	-0.994	1.959
1554148_a_at	SLC33A1	solute carrier family 33 member 1	-0.585	3.496
1554153_a_at	PHF21A	PHD finger protein 21A	-0.691	7.181
1554154_at	GDAP2	ganglioside induced differentiation associated protein 2	0.913	7.694
1554161_at	SLC25A27	solute carrier family 25 member 27	1.142	6.601
1554178_a_at	FAM126B	family with sequence similarity 126 member B	0.567	6.13
1554181_at	SNX32	sorting nexin 32	1.322	8.495
1554182_at	TRIM74///TRIM73	tripartite motif containing 74///tripartite motif containing 73	0.993	3.524
1554183_s_at	TRIM74///TRIM73	tripartite motif containing 74///tripartite motif containing 73	1.145	5.019
1554193_s_at	MANEA	mannosidase endo-alpha	-0.78	2.92
1554195_a_at	C5orf46	chromosome 5 open reading frame 46	-5.143	10.707
1554199_at	PTPRO	protein tyrosine phosphatase, receptor type O	2.663	9.303
1554222_at	MGC45922	uncharacterized LOC284365	1.352	5.056
1554234_at	KATNAL2	katanin catalytic subunit A1 like 2	0.74	2.527
1554240_a_at	ITGAL	integrin subunit alpha L	-2.141	15.718
1554242_a_at	COCH	cochlin	2.463	6.644
1554246_at	C1orf210	chromosome 1 open reading frame 210	2.696	6.731
1554249_a_at	ZNF638-IT1///ZNF638	ZNF638 intronic transcript 1///zinc finger protein 638	-0.53	3.796
1554250_s_at	STAG3L2///STAG3L3///TRIM73	stromal antigen 3-like 2 (pseudogene)///stromal antigen 3-like 3 (pseudogene)///tripartite motif containing 73	0.618	3.213
1554253_a_at	CERS3	ceramide synthase 3	0.761	3.04
1554256_a_at	PCNX2	pecanex homolog 2 (Drosophila)	-0.589	2.472
1554258_a_at	DNAJC5B	DnaJ heat shock protein family (Hsp40) member C5 beta	-1.353	5.062
1554260_a_at	FRYL	FRY like transcription coactivator	-0.703	6.433
1554266_at			0.946	4.404
1554271_a_at	CENPL	centromere protein L	-1.507	10.444
1554273_a_at	ERAP2	endoplasmic reticulum aminopeptidase 2	-1.615	3.321
1554274_a_at	SSH1	slingshot protein phosphatase 1	0.675	2.022
1554280_a_at	C9orf43	chromosome 9 open reading frame 43	0.805	2.853
1554281_at			1.726	2.862
1554285_at	HAVCR2	hepatitis A virus cellular receptor 2	-0.669	2.075
1554287_at	TRIM4	tripartite motif containing 4	-0.857	3.603
1554291_at	UHRF1BP1L	UHRF1 binding protein 1 like	0.53	1.902
1554296_at	CYP19A1	cytochrome P450 family 19 subfamily A member 1	1.555	3.205
1554300_a_at	SVOPL	SVOP like	2.415	8.677
1554308_s_at	GABRA2	gamma-aminobutyric acid type A receptor alpha2 subunit	1.744	4.763
1554318_at	LOC100101148///LOC541473	FK506 binding protein 6, 36kDa pseudogene///FK506 binding protein 6, 36kDa pseudogene	0.537	2.493
1554327_a_at	CANT1	calcium activated nucleotidase 1	-1.139	5.082
1554337_at	FARP2	FERM, ARH/RhoGEF and pleckstrin domain protein 2	1.529	4.063
1554339_a_at	COG3	component of oligomeric golgi complex 3	-0.536	1.904
1554343_a_at	STAP1	signal transducing adaptor family member 1	2.344	10.039
1554351_a_at	TIPRL	TOR signaling pathway regulator	-0.803	7.137
1554355_a_at	SIAE	sialic acid acetylesterase	0.983	1.891
1554360_at	FCHSD2	FCH and double SH3 domains 2	-0.995	2.633
1554383_a_at	TRAM2	translocation associated membrane protein 2	-0.943	2.015
1554385_a_at	PADI2	peptidyl arginine deiminase 2	0.525	1.885
1554390_s_at	ACTR2	ARP2 actin related protein 2 homolog	-1.482	9.323
1554397_s_at	UEVLD	UEV and lactate/malate dehyrogenase domains	-0.601	2.571
1554405_a_at	LINC00161	long intergenic non-protein coding RNA 161	0.95	1.742
1554406_a_at	CLEC7A	C-type lectin domain family 7 member A	-2.8	13.512
1554408_a_at	TK1	thymidine kinase 1	-1.749	9.98
1554414_a_at	OSGIN2	oxidative stress induced growth inhibitor family member 2	-0.508	3.397
1554415_at	TAF5L	TATA-box binding protein associated factor 5 like	-0.766	3.7
1554417_s_at	APH1A	aph-1 homolog A, gamma-secretase subunit	-0.75	6.501
1554433_a_at	ZNF146	zinc finger protein 146	-0.559	3.941
1554436_a_at	REG4	regenerating family member 4	0.779	2.173
1554443_s_at	BEST1	bestrophin 1	-1.168	4.723
1554448_at	JPX	JPX transcript, XIST activator (non-protein coding)	0.743	3.392
1554450_s_at	MIER3	MIER family member 3	-0.621	3.449
1554451_s_at	DNAJC14	DnaJ heat shock protein family (Hsp40) member C14	-0.672	5.001
1554452_a_at	HILPDA	hypoxia inducible lipid droplet associated	-4.272	16.112
1554464_a_at	CRTAP	cartilage associated protein	-1.041	8.661
1554465_s_at	ZNF674///KRBOX4	zinc finger protein 674///KRAB box domain containing 4	-0.61	5.406
1554466_a_at	METTL26	methyltransferase like 26	-1.456	10.848
1554470_s_at	ZBTB44	zinc finger and BTB domain containing 44	0.639	4.618
1554475_a_at	C19orf47	chromosome 19 open reading frame 47	0.989	7.681
1554478_a_at	HEATR3	HEAT repeat containing 3	-0.662	2.821
1554479_a_at	CARD8	caspase recruitment domain family member 8	-0.946	9.619
1554481_a_at	EPB41	erythrocyte membrane protein band 4.1	-0.95	1.718
1554488_at	CEP70	centrosomal protein 70	0.693	2.474
1554491_a_at	SERPINC1	serpin family C member 1	1.989	7.002
1554493_s_at	THADA	THADA, armadillo repeat containing	-0.648	5.21
1554503_a_at	OSCAR	osteoclast associated, immunoglobulin-like receptor	-1.146	4.085
1554512_a_at	CEP89	centrosomal protein 89	-0.99	2.416
1554513_s_at	CEP89	centrosomal protein 89	-1.05	3.717
1554517_x_at	LINC00537	long intergenic non-protein coding RNA 537	0.569	4.643
1554519_at	CD80	CD80 molecule	-1.352	6.436
1554522_at	CNNM2	cyclin and CBS domain divalent metal cation transport mediator 2	1.171	8.084
1554523_a_at	CNNM2	cyclin and CBS domain divalent metal cation transport mediator 2	0.657	6.038
1554524_a_at	OLFM3	olfactomedin 3	1.039	1.989
1554526_at	OLFM3	olfactomedin 3	1.458	2.563
1554528_at	MAATS1	MYCBP associated and testis expressed 1	1.009	3.857
1554531_at	TTC12	tetratricopeptide repeat domain 12	0.804	3.125
1554541_a_at	GPRIN2	G protein regulated inducer of neurite outgrowth 2	1.082	2.431
1554542_at	SLC25A48	solute carrier family 25 member 48	0.855	6.678
1554547_at	FAM13C	family with sequence similarity 13 member C	0.559	2.787
1554549_a_at	WDR20	WD repeat domain 20	0.757	5.975
1554559_at	GPR62	G protein-coupled receptor 62	1.862	8.584
1554565_x_at	SPPL3	signal peptide peptidase like 3	0.762	2.422
1554569_a_at	CELF2	CUGBP, Elav-like family member 2	-1.217	4.573
1554571_at	APBB1IP	amyloid beta precursor protein binding family B member 1 interacting protein	-1.035	2.663
1554577_a_at	PSMD10	proteasome 26S subunit, non-ATPase 10	-1.018	9.787
1554579_a_at	MYO18B	myosin XVIIIB	1.725	4.879
1554582_a_at	ETFBKMT	electron transfer flavoprotein beta subunit lysine methyltransferase	0.973	7.013
1554583_a_at	ETFBKMT	electron transfer flavoprotein beta subunit lysine methyltransferase	0.98	2.368
1554584_at	DRC3	dynein regulatory complex subunit 3	0.663	1.77
1554588_a_at	TTC30B	tetratricopeptide repeat domain 30B	-0.582	3.332
1554589_at	LENG9	leukocyte receptor cluster member 9	-0.656	1.72
1554591_at	PCAT4	prostate cancer associated transcript 4 (non-protein coding)	0.661	2.144
1554595_at	SYMPK	symplekin	0.663	5.72
1554600_s_at	LMNA	lamin A/C	-0.985	8.685
1554606_at	CEP120	centrosomal protein 120	-0.961	8.795
1554608_at	TGOLN2	trans-golgi network protein 2	0.781	2.23
1554610_at	ANKMY1	ankyrin repeat and MYND domain containing 1	0.729	1.782
1554618_at	AGFG2	ArfGAP with FG repeats 2	1.86	6.361
1554624_a_at	SIRPB1	signal regulatory protein beta 1	-1.124	3.078
1554627_a_at	ASCC1	activating signal cointegrator 1 complex subunit 1	-0.884	10.583
1554628_at	ZNF57	zinc finger protein 57	0.866	9.482
1554635_a_at	NPAS3	neuronal PAS domain protein 3	0.71	2.423
1554636_at			1.734	4.211
1554650_a_at			1.042	3.288
1554652_s_at	MAST4	microtubule associated serine/threonine kinase family member 4	1.266	5.269
1554655_a_at	RPRML	reprimo like	0.792	1.783
1554660_a_at	CNST	consortin, connexin sorting protein	-1.23	2.92
1554662_at	C17orf47	chromosome 17 open reading frame 47	1.128	3.888
1554668_a_at	FAM151A	family with sequence similarity 151 member A	5.657	15.603
1554671_a_at	SRRM2	serine/arginine repetitive matrix 2	1.002	7.153
1554676_at	SRGN	serglycin	-1.771	9.975
1554677_s_at	CMTM4	CKLF like MARVEL transmembrane domain containing 4	1.57	10.081
1554678_s_at	HNRNPDL	heterogeneous nuclear ribonucleoprotein D like	-0.85	7.174
1554680_s_at	KCNS2	potassium voltage-gated channel modifier subfamily S member 2	0.696	2.334
1554696_s_at	TYMS	thymidylate synthetase	-2.054	12.088
1554699_at	L3MBTL4	l(3)mbt-like 4 (Drosophila)	1.013	3.871
1554703_at	ARHGEF10	Rho guanine nucleotide exchange factor 10	-0.533	1.925
1554704_at	ATP8B3	ATPase phospholipid transporting 8B3	-2.104	8.482
1554722_at	TRPM3	transient receptor potential cation channel subfamily M member 3	2.132	8.031
1554726_at	ZNF655	zinc finger protein 655	-0.606	2.859
1554730_at	MCTP1	multiple C2 and transmembrane domain containing 1	-1.037	3.335
1554736_at	ARHGAP29	Rho GTPase activating protein 29	-0.74	1.769
1554744_at	CARD16	caspase recruitment domain family member 16	0.989	2.239
1554747_a_at	SEPT2	septin 2	-0.515	2.332
1554748_at	CLCNKB	chloride voltage-gated channel Kb	5.603	18.259
1554749_s_at	CLCNKB	chloride voltage-gated channel Kb	4.577	21.927
1554761_a_at	DNAAF5	dynein axonemal assembly factor 5	-1.291	8.422
1554763_at	UBE2DNL	ubiquitin conjugating enzyme E2 D N-terminal like (pseudogene)	1.497	4.757
1554765_a_at	LINC00301	long intergenic non-protein coding RNA 301	1.15	2.83
1554766_s_at			0.915	2.283
1554767_s_at	CRYZL1	crystallin zeta like 1	-0.68	4.05
1554768_a_at	MAD2L1	MAD2 mitotic arrest deficient-like 1 (yeast)	-2.209	10.264
1554771_at			1.576	3.675
1554772_at	EFCAB13	EF-hand calcium binding domain 13	0.549	1.704
1554774_at	MINA	MYC induced nuclear antigen	0.877	2.532
1554780_a_at	PHTF2	putative homeodomain transcription factor 2	-0.783	3.693
1554783_s_at	ARHGEF2	Rho/Rac guanine nucleotide exchange factor 2	-1.787	4.834
1554789_a_at	PDE8B	phosphodiesterase 8B	1.027	3.568
1554796_at	DPP6	dipeptidyl peptidase like 6	0.711	1.815
1554798_at	SNED1	sushi, nidogen and EGF like domains 1	-0.903	3.528
1554804_a_at	CLDN19	claudin 19	2.616	12.551
1554805_at	CLDN19	claudin 19	1.742	8.938
1554807_a_at	SPIRE1	spire type actin nucleation factor 1	-0.925	6.595
1554809_at	LOC389199	uncharacterized LOC389199	0.522	3.259
1554812_at	CLDN20	claudin 20	1.721	5.449
1554813_at			0.619	1.709
1554814_at	UBE2O	ubiquitin conjugating enzyme E2 O	1	2.854
1554819_a_at	ITGA11	integrin subunit alpha 11	-0.714	1.952
1554827_a_at	ADCY7	adenylate cyclase 7	-1.004	2.607
1554830_a_at	STEAP3	STEAP3 metalloreductase	-1.708	4.868
1554834_a_at	RASSF5	Ras association domain family member 5	-2.633	10.932
1554835_a_at	B3GNT5	UDP-GlcNAc:betaGal beta-1,3-N-acetylglucosaminyltransferase 5	-1.755	6.2
1554837_a_at	CYP4A22///CYP4A11	cytochrome P450 family 4 subfamily A member 22///cytochrome P450 family 4 subfamily A member 11	2.308	12.375
1554840_at	LOC280665	anti-CNG alpha 1 cation channel translation product-like	0.978	4.22
1554841_at	MTHFD2L	methylenetetrahydrofolate dehydrogenase (NADP+ dependent) 2-like	0.625	1.782
1554842_at	SLC12A1	solute carrier family 12 member 1	2.873	12.942
1554847_at	ATP6V1B1	ATPase H+ transporting V1 subunit B1	1.488	4.902
1554850_at	VWA5B2	von Willebrand factor A domain containing 5B2	1.107	3.404
1554852_a_at	KIAA1257	KIAA1257	0.633	4.013
1554857_at	ELMO2	engulfment and cell motility 2	1.367	3.71
1554867_a_at	PRR16	proline rich 16	-1.079	2.455
1554868_s_at	PCNP	PEST proteolytic signal containing nuclear protein	-0.946	6.689
1554874_at	MITF	melanogenesis associated transcription factor	1.126	3.553
1554876_a_at	S100Z	S100 calcium binding protein Z	-1.205	2.58
1554885_a_at	PRIM2B///PRIM2	primase (DNA) subunit 2 pseudogene///primase (DNA) subunit 2	-1.254	6.754
1554890_a_at	TIA1	TIA1 cytotoxic granule-associated RNA binding protein	-0.968	5.09
1554897_s_at	RHBDL2	rhomboid like 2	-1.092	3.793
1554899_s_at	FCER1G	Fc fragment of IgE receptor Ig	-3.315	19.753
1554906_a_at	MPHOSPH6	M-phase phosphoprotein 6	0.742	2.728
1554912_at	ESYT3	extended synaptotagmin 3	1.612	4.255
1554929_at	SIK3	SIK family kinase 3	1.286	2.728
1554931_at	CYP4A22///CYP4A11	cytochrome P450 family 4 subfamily A member 22///cytochrome P450 family 4 subfamily A member 11	3.952	13.018
1554933_at	PSIP1	PC4 and SFRS1 interacting protein 1	1.553	4.876
1554934_at	RCBTB1	RCC1 and BTB domain containing protein 1	0.583	1.817
1554937_x_at	EXOC3L1	exocyst complex component 3 like 1	-1.944	7.657
1554938_a_at	ACOT11	acyl-CoA thioesterase 11	2.562	13.068
1554942_a_at	KLHL14	kelch like family member 14	0.999	5.502
1554943_at	VIL1	villin 1	0.788	2.404
1554946_at	LINC01234	long intergenic non-protein coding RNA 1234	1.386	3.586
1554953_a_at	TSPEAR-AS2	TSPEAR antisense RNA 2	1.036	3.462
1554966_a_at	FILIP1L	filamin A interacting protein 1 like	-0.631	2.002
1554972_at			0.956	4.48
1554974_at	ACY3	aminoacylase 3	1.608	4.851
1554984_a_at	HLA-DOB	major histocompatibility complex, class II, DO beta	-1.078	3.433
1554985_at	ZNF396	zinc finger protein 396	0.734	5.027
1554992_at	RASGRF1	Ras protein specific guanine nucleotide releasing factor 1	1.41	5.597
1555000_at	OK/SW-CL.36	OK/SW-CL.36	0.744	1.633
1555004_a_at	RBL1	RB transcriptional corepressor like 1	-1.167	4.202
1555016_at	IL16	interleukin 16	0.578	4.341
1555021_a_at	SCARF1	scavenger receptor class F member 1	-0.539	3.843
1555022_at	RGS12	regulator of G-protein signaling 12	-1.274	3.954
1555027_at	LOC101927705///P4HA2	uncharacterized LOC101927705///prolyl 4-hydroxylase subunit alpha 2	1.679	5.347
1555037_a_at	IDH1	isocitrate dehydrogenase (NADP(+)) 1, cytosolic	0.706	4.106
1555048_a_at	TSPEAR	thrombospondin type laminin G domain and EAR repeats	1.172	2.094
1555049_at	TSPEAR	thrombospondin type laminin G domain and EAR repeats	0.662	1.977
1555052_a_at	SYT9	synaptotagmin 9	0.754	1.946
1555057_at	NDUFS4	NADH:ubiquinone oxidoreductase subunit S4	1.143	2.911
1555058_a_at	LPGAT1	lysophosphatidylglycerol acyltransferase 1	-0.912	8.023
1555060_a_at	IKZF2	IKAROS family zinc finger 2	0.681	2.687
1555063_at	USP32///USP6	ubiquitin specific peptidase 32///ubiquitin specific peptidase 6	0.817	7.552
1555074_a_at	KCNH5	potassium voltage-gated channel subfamily H member 5	0.956	1.828
1555083_at	RPL13AP17	ribosomal protein L13a pseudogene 17	0.802	2.425
1555084_at			0.831	2.213
1555085_at	LOC101928751	uncharacterized LOC101928751	1.251	3.225
1555090_x_at	TMEM182	transmembrane protein 182	-0.646	2.128
1555091_at	PPM1F	protein phosphatase, Mg2+/Mn2+ dependent 1F	1.256	3.755
1555092_at	VASH2	vasohibin 2	0.693	3.59
1555095_at	LINC01558	long intergenic non-protein coding RNA 1558	1.243	3.212
1555097_a_at	PTGFR	prostaglandin F receptor	1.038	2.248
1555098_a_at	CACNB2	calcium voltage-gated channel auxiliary subunit beta 2	0.602	3.187
1555100_at	APLF	aprataxin and PNKP like factor	0.695	2.987
1555105_a_at	MIER1	MIER1 transcriptional regulator	-0.528	4.488
1555106_a_at	CTDSPL2	CTD small phosphatase like 2	-1.132	8.083
1555108_at	SLC10A7	solute carrier family 10 member 7	0.892	1.726
1555110_a_at	KLHL3	kelch like family member 3	0.885	2.097
1555111_at	CCDC181	coiled-coil domain containing 181	0.94	1.956
1555112_a_at	CCDC181	coiled-coil domain containing 181	3.292	14.892
1555113_at	PARD3B	par-3 family cell polarity regulator beta	1.603	4.269
1555120_at	CD96	CD96 molecule	-1.928	3.829
1555127_at	MOCS1	molybdenum cofactor synthesis 1	0.972	3.246
1555137_a_at	FGD6	FYVE, RhoGEF and PH domain containing 6	-1.68	9.375
1555140_a_at	BCL2L2	BCL2 like 2	0.596	1.783
1555153_s_at	FCHO2	FCH domain only 2	-1.055	3.576
1555154_a_at	QKI	QKI, KH domain containing RNA binding	-0.936	7.386
1555155_at	MLLT6	MLLT6, PHD finger domain containing	0.776	2.623
1555157_at			0.952	2.319
1555159_at	TMEM74	transmembrane protein 74	0.607	1.967
1555164_at	KIF26B	kinesin family member 26B	-1.052	2.179
1555165_a_at	PGPEP1	pyroglutamyl-peptidase I	0.683	3.363
1555167_s_at	NAMPT	nicotinamide phosphoribosyltransferase	-1.861	8.947
1555175_a_at	PBLD	phenazine biosynthesis like protein domain containing	2.378	7.783
1555187_at	LINC00508	long intergenic non-protein coding RNA 508	1.148	2.489
1555191_a_at	FHL5	four and a half LIM domains 5	-1.075	2.534
1555192_at	ZNF277	zinc finger protein 277	0.992	2.121
1555193_a_at	ZNF277	zinc finger protein 277	-0.662	3.579
1555197_a_at	C21orf58	chromosome 21 open reading frame 58	0.637	2.21
1555198_x_at	C21orf58	chromosome 21 open reading frame 58	1.559	7.111
1555201_a_at	RMND1	required for meiotic nuclear division 1 homolog	0.642	5.517
1555203_s_at	SLC44A4	solute carrier family 44 member 4	2.742	6.453
1555210_at	DTWD1	DTW domain containing 1	0.937	2.346
1555214_a_at	CLEC7A	C-type lectin domain family 7 member A	-3.76	10.986
1555216_a_at	LOC101060604///SLC7A5P2///SLC7A5P1	putative L-type amino acid transporter 1-like protein IMAA///solute carrier family 7 member 5 pseudogene 2///solute carrier family 7 member 5 pseudogene 1	1.577	11.129
1555219_at	RGR	retinal G protein coupled receptor	1.374	4.8
1555221_at	LOC101927122	uncharacterized LOC101927122	1.003	2.236
1555224_at	CCDC148-AS1	CCDC148 antisense RNA 1	0.825	1.646
1555227_a_at	MANEA	mannosidase endo-alpha	-1.652	3.021
1555229_a_at	C1S	complement component 1, s subcomponent	-3.364	9.804
1555233_at	RHOJ	ras homolog family member J	-1.471	4.623
1555234_a_at	RHOJ	ras homolog family member J	-1.576	5.313
1555236_a_at	PGC	progastricsin	-0.745	2.093
1555241_at	C8orf59	chromosome 8 open reading frame 59	-0.635	5.099
1555243_x_at	C8orf59	chromosome 8 open reading frame 59	-0.697	5.584
1555247_a_at	RAPGEF6	Rap guanine nucleotide exchange factor 6	-1.189	9.809
1555248_a_at	WNK3	WNK lysine deficient protein kinase 3	1.012	3.655
1555250_a_at	CPEB3	cytoplasmic polyadenylation element binding protein 3	0.778	6.506
1555252_a_at	TRPM3	transient receptor potential cation channel subfamily M member 3	2.512	9.295
1555253_at	COL25A1	collagen type XXV alpha 1 chain	-1.737	4.107
1555257_a_at	MYO3B	myosin IIIB	1.366	3.047
1555259_at	ZAK	sterile alpha motif and leucine zipper containing kinase AZK	-1.184	3.25
1555261_at			0.594	1.763
1555262_a_at	MAGI1	membrane associated guanylate kinase, WW and PDZ domain containing 1	0.94	2.306
1555267_at	GRID1	glutamate ionotropic receptor delta type subunit 1	0.853	3.448
1555271_a_at	TERT	telomerase reverse transcriptase	0.867	2.75
1555274_a_at	EPT1	ethanolaminephosphotransferase 1	-0.647	4.558
1555275_a_at	KLHL6	kelch like family member 6	-1.483	4.343
1555278_a_at	CKAP5	cytoskeleton associated protein 5	-0.761	6.951
1555284_at	ALS2	ALS2, alsin Rho guanine nucleotide exchange factor	0.925	2.418
1555286_at	CDKL1	cyclin dependent kinase like 1	1.142	2.868
1555289_at	SEC16B	SEC16 homolog B, endoplasmic reticulum export factor	0.589	3.934
1555292_at	STRIP2	striatin interacting protein 2	1.341	4.153
1555308_at	CARD14	caspase recruitment domain family member 14	0.848	1.907
1555310_a_at	PAK6	p21 (RAC1) activated kinase 6	2.303	17.597
1555321_at	ACOT11	acyl-CoA thioesterase 11	0.735	2.537
1555323_at	ABCB9	ATP binding cassette subfamily B member 9	0.84	1.939
1555325_s_at	ZNF26	zinc finger protein 26	-0.677	3.518
1555326_a_at	ADAM9	ADAM metallopeptidase domain 9	-1.537	7.835
1555334_s_at	SLC30A5	solute carrier family 30 member 5	-0.584	3.14
1555337_a_at	ZNF317	zinc finger protein 317	-0.745	2.74
1555340_x_at	RAP1A	RAP1A, member of RAS oncogene family	-0.662	1.757
1555343_at	MEGF10	multiple EGF like domains 10	0.775	3.341
1555345_at	SLC38A4	solute carrier family 38 member 4	1.473	2.647
1555349_a_at	ITGB2	integrin subunit beta 2	-3.052	18.549
1555350_at	PPHLN1	periphilin 1	-0.562	2.319
1555351_s_at	PPHLN1	periphilin 1	-0.634	3.625
1555355_a_at	ETS1	ETS proto-oncogene 1, transcription factor	-1.923	9.124
1555359_at	PIGQ	phosphatidylinositol glycan anchor biosynthesis class Q	0.742	1.762
1555360_a_at	DNAJC11	DnaJ heat shock protein family (Hsp40) member C11	0.527	4.631
1555363_s_at	LINC00663	long intergenic non-protein coding RNA 663	0.74	3.696
1555364_at	C11orf58	chromosome 11 open reading frame 58	1.423	3.469
1555366_at	NSAP11	nervous system abundant protein 11	0.9	1.842
1555373_at			0.808	2.012
1555374_at	TTL	tubulin tyrosine ligase	0.769	6.25
1555377_at	OR4D2	olfactory receptor family 4 subfamily D member 2	1.194	3.155
1555378_at	DBF4B	DBF4 zinc finger B	1.244	5.158
1555384_a_at	LARP4	La ribonucleoprotein domain family member 4	0.516	3.95
1555396_s_at	CXorf67	chromosome X open reading frame 67	0.765	2.864
1555397_at	MYO1D	myosin ID	0.824	1.721
1555403_a_at	CDH19	cadherin 19	-0.924	1.843
1555410_at			1.198	3.646
1555420_a_at	KLF7	Kruppel like factor 7	-0.853	5.616
1555425_x_at	SSH2	slingshot protein phosphatase 2	0.912	2.088
1555434_a_at	SLC39A14	solute carrier family 39 member 14	-1.369	6.272
1555436_a_at	AFF4	AF4/FMR2 family member 4	0.563	3.456
1555437_at	EARS2	glutamyl-tRNA synthetase 2, mitochondrial	0.626	2.865
1555439_at	GTF3C3	general transcription factor IIIC subunit 3	0.632	2.198
1555443_at	CCDC172	coiled-coil domain containing 172	0.915	1.982
1555446_s_at	TRAPPC10	trafficking protein particle complex 10	1.077	6.342
1555448_at	AP5M1	adaptor related protein complex 5 mu 1 subunit	0.742	3.85
1555460_a_at	SLC39A6	solute carrier family 39 member 6	-0.923	4.184
1555464_at	IFIH1	interferon induced with helicase C domain 1	-0.669	2.876
1555467_a_at	CELF1	CUGBP, Elav-like family member 1	-0.701	3.352
1555471_a_at	FMN2	formin 2	2.503	8.253
1555474_at	TTLL3	tubulin tyrosine ligase like 3	0.869	2.302
1555480_a_at	FBLIM1	filamin binding LIM protein 1	-0.945	3.086
1555485_s_at	LOC100507387///FAM153A///FAM153B	uncharacterized LOC100507387///family with sequence similarity 153 member A///family with sequence similarity 153 member B	-1.204	2.364
1555486_a_at	PRR5L	proline rich 5 like	-0.801	5.625
1555490_s_at	PDZD3	PDZ domain containing 3	2.702	12.345
1555497_a_at	CYP4B1	cytochrome P450 family 4 subfamily B member 1	0.655	1.98
1555500_s_at	SLC2A4RG	SLC2A4 regulator	2.279	16.724
1555501_s_at	RSRC1	arginine and serine rich coiled-coil 1	-0.913	7.559
1555520_at	PTCH1	patched 1	0.604	1.646
1555533_at	QRFPR	pyroglutamylated RFamide peptide receptor	-3.507	10.36
1555536_at	ANTXR2	anthrax toxin receptor 2	-0.802	1.76
1555543_a_at	CLCC1	chloride channel CLIC like 1	-0.982	7.069
1555545_at	KLK2	kallikrein related peptidase 2	1.005	2.384
1555547_at			0.661	1.734
1555550_at	ZACN	zinc activated ion channel	0.908	2.191
1555553_a_at	SLC22A7	solute carrier family 22 member 7	3.383	12.948
1555559_s_at	USP25	ubiquitin specific peptidase 25	-0.674	3.229
1555562_a_at	ZCCHC7	zinc finger CCHC-type containing 7	-0.624	3.925
1555564_a_at	CFI	complement factor I	0.991	2.483
1555565_s_at	TAPBP	TAP binding protein (tapasin)	-1.175	8.866
1555567_s_at	LMOD3	leiomodin 3	0.922	2.947
1555573_at	CFAP46	cilia and flagella associated protein 46	1.068	3.213
1555579_s_at	PTPRM	protein tyrosine phosphatase, receptor type M	-0.84	7.214
1555594_a_at	MBNL1	muscleblind like splicing regulator 1	-1.177	7.141
1555598_a_at	DUSP19	dual specificity phosphatase 19	-0.584	1.869
1555600_s_at	APOL4	apolipoprotein L4	-1.425	4.401
1555603_at	BAGE	B melanoma antigen	0.864	2.403
1555611_s_at	MBD1	methyl-CpG binding domain protein 1	-0.526	3.295
1555612_s_at	G6PC	glucose-6-phosphatase catalytic subunit	3.423	10.564
1555613_a_at	ZAP70	zeta chain of T cell receptor associated protein kinase 70	-1.823	5.329
1555616_at			1.541	5.554
1555617_x_at			1.245	6.673
1555618_s_at	SAE1	SUMO1 activating enzyme subunit 1	-0.943	8.399
1555624_a_at	SSH1	slingshot protein phosphatase 1	1.415	7.455
1555628_a_at	HAVCR2	hepatitis A virus cellular receptor 2	-0.895	1.847
1555630_a_at	NARR///RAB34	nine-amino acid residue-repeats///RAB34, member RAS oncogene family	-0.65	4.811
1555632_at	PIK3IP1	phosphoinositide-3-kinase interacting protein 1	0.636	4.194
1555638_a_at	SAMSN1	SAM domain, SH3 domain and nuclear localization signals 1	-1.988	9.529
1555646_at	Dbpht2	DNA binding protein with his-thr domain	-0.987	2.067
1555647_a_at	FOXP2	forkhead box P2	-1.009	2.237
1555653_at			1.135	10.137
1555655_at	OR10A4	olfactory receptor family 10 subfamily A member 4	1.077	2.615
1555656_at	CD300LG	CD300 molecule like family member g	0.736	3.173
1555665_at			1.246	3.849
1555666_at	PTPRS	protein tyrosine phosphatase, receptor type S	0.748	1.843
1555680_a_at	SMOX	spermine oxidase	-2.096	6.861
1555691_a_at	KLRC4-KLRK1///KLRK1	KLRC4-KLRK1 readthrough///killer cell lectin like receptor K1	-1.909	7.688
1555697_at	KLK4	kallikrein related peptidase 4	0.578	1.798
1555703_at	ST3GAL3	ST3 beta-galactoside alpha-2,3-sialyltransferase 3	1.65	5.364
1555705_a_at	CMTM3	CKLF like MARVEL transmembrane domain containing 3	-1.914	12.881
1555713_at	PNKD	paroxysmal nonkinesigenic dyskinesia	0.86	4.911
1555717_at			1.122	2.295
1555723_at			1.761	7.589
1555725_a_at	RGS5	regulator of G-protein signaling 5	-2.698	7.276
1555728_a_at	MS4A4A	membrane spanning 4-domains A4A	-2.983	15.256
1555730_a_at	CFL1	cofilin 1	-0.515	5.949
1555731_a_at	AP1S3	adaptor related protein complex 1 sigma 3 subunit	-1.708	3.816
1555733_s_at	AP1S3	adaptor related protein complex 1 sigma 3 subunit	-0.89	2.732
1555735_a_at	BAP1	BRCA1 associated protein 1	0.748	7.921
1555742_at	ERVH-6	endogenous retrovirus group H member 6	0.89	4.709
1555743_s_at	ERVH-6	endogenous retrovirus group H member 6	-0.589	1.644
1555745_a_at	LYZ	lysozyme	-3.461	8.523
1555751_a_at	GEMIN7	gem nuclear organelle associated protein 7	-0.64	9.153
1555752_at	STH	saitohin	1.191	5.213
1555753_x_at	ERVH-6	endogenous retrovirus group H member 6	1.113	3.974
1555756_a_at	CLEC7A	C-type lectin domain family 7 member A	-3.532	12.072
1555758_a_at	CDKN3	cyclin dependent kinase inhibitor 3	-2.815	8.952
1555759_a_at	CCL5	C-C motif chemokine ligand 5	-3.162	12.576
1555760_a_at	RBM15	RNA binding motif protein 15	-0.816	10.864
1555761_x_at	RBM15	RNA binding motif protein 15	-0.583	2.568
1555762_s_at	RBM15	RNA binding motif protein 15	-1.157	11.133
1555778_a_at	POSTN	periostin	-1.505	3.478
1555784_s_at	IRAK1	interleukin 1 receptor associated kinase 1	-0.502	2.696
1555785_a_at	XRN1	5'-3' exoribonuclease 1	-0.515	2.812
1555787_at	C11orf63	chromosome 11 open reading frame 63	2.537	13.512
1555788_a_at	TRIB3	tribbles pseudokinase 3	-3.476	12.794
1555790_a_at	TMEM192///ZNF320	transmembrane protein 192///zinc finger protein 320	0.959	8.017
1555793_a_at	ZFP82	ZFP82 zinc finger protein	-0.785	5.57
1555797_a_at	ARPC5	actin related protein 2/3 complex subunit 5	-1.511	13.222
1555799_at	FCRL5	Fc receptor like 5	1.14	2.905
1555800_at	ZNF385B	zinc finger protein 385B	2.409	3.466
1555801_s_at	ZNF385B	zinc finger protein 385B	1.851	4.02
1555804_a_at	MAP3K19	mitogen-activated protein kinase kinase kinase 19	0.654	2.328
1555812_a_at	ARHGDIB	Rho GDP dissociation inhibitor beta	-1.961	16.963
1555814_a_at	RHOA	ras homolog family member A	-0.763	5.285
1555816_at	THSD4	thrombospondin type 1 domain containing 4	1.092	1.836
1555819_s_at	SAMD14	sterile alpha motif domain containing 14	-1.684	5.542
1555826_at	BIRC5	baculoviral IAP repeat containing 5	-1.417	6.358
1555830_s_at	ESYT2	extended synaptotagmin 2	-1.636	8.318
1555831_s_at	LRRC41	leucine rich repeat containing 41	-1.071	6.273
1555832_s_at	KLF6	Kruppel like factor 6	-0.968	6.924
1555833_a_at	IRGQ	immunity related GTPase Q	0.627	10.102
1555834_at	UCHL1	ubiquitin C-terminal hydrolase L1	1.73	6.62
1555841_at	MSANTD3	Myb/SANT DNA binding domain containing 3	-1.318	12.151
1555844_s_at	HNRNPM	heterogeneous nuclear ribonucleoprotein M	-0.993	14.473
1555845_at			0.801	6.445
1555846_a_at			0.727	9.521
1555848_at	RBM18	RNA binding motif protein 18	0.509	4.267
1555852_at	PSMB8-AS1	PSMB8 antisense RNA 1 (head to head)	-1.682	18.982
1555854_at	LOC101930400///AKR1C2///AKR1C1	aldo-keto reductase family 1 member C2-like///aldo-keto reductase family 1, member C2///aldo-keto reductase family 1 member C1	1.123	1.777
1555858_at	THUMPD3-AS1	THUMPD3 antisense RNA 1	0.847	7.893
1555860_x_at	THUMPD3-AS1	THUMPD3 antisense RNA 1	0.887	9.652
1555862_s_at	MICALL2	MICAL like 2	-1.214	2.449
1555864_s_at	PDHA1	pyruvate dehydrogenase (lipoamide) alpha 1	0.794	10.118
1555865_at	TOLLIP-AS1	TOLLIP antisense RNA 1 (head to head)	1.088	4.252
1555868_at	LOC100507477	uncharacterized LOC100507477	1.487	8.256
1555870_at	RNF207	ring finger protein 207	0.748	7.503
1555874_x_at	GLIDR	glioblastoma down-regulated RNA	0.704	3.005
1555880_at	ERVFRD-1	endogenous retrovirus group FRD member 1	1.671	4.996
1555886_at	PDSS2	prenyl (decaprenyl) diphosphate synthase, subunit 2	0.941	10.839
1555889_a_at	CRTAP	cartilage associated protein	-0.513	5.8
1555893_at			1.107	3.874
1555895_at	DNM2	dynamin 2	-1.091	2.241
1555896_a_at	ADAM15	ADAM metallopeptidase domain 15	-1.4	8.317
1555902_at	ARMCX5	armadillo repeat containing, X-linked 5	-0.691	3.534
1555904_at	FRY	FRY microtubule binding protein	0.769	3.904
1555905_a_at	TCAIM	T-cell activation inhibitor, mitochondrial	0.79	8.233
1555906_s_at	TCAIM	T-cell activation inhibitor, mitochondrial	0.672	8.098
1555907_at	AGAP2-AS1	AGAP2 antisense RNA 1	-3.023	9.51
1555914_a_at	EXD3	exonuclease 3'-5' domain containing 3	1.321	4.422
1555916_at	RPUSD3	RNA pseudouridylate synthase domain containing 3	0.735	11.313
1555922_at	CASC10	cancer susceptibility candidate 10	1.418	6.423
1555923_a_at	CASC10	cancer susceptibility candidate 10	1.773	9.633
1555925_at			1.715	3.978
1555926_a_at			1.419	4.804
1555928_at			1.554	3.105
1555929_s_at			1.899	6.515
1555931_at	TSGA10	testis specific 10	1.191	2.875
1555935_s_at	HUNK	hormonally up-regulated Neu-associated kinase	0.849	2.8
1555938_x_at	VIM	vimentin	-1.782	9.024
1555960_at	HINT1	histidine triad nucleotide binding protein 1	-0.647	3.088
1555972_s_at	FBXO28	F-box protein 28	-1.242	4.288
1555982_at	ZFYVE16	zinc finger FYVE-type containing 16	0.968	7.081
1555989_at	DAAM1	dishevelled associated activator of morphogenesis 1	0.961	2.5
1555990_at	C22orf42	chromosome 22 open reading frame 42	0.766	3.298
1555993_at	CACNA1D	calcium voltage-gated channel subunit alpha1 D	1.076	8.66
1555996_s_at	MIR1248///SNORA81///SNORA4///SNORD2///SNORA63///EIF4A2	microRNA 1248///small nucleolar RNA, H/ACA box 81///small nucleolar RNA, H/ACA box 4///small nucleolar RNA, C/D box 2///small nucleolar RNA, H/ACA box 63///eukaryotic translation initiation factor 4A2	-0.857	4.827
1555997_s_at	IGFBP5	insulin like growth factor binding protein 5	0.757	3.169
1556000_s_at	BTBD7	BTB domain containing 7	0.541	5.325
1556001_at	LOC284939///MAPK8IP2	uncharacterized LOC284939///mitogen-activated protein kinase 8 interacting protein 2	0.577	2.633
1556006_s_at	CSNK1A1	casein kinase 1 alpha 1	-0.766	6.711
1556008_a_at			-0.649	1.709
1556012_at	KLHDC7A	kelch domain containing 7A	1.59	4.892
1556014_at	MESP2	mesoderm posterior bHLH transcription factor 2	0.751	1.821
1556017_at	NBEAL2	neurobeachin like 2	-0.691	1.631
1556019_at	GPR180	G protein-coupled receptor 180	-0.854	1.89
1556021_at	GPR180	G protein-coupled receptor 180	-0.875	3.631
1556026_at	LINC00893	long intergenic non-protein coding RNA 893	0.816	3.152
1556034_s_at	MTMR11	myotubularin related protein 11	-0.504	1.877
1556042_s_at	LINC01089	long intergenic non-protein coding RNA 1089	0.753	3.275
1556048_at	LOC100507564	uncharacterized LOC100507564	0.997	9.011
1556051_a_at	BICD1	BICD cargo adaptor 1	-1.284	6.951
1556053_at	DNAJC7	DnaJ heat shock protein family (Hsp40) member C7	0.656	3.523
1556054_at			0.802	1.796
1556055_at			0.53	1.895
1556057_s_at	NEUROD1	neuronal differentiation 1	1.044	3.17
1556061_at	RPP30	ribonuclease P/MRP subunit p30	0.515	3.375
1556062_at	RPP30	ribonuclease P/MRP subunit p30	1.158	2.612
1556066_at	KDM6B	lysine demethylase 6B	1.129	3.524
1556067_a_at	KDM6B	lysine demethylase 6B	0.6	1.68
1556069_s_at	HIF3A	hypoxia inducible factor 3 alpha subunit	0.56	1.625
1556072_at	LINC00528	long intergenic non-protein coding RNA 528	-0.683	1.678
1556075_at	BMPR2	bone morphogenetic protein receptor type 2	0.801	1.751
1556078_at	LOC143286	uncharacterized LOC143286	1.551	7.705
1556092_s_at	HEMK1	HemK methyltransferase family member 1	0.63	2.356
1556095_at	UNC13C	unc-13 homolog C	1.199	2.878
1556096_s_at	UNC13C	unc-13 homolog C	1.809	4.285
1556097_at	HOMER2	homer scaffolding protein 2	1.116	3.254
1556102_x_at	LOC389906	zinc finger protein 839 pseudogene	-1.672	7.038
1556103_at			-0.749	4.284
1556113_at	LOC101928841	collagen alpha-1(II) chain-like	-1.162	3.556
1556114_a_at	LOC101928841	collagen alpha-1(II) chain-like	0.757	2.338
1556121_at	NAP1L1	nucleosome assembly protein 1 like 1	-0.985	5.146
1556126_s_at			0.584	2.316
1556127_at	DIP2A	disco interacting protein 2 homolog A	1.144	3.861
1556129_at	LOC642533	uncharacterized LOC642533	1.088	9.416
1556136_at	MYLK4	myosin light chain kinase family member 4	1.983	6.198
1556138_a_at			-0.897	1.718
1556144_at	DHX30	DEAH-box helicase 30	0.536	1.877
1556147_at	LOC105377832	uncharacterized LOC105377832	0.794	2.389
1556148_s_at	LOC105377832	uncharacterized LOC105377832	0.88	3.795
1556149_at	ARVCF	armadillo repeat gene deleted in velocardiofacial syndrome	1.084	3.718
1556156_at	ESRRB	estrogen related receptor beta	3.047	13.314
1556159_at			2.731	15.074
1556160_a_at			1.734	9.52
1556166_x_at	LOC100505727	uncharacterized LOC100505727	1.404	4.274
1556167_at	MROH2A	maestro heat like repeat family member 2A	1.146	2.088
1556185_a_at			-1.152	3.238
1556190_s_at	LOC100507516	uncharacterized LOC100507516	-1.045	2.493
1556195_a_at	LOC105376796	uncharacterized LOC105376796	1.368	6.716
1556199_a_at	RGS9BP	regulator of G-protein signaling 9 binding protein	1.946	6.456
1556203_a_at	SRGAP2	SLIT-ROBO Rho GTPase activating protein 2	-1.339	3.079
1556205_at			1.497	9.459
1556206_at	LINC00408	long intergenic non-protein coding RNA 408	0.789	1.817
1556209_at	CLEC2B	C-type lectin domain family 2 member B	-3.459	10.002
1556220_at			1.558	3.298
1556221_a_at			1.721	7.335
1556226_at			1.195	2.316
1556229_at			1.258	3.856
1556233_s_at	KIF6	kinesin family member 6	1.073	3.328
1556236_at	ZNF391	zinc finger protein 391	0.65	4.196
1556244_s_at	LOC375196	uncharacterized LOC375196	1.467	5.78
1556247_a_at	LOC100506271	uncharacterized LOC100506271	0.648	1.698
1556248_at	EIF1B-AS1	EIF1B antisense RNA 1	1.248	3.678
1556249_a_at	EIF1B-AS1	EIF1B antisense RNA 1	0.859	5.446
1556253_s_at			1.019	2.67
1556259_at	CADM1	cell adhesion molecule 1	1.264	3.213
1556263_s_at	LOC101928818///PWRN1	uncharacterized LOC101928818///Prader-Willi region non-protein coding RNA 1	2.331	4.29
1556271_at	LOC101928896	uncharacterized LOC101928896	2.623	11.326
1556272_a_at	LOC101928896	uncharacterized LOC101928896	1.506	4.909
1556274_at			0.668	2.015
1556284_at	PPA2	pyrophosphatase (inorganic) 2	0.595	2.609
1556291_at	POM121L12	POM121 transmembrane nucleoporin like 12	0.895	2.258
1556300_s_at	SIM1	single-minded family bHLH transcription factor 1	2.993	6.941
1556304_s_at	LINC00899	long intergenic non-protein coding RNA 899	1.063	2.579
1556306_at			0.872	4.803
1556312_at	C2orf71	chromosome 2 open reading frame 71	1.175	3.251
1556314_a_at	ZNF366	zinc finger protein 366	-0.739	2.433
1556316_s_at	MIF-AS1	MIF antisense RNA 1	-1.394	4.624
1556319_at	TRIM44	tripartite motif containing 44	1.237	4.787
1556322_a_at			0.753	3.951
1556325_at	FILIP1	filamin A interacting protein 1	-1.355	3.988
1556327_a_at			0.911	2.836
1556328_at	PCDH10	protocadherin 10	-1.361	2.328
1556331_a_at			1.673	6.317
1556340_at	MAPK12	mitogen-activated protein kinase 12	0.771	4.119
1556344_at	LOC150051	uncharacterized LOC150051	1.24	4.108
1556346_at	COTL1	coactosin like F-actin binding protein 1	2.173	8.445
1556348_at	HEATR1	HEAT repeat containing 1	-1.306	4.593
1556350_a_at	EIF4A2	eukaryotic translation initiation factor 4A2	1.017	2.275
1556354_s_at	RGL3	ral guanine nucleotide dissociation stimulator like 3	1.217	3.647
1556355_x_at	RGL3	ral guanine nucleotide dissociation stimulator like 3	1.529	7.117
1556364_at	ADAMTS9-AS2	ADAMTS9 antisense RNA 2	0.744	2.652
1556365_at	LY86-AS1	LY86 antisense RNA 1	0.914	2.804
1556368_at	PHKG2	phosphorylase kinase catalytic subunit gamma 2	1.449	3.212
1556375_at			1.902	6.568
1556382_a_at	NAA15	N(alpha)-acetyltransferase 15, NatA auxiliary subunit	1.232	3.337
1556383_at			1.008	3.438
1556385_at			0.839	3.643
1556388_a_at	LOC100507389	uncharacterized LOC100507389	1.131	1.986
1556389_at	CNPY3	canopy FGF signaling regulator 3	-1.175	8.605
1556397_at			0.663	3.513
1556398_a_at			0.758	1.837
1556401_a_at	LOC105378589	uncharacterized LOC105378589	-1.24	3.338
1556412_at			1.128	3.595
1556413_a_at			1.449	8.21
1556414_at	LINC00515	long intergenic non-protein coding RNA 515	0.644	2.836
1556420_s_at	YPEL2	yippee like 2	0.849	3.646
1556422_at			0.707	6.018
1556423_at	VASH1	vasohibin 1	-2.245	8.307
1556445_at			1.058	1.855
1556451_at			0.759	1.984
1556464_a_at	C2orf72	chromosome 2 open reading frame 72	0.752	9.076
1556469_s_at	LOC105376166	uncharacterized LOC105376166	2.222	6.805
1556479_at			0.697	2.389
1556484_at	LRRC52	leucine rich repeat containing 52	0.723	3.294
1556486_at	LOC105378577	basic proline-rich protein-like	0.865	2.455
1556488_s_at	MAATS1	MYCBP associated and testis expressed 1	0.723	1.631
1556489_at	LOC101805491///TMEM247	uncharacterized LOC101805491///transmembrane protein 247	0.938	1.752
1556492_a_at	PIAS2	protein inhibitor of activated STAT 2	0.89	1.814
1556493_a_at	KDM4C	lysine demethylase 4C	0.734	2.061
1556494_at	LINC01365	long intergenic non-protein coding RNA 1365	-0.789	1.809
1556499_s_at	COL1A1	collagen type I alpha 1 chain	-2.311	9.229
1556505_at	LINC00605	long intergenic non-protein coding RNA 605	0.919	3.31
1556507_at	LINC01210	long intergenic non-protein coding RNA 1210	0.701	3.861
1556508_s_at	LINC01210	long intergenic non-protein coding RNA 1210	1.992	6.073
1556510_at	NFIA-AS2	NFIA antisense RNA 2	1.571	6.066
1556513_at	ZNF573	zinc finger protein 573	0.956	2.363
1556518_at	DLG1-AS1	DLG1 antisense RNA 1	0.663	2.016
1556527_a_at			0.653	1.833
1556531_at			1.586	4.687
1556543_at			0.576	1.661
1556553_at			0.76	1.744
1556554_at	TRIM50	tripartite motif containing 50	3.531	13.448
1556555_at	LYRM4-AS1	LYRM4 antisense RNA 1	0.506	3.563
1556558_s_at	ENTPD3-AS1	ENTPD3 antisense RNA 1	1.002	1.747
1556568_a_at			0.999	4.795
1556571_at	LOC100506538	uncharacterized LOC100506538	-1.181	2.339
1556580_a_at			0.998	5.823
1556583_a_at	SLC8A1	solute carrier family 8 member A1	1.91	10.352
1556586_x_at			0.517	2.668
1556589_at			0.87	3.135
1556590_s_at			1.049	3.708
1556595_at			1.14	6.432
1556599_s_at	ARPP21	cAMP regulated phosphoprotein 21	1.018	2.39
1556601_a_at	SPATA13	spermatogenesis associated 13	1.032	2.279
1556602_at			1.678	4.146
1556607_at	EHD4	EH domain containing 4	1.022	2.152
1556620_at			0.516	1.633
1556630_at	CASC2	cancer susceptibility candidate 2 (non-protein coding)	0.831	2.006
1556633_at	C1orf204	chromosome 1 open reading frame 204	0.817	5.697
1556636_at			0.583	2.245
1556638_at	PAX7	paired box 7	-0.82	1.703
1556641_at	SLC7A14	solute carrier family 7 member 14	2.407	8.863
1556643_at			-1.156	5.758
1556650_at			0.945	1.642
1556662_at	LOC100506142	uncharacterized LOC100506142	0.75	1.752
1556671_s_at	GTF3C2-AS1	GTF3C2 antisense RNA 1	1.074	3.234
1556672_a_at	RBM6	RNA binding motif protein 6	1.148	5.651
1556677_at			1.826	2.625
1556679_at			0.799	1.681
1556685_at			1.256	2.499
1556695_a_at	NR2F1-AS1	NR2F1 antisense RNA 1	0.712	1.692
1556697_at	GPRIN3	GPRIN family member 3	-0.781	1.756
1556698_a_at	GPRIN3	GPRIN family member 3	-0.622	1.983
1556700_a_at			1.325	3.162
1556704_s_at	LOC101929583///LOC101928195///LOC100996643///LOC100133920///LOC286297	methylenetetrahydrofolate dehydrogenase (NADP+ dependent) 1-like pseudogene///methylenetetrahydrofolate dehydrogenase (NADP+ dependent) 1-like pseudogene///monofunctional C1-tetrahydrofolate synthase, mitochondrial-like///methylenetetrahydrofolate dehydrogenase (NADP+ dependent) 1-like pseudogene///methylenetetrahydrofolate dehydrogenase (NADP+ dependent) 1-like pseudogene	1.337	3.043
1556706_at			0.726	3.541
1556713_at			1.308	2.871
1556717_at	MIR194-2	microRNA 194-2	0.601	2.756
1556718_s_at	MIR194-2	microRNA 194-2	1.38	5.44
1556721_at	C20orf203	chromosome 20 open reading frame 203	1.373	4.917
1556722_a_at	C20orf203	chromosome 20 open reading frame 203	0.788	4.526
1556730_at	LOC652993	uncharacterized LOC652993	1.604	6.235
1556734_at			-0.549	1.902
1556737_at	LINC00671	long intergenic non-protein coding RNA 671	2.068	9.223
1556748_x_at	LOC101928343	uncharacterized LOC101928343	0.816	2.737
1556749_at			0.795	1.644
1556750_at	LOC153577	uncharacterized LOC153577	-1.007	2.093
1556761_at			2.507	6.528
1556762_a_at			2.454	7.456
1556763_at			1.665	5.043
1556764_s_at			1.848	8.889
1556773_at			-1.691	3.01
1556784_at			0.595	1.871
1556787_s_at	PDE5A	phosphodiesterase 5A	0.725	2.391
1556797_at	RNF144A-AS1	RNF144A antisense RNA 1	1.726	6.556
1556801_at	LOC400794	uncharacterized LOC400794	0.94	3.039
1556805_at			-0.815	1.906
1556815_at			1.191	2.8
1556818_at			0.667	3.114
1556828_at			0.886	1.678
1556834_at	DSG2-AS1	DSG2 antisense RNA 1	-1.141	1.705
1556846_at			-0.654	2.197
1556847_s_at			0.909	1.804
1556855_a_at	ATP11A-AS1	ATP11A antisense RNA 1	0.822	3.035
1556872_s_at	IQSEC3	IQ motif and Sec7 domain 3	0.797	3.265
1556876_s_at	LOC101930578///TPTE2P2	uncharacterized LOC101930578///transmembrane phosphoinositide 3-phosphatase and tensin homolog 2 pseudogene 2	1.26	2.36
1556881_at	ARHGEF33	Rho guanine nucleotide exchange factor 33	0.759	2.131
1556887_at	NPHP3-AS1	NPHP3 antisense RNA 1	0.93	2.07
1556888_at			1.01	1.63
1556891_at	SORCS1	sortilin related VPS10 domain containing receptor 1	1.486	6.453
1556900_at	APCDD1L-AS1	APCDD1L antisense RNA 1 (head to head)	0.69	2.553
1556905_at	ZNF577	zinc finger protein 577	-0.934	3.336
1556911_at	ALMS1-IT1	ALMS1 intronic transcript 1	-0.713	2.117
1556913_a_at	GIT2	GIT ArfGAP 2	1.183	2.026
1556914_at	LOC100652911	uncharacterized LOC100652911	1.242	4.946
1556923_at			1.602	4.347
1556927_at	KCNK10	potassium two pore domain channel subfamily K member 10	2.095	5.892
1556929_at	PAPOLG	poly(A) polymerase gamma	0.823	1.979
1556933_at			1.251	3.962
1556935_at			-0.513	1.816
1556938_a_at			0.879	2.964
1556940_at	LOC283484	uncharacterized LOC283484	1.143	2.169
1556942_at			1.327	3.731
1556954_at	CASC22	cancer susceptibility candidate 22 (non-protein coding)	1.404	3.876
1556956_at	KCP	kielin/chordin-like protein	0.946	3.444
1556958_at			0.915	1.874
1556960_a_at	ANHX	anomalous homeobox	0.591	2.081
1556970_at			0.805	2.032
1556971_a_at			1.094	4.914
1556972_at			1.148	3.41
1556978_a_at	TAF8	TATA-box binding protein associated factor 8	0.653	1.782
1556980_at			0.502	1.693
1556984_at			0.546	4.425
1556986_at	OR2H1	olfactory receptor family 2 subfamily H member 1	1.141	3.177
1556988_s_at	CHD1L	chromodomain helicase DNA binding protein 1 like	-0.538	3.631
1556989_at			1.101	4.945
1556992_at	LOC550113///UBA6-AS1	uncharacterized LOC550113///UBA6 antisense RNA 1 (head to head)	0.846	1.824
1556994_at			0.893	2.366
1557007_a_at	LOC105376530	uncharacterized LOC105376530	0.898	1.956
1557008_at	LOC340107	uncharacterized LOC340107	0.827	5.069
1557024_at			1.302	2.969
1557030_at	GAB1	GRB2 associated binding protein 1	0.934	2.164
1557038_s_at	UBAC2-AS1	UBAC2 antisense RNA 1	0.611	4.344
1557060_at	OVAAL	ovarian adenocarcinoma amplified long non-coding RNA	1.209	2.953
1557063_at	DICER1-AS1	DICER1 antisense RNA 1	0.585	1.78
1557065_at	YLPM1	YLP motif containing 1	0.824	2.351
1557070_at	TFAP2A-AS1	TFAP2A antisense RNA 1	0.82	3.112
1557078_at	SLFN5	schlafen family member 5	-2.365	8.797
1557080_s_at	ITGBL1	integrin subunit beta like 1	-0.766	1.836
1557081_at	RBM25	RNA binding motif protein 25	0.951	7.133
1557089_at	KIF5C	kinesin family member 5C	0.812	1.921
1557098_s_at	HAR1A	highly accelerated region 1A (non-protein coding)	-1.049	2.702
1557103_a_at	LMTK3	lemur tyrosine kinase 3	0.761	1.74
1557105_a_at	ZSCAN30	zinc finger and SCAN domain containing 30	0.54	1.677
1557114_a_at	ZNF561-AS1	ZNF561 antisense RNA 1 (head to head)	0.999	11.976
1557120_at	EEF1A1	eukaryotic translation elongation factor 1 alpha 1	0.885	2.51
1557122_s_at	GABRB2	gamma-aminobutyric acid type A receptor beta2 subunit	2.208	9.216
1557126_a_at	PLD1	phospholipase D1	1.808	8.542
1557129_a_at	FAM111B	family with sequence similarity 111 member B	-0.96	2.389
1557131_at	SSSCA1-AS1	SSSCA1 antisense RNA 1 (head to head)	1.328	4.524
1557132_at	WDR17	WD repeat domain 17	0.624	2.415
1557146_a_at	SSTR5-AS1	SSTR5 antisense RNA 1	1.933	4.03
1557147_a_at	LOC101928837	uncharacterized LOC101928837	0.973	3.033
1557154_at			0.896	2.525
1557161_at	LOC100132735	uncharacterized LOC100132735	1.664	2.983
1557165_s_at	KLHL18	kelch like family member 18	1.002	3.506
1557172_x_at	NEK8	NIMA related kinase 8	0.871	4.928
1557176_a_at	C14orf37	chromosome 14 open reading frame 37	2.892	11.874
1557179_s_at	CARS2	cysteinyl-tRNA synthetase 2, mitochondrial (putative)	1.248	4.027
1557185_at	TPCN1	two pore segment channel 1	1.377	5.262
1557189_at	DNASE1	deoxyribonuclease 1	0.783	8.018
1557190_at			0.775	3.066
1557193_at			0.612	3.165
1557194_a_at	RAD54L2	RAD54-like 2 (S. cerevisiae)	0.755	2.263
1557195_at			1.411	4.555
1557196_a_at			0.537	2.229
1557203_at	PABPC1L2B///PABPC1L2A	poly(A) binding protein cytoplasmic 1 like 2B///poly(A) binding protein cytoplasmic 1 like 2A	-0.618	2.057
1557207_s_at	LOC283177	uncharacterized LOC283177	1.53	7.997
1557212_at	EIF1B-AS1	EIF1B antisense RNA 1	0.948	3.186
1557214_at	LOC100506107	uncharacterized LOC100506107	0.882	2.157
1557215_at	LINC00648	long intergenic non-protein coding RNA 648	1.238	3.224
1557218_s_at	FANCB	Fanconi anemia complementation group B	-1.334	3.436
1557222_at			0.797	3.842
1557225_at	ASPG	asparaginase	1.493	3.752
1557226_a_at	ASPG	asparaginase	1.373	2.956
1557227_s_at	TPR	translocated promoter region, nuclear basket protein	-0.925	7.391
1557228_at	EHBP1L1	EH domain binding protein 1 like 1	-0.621	3.155
1557232_at			1.271	9.424
1557236_at	APOL6	apolipoprotein L6	-1.197	6.717
1557238_s_at			0.784	3.221
1557239_at	BBX	BBX, HMG-box containing	1.538	7.152
1557240_a_at			1.003	5.236
1557244_a_at			0.965	2.38
1557248_at	ZNF814	zinc finger protein 814	0.711	3.521
1557252_at			0.885	2.124
1557256_a_at	GABRB1	gamma-aminobutyric acid type A receptor beta1 subunit	1.244	2.161
1557263_s_at	LOC102724814	uncharacterized LOC102724814	0.852	2.462
1557270_at			0.841	3.868
1557275_a_at	TLCD2	TLC domain containing 2	-1.039	2.793
1557276_at	LINC01016	long intergenic non-protein coding RNA 1016	0.707	4.38
1557278_s_at	TNPO1	transportin 1	1.201	2.125
1557279_at	ITSN1	intersectin 1	0.793	4.189
1557292_a_at	MCOLN3	mucolipin 3	1.556	6.987
1557300_s_at			0.845	3.338
1557301_a_at			1.144	2.224
1557303_at	NT5C	5', 3'-nucleotidase, cytosolic	-1.167	5.201
1557305_at	TACC1	transforming acidic coiled-coil containing protein 1	0.631	1.693
1557311_at			0.782	5.574
1557334_a_at	MCM8-AS1	MCM8 antisense RNA 1	1.617	4.451
1557336_at	SUCLG2-AS1	SUCLG2 antisense RNA 1 (head to head)	1.418	6.941
1557338_x_at	SUCLG2-AS1	SUCLG2 antisense RNA 1 (head to head)	1.064	10.859
1557349_at	RERE	arginine-glutamic acid dipeptide repeats	0.984	2.127
1557359_at	LINC01268	long intergenic non-protein coding RNA 1268	-1.319	3.178
1557371_a_at	LINC00961	long intergenic non-protein coding RNA 961	-0.584	1.731
1557383_a_at			1.595	5.22
1557389_at	SH3PXD2A-AS1	SH3PXD2A antisense RNA 1	0.89	1.757
1557394_at	DLGAP4	DLG associated protein 4	0.749	3.362
1557399_at	LOC284009///METTL16	uncharacterized LOC284009///methyltransferase like 16	0.763	2.05
1557400_at			1.549	9.853
1557411_s_at	SLC25A43	solute carrier family 25 member 43	-1.339	11.833
1557415_s_at	LETM2	leucine zipper and EF-hand containing transmembrane protein 2	0.681	3.797
1557417_s_at	RSPH10B2///RSPH10B	radial spoke head 10 homolog B2///radial spoke head 10 homolog B	0.902	2.213
1557418_at	ACSL4	acyl-CoA synthetase long-chain family member 4	1.108	4.952
1557419_a_at	ACSL4	acyl-CoA synthetase long-chain family member 4	1.531	4.318
1557432_at	RASAL2	RAS protein activator like 2	0.61	1.706
1557434_at	LOC100506497	uncharacterized LOC100506497	1.086	2.382
1557436_at	XKR6	XK related 6	0.713	2.008
1557438_at			0.958	1.773
1557443_s_at	HNCAT21	head and neck cancer-associated transcript 21	1.308	2.402
1557455_s_at	MOSPD1	motile sperm domain containing 1	-0.668	5.338
1557457_at			1.212	3.821
1557459_at			0.832	3.023
1557468_at			1.076	1.999
1557474_at	LOC284578	uncharacterized LOC284578	4.365	16.796
1557479_at	LOC101928718	uncharacterized LOC101928718	0.81	1.684
1557481_a_at	LINC00320	long intergenic non-protein coding RNA 320	1.251	2.287
1557483_at	LOC284788	uncharacterized LOC284788	0.799	2.252
1557484_at			0.742	2
1557491_at	LOC100240728	uncharacterized LOC100240728	0.938	2.159
1557504_at			1.146	3.546
1557505_a_at			0.822	2.413
1557513_a_at			1.033	2.462
1557521_a_at			1.201	3.665
1557522_x_at			0.518	2.641
1557523_at	ATP6AP1L	ATPase H+ transporting accessory protein 1 like	0.782	2.543
1557527_at			-0.976	4.364
1557529_at	HECTD4	HECT domain E3 ubiquitin protein ligase 4	0.854	2.121
1557539_at	FBRSL1	fibrosin like 1	0.583	3.305
1557545_s_at	RNF165	ring finger protein 165	-2.207	8.948
1557551_at			1.034	1.886
1557553_at	PPP1R12B	protein phosphatase 1 regulatory subunit 12B	0.939	4.549
1557557_at	MATN1-AS1	MATN1 antisense RNA 1	-1.576	6.183
1557558_s_at	MATN1-AS1	MATN1 antisense RNA 1	-0.943	7.185
1557564_at	ALKBH3-AS1	ALKBH3 antisense RNA 1	0.934	1.932
1557578_at	PHLDB2	pleckstrin homology like domain family B member 2	1.44	4.231
1557580_at			0.698	2.422
1557581_x_at			0.867	1.72
1557582_at	BIN3	bridging integrator 3	0.592	2.193
1557584_at	LOC403323	uncharacterized LOC403323	0.637	5.189
1557585_at	ATP6V1H	ATPase H+ transporting V1 subunit H	0.725	1.913
1557586_s_at	ATP6V1H	ATPase H+ transporting V1 subunit H	1.052	6.072
1557590_at	PARD6G-AS1	PARD6G antisense RNA 1	0.737	3.993
1557598_at	LOC101927870	uncharacterized LOC101927870	1.75	4.705
1557602_at	LINC00870	long intergenic non-protein coding RNA 870	1.119	4.074
1557606_at	LOC101928002	uncharacterized LOC101928002	0.902	2.312
1557609_s_at	TBC1D12	TBC1 domain family member 12	-0.862	3.783
1557610_at	PITRM1-AS1	PITRM1 antisense RNA 1	-1.021	3.566
1557624_at			-1.33	3.858
1557644_at	RUNDC3A-AS1	RUNDC3A antisense RNA 1	1.384	3.471
1557645_at			1.151	6.092
1557647_a_at	VWA8-AS1	VWA8 antisense RNA 1 (head to head)	1.415	3.687
1557658_at			0.866	2.105
1557669_at	LOC100132005	uncharacterized LOC100132005	0.802	2.961
1557673_at			0.981	2.756
1557675_at	RAF1	Raf-1 proto-oncogene, serine/threonine kinase	0.638	2.169
1557676_at			0.683	1.902
1557677_a_at	TRIML1	tripartite motif family like 1	1.007	2.568
1557692_a_at	GATM	glycine amidinotransferase	-2.658	5.465
1557697_at			0.531	2.812
1557701_s_at	POLH	DNA polymerase eta	-1.601	4.956
1557707_at			1.032	2.19
1557710_at			1.311	5.163
1557714_at	CTBP1	C-terminal binding protein 1	0.629	1.87
1557718_at	PPP2R5C	protein phosphatase 2 regulatory subunit B'gamma	0.698	3.038
1557721_at			1.086	2.241
1557723_at	LOC285847	uncharacterized LOC285847	0.733	1.659
1557731_at	LOC400620	uncharacterized LOC400620	1.119	3.613
1557733_a_at	CHRM3-AS2	CHRM3 antisense RNA 2	1.118	1.832
1557736_at	NKTR	natural killer cell triggering receptor	0.841	4.142
1557737_s_at	NKTR	natural killer cell triggering receptor	0.749	2.631
1557738_at			0.977	3.553
1557740_a_at			-1.188	2.38
1557744_at			0.592	3.496
1557745_at			0.834	2.507
1557746_at			1.555	3.401
1557749_at	EHBP1L1	EH domain binding protein 1 like 1	-1.019	3.063
1557751_at			0.89	5.532
1557754_at	LOC401068	uncharacterized LOC401068	0.691	3.153
1557769_at	CHN2	chimerin 2	0.866	3.826
1557771_at	FHAD1	forkhead associated phosphopeptide binding domain 1	0.936	2.162
1557774_at	LOC105373958	uncharacterized LOC105373958	0.802	2.982
1557776_at	LOC101928303	uncharacterized LOC101928303	2.285	11.79
1557778_at	LOC101927967	uncharacterized LOC101927967	1.81	3.738
1557783_at	MAP3K14-AS1	MAP3K14 antisense RNA 1	0.898	3.029
1557788_a_at	LOC101930476///LINC00476	uncharacterized LOC101930476///long intergenic non-protein coding RNA 476	1.014	2.165
1557791_at			1.265	3.202
1557793_at	ESYT3	extended synaptotagmin 3	1.058	2.774
1557807_a_at			1.418	2.997
1557812_a_at			1.57	3.414
1557814_a_at			0.953	2.982
1557821_at	LINC00639	long intergenic non-protein coding RNA 639	-0.861	1.706
1557822_at	LOC401134	uncharacterized LOC401134	0.912	1.837
1557825_at			1.505	6.912
1557830_at			0.688	2.888
1557845_at	DISC1FP1	DISC1 fusion partner 1 (non-protein coding)	-0.979	2.313
1557861_at			1.038	2.177
1557867_s_at	CFAP157	cilia and flagella associated protein 157	0.653	2.208
1557877_s_at	LINC01020	long intergenic non-protein coding RNA 1020	1.633	4.986
1557879_at	LOC100129175	uncharacterized LOC100129175	1.829	6.591
1557892_at	LINC01056	long intergenic non-protein coding RNA 1056	0.549	4.292
1557897_at	LOC105374690	uncharacterized LOC105374690	0.783	5.11
1557898_at	LOC101928663	uncharacterized LOC101928663	1.034	1.884
1557900_at	SIM2	single-minded family bHLH transcription factor 2	0.933	1.898
1557905_s_at	CD44	CD44 molecule (Indian blood group)	-2.485	12.343
1557910_at	HSP90AB1	heat shock protein 90 alpha family class B member 1	-1.05	7.087
1557915_s_at	GSTO1	glutathione S-transferase omega 1	-0.59	6.403
1557918_s_at	SLC16A1	solute carrier family 16 member 1	-2.178	8.974
1557919_a_at	ERVH-3	endogenous retrovirus group H member 3	1.137	3.962
1557924_s_at	ALPL	alkaline phosphatase, liver/bone/kidney	1.036	1.869
1557938_s_at	PTRF	polymerase I and transcript release factor	-1.456	14.601
1557943_at	CNP	2',3'-cyclic nucleotide 3' phosphodiesterase	0.636	5.215
1557984_s_at	RPAP3	RNA polymerase II associated protein 3	-0.579	2.602
1557993_at	PLCG2	phospholipase C gamma 2	1.223	3.504
1557996_at			0.579	1.758
1558000_at	ARID5B	AT-rich interaction domain 5B	1.746	5.15
1558001_s_at	ARID5B	AT-rich interaction domain 5B	1.334	3.751
1558014_s_at	FAR1	fatty acyl-CoA reductase 1	-1.145	5.084
1558015_s_at	ACTR2	ARP2 actin related protein 2 homolog	-1.245	7.044
1558017_s_at	PAWR	pro-apoptotic WT1 regulator	0.78	5.105
1558019_at			-0.615	1.715
1558028_x_at	NORAD	non-coding RNA activated by DNA damage	-0.516	3.552
1558034_s_at	CP	ceruloplasmin (ferroxidase)	-4.032	7.768
1558045_a_at	LOC389906	zinc finger protein 839 pseudogene	-1.261	5.184
1558046_x_at	LOC389906	zinc finger protein 839 pseudogene	-1.764	7.008
1558050_at	EIF2B5	eukaryotic translation initiation factor 2B subunit epsilon	0.842	2.95
1558052_at	TMED4	transmembrane p24 trafficking protein 4	1.426	8.794
1558053_s_at	TMED4	transmembrane p24 trafficking protein 4	1.732	8.055
1558077_s_at	MDH1B	malate dehydrogenase 1B	1.576	9.181
1558093_s_at	SNHG4///MATR3	small nucleolar RNA host gene 4///matrin 3	-0.904	5.235
1558105_a_at	SLC9A7	solute carrier family 9 member A7	-0.559	4.704
1558115_at	RECK	reversion inducing cysteine rich protein with kazal motifs	-0.565	2.922
1558116_x_at	RECK	reversion inducing cysteine rich protein with kazal motifs	-1.078	3.799
1558118_at	LOC100287576///DGCR5	uncharacterized LOC100287576///DiGeorge syndrome critical region gene 5 (non-protein coding)	-0.999	2.979
1558122_s_at	CSRNP3	cysteine and serine rich nuclear protein 3	0.786	1.876
1558135_at	TAF11	TATA-box binding protein associated factor 11	0.819	2.083
1558136_s_at	TAF11	TATA-box binding protein associated factor 11	-0.552	6.564
1558140_at	PLXNA1	plexin A1	-0.727	1.864
1558152_at	LOC100131262	uncharacterized LOC100131262	-1.162	4.944
1558154_at			1.406	7.348
1558170_at			2.168	5.95
1558193_at	ANKRD54	ankyrin repeat domain 54	1.21	2.844
1558201_s_at	SLC4A1AP	solute carrier family 4 member 1 adaptor protein	-0.765	11.756
1558214_s_at	CTNNA1	catenin alpha 1	-0.92	3.524
1558217_at	SLFN13	schlafen family member 13	-2.187	11.284
1558220_at			0.976	3.175
1558233_s_at	ATF1	activating transcription factor 1	-0.821	5.381
1558236_at	DR1	down-regulator of transcription 1	0.588	3.408
1558237_x_at	DR1	down-regulator of transcription 1	0.667	3.886
1558249_s_at	STX16	syntaxin 16	-0.749	5.513
1558254_s_at	SRPK2	SRSF protein kinase 2	-0.818	6.384
1558279_a_at	KDSR	3-ketodihydrosphingosine reductase	-0.821	5.835
1558281_a_at	TMEM184A	transmembrane protein 184A	1.977	6.18
1558289_at	RFT1	RFT1 homolog	0.631	2.866
1558290_a_at	MIR1204///PVT1	microRNA 1204///Pvt1 oncogene (non-protein coding)	-3.138	20.999
1558295_a_at	PPFIA2	PTPRF interacting protein alpha 2	1.076	2.584
1558320_at	LOC100996549	uncharacterized LOC100996549	1.249	3.77
1558323_at	TMEM72	transmembrane protein 72	3.141	10.131
1558324_a_at	TMEM72	transmembrane protein 72	3.804	12.141
1558331_at	SIRT2	sirtuin 2	0.83	1.91
1558333_at	C22orf15	chromosome 22 open reading frame 15	0.835	1.634
1558337_at			0.877	2.082
1558338_at	SEMA6A	semaphorin 6A	1.074	2.132
1558340_at	DIXDC1	DIX domain containing 1	-0.715	2.36
1558345_a_at	LOC439911	uncharacterized LOC439911	0.794	7.265
1558348_at	DET1	de-etiolated homolog 1 (Arabidopsis)	1.131	5.108
1558365_at	PGK1	phosphoglycerate kinase 1	-1.358	8.449
1558373_s_at	CNOT7	CCR4-NOT transcription complex subunit 7	1.188	2.193
1558378_a_at	AHNAK2	AHNAK nucleoprotein 2	-1.575	4.502
1558388_a_at	UG0898H09	uncharacterized LOC643763	1.84	5.168
1558391_s_at	ZNF599	zinc finger protein 599	-1.164	5.183
1558392_at	SYNE2	spectrin repeat containing nuclear envelope protein 2	0.76	5.463
1558397_at	PECAM1	platelet and endothelial cell adhesion molecule 1	-1.383	5.842
1558400_x_at	ANKRD24	ankyrin repeat domain 24	0.994	2.313
1558402_at	CTD-3080P12.3	uncharacterized LOC101928857	2.568	8.108
1558404_at	LINC00622	long intergenic non-protein coding RNA 622	1.387	7.938
1558409_at			1.289	4.184
1558410_s_at			0.95	4.544
1558412_at	MIR1199///MISP3	microRNA 1199///MISP family member 3	1.24	14.948
1558428_at	ALS2CR11	amyotrophic lateral sclerosis 2 chromosome region candidate 11	1.254	2.537
1558430_at	PDXDC1	pyridoxal dependent decarboxylase domain containing 1	-0.751	1.897
1558431_at	NHLRC4	NHL repeat containing 4	0.601	5.828
1558438_a_at	IGH	immunoglobulin heavy locus	0.736	2.936
1558440_at	LOC100506351	uncharacterized LOC100506351	1.062	3.132
1558450_at	A2M	alpha-2-macroglobulin	0.663	5.024
1558451_at	LOC285500	uncharacterized LOC285500	-0.933	1.633
1558460_at	ABCC5	ATP binding cassette subfamily C member 5	0.554	2.88
1558463_s_at	LMF1	lipase maturation factor 1	0.864	2.394
1558466_at	UGGT2	UDP-glucose glycoprotein glucosyltransferase 2	0.819	1.997
1558467_a_at	UGGT2	UDP-glucose glycoprotein glucosyltransferase 2	1.235	5.479
1558486_at	ZNF493	zinc finger protein 493	0.778	7.237
1558487_a_at	TMED4	transmembrane p24 trafficking protein 4	1.287	7.979
1558493_at	CST13P	cystatin 13, pseudogene	0.892	2.21
1558511_s_at	ESYT2	extended synaptotagmin 2	-1.418	11.231
1558512_at	LOC105369477	uncharacterized LOC105369477	0.692	4.437
1558515_at	FTX	FTX transcript, XIST regulator (non-protein coding)	1.31	4.817
1558517_s_at	LOC101927933///LRRC8C	uncharacterized LOC101927933///leucine rich repeat containing 8 family member C	-1.32	9.995
1558523_at	FAM184A	family with sequence similarity 184 member A	1.507	5.715
1558525_at	LOC101928595	uncharacterized LOC101928595	0.897	2.799
1558530_at	LRTM2	leucine rich repeats and transmembrane domains 2	1.085	3.101
1558537_x_at	ZNF844	zinc finger protein 844	1.31	6.396
1558549_s_at	VNN1	vanin 1	1.592	4.535
1558556_at	CAMK1	calcium/calmodulin dependent protein kinase I	1.308	4.135
1558568_a_at	PCNX4	pecanex homolog 4 (Drosophila)	0.617	6.6
1558569_at	LOC100131541	uncharacterized LOC100131541	0.853	4.309
1558577_at	LOC148709	actin pseudogene	2.018	6.51
1558578_a_at	LOC101930655///C7orf73///SLC13A4	uncharacterized LOC101930655///chromosome 7 open reading frame 73///solute carrier family 13 member 4	0.923	2.907
1558579_at	FLJ37786	uncharacterized LOC642691	1.442	2.76
1558587_at	LOC100996385	uncharacterized LOC100996385	-1.153	2.765
1558590_at	METTL17	methyltransferase like 17	0.716	2.078
1558592_at			0.915	1.814
1558594_at	TMEM253	transmembrane protein 253	0.831	2.087
1558600_a_at			0.873	2.559
1558601_at	TUSC7	tumor suppressor candidate 7 (non-protein coding)	1.084	3.685
1558605_at			0.654	3.43
1558607_at	PAPPA	pappalysin 1	1.043	2.341
1558608_a_at	PAPPA	pappalysin 1	0.825	2.39
1558613_at			1.422	7.562
1558626_at			0.733	3.693
1558631_at	PPARA	peroxisome proliferator activated receptor alpha	1.365	11.615
1558643_s_at	EDIL3	EGF like repeats and discoidin domains 3	-0.7	3.089
1558645_at	MIR133A1HG	MIR133A1 host gene	1.273	2.686
1558647_at	SH3D19	SH3 domain containing 19	0.522	2.43
1558648_at	C15orf57	chromosome 15 open reading frame 57	0.521	2.169
1558654_at	PPM1H	protein phosphatase, Mg2+/Mn2+ dependent 1H	1.003	2.188
1558680_s_at	PDE1A	phosphodiesterase 1A	1.776	4.894
1558686_at	MPV17L	MPV17 mitochondrial inner membrane protein like	1.362	5.033
1558695_at			1.324	3.657
1558699_a_at	HERPUD2	HERPUD family member 2	-0.876	7.836
1558702_at	TEX10	testis expressed 10	0.89	8.597
1558705_at	ATOH8	atonal bHLH transcription factor 8	0.698	2.804
1558723_at	LOC284014	uncharacterized LOC284014	0.705	3.154
1558725_at	SRRM3	serine/arginine repetitive matrix 3	0.969	1.771
1558728_at	VPS9D1-AS1	VPS9D1 antisense RNA 1	1.904	8.299
1558738_at	NOL3	nucleolar protein 3	-1.466	9.265
1558739_at	BORCS5	BLOC-1 related complex subunit 5	0.937	3.762
1558740_s_at	LOC105369662	uncharacterized LOC105369662	1.24	7.291
1558742_at			0.646	3.723
1558743_at	ZNF620	zinc finger protein 620	1.11	2.257
1558745_at	SNX29	sorting nexin 29	1.077	3.842
1558748_at			1.578	7.731
1558750_a_at	LOC100288637///ARHGAP11B	OTU deubiquitinase 7A pseudogene///Rho GTPase activating protein 11B	-1.868	6.917
1558754_at	ZNF763	zinc finger protein 763	0.743	5.331
1558758_s_at	C12orf49	chromosome 12 open reading frame 49	0.685	1.885
1558759_s_at	CLASP2	cytoplasmic linker associated protein 2	1.426	3.124
1558760_at			1.359	6.242
1558775_s_at	NSMAF	neutral sphingomyelinase activation associated factor	-0.899	3.758
1558780_a_at	H2AFY	H2A histone family member Y	1.603	6.332
1558784_at	LOC100133089	uncharacterized LOC100133089	1.083	4.234
1558790_s_at	ZNF252P-AS1	ZNF252P antisense RNA 1	0.747	1.874
1558809_s_at	ZNF790-AS1	ZNF790 antisense RNA 1	1.132	5.464
1558815_at	SORBS2	sorbin and SH3 domain containing 2	1.555	7.12
1558816_at	ZNF664	zinc finger protein 664	0.647	4.121
1558820_a_at	CCDC178	coiled-coil domain containing 178	0.916	3.754
1558821_s_at	LOC102723694	uncharacterized LOC102723694	1.322	4.479
1558822_at			0.831	3.921
1558831_x_at			0.796	2.064
1558842_at			0.857	2.026
1558849_at	LINC00908	long intergenic non-protein coding RNA 908	-0.885	2.171
1558850_s_at	LINC00908	long intergenic non-protein coding RNA 908	-1.394	3.92
1558869_at			1.079	1.78
1558874_a_at			1.162	2.61
1558877_at			0.95	3.674
1558881_at	LINC00924	long intergenic non-protein coding RNA 924	0.834	2.862
1558882_at	HTATSF1P2	HIV-1 Tat specific factor 1 pseudogene 2	-1.564	3.019
1558887_at	ZNF816-ZNF321P///ZNF321P	ZNF816-ZNF321P readthrough///zinc finger protein 321, pseudogene	-0.959	2.54
1558890_at			-1.309	3.241
1558896_at	IBA57	IBA57 homolog, iron-sulfur cluster assembly	0.671	3.152
1558899_s_at	RGMB-AS1	RGMB antisense RNA 1	0.809	1.703
1558900_at			0.981	1.636
1558905_at			-1.815	4.516
1558914_at	DESI2	desumoylating isopeptidase 2	0.744	4.661
1558930_at	LINC00460	long intergenic non-protein coding RNA 460	-1.6	2.945
1558931_at	CARMIL1	capping protein regulator and myosin 1 linker 1	1.17	2.935
1558934_a_at	GTF2H5	general transcription factor IIH subunit 5	0.621	1.993
1558943_x_at	ZNF765	zinc finger protein 765	-0.655	7.229
1558948_a_at			0.842	3.959
1558954_at	SNORA78	small nucleolar RNA, H/ACA box 78	-0.723	2.934
1558963_at	RRP8	ribosomal RNA processing 8, methyltransferase, homolog (yeast)	0.859	1.651
1558968_at			0.91	1.649
1558971_at	THEMIS	thymocyte selection associated	-2.676	7.167
1558972_s_at	THEMIS	thymocyte selection associated	-2.703	7.798
1558987_at			0.958	2.683
1558996_at	FOXP1	forkhead box P1	0.939	2.687
1559000_at	PRR26	proline rich 26	0.504	1.931
1559002_at	MORF4L2-AS1	MORF4L2 antisense RNA 1	0.791	6.909
1559003_a_at	CCDC163	coiled-coil domain containing 163	-0.856	3.019
1559006_at			-1.014	8.88
1559009_at	LOC101928504	uncharacterized LOC101928504	0.636	1.844
1559017_at	LOC100507351	uncharacterized LOC100507351	0.626	2.104
1559020_a_at			1.715	5.958
1559021_at	C3orf52	chromosome 3 open reading frame 52	0.925	1.722
1559022_at	EFCAB14	EF-hand calcium binding domain 14	1.01	2.129
1559023_a_at	EFCAB14	EF-hand calcium binding domain 14	0.626	2.651
1559031_at	EXOSC10	exosome component 10	0.89	2.675
1559033_at	LINC01018	long intergenic non-protein coding RNA 1018	0.898	2.608
1559034_at	SIRPB2	signal regulatory protein beta 2	-1.779	5.602
1559038_at	SEPT2	septin 2	0.732	3.119
1559049_a_at			0.703	2.253
1559051_s_at	MB21D1	Mab-21 domain containing 1	-2.029	8.107
1559052_s_at	PAK2	p21 (RAC1) activated kinase 2	-0.619	3.686
1559059_s_at	ZNF611	zinc finger protein 611	-0.932	5.758
1559061_at	CACNA1G-AS1	CACNA1G antisense RNA 1	0.91	2.934
1559064_at	NUP153	nucleoporin 153	-0.501	2.336
1559066_at	LOC158402	uncharacterized LOC158402	0.691	4.134
1559067_a_at	LOC158402	uncharacterized LOC158402	0.584	3.906
1559069_at	ST20-MTHFS///MTHFS	ST20-MTHFS readthrough///5,10-methenyltetrahydrofolate synthetase (5-formyltetrahydrofolate cyclo-ligase)	0.536	3.674
1559075_s_at	BAHCC1	BAH domain and coiled-coil containing 1	1.102	6.019
1559079_at	LINC00567	long intergenic non-protein coding RNA 567	0.901	2.046
1559083_x_at	LOC284600	uncharacterized LOC284600	0.816	1.63
1559091_s_at	FGD2	FYVE, RhoGEF and PH domain containing 2	-0.891	2.52
1559093_at	LINC01530	long intergenic non-protein coding RNA 1530	0.767	2.871
1559096_x_at	FBXO9	F-box protein 9	0.562	3.416
1559102_at	LOC105377371	uncharacterized LOC105377371	0.576	2.969
1559109_a_at	VPS53	VPS53, GARP complex subunit	0.882	1.922
1559114_a_at	ACKR3	atypical chemokine receptor 3	-1.524	3.945
1559116_s_at			0.989	2.38
1559117_at			0.806	3.142
1559121_s_at			0.791	4.069
1559128_at	HSDL2	hydroxysteroid dehydrogenase like 2	1.185	3.707
1559131_a_at	LOC101928047	uncharacterized LOC101928047	3.257	13.159
1559136_s_at	LINC00894///LINC00893	long intergenic non-protein coding RNA 894///long intergenic non-protein coding RNA 893	0.769	2.155
1559148_at	LOC101060609	uncharacterized LOC101060609	0.833	4.957
1559154_at			1.14	2.663
1559156_at			0.819	3.902
1559161_at			-0.622	1.924
1559167_x_at	MPV17L	MPV17 mitochondrial inner membrane protein like	0.503	4.883
1559169_at			1.272	4.846
1559186_at	PRKXP1	protein kinase, X-linked, pseudogene 1	0.913	1.854
1559190_s_at	RDH13	retinol dehydrogenase 13	-1.157	3.464
1559204_x_at	KRAS	KRAS proto-oncogene, GTPase	0.79	2.63
1559210_at			0.889	3.185
1559213_at	LINC01419	long intergenic non-protein coding RNA 1419	0.963	1.708
1559229_at			1.102	2.181
1559237_a_at	HHIPL1	HHIP like 1	-0.678	1.846
1559239_s_at	ACAT1	acetyl-CoA acetyltransferase 1	1.716	5.544
1559240_at	LOC100507053	uncharacterized LOC100507053	1.1	3.054
1559244_at	FMN2	formin 2	1.123	2.848
1559255_a_at			1.292	6.054
1559256_at	MAGI1	membrane associated guanylate kinase, WW and PDZ domain containing 1	1.429	4.742
1559257_a_at	MAGI1	membrane associated guanylate kinase, WW and PDZ domain containing 1	0.61	3.161
1559259_at			0.864	2.698
1559265_at	SKIDA1	SKI/DACH domain containing 1	2.348	7.235
1559266_s_at	SKIDA1	SKI/DACH domain containing 1	1.802	10.383
1559276_at	PCAT18	prostate cancer associated transcript 18 (non-protein coding)	1.068	3.513
1559277_at	FLJ35700	uncharacterized protein FLJ35700	2.585	8.67
1559280_a_at	APELA	apelin receptor early endogenous ligand	2.733	6.593
1559287_at			-1.038	4.639
1559295_at			1.291	3.769
1559303_at	LINC01532	long intergenic non-protein coding RNA 1532	1.069	2.499
1559315_s_at	SOCS2-AS1	SOCS2 antisense RNA 1	1.355	4.893
1559324_at	USP32P2	ubiquitin specific peptidase 32 pseudogene 2	0.745	1.954
1559336_at	LOC101928505	uncharacterized LOC101928505	-1.586	5.496
1559347_at			0.779	2.028
1559351_at			2.407	6.031
1559355_at	NXPH2	neurexophilin 2	2.202	7.379
1559362_at			1.037	2.464
1559375_s_at			0.974	1.769
1559376_at	ATP1A1-AS1	ATP1A1 antisense RNA 1	0.981	3.297
1559377_at			0.969	1.807
1559382_at	SMIM7	small integral membrane protein 7	-0.509	3.059
1559391_s_at			0.73	1.96
1559392_s_at	SYT7	synaptotagmin 7	0.698	2.118
1559393_at	ALDH1L2	aldehyde dehydrogenase 1 family member L2	0.731	1.633
1559394_a_at			1.102	2.046
1559400_s_at	PAPPA	pappalysin 1	3.144	13.128
1559410_at			2.527	10.452
1559412_at	MIR99AHG	mir-99a-let-7c cluster host gene	1.514	5.94
1559413_at	TCP11L2	t-complex 11 like 2	-0.987	2.501
1559419_at	CACNB2	calcium voltage-gated channel auxiliary subunit beta 2	1.618	4.145
1559420_x_at	CACNB2	calcium voltage-gated channel auxiliary subunit beta 2	1.086	2.425
1559426_at	SMURF1	SMAD specific E3 ubiquitin protein ligase 1	0.787	4.441
1559432_at	ACKR2	atypical chemokine receptor 2	0.986	2.338
1559433_at	APCDD1L-AS1	APCDD1L antisense RNA 1 (head to head)	1.544	3.063
1559436_x_at			0.646	5.688
1559449_a_at	ZNF254	zinc finger protein 254	0.803	2.832
1559450_at			1.613	3.671
1559455_at			1.277	4.48
1559462_at			-1.191	2.405
1559471_s_at	D21S2088E	D21S2088E	1.194	6.034
1559479_at	SEPSECS-AS1	SEPSECS antisense RNA 1 (head to head)	0.799	2.357
1559488_at	LINC01366	long intergenic non-protein coding RNA 1366	-1.004	2.126
1559490_at	LRCH3	leucine rich repeats and calponin homology domain containing 3	0.662	3.214
1559491_at			1.483	4.756
1559495_at			0.64	1.851
1559496_at	PPA2	pyrophosphatase (inorganic) 2	0.516	3.673
1559502_s_at	LRRC25	leucine rich repeat containing 25	-2.689	13.914
1559506_x_at	MIR2682///MIR137///MIR137HG	microRNA 2682///microRNA 137///MIR137 host gene	1.182	1.739
1559513_a_at	FANCC	Fanconi anemia complementation group C	1.09	3.387
1559517_a_at	SPIRE1	spire type actin nucleation factor 1	-1.047	7.762
1559520_at	GYPA	glycophorin A (MNS blood group)	1.579	3.263
1559521_at			0.921	3.256
1559526_at	LOC101930421	uncharacterized LOC101930421	-1.052	2.954
1559529_at	PTK2	protein tyrosine kinase 2	1.132	4.454
1559530_at			-1.182	5.386
1559532_at	ARIH2OS	ariadne homolog 2 opposite strand	0.926	1.974
1559534_at	LOC100996419	uncharacterized LOC100996419	-0.639	1.63
1559538_at	LOC101929549	uncharacterized LOC101929549	0.532	1.669
1559544_s_at	LINC00441	long intergenic non-protein coding RNA 441	0.863	2.618
1559548_at	ACVR2B	activin A receptor type 2B	0.929	2.13
1559563_at			0.732	2.082
1559579_at	LINC00927	long intergenic non-protein coding RNA 927	1.457	4.847
1559580_at	LRRC39	leucine rich repeat containing 39	0.852	1.82
1559584_a_at	C16orf54	chromosome 16 open reading frame 54	-1.871	9.458
1559590_at	CHDH	choline dehydrogenase	2.155	6.971
1559591_s_at	CHDH	choline dehydrogenase	1.477	8.505
1559595_at	LOC728084	uncharacterized LOC728084	1.205	2.53
1559598_at			0.767	2.589
1559605_a_at	LOC285043	uncharacterized LOC285043	1.356	5.789
1559616_x_at	ZNF626	zinc finger protein 626	0.881	2.327
1559618_at	LOC100129447	uncharacterized LOC100129447	0.709	2.645
1559623_at	C11orf54	chromosome 11 open reading frame 54	1.499	5.511
1559629_at	LOC101927710	uncharacterized LOC101927710	1.293	8.187
1559631_at			1.341	5.098
1559634_at	CHRM3	cholinergic receptor muscarinic 3	0.847	1.664
1559635_at	CASC4	cancer susceptibility candidate 4	1.251	4.335
1559638_at	PIK3CD-AS1	PIK3CD antisense RNA 1	1.173	4.027
1559652_at			1.03	2.215
1559654_s_at	LOC101930262///GRTP1-AS1	uncharacterized LOC101930262///GRTP1 antisense RNA 1	0.608	2.145
1559655_at	MAMDC2-AS1	MAMDC2 antisense RNA 1	1.187	2.453
1559661_at	TENM3	teneurin transmembrane protein 3	1.074	2.008
1559674_at	ZNF333	zinc finger protein 333	0.625	2.713
1559676_a_at			1.309	3.096
1559692_at			0.819	1.755
1559695_a_at			-0.669	1.961
1559705_s_at	PHKA2	phosphorylase kinase regulatory subunit alpha 2	-1.363	5.614
1559706_at	ARHGEF28	Rho guanine nucleotide exchange factor 28	1.094	3.574
1559723_s_at	C9orf3	chromosome 9 open reading frame 3	1.268	3.638
1559731_x_at	MACROD1	MACRO domain containing 1	1.613	4.359
1559739_at	CHPT1	choline phosphotransferase 1	1.084	5.44
1559747_at	SPG11	spastic paraplegia 11 (autosomal recessive)	0.67	2.06
1559754_at	LTB	lymphotoxin beta	1.182	6.382
1559759_at	KIFC3	kinesin family member C3	1.215	6.086
1559760_at	LOC401220	uncharacterized LOC401220	-1.365	3.33
1559762_at			0.81	2.365
1559763_at	ZC3H12C	zinc finger CCCH-type containing 12C	0.853	1.613
1559765_a_at	NALT1	NOTCH1 associated lncRNA in T-cell acute lymphoblastic leukemia 1	0.808	8.01
1559766_at	ALDH1L1-AS2	ALDH1L1 antisense RNA 2	0.799	3.6
1559770_at			0.826	1.699
1559771_at			1.107	2.533
1559776_at			-0.96	6.847
1559780_at			1.239	3.948
1559785_at	TPPP2	tubulin polymerization promoting protein family member 2	0.806	1.65
1559790_at	LOC646241	uncharacterized LOC646241	1.366	3.621
1559806_at			1.212	7.607
1559817_at	LOC100288798	uncharacterized LOC100288798	0.745	1.89
1559820_at			1.498	8.096
1559821_at			0.821	1.668
1559848_at	NSUN4	NOP2/Sun RNA methyltransferase family member 4	0.813	1.768
1559849_at	ZNF605	zinc finger protein 605	1.136	1.766
1559861_at	PCAT7	prostate cancer associated transcript 7 (non-protein coding)	2.039	6.394
1559870_at	LOC100129129	uncharacterized LOC100129129	0.721	5.389
1559883_s_at	SAMHD1	SAM and HD domain containing deoxynucleoside triphosphate triphosphohydrolase 1	-2.231	11.113
1559889_at			-0.981	1.775
1559893_at	GPATCH11	G-patch domain containing 11	-1.276	5.019
1559901_s_at	MIR99AHG	mir-99a-let-7c cluster host gene	1.385	5.247
1559911_at			0.643	1.636
1559915_at			0.663	1.966
1559916_a_at			0.619	2.486
1559922_at			0.623	2.907
1559928_at	PAPPA	pappalysin 1	1.041	2.486
1559929_at	LINC01186	long intergenic non-protein coding RNA 1186	0.684	1.734
1559932_at			1.252	2.877
1559936_at			1.253	3.374
1559946_s_at	RUVBL2	RuvB like AAA ATPase 2	-0.528	5.399
1559949_at			1.822	7.332
1559954_s_at	DDX42	DEAD-box helicase 42	-0.693	5.419
1559964_at	LOC401261	uncharacterized LOC401261	0.836	3.081
1559965_at	ZFHX4-AS1	ZFHX4 antisense RNA 1	-1.257	1.959
1559976_at	LOC100506314	uncharacterized LOC100506314	0.804	2.241
1559977_a_at	SLC25A34	solute carrier family 25 member 34	1.771	9.765
1559980_at	ZNF7	zinc finger protein 7	0.859	2.692
1559987_at	MSI2	musashi RNA binding protein 2	1.492	4.568
1559989_at	TPM4	tropomyosin 4	0.885	1.914
1559991_s_at	CAMK1D	calcium/calmodulin dependent protein kinase ID	0.876	7.192
1559992_a_at	LINC00645	long intergenic non-protein coding RNA 645	5.678	18.182
1559995_at	SAMD14	sterile alpha motif domain containing 14	0.733	5.027
1560001_at	LOC100131581	uncharacterized LOC100131581	1.161	8.021
1560007_at	LOC645984	uncharacterized LOC645984	-1.173	2.529
1560010_a_at	SATB2-AS1	SATB2 antisense RNA 1	1.077	2.885
1560023_x_at			0.572	1.762
1560025_at			2.274	11.243
1560031_at	FRMD4A	FERM domain containing 4A	0.602	2.588
1560038_at	LOC100506071	uncharacterized LOC100506071	0.805	1.819
1560048_at			0.717	3.069
1560081_at	RAD51-AS1	RAD51 antisense RNA 1 (head to head)	0.864	3.732
1560089_at	SLC25A25-AS1	SLC25A25 antisense RNA 1	2.007	14.142
1560091_a_at	PHF21B	PHD finger protein 21B	1.403	3.456
1560100_at	DLX1	distal-less homeobox 1	0.92	2.131
1560107_at	LOC105372793	uncharacterized LOC105372793	1.441	2.966
1560116_a_at	NEDD1	neural precursor cell expressed, developmentally down-regulated 1	-0.596	5.153
1560117_at	ABHD1	abhydrolase domain containing 1	0.761	2.895
1560119_at	LINC00937	long intergenic non-protein coding RNA 937	2.647	6.223
1560131_at	LOC100506497	uncharacterized LOC100506497	0.838	3.762
1560133_at			0.831	1.671
1560136_at	ARL5C	ADP ribosylation factor like GTPase 5C	-0.736	1.898
1560137_at			0.829	3.559
1560138_at	RUBCN	RUN and cysteine rich domain containing beclin 1 interacting protein	0.823	2.061
1560147_at	WDR86-AS1	WDR86 antisense RNA 1	1.153	2.788
1560149_at	SLC29A2	solute carrier family 29 member 2	0.864	3.616
1560151_x_at	SLC29A2	solute carrier family 29 member 2	0.664	1.945
1560153_at	FRAS1	Fraser extracellular matrix complex subunit 1	1.028	3.246
1560154_a_at			-0.916	1.701
1560156_at	LOC101928054	uncharacterized LOC101928054	-1.605	7.999
1560171_at			0.854	4.033
1560178_at	PCP2	Purkinje cell protein 2	1.476	4.172
1560197_at	ZC2HC1A	zinc finger C2HC-type containing 1A	1.048	2.421
1560198_at	LINC00523	long intergenic non-protein coding RNA 523	0.557	1.679
1560199_x_at			1.025	4.084
1560209_at			1.027	1.724
1560220_a_at	CBY1	chibby family member 1, beta catenin antagonist	0.975	1.773
1560238_at	LINC01535	long intergenic non-protein coding RNA 1535	1.401	3.269
1560246_at	LOC101929524	uncharacterized LOC101929524	0.794	2.179
1560253_at	LHX9	LIM homeobox 9	1.282	3.604
1560259_at			0.697	1.742
1560263_at			1.009	2.187
1560264_at			0.613	1.849
1560276_at	C12orf80	chromosome 12 open reading frame 80	1.266	2.619
1560278_at	LOC221122	uncharacterized LOC221122	0.816	2.031
1560281_a_at	TMEM95	transmembrane protein 95	1.221	5.585
1560291_at	RIPPLY1	ripply transcriptional repressor 1	1.45	6.114
1560296_at			0.621	4.385
1560300_a_at	DMRTC1B///DMRTC1	DMRT like family C1B///DMRT like family C1	0.545	2.217
1560303_at	FKBP4	FK506 binding protein 4	1.026	2.589
1560305_x_at	FKBP4	FK506 binding protein 4	2.007	7.646
1560306_at	SSH2	slingshot protein phosphatase 2	1.191	2.636
1560309_s_at			1.224	3.929
1560342_at			1.346	4.501
1560353_at			1.021	2.609
1560354_at			-0.923	2.461
1560380_at	LOC497256	uncharacterized LOC497256	1.155	2.476
1560383_at	LOC101928658	uncharacterized LOC101928658	4.079	13.249
1560384_a_at	LOC101928658	uncharacterized LOC101928658	2.101	10.576
1560386_at			0.696	2.595
1560390_s_at	LINC00663	long intergenic non-protein coding RNA 663	-0.937	2.323
1560395_at			1.672	3.139
1560396_at	KLHL6	kelch like family member 6	-2.38	9.614
1560397_s_at	KLHL6	kelch like family member 6	-1.583	5.793
1560422_at			0.672	1.88
1560425_s_at	PTPRD-AS1	PTPRD antisense RNA 1	1.162	2.159
1560432_at	CLRN1-AS1	CLRN1 antisense RNA 1	0.72	1.955
1560445_x_at	ARHGEF1	Rho guanine nucleotide exchange factor 1	0.667	3.264
1560446_at	IPO5P1	importin 5 pseudogene 1	0.707	6.617
1560453_at			1.287	3.113
1560457_x_at	PLIN5	perilipin 5	1.296	3.553
1560477_a_at	SAMD11	sterile alpha motif domain containing 11	1.162	4.121
1560486_at	STXBP3	syntaxin binding protein 3	0.533	3.471
1560488_at	LCNL1	lipocalin like 1	0.577	2.094
1560489_at			0.62	2.552
1560492_at			0.895	5.684
1560496_at	MRGPRF-AS1	MRGPRF antisense RNA 1	0.818	2.543
1560499_at	LINC01550	long intergenic non-protein coding RNA 1550	0.898	3.685
1560500_at			0.806	3.021
1560503_a_at	TFAP2A-AS1	TFAP2A antisense RNA 1	0.591	3.219
1560511_at	LOC105373065	uncharacterized LOC105373065	-0.674	1.855
1560512_at			1.778	8.16
1560513_at	LOC400568	uncharacterized LOC400568	0.719	1.735
1560514_at	LINC00636	long intergenic non-protein coding RNA 636	0.742	2.728
1560522_at	DLGAP1-AS3	DLGAP1 antisense RNA 3	1.146	2.44
1560525_at			1.141	3.845
1560526_at	MAGI2-IT1	MAGI2 intronic transcript 1	2.249	5.215
1560554_a_at	C1orf145	chromosome 1 open reading frame 145	1.123	2.825
1560556_a_at	PLEKHA8	pleckstrin homology domain containing A8	0.675	1.787
1560558_at	INIP	INTS3 and NABP interacting protein	1.464	2.926
1560560_at	LOC101927143	uncharacterized LOC101927143	1.086	5.004
1560562_a_at	ZNF677	zinc finger protein 677	0.982	4.535
1560563_at	LOC101929552	uncharacterized LOC101929552	0.581	2.226
1560573_at	LINC00944	long intergenic non-protein coding RNA 944	-1.34	3.808
1560577_at			0.891	2.293
1560579_s_at	SLC16A1-AS1	SLC16A1 antisense RNA 1	-1.592	6.796
1560582_a_at			0.813	2.868
1560596_at			0.691	5.159
1560599_a_at	CEP89	centrosomal protein 89	-1.033	3.695
1560618_at			0.886	2.588
1560631_at	CALCOCO2	calcium binding and coiled-coil domain 2	0.6	1.794
1560634_a_at	LOC105373876	uncharacterized LOC105373876	1.325	5.553
1560642_at			0.703	2.536
1560643_x_at			0.564	2.94
1560648_s_at	TSPYL1	TSPY like 1	0.67	5.258
1560652_at	IRS4	insulin receptor substrate 4	1.554	5.849
1560656_at	LOC101928327	uncharacterized LOC101928327	-0.825	2.132
1560665_at	SCPEP1	serine carboxypeptidase 1	0.635	1.972
1560676_at	SIAH3	siah E3 ubiquitin protein ligase family member 3	1.385	2.482
1560679_at	LINC01127	long intergenic non-protein coding RNA 1127	-1.817	2.127
1560689_s_at	AKT2	AKT serine/threonine kinase 2	1.028	6.154
1560697_at	TRHDE-AS1	TRHDE antisense RNA 1	1.607	12.793
1560698_a_at	TRHDE-AS1	TRHDE antisense RNA 1	2.05	7.645
1560703_at	LYRM9	LYR motif containing 9	0.521	2.507
1560713_a_at	ELFN2	extracellular leucine rich repeat and fibronectin type III domain containing 2	-0.849	2.028
1560725_at	IL12A-AS1	IL12A antisense RNA 1	1.067	1.94
1560728_at			1.659	5.282
1560741_at	SNURF///SNRPN	SNRPN upstream reading frame///small nuclear ribonucleoprotein polypeptide N	1.47	7.069
1560743_a_at	ALS2	ALS2, alsin Rho guanine nucleotide exchange factor	1.046	2.119
1560752_at	FBXW2	F-box and WD repeat domain containing 2	0.939	2.162
1560754_at	CMTM7	CKLF like MARVEL transmembrane domain containing 7	0.539	3.251
1560755_at			1.373	3.349
1560763_at			1.407	3.839
1560771_at			1.213	3.334
1560774_at			1.465	4.066
1560775_at			0.938	1.72
1560782_at			3.241	15.59
1560784_x_at			3.116	14.636
1560788_at	MYO3B	myosin IIIB	1.589	4.53
1560792_at			-0.625	2.604
1560794_at	LOC105376072	uncharacterized LOC105376072	1.061	3.09
1560798_at			1.576	3.951
1560806_at	LOC646743///TISP43	uncharacterized LOC646743///uncharacterized LOC150527	1.415	3.682
1560812_at	LOC101928708	uncharacterized LOC101928708	0.555	3.258
1560817_at			0.962	8.95
1560826_at	LOC101929398	uncharacterized LOC101929398	0.61	2.262
1560830_a_at	C19orf84	chromosome 19 open reading frame 84	0.58	2.04
1560833_at	LOC101927827///LINC01189	uncharacterized LOC101927827///long intergenic non-protein coding RNA 1189	0.92	1.791
1560834_a_at	RMST	rhabdomyosarcoma 2 associated transcript (non-protein coding)	2.105	8.07
1560853_x_at	ZNF826P	zinc finger protein 826, pseudogene	-0.844	2.132
1560859_at			1.281	3.108
1560863_a_at			0.854	2.578
1560866_at	WNK2	WNK lysine deficient protein kinase 2	0.613	1.708
1560869_a_at			0.901	2.519
1560872_at			0.627	2.225
1560878_at	SYT15	synaptotagmin 15	0.726	2.427
1560881_a_at	LINC00112	long intergenic non-protein coding RNA 112	0.67	2.88
1560884_at	SLC17A1	solute carrier family 17 member 1	1.459	3.521
1560885_x_at	SLC17A1	solute carrier family 17 member 1	2.335	5.315
1560888_x_at			1.284	3.519
1560891_a_at	LINC01088	long intergenic non-protein coding RNA 1088	1.013	2.599
1560916_a_at	DPY19L1	dpy-19 like 1	-1.485	9.399
1560921_at	ZNF169	zinc finger protein 169	0.756	2.529
1560924_at			0.781	3.25
1560926_at			0.912	2.507
1560929_at			0.935	1.636
1560934_at	LOC284669	uncharacterized LOC284669	1.418	5.166
1560935_s_at	LOC284669	uncharacterized LOC284669	1.212	4.197
1560939_at	PCOLCE-AS1	PCOLCE antisense RNA 1	0.805	5.288
1560955_at			0.877	2.051
1560959_a_at			0.862	1.823
1560971_a_at			0.962	2.404
1560974_s_at	NOS1	nitric oxide synthase 1	1.261	3.048
1560981_a_at	PPARA	peroxisome proliferator activated receptor alpha	0.679	4.183
1560982_at			0.576	2.249
1560986_a_at			0.66	3.739
1561006_at			-0.886	2.106
1561012_at			1.183	2.178
1561019_at			0.669	4.396
1561021_at	LOC105371307	uncharacterized LOC105371307	1.777	3.725
1561029_at	LINC01425	long intergenic non-protein coding RNA 1425	0.862	2.622
1561035_at	LOC102723335	uncharacterized LOC102723335	-1.301	3.604
1561037_a_at	LOC105373113	uncharacterized LOC105373113	-0.701	1.797
1561048_at	RARS2	arginyl-tRNA synthetase 2, mitochondrial	-0.851	3.084
1561065_at			0.76	1.731
1561079_at	ANKRD28	ankyrin repeat domain 28	1.366	8.632
1561090_at	LINC01538	long intergenic non-protein coding RNA 1538	1.034	1.714
1561093_at	SLC22A25	solute carrier family 22 member 25	0.518	4.83
1561094_a_at	SLC22A25	solute carrier family 22 member 25	1.051	1.78
1561096_at	LINC01091	long intergenic non-protein coding RNA 1091	0.945	2.454
1561098_at	LINC00616	long intergenic non-protein coding RNA 616	-0.86	2.176
1561099_at	TBC1D22A-AS1	TBC1D22A antisense RNA 1	1.035	1.744
1561100_at			1.42	3.082
1561106_at	LINC00271	long intergenic non-protein coding RNA 271	1.331	4.905
1561112_at			0.988	2.209
1561113_at			1.405	3.259
1561121_at			1.719	5.881
1561127_at	ADARB2-AS1	ADARB2 antisense RNA 1	0.772	3.724
1561133_at			1.103	3.177
1561135_at			1.305	11.142
1561143_at			1.017	1.739
1561144_at			0.626	2.139
1561166_a_at			1.34	5.555
1561167_at			0.591	1.887
1561171_a_at	GOLGA6L6///GOLGA6L22///GOLGA6L1	golgin A6 family-like 6///golgin A6 family-like 22///golgin A6 family-like 1	0.604	1.952
1561175_at	LOC283482	uncharacterized LOC283482	0.716	2.807
1561181_at			1.309	4.287
1561190_at	CDKL3	cyclin dependent kinase like 3	0.715	3.224
1561192_at			1.156	2.406
1561195_at			3.178	10.746
1561197_at	LOC101929518///LOC101927088///FLJ43315///LOC442028	uncharacterized LOC101929518///uncharacterized LOC101927088///asparagine synthetase pseudogene///uncharacterized LOC442028	1.264	2.728
1561199_at			0.985	2.317
1561202_at			0.745	5.322
1561210_at	LOC101928539	uncharacterized LOC101928539	0.849	1.764
1561214_at			1.303	4.202
1561218_s_at	LOC728099	uncharacterized LOC728099	1.184	4.578
1561219_x_at			1.244	3.473
1561224_at	LOC101927228	uncharacterized LOC101927228	1.048	2.304
1561233_at	LOC283387	uncharacterized LOC283387	0.797	2.736
1561236_at			1.082	1.874
1561250_at			1.103	2.191
1561254_at	LOC340340	uncharacterized LOC340340	-0.874	1.646
1561256_at			1.097	2.144
1561263_at	C1QTNF3	C1q and tumor necrosis factor related protein 3	1.151	3.299
1561270_at	ZNF429	zinc finger protein 429	0.771	2.597
1561273_at	HOXC-AS3	HOXC cluster antisense RNA 3	1.056	4.327
1561276_at	DOCK5	dedicator of cytokinesis 5	1.001	1.932
1561279_at			0.686	2.591
1561289_at	MIR4290HG	MIR4290 host gene	0.961	1.996
1561293_at			-0.799	1.982
1561298_at	LINC01069	long intergenic non-protein coding RNA 1069	0.906	2.451
1561303_at	LINC01568	long intergenic non-protein coding RNA 1568	0.838	2.854
1561307_at	LOC105372550	uncharacterized LOC105372550	0.998	2.5
1561310_at			0.902	3.935
1561329_s_at	RPUSD3	RNA pseudouridylate synthase domain containing 3	0.784	1.698
1561332_at	ATP13A5	ATPase 13A5	0.68	1.674
1561334_at	LOC285181	uncharacterized LOC285181	0.962	3.154
1561335_at	LOC440602	uncharacterized LOC440602	1.414	5.325
1561336_at	DNASE1L3	deoxyribonuclease 1 like 3	0.96	2.336
1561341_at			1.008	2.022
1561346_at	LOC101927166	uncharacterized LOC101927166	1.205	5.516
1561347_a_at	LOC101927166	uncharacterized LOC101927166	1.276	2.815
1561353_at	LOC101927690	uncharacterized LOC101927690	0.649	1.764
1561371_at	MIR2052HG	MIR2052 host gene	0.809	1.951
1561375_at			0.776	1.944
1561384_a_at	LOC284661	uncharacterized LOC284661	1.088	2.525
1561390_at	FAM41AY2///FAM41AY1	family with sequence similarity 41 member A, Y-linked 2///family with sequence similarity 41 member A, Y-linked 1	0.834	2.72
1561391_at	STAU2-AS1	STAU2 antisense RNA 1	0.639	1.755
1561396_at	EPHA6	EPH receptor A6	-1.444	2.325
1561398_at	LINC01505	long intergenic non-protein coding RNA 1505	0.808	2.001
1561421_a_at			0.72	2.348
1561424_at	LOC101928907	uncharacterized LOC101928907	0.948	2.199
1561427_at	LOC101928333	uncharacterized LOC101928333	1.243	4.007
1561436_at	LOC101927877	uncharacterized LOC101927877	0.737	3.221
1561440_at	LOC105378702	uncharacterized LOC105378702	1.316	5.49
1561446_at	LOC101928443	uncharacterized LOC101928443	1.604	5.134
1561451_a_at	LOC101928551	uncharacterized LOC101928551	1.102	2.185
1561463_at			1.094	1.905
1561479_at			-1.176	2.242
1561487_at			1.011	2.92
1561491_at	LOC283214	uncharacterized LOC283214	0.685	1.736
1561497_at	MIR3180-2///MIR3180-1///MIR3180-3	microRNA 3180-2///microRNA 3180-1///microRNA 3180-3	0.814	1.984
1561500_at	CTU2	cytosolic thiouridylase subunit 2	1.476	4.807
1561502_x_at	CTU2	cytosolic thiouridylase subunit 2	1.21	7.507
1561503_at	MYLK4	myosin light chain kinase family member 4	1.338	5.487
1561504_s_at	MYLK4	myosin light chain kinase family member 4	1.074	2.903
1561512_at	LOC101928861	uncharacterized LOC101928861	0.944	2.241
1561513_at	LOC101927310	uncharacterized LOC101927310	1.543	4.106
1561516_at	LOC101928995	uncharacterized LOC101928995	0.897	1.615
1561526_at			1.115	3.536
1561530_at	LOC101927164	uncharacterized LOC101927164	-1.246	3.313
1561534_at			0.665	1.812
1561545_at	EPN2-AS1	EPN2 antisense RNA 1	0.956	1.938
1561546_at	FGD5-AS1	FGD5 antisense RNA 1	1.257	5.18
1561555_at	LINC00970	long intergenic non-protein coding RNA 970	1.09	2.574
1561573_at	LOC101927523	uncharacterized LOC101927523	1.066	1.78
1561587_at	LINC00907	long intergenic non-protein coding RNA 907	0.768	2.175
1561589_a_at	NBEAL1	neurobeachin like 1	1.179	7.672
1561591_at			0.915	2.13
1561593_at			0.687	1.703
1561595_x_at	LOC101928238	uncharacterized LOC101928238	1.847	6.292
1561598_at	LOC105373434	uncharacterized LOC105373434	1.312	4.806
1561599_at			0.845	3.337
1561600_at			1.595	2.935
1561602_at	LOC100129476	uncharacterized LOC100129476	0.683	1.659
1561604_at			0.732	2.679
1561614_at	SLC8A1	solute carrier family 8 member A1	1.753	4.561
[truncated: 19,339 more rows]
