# Supplementary material for: Integrative Meta‐Analysis and WGCNA Reveal Candidate Diagnostic Hub Genes in Clear Cell Carcinoma
Source: Int J Cell Biol. 2026 Feb 2;2026:5567255. doi: 10.1155/ijcb/5567255 (PMC12865128; doi:10.1155/ijcb/5567255)
Supplement: Supplementary file 2 — Supporting Information 2 File S1 (A–L) Represent log2 (fold change) and p value of DEGs from GSE11024, GSE11151, GSE16441, GSE36895, GSE46699, GSE53000, GSE53757, GSE66270, GSE68417, GSE71963, GSE76351, and GSE168845 datasets. [file IJCB-2026-5567255-s002.zip › Supplementary file 1 F.tsv]

ID	Gene.symbol	Gene.title	log2(fold change)	-log10(Pvalue)
7892503			0.543	2.502
7892514			-0.714	7.099
7892530			-0.645	2.294
7892554			0.527	2.184
7892618			-0.598	2.538
7892630			-0.616	2.634
7892643			-0.75	3.637
7892661			0.643	4.303
7892733			0.795	2.551
7892760			0.617	2.227
7892780			0.61	3.103
7892786			-0.607	4.764
7892792			-0.545	2.65
7892808			0.566	5.123
7892819			-1.08	2.293
7892831			-0.72	4.518
7892835			-0.551	5.279
7892840			-0.51	2.008
7892862			0.812	3.617
7892872			-0.78	2.777
7892925			0.558	2.05
7893001			-1.102	4.774
7893009			-0.616	2.464
7893038			0.667	2.702
7893055			-0.754	2.483
7893058			-0.715	3.215
7893064			-0.516	3.977
7893091			-0.797	4.439
7893108			1.001	2.621
7893130			0.505	2.507
7893177			0.881	2.085
7893181			0.586	5.956
7893208			-0.582	3.499
7893214			-1.382	3.162
7893265			-0.96	3.114
7893268			-0.595	3.948
7893275			0.881	4.844
7893309			-0.634	2.204
7893313			-0.563	2.992
7893319			-0.705	2.696
7893326			-0.665	2.046
7893333			-0.758	2.248
7893340			-0.843	3.012
7893344			-0.529	3.043
7893365			-0.91	3.344
7893381			-0.586	3.037
7893382			-0.527	3.961
7893416			-0.822	2.048
7893420			-1.038	4.12
7893462			-1.013	2.816
7893529			-0.792	2.34
7893558			0.757	6.728
7893567			0.634	3.553
7893571			-0.556	4.188
7893613			0.687	3.627
7893657			-0.944	4.014
7893669			-0.652	2.18
7893672			-0.584	2.177
7893686			-0.883	3.186
7893709			-0.501	3.726
7893717			-0.51	2.079
7893718			-0.641	2.756
7893724			0.631	3.498
7893729			-0.649	4.379
7893732			-0.518	6.699
7893738			-0.632	10.046
7893749			0.608	2.7
7893792			-0.516	2.269
7893806			-0.507	2.316
7893817			-0.592	2.174
7893858			0.546	2.672
7893935			0.601	4.619
7893939			0.717	3.393
7893945			-1.024	2.192
7893964			-0.857	2.249
7893969			-0.784	2.397
7893986			-0.553	2.662
7894006			-0.84	2.049
7894031			0.529	3.211
7894061			-0.778	3.372
7894108			0.657	3.16
7894121			-0.511	2.135
7894204			-0.776	3.13
7894211			-0.519	3.647
7894252			-0.524	4.276
7894272			0.768	5.003
7894322			0.758	2.331
7894367			0.514	2.404
7894391			-0.585	2.227
7894423			-0.591	3.319
7894513			-0.554	6.689
7894529			0.773	4.784
7894557			-0.64	2.373
7894599			-0.768	3.126
7894617			-0.623	3.395
7894651			0.587	2.025
7894688			-1.065	2.234
7894732			-0.599	4.338
7894751			-0.954	2.334
7894760			-0.771	2.556
7894771			-0.518	3.545
7894826			-0.506	4.011
7894834			-0.612	4.501
7894844			-0.652	3.62
7894852			-1.01	3.335
7894893			-0.831	2.614
7894919			-0.912	3.431
7894968			-0.506	4.004
7894974			-0.821	3.629
7894978			-0.545	2.679
7894996			-0.731	2.045
7895001			-0.757	5.315
7895030			-0.76	2.201
7895035			-1.026	2.962
7895097			-0.9	2.419
7895114			0.571	2.206
7895119			-0.871	4.499
7895121			-0.673	2.888
7895147			-0.572	3.627
7895165			0.564	2.799
7895220			0.556	2.422
7895225			-0.63	3.96
7895252			-0.615	3.117
7895256			-0.786	3.77
7895267			-0.577	3.1
7895271			-0.592	7.059
7895277			0.542	4.215
7895283			-1.093	6.157
7895315			-0.556	2.046
7895334			-0.543	3.119
7895358			-0.518	4.743
7895361			-1.159	2.943
7895405			0.789	6.919
7895411			-0.593	3.995
7895441			-0.607	5.392
7895458			-1.019	2.155
7895472			-0.687	3.895
7895487			0.58	2.606
7895509			-0.845	3.181
7895544			-0.8	4.276
7895558			-0.697	2.64
7895561			0.626	2.129
7895570			-0.903	2.177
7895573			0.513	2.622
7895584			-1.164	3.254
7895609			0.696	2.9
7895630			-0.518	3.763
7895653			-0.532	2.474
7895656			-0.618	2.734
7895670			-0.947	2.592
7895715			-0.701	2.127
7895772			-0.924	2.612
7895776			-0.707	2.273
7895788			-0.809	2.149
7895808			-0.626	2.474
7895874			-0.627	2.396
7895901			-0.545	2.636
7895945			-0.54	3.675
7895986			0.662	2.603
7895996			-0.697	4.154
7896021			-0.782	2.801
7896054			-0.631	4.91
7896079			0.503	2.138
7896112			-0.581	2.276
7896137			-0.777	3.346
7896160			0.718	3.141
7896188			0.776	7.561
7896227			-0.504	2.616
7896228			-0.559	2.946
7896233			-0.924	2.275
7896331			-0.537	4.046
7896339			-0.524	4.439
7896364			-0.827	2.103
7896366			0.516	3.12
7896369			-0.684	2.614
7896378			-0.898	3.564
7896396			0.992	8.787
7896408			-0.627	2.659
7896430			-0.601	3.498
7896439			0.561	2.986
7896461			-0.708	2.404
7896521			-0.537	2.147
7896545			-0.604	2.76
7896558			0.566	2.216
7896688			-1.604	5.429
7896690			1.122	3.789
7896691			-1.333	4.271
7896694			-1.152	4.176
7896695			-0.935	4.726
7896696			-0.537	2.972
7896699			-1.226	4.094
7896700			-1.639	7.432
7896701			-1.42	4.058
7896702			0.806	2.289
7896704			-2.119	6.11
7896706			-0.853	2.932
7896707			1.062	3.372
7896708			-2	5.822
7896712			-1.156	2.361
7896713			-0.558	3.297
7896717			-1.236	4.714
7896718			-1.643	7.453
7896719			-1.463	3.991
7896720			0.893	2.29
7896721			-0.863	2.35
7896722			-0.579	4.776
7896726			-0.974	2.662
7896727			-0.917	6.236
7896728			-0.832	2.651
7897034	GABRD	gamma-aminobutyric acid type A receptor delta subunit	-0.711	4.791
7897132	PRDM16	PR/SET domain 16	1.431	17.288
7897441	H6PD	hexose-6-phosphate dehydrogenase/glucose 1-dehydrogenase	-0.794	5.428
7897460	SLC25A33	solute carrier family 25 member 33	0.664	3.386
7897620	PGD	phosphogluconate dehydrogenase	0.502	2.553
7897803	PLOD1	procollagen-lysine,2-oxoglutarate 5-dioxygenase 1	-0.881	5.306
7897877	TNFRSF1B	TNF receptor superfamily member 1B	-0.868	5.571
7897890	VPS13D	vacuolar protein sorting 13 homolog D	0.52	4.095
7898161	EFHD2	EF-hand domain family member D2	-0.66	5.765
7898300	CLCNKA	chloride voltage-gated channel Ka	3.465	15.987
7898314	CLCNKB	chloride voltage-gated channel Kb	4.016	24.014
7898357	LOC102724562///MST1L///MST1P2///MST1	macrophage stimulating 1 pseudogene///macrophage stimulating 1 like///macrophage stimulating 1 pseudogene 2///macrophage stimulating 1	1.253	7.224
7898483	ARHGEF10L	Rho guanine nucleotide exchange factor 10 like	0.524	3.613
7898521	IGSF21	immunoglobin superfamily member 21	-0.752	2.915
7898582	RPS14P3	ribosomal protein S14 pseudogene 3	-0.503	4.027
7898627	VWA5B1	von Willebrand factor A domain containing 5B1	1.08	12.89
7898677	HS6ST1	heparan sulfate 6-O-sulfotransferase 1	1.174	7.726
7898793	C1QA	complement C1q A chain	-1.372	5.59
7898799	C1QC	complement C1q C chain	-1.508	6.828
7898805	C1QB	complement C1q B chain	-1.461	6.053
7899016	SDHD	succinate dehydrogenase complex subunit D	0.548	4.203
7899029	MAN1C1	mannosidase alpha class 1C member 1	1.926	10.577
7899057	MTFR1L	mitochondrial fission regulator 1 like	0.697	5.494
7899101	CNKSR1	connector enhancer of kinase suppressor of Ras 1	1.235	8.406
7899160	CD52	CD52 molecule	-0.917	2.718
7899346	TMA7	translation machinery associated 7 homolog	0.564	4.197
7899394	THEMIS2	thymocyte selection associated family member 2	-1.4	6.287
7899424	ATPIF1	ATPase inhibitory factor 1	0.592	6.857
7899484			-0.538	2.953
7899499	RAB42	RAB42, member RAS oncogene family	-0.87	2.103
7899534	EPB41	erythrocyte membrane protein band 4.1	-1.003	3
7899821	KIAA1522	KIAA1522	0.868	7.894
7899939	GJA4	gap junction protein alpha 4	-0.721	2.198
7900087	ADPRHL2	ADP-ribosylhydrolase like 2	-0.506	5.467
7900167	CDCA8	cell division cycle associated 8	-0.549	3.437
7900395	RLF	rearranged L-myc fusion	-0.686	5.213
7900426	SMAP2	small ArfGAP2	-0.843	5.269
7900438	ZFP69B	ZFP69 zinc finger protein B	-0.51	3.913
7900461	ZNF684	zinc finger protein 684	0.515	2.644
7900540	RIMKLA	ribosomal modification protein rimK like family member A	-1.006	4.988
7900699	CDC20	cell division cycle 20	-0.756	3.242
7900888	IPO13	importin 13	0.735	6.612
7900922	ATP6V0B	ATPase H+ transporting V0 subunit b	0.689	6.767
7901052	SNORD38B	small nucleolar RNA, C/D box 38B	-0.623	2.033
7901187	LURAP1	leucine rich adaptor protein 1	0.973	12.06
7901212	UQCRH	ubiquinol-cytochrome c reductase hinge protein	0.614	3.505
7901293	CYP4A22	cytochrome P450 family 4 subfamily A member 22	1.586	8.997
7901363	CDKN2C	cyclin dependent kinase inhibitor 2C	-0.528	4.576
7901565	DIO1	deiodinase, iodothyronine type I	3.877	8.779
7901613	ACOT11	acyl-CoA thioesterase 11	1.554	11.114
7901634	MROH7-TTC4///MROH7	MROH7-TTC4 readthrough (NMD candidate)///maestro heat like repeat family member 7	0.632	7.434
7901687	TMEM61	transmembrane protein 61	1.023	13.554
7901691	BSND	barttin CLCNK type accessory beta subunit	1.208	17.317
7902072			0.522	4.536
7902104	PDE4B	phosphodiesterase 4B	-0.652	4.137
7902227	GADD45A	growth arrest and DNA damage inducible alpha	0.604	3.752
7902282	HHLA3	HERV-H LTR-associating 3	0.525	3.5
7902290	CTH	cystathionine gamma-lyase	1.066	5.588
7902367	ACADM	acyl-CoA dehydrogenase, C-4 to C-12 straight chain	0.802	2.645
7902435			-0.72	5.88
7902452	AK5	adenylate kinase 5	0.88	4.593
7902527	PTGFR	prostaglandin F receptor	0.608	2.495
7902553	IFI44	interferon induced protein 44	-0.935	4.299
7902617	SAMD13	sterile alpha motif domain containing 13	0.523	6.325
7902660	WDR63	WD repeat domain 63	0.774	6.96
7902771	SH3GLB1	SH3 domain containing GRB2 like endophilin B1	-0.511	7.518
7902874	LRRC8C	leucine rich repeat containing 8 family member C	-0.696	5.167
7903049	CCDC18	coiled-coil domain containing 18	-0.601	4.292
7903119	ABCD3	ATP binding cassette subfamily D member 3	0.597	2.667
7903162	TMEM56-RWDD3///TMEM56	TMEM56-RWDD3 readthrough///transmembrane protein 56	1.014	4.101
7903239	AGL	amylo-alpha-1, 6-glucosidase, 4-alpha-glucanotransferase	0.54	2.132
7903369	SLC30A7	solute carrier family 30 member 7	-0.599	5.497
7903393	S1PR1	sphingosine-1-phosphate receptor 1	-0.812	2.898
7903457	PRMT6	protein arginine methyltransferase 6	0.654	9.482
7903461	NTNG1	netrin G1	1.175	9.013
7903474			0.653	4.118
7903507	FAM102B	family with sequence similarity 102 member B	-0.79	6.405
7903667	SYPL2	synaptophysin like 2	0.717	5.384
7903703	GNAI3	G protein subunit alpha i3	-0.534	5.498
7903753	ERVK11-1///GSTM2	endogenous retrovirus group K11 member 1///glutathione S-transferase mu 2 (muscle)	0.527	2.069
7903786	CSF1	colony stimulating factor 1	-0.59	3.56
7903854	SLC6A17	solute carrier family 6 member 17	0.691	5.987
7903867	KCNC4	potassium voltage-gated channel subfamily C member 4	0.55	3.84
7903893	CD53	CD53 molecule	-1.255	5.33
7903980	C1orf162	chromosome 1 open reading frame 162	-1.508	7.398
7904106	MAGI3	membrane associated guanylate kinase, WW and PDZ domain containing 3	1.094	4.126
7904131	DCLRE1B	DNA cross-link repair 1B	-0.634	5.173
7904226	SLC22A15	solute carrier family 22 member 15	0.742	4.483
7904254	ATP1A1	ATPase Na+/K+ transporting subunit alpha 1	1.214	9.59
7904287	CD2	CD2 molecule	-1.144	2.131
7904396	HAO2	hydroxyacid oxidase 2	2.448	3.618
7904433	PHGDH	phosphoglycerate dehydrogenase	1.648	4.626
7904452	FAM72A///FAM72D///FAM72B	family with sequence similarity 72 member A///family with sequence similarity 72 member D///family with sequence similarity 72 member B	-0.779	5.961
7904907	BCL9	B-cell CLL/lymphoma 9	0.688	5.484
7905028	LOC100996732///LOC654342///LOC645166///LSP1	uncharacterized LOC100996732///lymphocyte-specific protein 1 pseudogene///lymphocyte-specific protein 1 pseudogene///lymphocyte-specific protein 1	-0.882	4.899
7905047	FCGR1CP///FCGR1B///FCGR1A	Fc fragment of IgG receptor Ic, pseudogene///Fc fragment of IgG receptor Ib///Fc fragment of IgG receptor Ia	-1.714	4.888
7905060	FCGR1CP///FCGR1B///FCGR1A	Fc fragment of IgG receptor Ic, pseudogene///Fc fragment of IgG receptor Ib///Fc fragment of IgG receptor Ia	-1.53	4.856
7905085	HIST2H3D///HIST2H3A///HIST2H3C	histone cluster 2, H3d///histone cluster 2, H3a///histone cluster 2, H3c	-0.505	2.118
7905116	PLEKHO1	pleckstrin homology domain containing O1	-0.615	3.667
7905283	ANXA9	annexin A9	1.52	5.611
7905406	CGN	cingulin	1.216	7.183
7905428	TUFT1	tuftelin 1	0.693	2.123
7905664	SLC27A3	solute carrier family 27 member 3	-0.579	3.02
7905789	IL6R	interleukin 6 receptor	-0.738	5.523
7905918	EFNA3	ephrin A3	-0.58	4.992
7905929	EFNA1	ephrin A1	-0.911	3.22
7906061	SYT11	synaptotagmin 11	-0.581	2.735
7906079	RAB25	RAB25, member RAS oncogene family	3.104	24.061
7906107	SEMA4A	semaphorin 4A	0.825	3.313
7906163	RHBG	Rh family B glycoprotein (gene/pseudogene)	2.005	21.933
7906330	CD1D	CD1d molecule	-0.612	5.712
7906377	MNDA	myeloid cell nuclear differentiation antigen	-1.146	4.159
7906386	PYHIN1	pyrin and HIN domain family member 1	-1.132	2.589
7906400	IFI16	interferon gamma inducible protein 16	-1.358	10.235
7906486	SLAMF8	SLAM family member 8	-1.588	4.447
7906613	SLAMF7	SLAM family member 7	-1.436	2.67
7906642	KLHDC9	kelch domain containing 9	0.547	7.574
7906720	FCER1G	Fc fragment of IgE receptor Ig	-1.588	6.44
7906746	SDHC	succinate dehydrogenase complex subunit C	0.506	2.5
7906757	FCGR2A	Fc fragment of IgG receptor IIa	-1.344	7.42
7906767	FCGR2C///FCGR2B	Fc fragment of IgG receptor IIc (gene/pseudogene)///Fc fragment of IgG receptor IIb	-1.223	6.449
7906777	FCGR2B	Fc fragment of IgG receptor IIb	-0.901	2.659
7906838	NOS1AP	nitric oxide synthase 1 adaptor protein	0.822	9.672
7906904	HSD17B7P2///HSD17B7	hydroxysteroid 17-beta dehydrogenase 7 pseudogene 2///hydroxysteroid 17-beta dehydrogenase 7	-0.68	2.361
7906930	NUF2	NUF2, NDC80 kinetochore complex component	-1.061	5.023
7906954	PBX1	PBX homeobox 1	1.318	4.093
7906969			0.637	4.921
7907146	TBX19	T-box 19	-0.585	3.403
7907183	C1orf112	chromosome 1 open reading frame 112	-0.728	5.979
7907297	FMO4	flavin containing monooxygenase 4	1.477	5.712
7907351			-0.58	6.956
7907370	DNM3	dynamin 3	0.685	2.677
7907572	PAPPA2	pappalysin 2	2.305	3.258
7907655			0.552	3.343
7907657	RALGPS2	Ral GEF with PH domain and SH3 binding motif 2	0.59	2.381
7907749	TDRD5	tudor domain containing 5	0.663	4.755
7908041	LAMC1	laminin subunit gamma 1	-0.684	3.055
7908072	LAMC2	laminin subunit gamma 2	1.074	2.536
7908204	HMCN1	hemicentin 1	-0.863	2.569
7908351	PLA2G4A	phospholipase A2 group IVA	0.857	2.914
7908376	RGS18	regulator of G-protein signaling 18	-0.899	4.53
7908388	RGS1	regulator of G-protein signaling 1	-2.202	9.25
7908553	PTPRC	protein tyrosine phosphatase, receptor type C	-1.55	5.691
7908597	NR5A2	nuclear receptor subfamily 5 group A member 2	-0.968	3.35
7908694	NAV1	neuron navigator 1	-0.655	2.19
7908879	PPFIA4	PTPRF interacting protein alpha 4	-0.819	5.475
7908917	BTG2	BTG anti-proliferation factor 2	0.918	3.499
7908940	ATP2B4	ATPase plasma membrane Ca2+ transporting 4	-0.645	4.618
7909027	NFASC	neurofascin	1.16	4.051
7909104	CDK18	cyclin dependent kinase 18	-1.412	5.484
7909127	MFSD4A	major facilitator superfamily domain containing 4A	3.25	24.306
7909140			1.658	11.875
7909146	FAM72A///FAM72D///FAM72B	family with sequence similarity 72 member A///family with sequence similarity 72 member D///family with sequence similarity 72 member B	-0.766	5.502
7909214	RASSF5	Ras association domain family member 5	-1.168	6.814
7909285	PFKFB2	6-phosphofructo-2-kinase/fructose-2,6-biphosphatase 2	1.636	17.336
7909350	CR2	complement component 3d receptor 2	1.286	5.176
7909425	CAMK1G	calcium/calmodulin dependent protein kinase IG	0.598	2.067
7909478	DIEXF	digestive organ expansion factor homolog (zebrafish)	-0.613	4.813
7909568	DTL	denticleless E3 ubiquitin protein ligase homolog	-2.123	9.248
7909681	PROX1	prospero homeobox 1	1.685	3.465
7909689	SMYD2	SET and MYND domain containing 2	-0.93	6.167
7909708	CENPF	centromere protein F	-1.435	6.191
7909745	KCTD3	potassium channel tetramerization domain containing 3	-0.794	3.547
7909890	HLX	H2.0 like homeobox	-0.723	5.459
7909992	FBXO28	F-box protein 28	-0.54	3.219
7910001	DEGS1	delta 4-desaturase, sphingolipid 1	-1.623	5.683
7910142	STUM	stum, mechanosensory transduction mediator homolog	0.528	2.87
7910790			-0.515	4.69
7910923	FMN2	formin 2	1.039	8.976
7910997	EXO1	exonuclease 1	-0.702	3.834
7911085	COX20	COX20, cytochrome c oxidase assembly factor	0.534	4.318
7911155	SCCPDH	saccharopine dehydrogenase (putative)	0.706	3.493
7911178	NLRP3	NLR family pyrin domain containing 3	-0.554	2.694
7911281	OR2T35///OR2T2	olfactory receptor family 2 subfamily T member 35///olfactory receptor family 2 subfamily T member 2	0.955	2.95
7911335			0.883	2.111
7911337			0.763	2.865
7911339			1.744	4.679
7911793	LINC00982	long intergenic non-protein coding RNA 982	0.746	5.624
7911796	LINC00982	long intergenic non-protein coding RNA 982	1.244	14.53
7912112	DNAJC11	DnaJ heat shock protein family (Hsp40) member C11	0.762	5.197
7912145	TNFRSF9	TNF receptor superfamily member 9	-1.942	3.234
7912224	SLC2A5	solute carrier family 2 member 5	-1.489	4.126
7912316	CASZ1	castor zinc finger 1	1.023	12.103
7912343	CASZ1	castor zinc finger 1	1.224	11.342
7912347	CASZ1	castor zinc finger 1	1.581	11.22
7912473	FBXO2	F-box protein 2	0.578	6.767
7912646	CASP9	caspase 9	0.504	4.007
7912659	AGMAT	agmatinase	1.461	2.502
7912692	HSPB7	heat shock protein family B (small) member 7	0.851	5.83
7912863	LOC102724562///MST1L///MST1P2///MST1	macrophage stimulating 1 pseudogene///macrophage stimulating 1 like///macrophage stimulating 1 pseudogene 2///macrophage stimulating 1	1.417	7.934
7912937	PADI2	peptidyl arginine deiminase 2	0.963	2.848
7912975	ALDH4A1	aldehyde dehydrogenase 4 family member A1	1.519	4.048
7913385	RAP1GAP	RAP1 GTPase activating protein	2.037	5.468
7913450	HSPG2	heparan sulfate proteoglycan 2	-0.814	2.553
7913609	ASAP3	ArfGAP with SH3 domain, ankyrin repeat and PH domain 3	0.527	4.539
7913682	HMGCL	3-hydroxymethyl-3-methylglutaryl-CoA lyase	0.598	2.807
7913858	PAQR7	progestin and adipoQ receptor family member 7	1.277	10.296
7913883	PAFAH2	platelet activating factor acetylhydrolase 2	0.562	5.28
7913896	SLC30A2	solute carrier family 30 member 2	1.128	11.28
7914000	NR0B2	nuclear receptor subfamily 0 group B member 2	1.141	6.915
7914003	KDF1	keratinocyte differentiation factor 1	0.608	6.18
7914042	MAP3K6	mitogen-activated protein kinase kinase kinase 6	-0.525	2.263
7914112	FGR	FGR proto-oncogene, Src family tyrosine kinase	-0.514	3.586
7914153	EYA3	EYA transcriptional coactivator and phosphatase 3	0.648	4.368
7914202	SNHG12///SNORA16A///SNORA61///SNORA44///SNHG12	small nucleolar RNA host gene 12///small nucleolar RNA, H/ACA box 16A///small nucleolar RNA, H/ACA box 61///small nucleolar RNA, H/ACA box 44///small nucleolar RNA host gene 12	-0.983	3.729
7914270	LAPTM5	lysosomal protein transmembrane 5	-1.716	10.745
7914282	SDC3	syndecan 3	-0.767	4.006
7914878	CLSPN///CLSPN	claspin///claspin	-0.819	4.442
7914950	CSF3R	colony stimulating factor 3 receptor	-0.906	5.099
7914974	GRIK3	glutamate ionotropic receptor kainate type subunit 3	-1.359	3.595
7915229	HEYL	hes related family bHLH transcription factor with YRPW motif-like	-0.863	2.775
7915238	NT5C1A	5'-nucleotidase, cytosolic IA	0.541	6.641
7915408	FOXJ3	forkhead box J3	-0.582	3.098
7915425	ZMYND12	zinc finger MYND-type containing 12	0.954	6.211
7915435	CLDN19	claudin 19	1.171	11.45
7915444	P3H1	prolyl 3-hydroxylase 1	-0.826	6.242
7915472	SLC2A1	solute carrier family 2 member 1	-1.773	11.444
7915500	C1orf210	chromosome 1 open reading frame 210	1.129	2.731
7915578	TMEM53	transmembrane protein 53	0.677	5.735
7915594			-0.52	5.001
7915827	LRRC41	leucine rich repeat containing 41	-0.711	3.399
7915870	ATPAF1	ATP synthase mitochondrial F1 complex assembly factor 1	0.505	6.19
7915902	CYP4A11	cytochrome P450 family 4 subfamily A member 11	3.126	4.497
7915926	STIL	SCL/TAL1 interrupting locus	-0.818	4.069
7915971	AGBL4	ATP/GTP binding protein like 4	0.795	8.168
7916112	RAB3B	RAB3B, member RAS oncogene family	0.656	3.211
7916412	FAM151A	family with sequence similarity 151 member A	2.455	10.661
7916506	C1orf168	chromosome 1 open reading frame 168	2.573	14.101
7916570	OMA1	OMA1 zinc metallopeptidase	0.561	3.759
7916584	TACSTD2	tumor-associated calcium signal transducer 2	3.364	12.099
7916616	CYP2J2	cytochrome P450 family 2 subfamily J member 2	-3.701	6.815
7916853	DIRAS3	DIRAS family GTPase 3	0.85	8.991
7916862	WLS	wntless Wnt ligand secretion mediator	1.378	3.213
7916898	DEPDC1	DEP domain containing 1	-0.614	2.62
7916910	LRRC40	leucine rich repeat containing 40	-0.549	2.915
7916944	PTGER3	prostaglandin E receptor 3	1.633	4.118
7916986	NEGR1	neuronal growth regulator 1	0.925	2.006
7917148	AIDA	axin interactor, dorsalization associated	-0.589	4.467
7917182	ADGRL4	adhesion G protein-coupled receptor L4	-1.083	3.652
7917304	MCOLN3	mucolipin 3	1.904	6.273
7917516	GBP1P1///GBP3///GBP1	guanylate binding protein 1 pseudogene 1///guanylate binding protein 3///guanylate binding protein 1	-1.033	3.326
7917528			-1.4	3.45
7917530	GBP2	guanylate binding protein 2	-1.356	3.123
7917532	GBP2	guanylate binding protein 2	-1.413	4.873
7917561	GBP4	guanylate binding protein 4	-0.956	2.377
7917576	GBP5	guanylate binding protein 5	-1.746	3.396
7917612	HFM1	HFM1, ATP dependent DNA helicase homolog	0.621	3.079
7917634	HFM1	HFM1, ATP dependent DNA helicase homolog	0.567	4.14
7917649	TGFBR3	transforming growth factor beta receptor 3	0.951	3.009
7917676	GLMN	glomulin, FKBP associated protein	-0.511	3.123
7917779	GCLM	glutamate-cysteine ligase modifier subunit	-0.6	2.252
7917798	ABCA4	ATP binding cassette subfamily A member 4	1.912	11.332
7917954	FRRS1	ferric chelate reductase 1	-1.076	2.159
7917976	SASS6	SAS-6 centriolar assembly protein	-0.639	3.964
7918008	DBT	dihydrolipoamide branched chain transacylase E2	0.761	4.61
7918323	SORT1	sortilin 1	1.048	3.552
7918379	GSTM3	glutathione S-transferase mu 3	2.484	14.162
7918437	LAMTOR5	late endosomal/lysosomal adaptor, MAPK and MTOR activator 5	0.603	3.84
7918457	KCNA3	potassium voltage-gated channel subfamily A member 3	-0.699	2.131
7918533	TMIGD3///ADORA3///TMIGD3///ADORA3	transmembrane and immunoglobulin domain containing 3///adenosine A3 receptor///transmembrane and immunoglobulin domain containing 3///adenosine A3 receptor	-1.412	8.262
7918622	SLC16A1	solute carrier family 16 member 1	-2.069	11.386
7918657	PTPN22	protein tyrosine phosphatase, non-receptor type 22	-1.366	3.771
7918900			0.711	4.916
7918913	IGSF3	immunoglobulin superfamily member 3	0.86	3.084
7918936	VTCN1	V-set domain containing T cell activation inhibitor 1	3.056	12.999
7919055	HMGCS2	3-hydroxy-3-methylglutaryl-CoA synthase 2	3.044	6.291
7919133	FCGR1CP///FCGR1B///FCGR1A	Fc fragment of IgG receptor Ic, pseudogene///Fc fragment of IgG receptor Ib///Fc fragment of IgG receptor Ia	-1.606	5.048
7919153			0.557	2.702
7919193	NUDT4P1///NUDT4P2///NUDT4	nudix hydrolase 4 pseudogene 1///nudix hydrolase 4 pseudogene 2///nudix hydrolase 4	1.009	5.883
7919314	FMO5	flavin containing monooxygenase 5	1.936	4.756
7919403			0.557	2.702
7919591	FAM72A///FAM72D///FAM72B	family with sequence similarity 72 member A///family with sequence similarity 72 member D///family with sequence similarity 72 member B	-0.831	3.838
7919612	HIST2H3D///HIST2H3A///HIST2H3C	histone cluster 2, H3d///histone cluster 2, H3a///histone cluster 2, H3c	-0.721	2.52
7919614	HIST2H3D///HIST2H3A///HIST2H3C	histone cluster 2, H3d///histone cluster 2, H3a///histone cluster 2, H3c	-0.505	2.118
7919637	HIST2H2BE	histone cluster 2, H2be	0.71	3.661
7919800	CTSS	cathepsin S	-1.472	6.002
7919872	FAM63A	family with sequence similarity 63 member A	0.601	2.271
7919984	SELENBP1	selenium binding protein 1	1.369	5.295
7920123	S100A10	S100 calcium binding protein A10	-0.578	6.393
7920285	S100A2	S100 calcium binding protein A2	1.269	10.199
7920600	SHC1	SHC adaptor protein 1	-0.683	4.288
7920642	MUC1	mucin 1, cell surface associated	1.567	5.557
7920839	RIT1	Ras like without CAAX 1	-0.886	4.451
7920873	SNORA80E	small nucleolar RNA, H/ACA box 80E	1.358	4.288
7921033	IQGAP3	IQ motif containing GTPase activating protein 3	-0.771	3.736
7921344	ELL2	elongation factor for RNA polymerase II 2	-0.914	2.837
7921487	TAGLN2	transgelin 2	-0.581	6.323
7921533	KCNJ10	potassium voltage-gated channel subfamily J member 10	3.634	18.989
7921621			-0.545	2.17
7921625	SLAMF6	SLAM family member 6	-1.5	2.977
7921637	CD84	CD84 molecule	-1.815	7.471
7921667	CD48	CD48 molecule	-1.154	2.836
7921690	ITLN1	intelectin 1	0.669	5.776
7921752	ARHGAP30	Rho GTPase activating protein 30	-0.798	3.889
7921821	ADAMTS4	ADAM metallopeptidase with thrombospondin type 1 motif 4	-0.944	2.218
7921840	NR1I3	nuclear receptor subfamily 1 group I member 3	1.035	11.948
7921868	FCGR3A	Fc fragment of IgG receptor IIIa	-1.921	7.518
7921873	FCGR3B///FCGR3A	Fc fragment of IgG receptor IIIb///Fc fragment of IgG receptor IIIa	-2.095	8.302
7921882	OLFML2B	olfactomedin like 2B	-1.765	5.122
7921916	RGS5	regulator of G-protein signaling 5	-1.178	2.833
7922152	CCDC181	coiled-coil domain containing 181	1.103	12.117
7922229	SELE	selectin E	1.164	3.306
7922343	TNFSF4	tumor necrosis factor superfamily member 4	-0.547	2.699
7922382	ANKRD45	ankyrin repeat domain 45	0.612	2.036
7922391	CENPL	centromere protein L	-0.578	4.96
7922598	ANGPTL1	angiopoietin like 1	1.84	5.253
7922610	ABL2	ABL proto-oncogene 2, non-receptor tyrosine kinase	-0.556	4.106
7922627	NPHS2	NPHS2, podocin	4.758	9.647
7922773	NCF2	neutrophil cytosolic factor 2	-0.983	4.105
7922846	FAM129A	family with sequence similarity 129 member A	-0.952	5.869
7922976	PTGS2	prostaglandin-endoperoxide synthase 2	1.248	2.797
7922994	BRINP3	BMP/retinoic acid inducible neural specific 3	1.272	7.201
7923034	B3GALT2	beta-1,3-galactosyltransferase 2	0.564	2.242
7923086	ASPM	abnormal spindle microtubule assembly	-1.731	6.74
7923141	DENND1B	DENN domain containing 1B	0.579	2.357
7923164	ATP6V1G3	ATPase H+ transporting V1 subunit G3	2.276	24.679
7923189	KIF14	kinesin family member 14	-0.784	3.515
7923332	TNNT2	troponin T2, cardiac type	1.067	8.985
7923347	LAD1	ladinin 1	1.422	6.533
7923426	UBE2T	ubiquitin conjugating enzyme E2 T	-0.741	2.874
7923596	ETNK2	ethanolamine kinase 2	1.348	2.478
7923635	PLEKHA6	pleckstrin homology domain containing A6	0.718	4.161
7923700	LRRN2	leucine rich repeat neuronal 2	1.027	5.636
7923753	NUAK2	NUAK family kinase 2	1.184	4.842
7923812	RAB29	RAB29, member RAS oncogene family	0.709	2.601
7923837	PM20D1	peptidase M20 domain containing 1	0.821	4.846
7923917	FCMR	Fc fragment of IgM receptor	-0.729	2.553
7923929	PIGR	polymeric immunoglobulin receptor	2.312	2.263
7923942	FCAMR	Fc fragment of IgA and IgM receptor	1.152	3.207
7923958	C1orf116	chromosome 1 open reading frame 116	1.587	9.133
7923991	PLXNA2	plexin A2	-0.663	2.218
7924058	IRF6	interferon regulatory factor 6	1.315	3.348
7924096	NEK2	NIMA related kinase 2	-0.74	4.633
7924107	LPGAT1	lysophosphatidylglycerol acyltransferase 1	-0.727	4.323
7924119	INTS7	integrator complex subunit 7	-0.636	3.418
7924309	ESRRG	estrogen related receptor gamma	2.806	10.384
7924450	DUSP10	dual specificity phosphatase 10	-1.213	6.293
7924508	SUSD4	sushi domain containing 4	1.67	15.79
7924712	LIN9	lin-9 DREAM MuvB core complex component	-0.511	2.754
7925003	TTC13	tetratricopeptide repeat domain 13	-0.508	3.22
7925062	SIPA1L2	signal induced proliferation associated 1 like 2	-0.77	4.822
7925320	NID1	nidogen 1	-0.994	3.628
7925436			0.832	2.234
7925480	FH	fumarate hydratase	0.503	3.048
7925500	CHML	CHM like, Rab escort protein 2	-0.8	3.536
7925525	CEP170	centrosomal protein 170	-1.232	7.329
7925749	OR2T3///OR2T34	olfactory receptor family 2 subfamily T member 3///olfactory receptor family 2 subfamily T member 34	0.512	2.019
7925755	OR2T11	olfactory receptor family 2 subfamily T member 11 (gene/pseudogene)	1.105	2.663
7925757	OR2T35///OR2T2	olfactory receptor family 2 subfamily T member 35///olfactory receptor family 2 subfamily T member 2	0.916	3.007
7925876	PFKP	phosphofructokinase, platelet	-1.849	19.425
7925929	AKR1C3	aldo-keto reductase family 1, member C3	-0.817	2.585
7926105	GATA3	GATA binding protein 3	2.845	17.215
7926127	CELF2	CUGBP, Elav-like family member 2	-0.869	3.382
7926223	CAMK1D	calcium/calmodulin dependent protein kinase ID	-0.856	5.91
7926259	MCM10	minichromosome maintenance 10 replication initiation factor	-0.697	5.206
7926297			0.688	3.928
7926368	VIM	vimentin	-1.213	25.833
7926622	SPAG6	sperm associated antigen 6	0.503	4.814
7926728	MYO3A	myosin IIIA	-1.85	8.268
7926786	APBB1IP	amyloid beta precursor protein binding family B member 1 interacting protein	-1.976	10.76
7926805			-0.654	3.2
7926821	MASTL	microtubule associated serine/threonine kinase like	-0.655	8.177
7926896	CKS1B	CDC28 protein kinase regulatory subunit 1B	-0.658	3.697
7926916	ZEB1	zinc finger E-box binding homeobox 1	-0.633	2.864
7927120	RET///RET///KIF5B	ret proto-oncogene///ret proto-oncogene///kinesin family member 5B	0.514	4.794
7927146	CSGALNACT2	chondroitin sulfate N-acetylgalactosaminyltransferase 2	-0.774	5.37
7927155	FXYD4	FXYD domain containing ion transport regulator 4	3.67	25.645
7927179	TMEM72	transmembrane protein 72	2.036	7.005
7927186	RASSF4	Ras association domain family member 4	-0.744	3.768
7927215	ALOX5	arachidonate 5-lipoxygenase	-1.392	4.358
7927710	CDK1	cyclin dependent kinase 1	-1.061	3.875
7927964	SRGN	serglycin	-0.646	3.665
7928107	H2AFY2	H2A histone family member Y2	0.71	3.08
7928126	PALD1	phosphatase domain containing, paladin 1	-0.837	5.667
7928189	UNC5B	unc-5 netrin receptor B	-1.053	5.217
7928308	DDIT4	DNA damage inducible transcript 4	-2.034	11.55
7928395	FUT11	fucosyltransferase 11	-1.136	11.379
7928429	PLAU	plasminogen activator, urokinase	1.047	3.49
7928471	ADK	adenosine kinase	0.601	4.651
7928531	ZNF503-AS2	ZNF503 antisense RNA 2	0.519	2.936
7928661	BMS1P21	BMS1, ribosome biogenesis factor pseudogene 21	0.738	5.653
7928736	NRG3	neuregulin 3	-0.898	3.251
7928752	GHITM	growth hormone inducible transmembrane protein	0.547	3.425
7929012	STAMBPL1	STAM binding protein like 1	-1.82	9.867
7929032	FAS	Fas cell surface death receptor	-1.048	6.307
7929078	KIF20B	kinesin family member 20B	-1.027	5.565
7929258	KIF11	kinesin family member 11	-1.245	5.464
7929334	CEP55	centrosomal protein 55	-1.473	6.853
7929344	FFAR4	free fatty acid receptor 4	-1.202	2.696
7929511	ENTPD1	ectonucleoside triphosphate diphosphohydrolase 1	-1.286	7.464
7929624	PGAM4///PGAM1	phosphoglycerate mutase family member 4///phosphoglycerate mutase 1	-0.696	5.958
7929664	HOGA1	4-hydroxy-2-oxoglutarate aldolase 1	1.547	7.599
7929674	C10orf62	chromosome 10 open reading frame 62	0.715	5.132
7929816	SCD	stearoyl-CoA desaturase	-2.794	13.525
7929919	SFXN3	sideroflexin 3	-0.762	6.724
7930139	TRIM8	tripartite motif containing 8	0.561	6.429
7930148	SFXN2	sideroflexin 2	1.774	10.954
7930194	CNNM2	cyclin and CBS domain divalent metal cation transport mediator 2	0.711	5.149
7930299	SFR1	SWI5 dependent homologous recombination repair protein 1	-0.657	2.577
7930311	GSTO2	glutathione S-transferase omega 2	0.681	2.997
7930398	MXI1	MAX interactor 1, dimerization protein	-0.549	2.723
7930454	PDCD4	programmed cell death 4 (neoplastic transformation inhibitor)	-0.51	2.269
7930631	TDRD1	tudor domain containing 1	1.072	10.758
7930714	ATRNL1	attractin like 1	1.893	5.29
7930857	EMX2	empty spiracles homeobox 2	1.102	2.02
7930861	CASC2	cancer susceptibility candidate 2 (non-protein coding)	0.565	3.923
7930894	GRK5	G protein-coupled receptor kinase 5	-0.761	3.726
7930980	PLPP4	phospholipid phosphatase 4	2.006	15.001
7931168	ACADSB	acyl-CoA dehydrogenase, short/branched chain	1.48	5.347
7931204	LHPP	phospholysine phosphohistidine inorganic pyrophosphate phosphatase	0.698	5.909
7931353	PTPRE	protein tyrosine phosphatase, receptor type E	-1.022	10.623
7931571	ZNF511-PRAP1///PRAP1	ZNF511-PRAP1 readthrough///proline rich acidic protein 1	0.513	2.176
7931852	TUBAL3	tubulin alpha like 3	0.857	4.942
7931899	IL15RA	interleukin 15 receptor subunit alpha	-0.553	3.229
7931914	IL2RA	interleukin 2 receptor subunit alpha	-1.065	2.457
7931930	PRKCQ	protein kinase C theta	0.871	2.875
7931951	SFMBT2	Scm-like with four mbt domains 2	-0.831	3.16
7932014	GATA3-AS1	GATA3 antisense RNA 1	0.53	5.738
7932094	PHYH	phytanoyl-CoA 2-hydroxylase	0.833	2.494
7932118	BEND7	BEN domain containing 7	0.771	2.684
7932243	FAM171A1	family with sequence similarity 171 member A1	1.35	9.629
7932498	SKIDA1///SKIDA1///LOC219688	SKI/DACH domain containing 1///SKI/DACH domain containing 1///uncharacterized LOC219688	0.64	9.28
7932542	C10orf67	chromosome 10 open reading frame 67	0.519	2.608
7932765	MPP7	membrane palmitoylated protein 7	2.021	12.505
7932826	KIAA1462	KIAA1462	-0.521	2.006
7933080			0.64	2.721
7933084	NAMPT	nicotinamide phosphoribosyltransferase	-0.556	2.164
7933092	ZNF248	zinc finger protein 248	-1.074	3.072
7933194	CXCL12	C-X-C motif chemokine ligand 12	0.806	2.632
7933204	C10orf10	chromosome 10 open reading frame 10	-1.297	7.162
7933537	OGDHL	oxoglutarate dehydrogenase-like	2.432	6.763
7933672	PCDH15	protocadherin related 15	0.789	6.645
7933723	IPMK	inositol polyphosphate multikinase	-1.012	7.079
7933758			1.12	4.57
7933772	ANK3	ankyrin 3, node of Ranvier (ankyrin G)	1.619	4.405
7933982	PBLD	phenazine biosynthesis like protein domain containing	1.076	2.311
7934026	DNA2	DNA replication helicase/nuclease 2	-0.532	2.675
7934161	PRF1	perforin 1	-1.068	2.952
7934185	C10orf54	chromosome 10 open reading frame 54	-0.533	4.772
7934215	SPOCK2	sparc/osteonectin, cwcv and kazal-like domains proteoglycan (testican) 2	0.744	2.368
7934278	P4HA1///P4HA1	prolyl 4-hydroxylase subunit alpha 1///prolyl 4-hydroxylase subunit alpha 1	-1.602	12.02
7934297			-0.752	2.043
7934334	CFAP70	cilia and flagella associated protein 70	0.882	4.176
7934434	MYOZ1	myozenin 1	0.511	2.923
7934553	ZNF503	zinc finger protein 503	1.281	13.2
7934570	KCNMA1	potassium calcium-activated channel subfamily M alpha 1	-1.439	4.081
7934916	CH25H	cholesterol 25-hydroxylase	0.724	2.006
7934920	LIPA	lipase A, lysosomal acid type	-1.135	8.492
7934945	PANK1	pantothenate kinase 1	0.832	2.626
7934997	PPP1R3C	protein phosphatase 1 regulatory subunit 3C	-1.454	6.095
7935011	CPEB3	cytoplasmic polyadenylation element binding protein 3	0.85	4.351
7935058	MYOF	myoferlin	-1.01	11.344
7935146	NOC3L	NOC3 like DNA replication regulator	-0.641	3.395
7935180	PDLIM1	PDZ and LIM domain 1	-1.25	12.911
7935270	BLNK	B-cell linker	1.119	3.778
7935510	MORN4	MORN repeat containing 4	0.605	4.396
7935553	LOXL4	lysyl oxidase like 4	0.512	2.122
7935660	DNMBP	dynamin binding protein	0.643	3.091
7935776			-1.202	5.668
7936041	ARL3	ADP ribosylation factor like GTPase 3	0.513	3.43
7936050	CYP17A1	cytochrome P450 family 17 subfamily A member 1	2.85	7.132
7936115	SH3PXD2A	SH3 and PX domains 2A	-0.631	2.055
7936201	CFAP43	cilia and flagella associated protein 43	1.023	3.59
7936242	ITPRIP	inositol 1,4,5-trisphosphate receptor interacting protein	-0.56	2.51
7936419	CCDC186	coiled-coil domain containing 186	0.57	2.543
7936439	AFAP1L2	actin filament associated protein 1 like 2	0.8	4.088
7936463	ABLIM1	actin binding LIM protein 1	0.574	2.675
7936516	HSPA12A	heat shock protein family A (Hsp70) member 12A	0.605	3.862
7936567	RAB11FIP2	RAB11 family interacting protein 2	0.508	2.081
7936673	RGS10	regulator of G-protein signaling 10	-0.633	3.087
7936734	FGFR2	fibroblast growth factor receptor 2	1.357	5.103
7936856	CHST15	carbohydrate (N-acetylgalactosamine 4-sulfate 6-O) sulfotransferase 15	-1.311	4.401
7936871	OAT	ornithine aminotransferase	0.584	2.941
7936923	ALDOAP2	aldolase, fructose-bisphosphate A pseudogene 2	-0.512	5.283
7937020	MKI67	marker of proliferation Ki-67	-1.887	8.124
7937079	BNIP3	BCL2 interacting protein 3	-0.989	5.922
7937135	CFAP46	cilia and flagella associated protein 46	0.711	4.304
7937217	ECHS1	enoyl-CoA hydratase, short chain 1	0.731	5.171
7937735	LSP1	lymphocyte-specific protein 1	-0.523	2.744
7937823	KCNQ1	potassium voltage-gated channel subfamily Q member 1	0.901	8.92
7937915	RRM1	ribonucleotide reductase catalytic subunit M1	-0.579	4.287
7937952	OR51E1	olfactory receptor family 51 subfamily E member 1	-1.321	4.41
7938035	TRIM22	tripartite motif containing 22	-0.922	2.996
7938100	SMPD1	sphingomyelin phosphodiesterase 1	0.888	7.494
7938258			1.155	8.227
7938269	TUB	tubby bipartite transcription factor	0.545	2.344
7938286	RPL27A	ribosomal protein L27a	-0.648	6.177
7938291	SNORA3A	small nucleolar RNA, H/ACA box 3A	0.779	2.295
7938390	ADM	adrenomedullin	-1.707	9.674
7938559	RASSF10	Ras association domain family member 10	0.674	7.364
7938687	NUCB2	nucleobindin 2	-0.758	7.83
7938777	LDHA	lactate dehydrogenase A	-0.814	13.047
7938812	TMEM86A	transmembrane protein 86A	0.605	2.273
7938834	NAV2	neuron navigator 2	0.795	4.582
7938880	HTATIP2	HIV-1 Tat interactive protein 2	-1.069	4.414
7938925	NELL1	neural EGFL like 1	1.935	7.807
7938951	ANO5	anoctamin 5	2.156	10.454
7938989	GAS2	growth arrest specific 2	0.596	2.212
7939120	RCN1	reticulocalbin 1	-0.875	4.854
7939131	WT1-AS	WT1 antisense RNA	0.904	5.562
7939298	CAT	catalase	0.721	5.202
7939314	EHF	ETS homologous factor	3.599	9.966
7939341	CD44	CD44 molecule (Indian blood group)	-0.69	2.284
7939365	FJX1	four jointed box 1	-0.619	2.584
7939376	LDLRAD3	low density lipoprotein receptor class A domain containing 3	-0.857	5.651
7939465	HSD17B12	hydroxysteroid 17-beta dehydrogenase 12	0.52	2.598
7939620	LARGE2	LARGE xylosyl- and glucuronyltransferase 2	1.248	6.783
7939738	DDB2	damage specific DNA binding protein 2	-1.267	11.239
7940147	FAM111B	family with sequence similarity 111 member B	-2.067	9.621
7940191	STX3	syntaxin 3	0.582	2.633
7940237	MS4A4A	membrane spanning 4-domains A4A	-1.426	4.658
7940259	MS4A14///MS4A7	membrane spanning 4-domains A14///membrane spanning 4-domains A7	-1.497	10.12
7940409	CD5	CD5 molecule	-0.745	3.17
7940451	TKFC	triokinase and FMN cyclase	0.715	3.71
7940582	BEST1	bestrophin 1	-0.848	3.927
7940835	COX8A	cytochrome c oxidase subunit 8A	0.579	4.639
7940851	FLRT1	fibronectin leucine rich transmembrane protein 1	0.588	6.996
7940869	FERMT3	fermitin family member 3	-1.004	3.9
7940996	PRDX5	peroxiredoxin 5	0.5	3.357
7941074	SLC22A12	solute carrier family 22 member 12	2.673	5.942
7941104	ARL2-SNX15///ARL2	ARL2-SNX15 readthrough (NMD candidate)///ADP ribosylation factor like GTPase 2	0.651	6.192
7941148	TM7SF2	transmembrane 7 superfamily member 2	1.018	8.715
7941302	FAM89B	family with sequence similarity 89 member B	-0.517	6.61
7941311	EHBP1L1///SIPA1	EH domain binding protein 1 like 1///signal-induced proliferation-associated 1	-0.511	5.74
7941401	OVOL1	ovo like transcriptional repressor 1	1.107	5.374
7941444	CTSW	cathepsin W	-0.843	2.227
7941714	C11orf80	chromosome 11 open reading frame 80	0.593	3.877
7941946	NDUFV1	NADH:ubiquinone oxidoreductase core subunit V1	0.654	6.579
7941985	TCIRG1	T-cell immune regulator 1, ATPase H+ transporting V0 subunit a3	-0.679	4.868
7942123	CCND1	cyclin D1	-1.381	9.281
7942135	ANO1	anoctamin 1	-1.019	2.656
7942328	FOLR3	folate receptor 3	0.688	6.948
7942332	FOLR1	folate receptor 1	1.447	3.09
7942372	FOLR2	folate receptor beta	-0.842	2.503
7942453	PLEKHB1	pleckstrin homology domain containing B1	1.416	12.542
7942489	DNAJB13	DnaJ heat shock protein family (Hsp40) member B13	-0.877	2.441
7942569	SLCO2B1	solute carrier organic anion transporter family member 2B1	-1.223	5.888
7942596	SERPINH1	serpin family H member 1	-0.921	4.691
7942697	CAPN5	calpain 5	0.755	5.877
7942774	AQP11	aquaporin 11	0.516	4.241
7942957	PRSS23	protease, serine 23	-0.752	2.785
7942964	TMEM135	transmembrane protein 135	-0.704	4.334
7943126	CEP295	centrosomal protein 295	-0.534	3.749
7943176	MED17	mediator complex subunit 17	-0.51	3.259
7943218	PANX1	pannexin 1	-0.651	5.596
7943240	PIWIL4	piwi like RNA-mediated gene silencing 4	-0.598	2.474
7943314	JRKL	JRK-like	-0.659	4.043
7943349	ARHGAP42	Rho GTPase activating protein 42	-1.384	6.624
7943367			-0.669	2.662
7943369	TMEM133	transmembrane protein 133	-1.224	4.641
7943413	BIRC3	baculoviral IAP repeat containing 3	-2.097	8.499
7943562	ELMOD1	ELMO domain containing 1	1.124	9.908
7943605	ACAT1	acetyl-CoA acetyltransferase 1	0.936	2.403
7943620	ATM	ATM serine/threonine kinase	-0.761	4.764
7943749	LAYN	layilin	-0.646	3.004
7943795	HSPB2-C11orf52///C11orf52	HSPB2-C11orf52 readthrough (NMD candidate)///chromosome 11 open reading frame 52	0.68	2.412
7943853	SDHD	succinate dehydrogenase complex subunit D	0.519	6.092
7943958	HTR3B	5-hydroxytryptamine receptor 3B	0.636	7.884
7943998	NNMT	nicotinamide N-methyltransferase	-2.569	15.448
7944152	IL10RA	interleukin 10 receptor subunit alpha	-1.152	4.176
7944164	TMPRSS4	transmembrane protease, serine 4	2.184	8.629
7944179	CD3E	CD3e molecule	-1.134	2.1
7944185	CD3G	CD3g molecule	-1.463	2.528
7944216	ATP5L	ATP synthase, H+ transporting, mitochondrial Fo complex subunit G	0.554	4.969
7944275	TMEM25	transmembrane protein 25	1.102	5.779
7944478	PDZD3	PDZ domain containing 3	1.066	5.711
7944493	CBL	Cbl proto-oncogene	-0.513	3.668
7944656	SC5D	sterol-C5-desaturase	0.72	4.258
7944751	C11orf63	chromosome 11 open reading frame 63	0.69	2.482
7944803	VWA5A	von Willebrand factor A domain containing 5A	0.782	3.129
7944913	CCDC15	coiled-coil domain containing 15	-0.5	3.757
7944931	SLC37A2	solute carrier family 37 member 2	-0.975	4.446
7945014	CHEK1	checkpoint kinase 1	-0.958	5.207
7945045	DDX25	DEAD-box helicase 25	0.736	13.248
7945132	FLI1	Fli-1 proto-oncogene, ETS transcription factor	-0.808	5.457
7945162	BARX2	BARX homeobox 2	-1.332	5.737
7945169	TMEM45B	transmembrane protein 45B	2.427	3.509
7945204	ST14	suppression of tumorigenicity 14	1.243	3.479
7945232	ADAMTS15	ADAM metallopeptidase with thrombospondin type 1 motif 15	0.733	4.53
7945283	ACAD8	acyl-CoA dehydrogenase family member 8	0.783	7.795
7945377	SIGIRR	single Ig and TIR domain containing	0.839	7.283
7945944	RHOG	ras homolog family member G	-0.578	4.534
7945962	TRIM21	tripartite motif containing 21	-0.616	3.775
7946142	PRKCDBP	protein kinase C delta binding protein	-1.325	15.644
7946306	OVCH2	ovochymase 2 (gene/pseudogene)	1.153	12.003
7946328			0.624	2.609
7946340	RIC3	RIC3 acetylcholine receptor chaperone	1.477	5.792
7946365	STK33	serine/threonine kinase 33	1.724	4.739
7946478	DENND5A	DENN domain containing 5A	-0.653	6.576
7946563			0.786	4.795
7946567			1.281	8.785
7946749	CALCA	calcitonin related polypeptide alpha	0.606	5.057
7946757	SOX6	SRY-box 6	0.946	3.136
7946781	PLEKHA7	pleckstrin homology domain containing A7	0.878	2.243
7946807	RPL36A-HNRNPH2///FSTL5///RPL36A	RPL36A-HNRNPH2 readthrough///follistatin like 5///ribosomal protein L36a	-0.566	6.385
7947110	E2F8	E2F transcription factor 8	-0.755	3.37
7947147	SVIP	small VCP interacting protein	0.766	4.712
7947156	MUC15	mucin 15, cell surface associated	4.717	24.734
7947245	HSP90AA2P	heat shock protein 90 alpha family class A member 2, pseudogene	0.527	3.119
7947248	KIF18A	kinesin family member 18A	-1.378	6.389
7947274	MPPED2	metallophosphoesterase domain containing 2	2.441	12.723
7947363	WT1	Wilms tumor 1	1.09	4.651
7947481	ELF5	E74 like ETS transcription factor 5	3.332	21.629
7947681	ARHGAP1	Rho GTPase activating protein 1	-0.523	4.013
7947861	SPI1	Spi-1 proto-oncogene	-0.673	3.055
7947934	MTCH2	mitochondrial carrier 2	0.528	3.515
7948088	SLC25A33	solute carrier family 25 member 33	0.707	3.241
7948167	APLNR	apelin receptor	-0.936	2.787
7948229	SLC43A3///PRG2	solute carrier family 43 member 3///proteoglycan 2, pro eosinophil major basic protein	-1.194	3.55
7948332	LPXN	leupaxin	-0.581	2.109
7948364	MPEG1	macrophage expressed 1	-0.908	3.361
7948420	FABP5P3///FABP5	fatty acid binding protein 5 pseudogene 3///fatty acid binding protein 5	-1.229	5.626
7948455	MS4A6A	membrane spanning 4-domains A6A	-1.323	7.831
7948493	SLC15A3	solute carrier family 15 member 3	-0.776	3.245
7948511	VWCE	von Willebrand factor C and EGF domains	-1.01	2.344
7948588	SYT7	synaptotagmin 7	0.737	3.372
7948630	FADS3	fatty acid desaturase 3	-0.566	5.561
7948896	SNHG1///SNORD22	small nucleolar RNA host gene 1///small nucleolar RNA, C/D box 22	-0.546	2.339
7948904	SNORD28	small nucleolar RNA, C/D box 28	-0.691	2.581
7948906	SNHG1///SNORD27	small nucleolar RNA host gene 1///small nucleolar RNA, C/D box 27	-0.696	2.621
7948920	SLC22A6	solute carrier family 22 member 6	2.538	4.859
7948937	SLC22A8	solute carrier family 22 member 8	3.875	12.649
7948982	HRASLS2	HRAS like suppressor 2	1.319	7.728
7948987	PLA2G16	phospholipase A2 group XVI	-0.652	2.187
7948997	ATL3	atlastin GTPase 3	-0.552	5.113
7949019			0.541	2.018
7949570	GAL3ST3	galactose-3-O-sulfotransferase 3	0.827	11.554
7949588	CD248	CD248 molecule	-0.844	2.055
7949619	SLC29A2	solute carrier family 29 member 2	0.768	8.497
7949679	SPTBN2	spectrin beta, non-erythrocytic 2	2.693	23.489
7949717			1.046	17.546
7949719	PC	pyruvate carboxylase	0.856	2.41
7949904	UNC93B1	unc-93 homolog B1 (C. elegans)	-0.516	4.522
7950005	MRGPRF	MAS related GPR family member F	0.841	5.124
7950235	STARD10	StAR related lipid transfer domain containing 10	0.662	4.554
7950391	PGM2L1	phosphoglucomutase 2 like 1	-0.841	6.301
7950409	KCNE3	potassium voltage-gated channel subfamily E regulatory subunit 3	-1.194	4.796
7950524	MAP6	microtubule associated protein 6	0.508	4.936
7950764	DLG2	discs large MAGUK scaffold protein 2	0.701	3.673
7950810	SYTL2	synaptotagmin like 2	0.659	2.185
7950899	RAB38	RAB38, member RAS oncogene family	-0.574	3.555
7951008	TAF1D	TATA-box binding protein associated factor, RNA polymerase I subunit D	-0.698	5.292
7951046	MRE11A	MRE11 homolog A, double strand break repair nuclease	-0.505	3.353
7951144	CCDC82	coiled-coil domain containing 82	-0.532	3.001
7951271	MMP1	matrix metallopeptidase 1	-1.248	2.317
7951345			1.001	4.99
7951351	PDGFD	platelet derived growth factor D	-1.744	5.175
7951372	CASP4	caspase 4	-0.851	5.391
7951385	CASP5	caspase 5	-0.792	3.795
7951397	CASP1	caspase 1	-1.342	6.755
7951408	CARD16	caspase recruitment domain family member 16	-0.578	2.037
7951535	KDELC2	KDEL motif containing 2	-0.648	3.93
7951545	EXPH5	exophilin 5	1.156	2.421
7951593	COLCA1	colorectal cancer associated 1	0.987	6.889
7951781	C11orf71	chromosome 11 open reading frame 71	0.529	3.357
7951807	CADM1	cell adhesion molecule 1	0.732	4.691
7951873	SIK3	SIK family kinase 3	0.528	3.623
7952022	JAML	junction adhesion molecule like	-0.817	2.932
7952046	MPZL2	myelin protein zero like 2	-0.703	2.449
7952086	TREH	trehalase	1.403	6.346
7952205	MCAM	melanoma cell adhesion molecule	-1.485	6.978
7952249	USP2	ubiquitin specific peptidase 2	1.595	3.257
7952290	TRIM29	tripartite motif containing 29	0.512	2.954
7952335	SNORD14E	small nucleolar RNA, C/D box 14E	1.255	4.791
7952339	SNORD14C	small nucleolar RNA, C/D box 14C	0.964	3.161
7952526	CDON	cell adhesion associated, oncogene regulated	-1.724	6.628
7952601	ETS1	ETS proto-oncogene 1, transcription factor	-0.867	6.013
7952617	KCNJ1	potassium voltage-gated channel subfamily J member 1	4.528	20.067
7952927	B4GALNT3	beta-1,4-N-acetyl-galactosaminyltransferase 3	1.08	11.778
7952953	WNK1	WNK lysine deficient protein kinase 1	0.699	8.832
7952984			-0.523	2.028
7952986	WNK1	WNK lysine deficient protein kinase 1	1.136	5.309
7953100	FKBP4	FK506 binding protein 4	0.511	2.784
7953200	CCND2	cyclin D2	-0.559	2.43
7953218	RAD51AP1	RAD51 associated protein 1	-1.23	7.491
7953243	NDUFA9	NADH:ubiquinone oxidoreductase subunit A9	0.514	4.178
7953333	CD27	CD27 molecule	-1.298	2.106
7953428	CD4	CD4 molecule	-1.212	5.217
7953508	TPI1	triosephosphate isomerase 1	-0.724	10.158
7953532	ENO2	enolase 2	-2.365	11.533
7953569	PTPN6	protein tyrosine phosphatase, non-receptor type 6	-0.579	3.086
7953723	CLEC4A	C-type lectin domain family 4 member A	-0.993	8.64
7953878	CLEC2D	C-type lectin domain family 2 member D	-1.278	4.148
7953901	CLEC12A	C-type lectin domain family 12 member A	-0.956	2.325
7953936	TMEM52B	transmembrane protein 52B	4.498	17.715
7953943	GABARAPL1	GABA type A receptor associated protein like 1	1.089	8.892
7953949	KLRD1	killer cell lectin like receptor D1	-0.615	3.15
7954029	CDKN1B	cyclin dependent kinase inhibitor 1B	-0.578	4.235
7954055	APOLD1	apolipoprotein L domain containing 1	-1.495	4.417
7954065	GPRC5A	G protein-coupled receptor class C group 5 member A	1.266	3.522
7954077	FAM234B	family with sequence similarity 234 member B	0.586	2.884
7954143	PTPRO	protein tyrosine phosphatase, receptor type O	1.423	4.75
7954196	MGST1	microsomal glutathione S-transferase 1	-0.853	3.449
7954208	PIK3C2G	phosphatidylinositol-4-phosphate 3-kinase catalytic subunit type 2 gamma	2.91	11.278
7954388	GOLT1B	golgi transport 1B	-0.612	2.703
7954398	SPX	spexin hormone	1.732	2.433
7954469	RASSF8	Ras association domain family member 8	0.889	4.587
7954481	SSPN	sarcospan	-1.071	6.472
7954503	MED21	mediator complex subunit 21	0.633	5.811
7954527	ARNTL2	aryl hydrocarbon receptor nuclear translocator like 2	-0.531	2.101
7954631	FAR2	fatty acyl-CoA reductase 2	-0.905	4.255
7954711	KIAA1551	KIAA1551	-0.656	4.261
7954717	BICD1	BICD cargo adaptor 1	-0.601	3.032
7954899	CNTN1	contactin 1	2.53	6.06
7954997	ANO6	anoctamin 6	-0.535	3.143
7955055	SLC48A1	solute carrier family 48 member 1	1.027	11.925
7955078	PFKM	phosphofructokinase, muscle	0.94	8.208
7955110	DKFZP779L1853	uncharacterized LOC643162	0.624	5.78
7955179	TUBA1C	tubulin alpha 1c	-0.52	2.249
7955211	DNAJC22	DnaJ heat shock protein family (Hsp40) member C22	-0.596	2.811
7955290	AQP2	aquaporin 2	3.752	29.766
7955305	AQP6	aquaporin 6	0.815	12.023
7955348	GPD1	glycerol-3-phosphate dehydrogenase 1	1.227	2.075
7955469	SLC4A8	solute carrier family 4 member 8	0.758	6.729
7955535	ACVR1B	activin A receptor type 1B	0.613	6.47
7955613	KRT7	keratin 7	2.2	8.432
7955719	HIGD1A	HIG1 hypoxia inducible domain family member 1A	1.065	7.525
7955865	HOXC9	homeobox C9	0.577	2.726
7955873	HOXC6///HOXC4	homeobox C6///homeobox C4	0.504	2.36
7955908	NCKAP1L	NCK associated protein 1 like	-1.644	6.747
7955943	PDE1B	phosphodiesterase 1B	-0.79	4.414
7956046	DGKA	diacylglycerol kinase alpha	-0.612	2.152
7956076	CDK2	cyclin dependent kinase 2	-0.592	5.381
7956097	SUOX	sulfite oxidase	0.876	8.38
7956242	COQ10A	coenzyme Q10A	0.824	8.3
7956301	LRP1	LDL receptor related protein 1	-0.889	5.072
7956395	NXPH4	neurexophilin 4	-0.881	2.373
7956401	SHMT2	serine hydroxymethyltransferase 2	-1.594	12.739
7956524	PIP4K2C	phosphatidylinositol-5-phosphate 4-kinase type 2 gamma	0.872	9.836
7956658	SLC16A7	solute carrier family 16 member 7	1.91	9.656
7956785	XPOT	exportin for tRNA	-0.525	2.629
7956795	TBK1	TANK binding kinase 1	-0.562	6.309
7956819	RASSF3	Ras association domain family member 3	-0.666	5.212
7956826	TBC1D30	TBC1 domain family member 30	0.561	5.49
7956878	IRAK3	interleukin 1 receptor associated kinase 3	-0.951	2.923
7956937	RAP1B	RAP1B, member of RAS oncogene family	-0.574	4.818
7956949	NUP107	nucleoporin 107	-0.511	3.556
7956989	MDM2	MDM2 proto-oncogene	-0.748	5.776
7957023	LYZ	lysozyme	-1.133	3.547
7957260	GLIPR1	GLI pathogenesis related 1	-1.253	5.506
7957338	SYT1	synaptotagmin 1	1.34	5.761
7957452	ALX1	ALX homeobox 1	1.456	6.959
7957458	NTS	neurotensin	0.693	2.404
7957570	PLXNC1	plexin C1	-1.168	5.15
7957665	ELK3	ELK3, ETS transcription factor	-0.568	3.027
7957759	APAF1	apoptotic peptidase activating factor 1	-0.599	5.981
7957835	NR1H4	nuclear receptor subfamily 1 group H member 4	-0.888	2.194
7957850	GAS2L3	growth arrest specific 2 like 3	-2.388	10.135
7958019	DRAM1	DNA damage regulated autophagy modulator 1	-0.695	2.895
7958031	PARPBP	PARP1 binding protein	-0.529	2.838
7958152	PGAM4///PGAM1	phosphoglycerate mutase family member 4///phosphoglycerate mutase 1	-0.696	5.982
7958202	CHST11	carbohydrate (chondroitin 4) sulfotransferase 11	-1.343	8.357
7958207			-0.678	2.92
7958352	BTBD11	BTB domain containing 11	0.891	2.995
7958414	ISCU	iron-sulfur cluster assembly enzyme	0.561	5.439
7958425	DAO	D-amino acid oxidase	2.65	7.752
7958466	ACACB	acetyl-CoA carboxylase beta	0.76	3.694
7958666	FAM216A	family with sequence similarity 216 member A	-0.797	3.964
7958749	SH2B3	SH2B adaptor protein 3	-0.738	7.039
7958761	ACAD10	acyl-CoA dehydrogenase family member 10	0.673	4.201
7958784	ALDH2	aldehyde dehydrogenase 2 family (mitochondrial)	0.65	2.504
7958884	OAS1	2'-5'-oligoadenylate synthetase 1	-0.868	2.703
7958895	OAS3	2'-5'-oligoadenylate synthetase 3	-0.811	3.77
7958913	OAS2	2'-5'-oligoadenylate synthetase 2	-1.003	3.919
7958960	TPCN1	two pore segment channel 1	0.564	3.601
7959002	SDSL	serine dehydratase like	0.606	6.764
7959070	PEBP1	phosphatidylethanolamine binding protein 1	0.548	2.156
7959078			-0.51	3.909
7959102	HSPB8	heat shock protein family B (small) member 8	-1.512	7.179
7959123	PRKAB1	protein kinase AMP-activated non-catalytic subunit beta 1	0.639	2.675
7959131	BICDL1	BICD family like cargo adaptor 1	1.398	8.474
7959144			0.543	4.465
7959251	P2RX7	purinergic receptor P2X 7	-1.571	10.633
7959386	LRRC43	leucine rich repeat containing 43	0.591	10.737
7959408	KNTC1	kinetochore associated 1	-0.882	6.867
7959500	HIP1R	huntingtin interacting protein 1 related	0.668	4.529
7960177	SLC6A12	solute carrier family 6 member 12	0.924	2.175
7960340	FOXM1	forkhead box M1	-1.268	4.897
7960355			0.603	2.701
7960362	LOC100128816	ACAH3104	-0.661	2.906
7960365	CRACR2A	calcium release activated channel regulator 2A	-0.725	3.09
7960411	C12orf4	chromosome 12 open reading frame 4	-0.623	7.23
7960427	AKAP3	A-kinase anchoring protein 3	0.666	10.698
7960438	ANO2	anoctamin 2	-1.064	3.386
7960464	VWF	von Willebrand factor	-2.488	9.323
7960529	SCNN1A	sodium channel epithelial 1 alpha subunit	3.565	15.093
7960728	SCARNA12	small Cajal body-specific RNA 12	-0.593	2.204
7960757	C1RL	complement C1r subcomponent like	-0.548	3.041
7960794	CD163	CD163 molecule	-1.423	4.149
7960850	SLC2A14	solute carrier family 2 member 14	-1.105	6.002
7960865	SLC2A3	solute carrier family 2 member 3	-1.174	4.062
7960874	C3AR1	complement component 3a receptor 1	-1.484	5.827
7960878	POU5F1P3///POU5F1P3	POU class 5 homeobox 1 pseudogene 3///POU class 5 homeobox 1 pseudogene 3	-0.52	3.486
7961026	OVOS///OVOS2	ovostatin///ovostatin 2	-0.838	2.314
7961059	KLRB1	killer cell lectin like receptor B1	-0.685	2.335
7961083	CLEC2B	C-type lectin domain family 2 member B	-1.305	5.703
7961111	CLEC1A	C-type lectin domain family 1 member A	-0.662	2.149
7961120	CLEC7A	C-type lectin domain family 7 member A	-0.91	4.883
7961151	KLRC4-KLRK1///KLRK1	KLRC4-KLRK1 readthrough///killer cell lectin like receptor K1	-1.722	2.941
7961166	KLRC4-KLRK1///KLRC4	KLRC4-KLRK1 readthrough///killer cell lectin like receptor C4	-1.064	2.112
7961175	KLRC3	killer cell lectin like receptor C3	-0.753	2.384
7961230	YBX3	Y-box binding protein 3	-0.701	6.841
7961339	LRP6	LDL receptor related protein 6	0.669	3.766
7961524	ERP27	endoplasmic reticulum protein 27	2.549	15.062
7961532	ARHGDIB	Rho GDP dissociation inhibitor beta	-1.116	8.171
7961580	LMO3	LIM domain only 3	1.886	5.636
7961595	RERGL	RERG like	1.166	2.806
7961602			0.546	2.962
7961654	RECQL	RecQ like helicase	-1.067	8.319
7961693	LDHB	lactate dehydrogenase B	1.152	8.299
7961829	BCAT1	branched chain amino acid transaminase 1	-0.838	3.053
7961891	BHLHE41	basic helix-loop-helix family member e41	-1.974	11.447
7961900	ITPR2	inositol 1,4,5-trisphosphate receptor type 2	0.79	5.243
7961964	ASUN	asunder, spermatogenesis regulator	-0.591	6.336
7962000	PTHLH	parathyroid hormone like hormone	-1.711	2.395
7962226	SYT10	synaptotagmin 10	1.309	13.641
7962250	CPNE8	copine 8	-0.571	3.668
7962349	GXYLT1	glucoside xylosyltransferase 1	-0.659	5.346
7962427	PUS7L	pseudouridylate synthase 7 like	-0.574	3.769
7962516	SLC38A1	solute carrier family 38 member 1	-0.765	6.023
7962559	SLC38A4	solute carrier family 38 member 4	0.919	2.671
7962625	RAPGEF3	Rap guanine nucleotide exchange factor 3	1.329	12.723
7962689	VDR	vitamin D (1,25- dihydroxyvitamin D3) receptor	0.856	4.101
7962827	SNORA2A	small nucleolar RNA, H/ACA box 2A	0.959	4.217
7962895	FKBP11	FK506 binding protein 11	-0.698	4.02
7962930	DDN	dendrin	0.606	5.997
7963054	TUBA1A	tubulin alpha 1a	-0.893	6.06
7963092	FMNL3	formin like 3	-0.882	6.494
7963142	FAIM2	Fas apoptotic inhibitory molecule 2	0.532	2.097
7963157	RACGAP1	Rac GTPase activating protein 1	-0.703	5.774
7963208			0.893	6.162
7963289	BIN2	bridging integrator 2	-1.051	3.558
7963328	FIGNL2	fidgetin like 2	0.791	5.298
7963786	ITGA5	integrin subunit alpha 5	-1.679	9.437
7963826	PPP1R1A	protein phosphatase 1 regulatory inhibitor subunit 1A	1.988	4.833
7963851	TESPA1	thymocyte expressed, positive selection associated 1	-0.744	2.154
7964183	GLS2	glutaminase 2	0.503	5.563
7964234	ATP5B	ATP synthase, H+ transporting, mitochondrial F1 complex, beta polypeptide	0.56	6.971
7964271	PRIM1	primase (DNA) subunit 1	-0.666	6.15
7964347	NEMP1	nuclear envelope integral membrane protein 1	-0.76	5.859
7964388	NDUFA4L2	NDUFA4, mitochondrial complex associated like 2	-2.675	31.045
7964535	CYP27B1	cytochrome P450 family 27 subfamily B member 1	1.165	12.224
7964646	PPM1H	protein phosphatase, Mg2+/Mn2+ dependent 1H	0.914	6.513
7964736	LOC100129940	uncharacterized LOC100129940	0.58	5.171
7964927	TSPAN8	tetraspanin 8	2.841	5.38
7964997	CAPS2	calcyphosine 2	0.698	3.738
7965048	NAP1L1	nucleosome assembly protein 1 like 1	-0.711	4.371
7965094	E2F7	E2F transcription factor 7	-0.568	2.801
7965110			0.515	4.779
7965112	PAWR	pro-apoptotic WT1 regulator	0.532	2.984
7965152			-0.552	2.069
7965200	CCDC59	coiled-coil domain containing 59	-0.709	4.718
7965226	RASSF9	Ras association domain family member 9	0.707	2.671
7965322	KITLG	KIT ligand	1.197	3.346
7965410	DCN	decorin	2.478	2.536
7965423	BTG1	BTG anti-proliferation factor 1	-0.584	4.954
7965436	EEA1	early endosome antigen 1	-0.583	6.54
7965480	PGAM4///PGAM1	phosphoglycerate mutase family member 4///phosphoglycerate mutase 1	-0.675	5.653
7965541	FGD6	FYVE, RhoGEF and PH domain containing 6	-0.928	8.432
7965565	USP44	ubiquitin specific peptidase 44	0.951	10.643
7965573	NTN4	netrin 4	1.461	2.772
7965587			0.663	3.702
7965652	CDK17	cyclin dependent kinase 17	-0.689	5.955
7965681	IKBIP	IKBKB interacting protein	-1.821	15.032
7965767			0.562	2.646
7965884	PAH	phenylalanine hydroxylase	2.772	2.836
7965918	NT5DC3	5'-nucleotidase domain containing 3	-1.543	4.207
7965964	SLC41A2	solute carrier family 41 member 2	-1.282	7.375
7966089	CMKLR1	chemerin chemokine-like receptor 1	-0.795	2.296
7966127	SELPLG	selectin P ligand	-1.316	6.039
7966135	CORO1C	coronin 1C	-0.809	8.59
7966259	GLTP	glycolipid transfer protein	0.621	6.929
7966268	GIT2	GIT ArfGAP 2	-1.193	8.63
7966343			-0.794	3.887
7966356	HVCN1	hydrogen voltage gated channel 1	-0.721	4.375
7966448	TMEM116	transmembrane protein 116	1.055	8.183
7966621	SDS	serine dehydratase	-1.12	6.573
7966690	TBX3	T-box 3	1.025	4.341
7966779	NOS1	nitric oxide synthase 1	1.206	10.855
7966810	KSR2	kinase suppressor of ras 2	0.5	4.567
7967107	HNF1A-AS1	HNF1A antisense RNA 1	1.054	2.471
7967210	LINC01089	long intergenic non-protein coding RNA 1089	0.681	6.653
7967212	HPD	4-hydroxyphenylpyruvate dioxygenase	3.428	5.235
7967325	HCAR1	hydroxycarboxylic acid receptor 1	0.967	8.674
7967544	SCARB1	scavenger receptor class B member 1	-2.45	12.873
7967624	SLC15A4	solute carrier family 15 member 4	-1.463	12.389
7967636			-1.04	6.39
7967656			0.672	3.904
7967660	RIMBP2	RIMS binding protein 2	1.063	11.638
7967993	FGF9	fibroblast growth factor 9	3.927	26.809
7968062	ATP12A	ATPase H+/K+ transporting non-gastric alpha2 subunit	2.157	23.522
7968126	LOC100996732///LOC654342///LOC645166///LSP1	uncharacterized LOC100996732///lymphocyte-specific protein 1 pseudogene///lymphocyte-specific protein 1 pseudogene///lymphocyte-specific protein 1	-0.831	4.954
7968212	WASF3	WAS protein family member 3	0.898	5.888
7968242	GTF3A	general transcription factor IIIA	-0.699	5.423
7968254	POLR1D	RNA polymerase I subunit D	-0.594	5.548
7968344	ALOX5AP	arachidonate 5-lipoxygenase activating protein	-0.87	2.962
7968484	BRCA2	BRCA2, DNA repair associated	-1.204	11.044
7968556	KL	klotho	1.756	2.161
7968678	FREM2	FRAS1 related extracellular matrix protein 2	2.099	2.871
7968789	RGCC	regulator of cell cycle	-1.188	5.331
7968883	LACC1	laccase domain containing 1	-0.531	2.757
7969017	RB1	RB transcriptional corepressor 1	-0.536	3.563
7969091			0.8	2.138
7969171	DLEU1	deleted in lymphocytic leukemia 1	-0.64	3.054
7969192	FAM124A	family with sequence similarity 124 member A	0.857	9.933
7969243	CKAP2	cytoskeleton associated protein 2	-1.015	5.393
7969330	PCDH17	protocadherin 17	-1.403	6.594
7969374	BORA	bora, aurora kinase A activator	-0.682	4.985
7969414	KLF5	Kruppel like factor 5	0.902	4.25
7969596	GPC5	glypican 5	0.93	10.194
7969626	GPR180	G protein-coupled receptor 180	-0.67	5.864
7969640	CLDN10	claudin 10	1.591	2.809
7969693	RAP2A	RAP2A, member of RAS oncogene family	-0.515	2.541
7969815	CLYBL	citrate lyase beta like	0.709	2.666
7969835	PCCA	propionyl-CoA carboxylase alpha subunit	0.92	3.329
7969935	BIVM-ERCC5///ERCC5	BIVM-ERCC5 readthrough///ERCC excision repair 5, endonuclease	-0.52	2.408
7969986	TNFSF13B	tumor necrosis factor superfamily member 13b	-1.323	5.027
7970033	COL4A2	collagen type IV alpha 2 chain	-0.963	3.536
7970162	ATP11A	ATPase phospholipid transporting 11A	-1.011	3.172
7970251	PROZ	protein Z, vitamin K dependent plasma glycoprotein	1.51	12.552
7970455	CRYL1	crystallin lambda 1	0.734	3.145
7970513	SKA3	spindle and kinetochore associated complex subunit 3	-1.38	7.584
7970569	SACS	sacsin molecular chaperone	-1.273	10.084
7970624	CENPJ	centromere protein J	-0.517	3.856
7970676	SHISA2	shisa family member 2	0.628	9.59
7970763	FLT1	fms related tyrosine kinase 1	-1.412	4.79
7970844	KATNAL1	katanin catalytic subunit A1 like 1	-0.595	2.569
7970892	N4BP2L1	NEDD4 binding protein 2 like 1	-0.721	3.56
7970954	DCLK1	doublecortin like kinase 1	-1.546	2.961
7971077	POSTN	periostin	-1.852	3.404
7971246	VWA8	von Willebrand factor A domain containing 8	0.78	4.006
7971296	EPSTI1	epithelial stromal interaction 1 (breast)	-0.738	2.32
7971311	ENOX1	ecto-NOX disulfide-thiol exchanger 1	0.686	4.648
7971373	TPT1	tumor protein, translationally-controlled 1	0.531	2.731
7971388	SLC25A30	solute carrier family 25 member 30	0.859	4.111
7971419	SIAH3	siah E3 ubiquitin protein ligase family member 3	0.817	7.077
7971461	LCP1	lymphocyte cytosolic protein 1	-1.383	5.344
7971541	SUCLA2	succinate-CoA ligase ADP-forming beta subunit	0.521	2.661
7971565	LPAR6	lysophosphatidic acid receptor 6	-0.597	2.351
7971590	CAB39L	calcium binding protein 39 like	1.194	5.549
7971653	DLEU2	deleted in lymphocytic leukemia 2 (non-protein coding)	-1.154	4.401
7971661	MIR15A	microRNA 15a	-0.8	2.886
7971922	PCDH9	protocadherin 9	1.408	10.439
7971950	DACH1	dachshund family transcription factor 1	1.791	7.424
7972016			1.363	3.476
7972021	TBC1D4	TBC1 domain family member 4	1.031	5.018
7972180	RNF219	ring finger protein 219	-0.905	5.876
7972428	OXGR1	oxoglutarate receptor 1	2.42	24.98
7972557	GPR183	G protein-coupled receptor 183	-0.85	2.842
7972570	GGACT	gamma-glutamylamine cyclotransferase	0.761	5.879
7972682	KDELC1	KDEL motif containing 1	-0.978	4.622
7972750	COL4A1	collagen type IV alpha 1 chain	-1.282	4.672
7972932	GAS6-AS1///GAS6-AS1	GAS6 antisense RNA 1///GAS6 antisense RNA 1	-0.719	3.592
7972946	RASA3	RAS p21 protein activator 3	-1.035	6.827
7973067	PNP	purine nucleoside phosphorylase	0.892	4.864
7973084	RNASE4///ANG	ribonuclease A family member 4///angiogenin	-0.641	2.206
7973093	EDDM3A	epididymal protein 3A	0.811	9.031
7973101	RNASE6	ribonuclease A family member k6	-1.165	5.523
7973306	ABHD4	abhydrolase domain containing 4	0.513	2.853
7973336	MMP14	matrix metallopeptidase 14	-0.926	5.444
7973448	DHRS4L1///DHRS4L2///DHRS4	dehydrogenase/reductase 4 like 1///dehydrogenase/reductase 4 like 2///dehydrogenase/reductase 4	0.808	4.304
7973458	DHRS4L1///DHRS4L2///DHRS4	dehydrogenase/reductase 4 like 1///dehydrogenase/reductase 4 like 2///dehydrogenase/reductase 4	0.802	4.371
7973510	CPNE6	copine 6	1.021	8.531
7973530	PCK2	phosphoenolpyruvate carboxykinase 2, mitochondrial	1.355	6.41
7973545	DCAF11	DDB1 and CUL4 associated factor 11	0.718	6.249
7973629	REC8	REC8 meiotic recombination protein	0.703	9.723
7973743			-0.876	3.865
7973869			1.065	4.007
7973871			0.763	2.865
7974190	DNAJC19	DnaJ heat shock protein family (Hsp40) member C19	0.521	2.351
7974341	GNG2	G protein subunit gamma 2	-0.54	2.734
7974363	PTGDR	prostaglandin D2 receptor	-0.556	2.31
7974404	CDKN3	cyclin dependent kinase inhibitor 3	-1.15	3.852
7974473	FBXO34	F-box protein 34	0.582	2.974
7974533	PELI2	pellino E3 ubiquitin protein ligase family member 2	0.806	5.154
7974566	AP5M1	adaptor related protein complex 5 mu 1 subunit	0.599	4.476
7974835	PRKCH	protein kinase C eta	-0.821	3.346
7974851	HIF1A	hypoxia inducible factor 1 alpha subunit	0.739	6.481
7975076	HSPA2	heat shock protein family A (Hsp70) member 2	2.263	12.888
7975081	PPP1R36	protein phosphatase 1 regulatory subunit 36	0.882	7.574
7975095	PLEKHG3	pleckstrin homology and RhoGEF domain containing G3	0.65	2.622
7975167	GPHN	gephyrin	1.22	5.245
7975203	MPP5	membrane palmitoylated protein 5	0.865	4.264
7975238	PLEKHH1	pleckstrin homology, MyTH4 and FERM domain containing H1	0.718	3.801
7975284	RDH12	retinol dehydrogenase 12 (all-trans/9-cis/11-cis)	1.015	3.158
7975324	GALNT16	polypeptide N-acetylgalactosaminyltransferase 16	0.677	2.398
7975482	RGS6	regulator of G-protein signaling 6	0.726	5.88
7975598	ACOT1	acyl-CoA thioesterase 1	0.695	3.669
7975602	ACOT2	acyl-CoA thioesterase 2	0.776	2.425
7975687	LIN52	lin-52 DREAM MuvB core complex component	0.835	8.322
7975747	DLST	dihydrolipoamide S-succinyltransferase	0.612	3.416
7975876	ESRRB	estrogen related receptor beta	1.489	18.64
7975889	VASH1	vasohibin 1	-0.983	7.438
7975926	CIPC	CLOCK interacting pacemaker	0.572	4.713
7975971	SAMD15	sterile alpha motif domain containing 15	0.506	3.077
7976000	ADCK1	aarF domain containing kinase 1	0.578	5.499
7976080	GPR65	G protein-coupled receptor 65	-1.179	2.88
7976216	C14orf159///PIGF	chromosome 14 open reading frame 159///phosphatidylinositol glycan anchor biosynthesis class F	0.648	4.328
7976292	RIN3	Ras and Rab interactor 3	-0.56	5.154
7976350	UNC79	unc-79 homolog (C. elegans)	0.693	4.738
7976443	IFI27	interferon alpha inducible protein 27	-0.899	2.059
7976481	SERPINA4	serpin family A member 4	0.827	5.96
7976488	SERPINA5	serpin family A member 5	3.642	18.663
7976515	GLRX5	glutaredoxin 5	0.601	11.889
7976523	TCL6	T-cell leukemia/lymphoma 6 (non-protein coding)	1.197	8.662
7976560	BDKRB2	bradykinin receptor B2	0.799	2.333
7976578	AK7	adenylate kinase 7	0.972	5.724
7976726	EVL	Enah/Vasp-like	-0.716	4.131
7976795	MEG3	maternally expressed 3 (non-protein coding)	0.75	3.161
7976816	SNORD114-3	small nucleolar RNA, C/D box 114-3	2.063	5.162
7976826	SNORD114-26	small nucleolar RNA, C/D box 114-26	0.895	3.209
7977033	AMN	amnion associated transmembrane protein	0.543	2.189
7977161	TDRD9	tudor domain containing 9	0.716	2.355
7977241	INF2	inverted formin, FH2 and WH2 domain containing	-0.548	2.395
7977249	INF2	inverted formin, FH2 and WH2 domain containing	-0.535	2.963
7977270	LOC388022	uncharacterized LOC388022	-0.691	2.399
7977273	ADSSL1	adenylosuccinate synthase like 1	-1.247	2.177
7977319	PLD4	phospholipase D family member 4	-0.532	2.086
7977621	NDRG2	NDRG family member 2	1.02	4.537
7977933	SLC7A8	solute carrier family 7 member 8	2.575	8.664
7977951			0.918	7.286
7977965	SLC22A17	solute carrier family 22 member 17	0.528	2.491
7978056	ZFHX2	zinc finger homeobox 2	0.533	8.026
7978059	ZFHX2	zinc finger homeobox 2	0.581	8.367
7978331	CBLN3	cerebellin 3 precursor	-0.537	3.023
7978544	EGLN3	egl-9 family hypoxia inducible factor 3	-2.915	30.291
7978595	BAZ1A	bromodomain adjacent to zinc finger domain 1A	-0.99	10.737
7978644	NFKBIA	NFKB inhibitor alpha	-0.545	3.253
7978776	MIS18BP1	MIS18 binding protein 1	-0.979	7.507
7978846	POLE2	DNA polymerase epsilon 2, accessory subunit	-0.902	7.534
7978956	L2HGDH	L-2-hydroxyglutarate dehydrogenase	0.727	3.867
7978970	CDKL1	cyclin dependent kinase like 1	0.708	3.102
7979085	PYGL	phosphorylase, glycogen, liver	-1.572	7.91
7979108	TRIM9	tripartite motif containing 9	-0.8	5.212
7979179	ERO1A	endoplasmic reticulum oxidoreductase 1 alpha	-1.261	6.037
7979223	DDHD1	DDHD domain containing 1	-0.574	4.634
7979307	DLGAP5	DLG associated protein 5	-1.393	5.169
7979378	C14orf105	chromosome 14 open reading frame 105	0.997	2.147
7979400	C14orf37	chromosome 14 open reading frame 37	1.958	12.208
7979510	SIX4	SIX homeobox 4	0.839	8.314
7979524	TMEM30B	transmembrane protein 30B	2.251	14.714
7979658	GPX2	glutathione peroxidase 2	1.314	2.731
7979663	RAB15	RAB15, member RAS oncogene family	0.945	5.08
7979743	RDH11	retinol dehydrogenase 11 (all-trans/9-cis/11-cis)	0.774	6.714
7979824	ACTN1	actinin alpha 1	-0.66	3.33
7979916	SYNJ2BP-COX16///SYNJ2BP	SYNJ2BP-COX16 readthrough///synaptojanin 2 binding protein	0.817	5.631
7979982			-0.557	7.799
7980096	ALDH6A1	aldehyde dehydrogenase 6 family member A1	2.371	7.748
7980098	ALDH6A1	aldehyde dehydrogenase 6 family member A1	2.058	7.415
7980189	AREL1	apoptosis resistant E3 ubiquitin protein ligase 1	0.723	10.62
7980233	PGF	placental growth factor	-1.869	3.507
7980309	C14orf1	chromosome 14 open reading frame 1	0.593	3.337
7980338	IRF2BPL	interferon regulatory factor 2 binding protein like	0.665	4.796
7980605	KCNK10	potassium two pore domain channel subfamily K member 10	0.616	5.106
7980616	PTPN21	protein tyrosine phosphatase, non-receptor type 21	0.723	3.948
7980908	FBLN5	fibulin 5	1.808	4.488
7981013	PRIMA1	proline rich membrane anchor 1	-1.042	2.163
7981142	CLMN	calmin	1.262	3.916
7981427	CKB	creatine kinase B	1.487	3.662
7981514	AHNAK2	AHNAK nucleoprotein 2	-2.767	7.684
7981530	GPR132	G protein-coupled receptor 132	-0.584	2.713
7981538	JAG2	jagged 2	-0.711	4.214
7981917	NPAP1	nuclear pore associated protein 1	0.514	4.785
7981919	SNURF///SNRPN	SNRPN upstream reading frame///small nuclear ribonucleoprotein polypeptide N	0.735	8.575
7981943	SNORD64///PWAR5	small nucleolar RNA, C/D box 64///Prader Willi/Angelman region RNA 5	1.202	4.501
7981947	SNORD109B///SNORD109A	small nucleolar RNA, C/D box 109B///small nucleolar RNA, C/D box 109A	1.037	4.514
7981949	SNORD116-1	small nucleolar RNA, C/D box 116-1	0.755	4.373
7981951	SNORD116-6///SNORD116-2	small nucleolar RNA, C/D box 116-6///small nucleolar RNA, C/D box 116-2	0.56	3.076
7981953	SNORD116-9///SNORD116-8///SNORD116-7///SNORD116-5///SNORD116-3	small nucleolar RNA, C/D box 116-9///small nucleolar RNA, C/D box 116-8///small nucleolar RNA, C/D box 116-7///small nucleolar RNA, C/D box 116-5///small nucleolar RNA, C/D box 116-3	0.596	4.903
7981955	SNORD116-4///SNRPN	small nucleolar RNA, C/D box 116-4///small nuclear ribonucleoprotein polypeptide N	0.826	4.25
7981958	SNORD116-9///SNORD116-7///SNORD116-5///SNORD116-3	small nucleolar RNA, C/D box 116-9///small nucleolar RNA, C/D box 116-7///small nucleolar RNA, C/D box 116-5///small nucleolar RNA, C/D box 116-3	0.709	4.628
7981960	SNORD116-6	small nucleolar RNA, C/D box 116-6	0.681	2.48
7981962	SNORD116-9///SNORD116-7///SNORD116-5///SNORD116-3	small nucleolar RNA, C/D box 116-9///small nucleolar RNA, C/D box 116-7///small nucleolar RNA, C/D box 116-5///small nucleolar RNA, C/D box 116-3	0.709	4.628
7981964	SNORD116-9///SNORD116-8///SNORD116-6///SNORD116-3	small nucleolar RNA, C/D box 116-9///small nucleolar RNA, C/D box 116-8///small nucleolar RNA, C/D box 116-6///small nucleolar RNA, C/D box 116-3	0.619	4.829
7981966	SNORD116-9///SNORD116-8///SNORD116-7///SNORD116-5///SNORD116-3	small nucleolar RNA, C/D box 116-9///small nucleolar RNA, C/D box 116-8///small nucleolar RNA, C/D box 116-7///small nucleolar RNA, C/D box 116-5///small nucleolar RNA, C/D box 116-3	0.596	4.903
7981970	SNORD116-11	small nucleolar RNA, C/D box 116-11	0.73	3.549
7981980	SNORD116-16	small nucleolar RNA, C/D box 116-16	0.743	2.95
7981994	SNORD116-23	small nucleolar RNA, C/D box 116-23	0.673	3.145
7981996	SNORD116-24	small nucleolar RNA, C/D box 116-24	0.774	3.922
7981998	SNORD116-25	small nucleolar RNA, C/D box 116-25	0.96	2.499
7982000	SNORD116-26	small nucleolar RNA, C/D box 116-26	1.017	2.423
7982002	SNORD116-27	small nucleolar RNA, C/D box 116-27	0.76	3.584
7982004	SNORD116-28	small nucleolar RNA, C/D box 116-28	0.894	4.313
7982006	SNORD116-29	small nucleolar RNA, C/D box 116-29	0.874	3.238
7982098	SNORD109B///SNORD109A	small nucleolar RNA, C/D box 109B///small nucleolar RNA, C/D box 109A	1.037	4.514
7982117	GABRG3	gamma-aminobutyric acid type A receptor gamma3 subunit	0.679	5.6
7982287	ARHGAP11B	Rho GTPase activating protein 11B	-1.057	5.754
7982290			-0.652	3.186
7982358	ARHGAP11A	Rho GTPase activating protein 11A	-1.211	4.573
7982564	SPRED1	sprouty related EVH1 domain containing 1	-0.648	5.239
7982663	BUB1B	BUB1 mitotic checkpoint serine/threonine kinase B	-1.01	4.695
7982688	BUB1B-PAK6///PAK6	BUB1B-PAK6 readthrough///p21 (RAC1) activated kinase 6	0.808	9.864
7982723	IVD	isovaleryl-CoA dehydrogenase	0.679	4.423
7982757	KNL1	kinetochore scaffold 1	-0.695	2.319
7982792	RAD51	RAD51 recombinase	-0.626	4.218
7982854	DLL4	delta like canonical Notch ligand 4	-1.377	4.629
7982878	CHP1	calcineurin like EF-hand protein 1	0.571	4.842
7982889	NUSAP1	nucleolar and spindle associated protein 1	-2.072	11.942
7982938	TYRO3	TYRO3 protein tyrosine kinase	0.916	4.29
7983189			0.747	2.426
7983239	CKMT1A///CKMT1B///CKMT1A///CKMT1B	creatine kinase, mitochondrial 1A///creatine kinase, mitochondrial 1B///creatine kinase, mitochondrial 1A///creatine kinase, mitochondrial 1B	2.106	17.336
7983256	CKMT1A///CKMT1B///CKMT1A///CKMT1B	creatine kinase, mitochondrial 1A///creatine kinase, mitochondrial 1B///creatine kinase, mitochondrial 1A///creatine kinase, mitochondrial 1B	2.106	17.336
7983306	WDR76	WD repeat domain 76	-1.076	8.473
7983360	B2M	beta-2-microglobulin	-0.536	6.817
7983393	SORD	sorbitol dehydrogenase	1.309	4.112
7983512	SQRDL	sulfide quinone reductase-like (yeast)	-0.914	7.114
7983527	SEMA6D	semaphorin 6D	1.495	5.324
7983564	SLC12A1	solute carrier family 12 member 1	6.824	14.741
7983734	TMOD2	tropomodulin 2	-0.745	2.604
7983779	UNC13C///UNC13C	unc-13 homolog C///unc-13 homolog C	0.696	6.1
7983811	PIGB	phosphatidylinositol glycan anchor biosynthesis class B	-0.509	2.526
7983867	CGNL1	cingulin like 1	1.88	7.009
7983890	MYZAP///GCOM1	myocardial zonula adherens protein///GRINL1A complex locus 1	1.027	7.932
7983910	AQP9	aquaporin 9	-2.016	2.298
7983969	CCNB2	cyclin B2	-1.499	5.878
7983991	FAM81A	family with sequence similarity 81 member A	0.958	12.048
7984079	TPM1	tropomyosin 1 (alpha)	-0.571	3.194
7984112	RAB8B	RAB8B, member RAS oncogene family	-0.572	4.154
7984217	PLEKHO2	pleckstrin homology domain containing O2	-0.502	3.709
7984245	SLC51B	solute carrier family 51 beta subunit	0.777	4.831
7984263	HACD3	3-hydroxyacyl-CoA dehydratase 3	0.792	5.993
7984475	CORO2B	coronin 2B	0.852	4.847
7984524	PAQR5	progestin and adipoQ receptor family member 5	1.63	6.106
7984588	THSD4	thrombospondin type 1 domain containing 4	0.938	3.699
7984743	CD276	CD276 molecule	-0.853	6.679
7984779	PML	promyelocytic leukemia	-0.836	11.589
7984922	MPI	mannose phosphate isomerase	-0.562	3.236
7984932	SCAMP5	secretory carrier membrane protein 5	0.618	3.886
7985016	SNX33	sorting nexin 33	-1.116	5.945
7985147	DNAJA4	DnaJ heat shock protein family (Hsp40) member A4	0.812	6.773
7985192	HYKK	hydroxylysine kinase	1.466	17.288
7985224	LOC646938///TBC1D2B	TBC1 domain family member 2B pseudogene///TBC1 domain family member 2B	-0.816	7.203
7985285	ARNT2	aryl hydrocarbon receptor nuclear translocator 2	1.523	8.005
7985310	ABHD17C	abhydrolase domain containing 17C	0.553	8.274
7985364	IL16	interleukin 16	-0.663	4.472
7985493	TM6SF1	transmembrane 6 superfamily member 1	-1.156	4.707
7985695	AKAP13	A-kinase anchoring protein 13	-0.525	3.164
7985767	AEN	apoptosis enhancing nuclease	-0.538	5.597
7985786	ACAN	aggrecan	-1.079	3.178
7985829	FANCI	Fanconi anemia complementation group I	-1.252	7.216
7985873	TICRR	TOPBP1 interacting checkpoint and replication regulator	-1.148	6.476
7986068	BLM	Bloom syndrome RecQ like helicase	-0.939	6.74
7986293	MCTP2	multiple C2 and transmembrane domain containing 2	-1.405	5.992
7986385	SYNM	synemin	-0.603	4.815
7986394	LRRC28	leucine rich repeat containing 28	0.55	4.493
7986463	LRRK1	leucine rich repeat kinase 1	-0.9	4.824
7986601			-0.699	9.079
7986739			-0.699	9.079
7987048	MTMR10	myotubularin related protein 10	0.773	5.491
7987066			0.914	4.769
7987163	FMN1	formin 1	-0.892	2.606
7987192	SLC12A6	solute carrier family 12 member 6	0.501	2.076
7987385	MEIS2	Meis homeobox 2	0.738	2.243
7987439	GPR176	G protein-coupled receptor 176	-0.631	3.246
7987475	PLCB2	phospholipase C beta 2	-0.926	4.76
7987636	OIP5	Opa interacting protein 5	-0.541	4.652
7987815	PLA2G4F	phospholipase A2 group IVF	1.601	17.083
7988414	GATM	glycine amidinotransferase	0.769	2.137
7988687	GABPB1	GA binding protein transcription factor beta subunit 1	-0.589	7.77
7988859	GNB5	G protein subunit beta 5	0.502	4.519
7988876	MYO5C	myosin VC	0.683	2.515
7988990	WDR72	WD repeat domain 72	2.706	3.044
7989069	PYGO1	pygopus family PHD finger 1	0.803	2.533
7989073	PRTG	protogenin	1.183	6.743
7989094	NEDD4	neural precursor cell expressed, developmentally down-regulated 4, E3 ubiquitin protein ligase	-0.719	3.152
7989146	MNS1	meiosis specific nuclear structural 1	0.985	3.331
7989199	ALDH1A2	aldehyde dehydrogenase 1 family member A2	1.574	6.552
7989335	ANXA2	annexin A2	-0.709	4.574
7989647	KIAA0101	KIAA0101	-1.833	8.271
7990138	GRAMD2	GRAM domain containing 2	0.769	6.834
7990151	PKM	pyruvate kinase, muscle	-0.529	6.887
7990269	C15orf59	chromosome 15 open reading frame 59	0.688	8.701
7990309	STRA6	stimulated by retinoic acid 6	1.014	8
7990545	CSPG4	chondroitin sulfate proteoglycan 4	-1.69	5.472
7990555	NRG4	neuregulin 4	0.712	6.438
7990564			0.68	2.486
7990657	TBC1D2B	TBC1 domain family member 2B	-0.812	8.816
7990757	CTSH	cathepsin H	1.165	5.31
7990818	BCL2A1	BCL2 related protein A1	-0.694	2.565
7991034	HOMER2	homer scaffolding protein 2	0.618	3.235
7991138	NMB	neuromedin B	-0.959	2.988
7991171			-0.552	3.407
7991214	DET1	de-etiolated homolog 1 (Arabidopsis)	0.505	2.001
7991224	HAPLN3	hyaluronan and proteoglycan link protein 3	-0.596	2.464
7991258	POLG	DNA polymerase gamma, catalytic subunit	-0.615	8.274
7991283	RHCG	Rh family C glycoprotein	3.783	27.954
7991374	IDH2	isocitrate dehydrogenase (NADP(+)) 2, mitochondrial	0.724	4.856
7991395	GABARAPL3	GABA type A receptor associated protein like 3 pseudogene	0.547	4.219
7991406	PRC1	protein regulator of cytokinesis 1	-1.144	6.782
7991581	CHSY1	chondroitin sulfate synthase 1	-0.64	3.579
7991598	SNRPA1	small nuclear ribonucleoprotein polypeptide A'	-0.861	4.917
7991602	PCSK6	proprotein convertase subtilisin/kexin type 6	-2.288	9.382
7991777	C4orf46	chromosome 4 open reading frame 46	-0.568	2.628
7991904	PIGQ	phosphatidylinositol glycan anchor biosynthesis class Q	0.728	7.41
7992219	BAIAP3	BAI1 associated protein 3	0.545	7.668
7992337	HN1L	hematological and neurological expressed 1 like	-0.676	4.824
7992639	TBC1D24	TBC1 domain family member 24	0.727	8.72
7992828	IL32	interleukin 32	-0.909	4.014
7992934	DNASE1	deoxyribonuclease 1	1.716	15.509
7992998	MGRN1	mahogunin ring finger 1	-0.518	3.082
7993126	ABAT	4-aminobutyrate aminotransferase	2.039	8.907
7993148	PMM2	phosphomannomutase 2	-0.665	4.267
7993195	CIITA	class II major histocompatibility complex transactivator	-0.514	2.054
7993274	SNX29	sorting nexin 29	0.52	2.663
7993341	BFAR	bifunctional apoptosis regulator	-0.522	4.505
7993458	C16orf45	chromosome 16 open reading frame 45	0.709	5.362
7993478	ABCC1	ATP binding cassette subfamily C member 1	-0.995	5.348
7993588	TMC7	transmembrane channel like 7	-0.523	2.254
7993756	ACSM3	acyl-CoA synthetase medium-chain family member 3	1.33	5.435
7993946	EEF2K	eukaryotic elongation factor 2 kinase	-0.61	6.294
7994058	SCNN1G	sodium channel epithelial 1 gamma subunit	4.015	8.264
7994074	SCNN1B	sodium channel epithelial 1 beta subunit	2.677	9.973
7994109	PLK1	polo like kinase 1	-1.137	4.446
7994216	SLC5A11	solute carrier family 5 member 11	0.933	6.991
7994280	IL4R	interleukin 4 receptor	-0.974	10.228
7994609	QPRT	quinolinate phosphoribosyltransferase	1.151	3.373
7994675	ASPHD1	aspartate beta-hydroxylase domain containing 1	-0.572	3.508
7994769	CORO1A	coronin 1A	-1.277	3.608
7994826	ITGAL	integrin subunit alpha L	-1.279	3.306
7994981	ORAI3	ORAI calcium release-activated calcium modulator 3	-0.641	7.422
7995007	HSD3B7	hydroxy-delta-5-steroid dehydrogenase, 3 beta- and steroid delta-isomerase 7	-1.01	5.856
7995017	STX4	syntaxin 4	-0.585	6.56
7995040	BCKDK	branched chain ketoacid dehydrogenase kinase	-0.572	4.135
7995096	ITGAM	integrin subunit alpha M	-0.914	5.034
7995128	ITGAX	integrin subunit alpha X	-1.48	7.385
7995222	SLC5A2	solute carrier family 5 member 2	2.398	11.536
7995242	CLUHP3	clustered mitochondria homolog pseudogene 3	0.689	3.564
7995258	ZNF267	zinc finger protein 267	-1.06	7.323
7995292	SLC6A10PB///SLC6A10P///SLC6A8	solute carrier family 6 member 8 pseudogene///solute carrier family 6 member 10, pseudogene///solute carrier family 6 member 8	-0.884	3.425
7995362	GPT2	glutamic--pyruvic transaminase 2	0.754	2.84
7995492	ADCY7	adenylate cyclase 7	-0.666	3.431
7995525	NKD1	naked cuticle homolog 1	0.56	5.303
7995552	CYLD	CYLD lysine 63 deubiquitinase	-0.506	2.542
7995655	FTO	fat mass and obesity associated	-0.52	3.747
7995793	NUTF2///MT1L	nuclear transport factor 2///metallothionein 1L (gene/pseudogene)	0.964	4.427
7995797	MT1E	metallothionein 1E	1.136	2.421
7995803	MT1JP	metallothionein 1J, pseudogene	0.56	2.025
7995813	MT1DP	metallothionein 1D, pseudogene	0.565	2.264
7995820	MT1B	metallothionein 1B	0.509	2.433
7995825	MT1F	metallothionein 1F	1.574	5.736
7995829	MT1H	metallothionein 1H	2.266	10.414
7995838	MT1X	metallothionein 1X	1.033	2.116
7995868	SLC12A3	solute carrier family 12 member 3	4.007	15.647
7995926	NLRC5	NLR family CARD domain containing 5	-0.94	4.177
7995976	CPNE2	copine 2	-0.598	3.238
7996041	COQ9	coenzyme Q9	0.627	3.803
7996081	ADGRG1	adhesion G protein-coupled receptor G1	0.674	2.327
7996211	GINS3	GINS complex subunit 3	-0.57	4.426
7996264	CDH5	cadherin 5	-0.933	3.453
7996318	CMTM3	CKLF like MARVEL transmembrane domain containing 3	-0.911	5.445
7996341	PDP2	pyruvate dehyrogenase phosphatase catalytic subunit 2	1.065	7.406
7996377	CES4A	carboxylesterase 4A	-1.733	3.818
7996393	CBFB	core-binding factor beta subunit	-0.597	5.928
7996430	HSF4	heat shock transcription factor 4	-1.483	9.182
7996448	NOL3	nucleolar protein 3	-1.226	10.713
7996563	HSD11B2	hydroxysteroid 11-beta dehydrogenase 2	3.326	13.006
7996569			2.995	10.096
7996819	CDH3	cadherin 3	1.591	6.008
7996954	NFAT5	nuclear factor of activated T-cells 5	0.585	5.172
7997158	MARVELD3	MARVEL domain containing 3	0.734	2.639
7997336	VAT1L	vesicle amine transport 1 like	1.044	6.508
7997381	CENPN	centromere protein N	-0.579	3.134
7997401	BCO1	beta-carotene oxygenase 1	-0.887	2.866
7997453	PLCG2	phospholipase C gamma 2	1.166	9.705
7997504	CDH13	cadherin 13	-1.629	6.209
7997593	ATP2C2	ATPase secretory pathway Ca2+ transporting 2	0.502	2.781
7997712	IRF8	interferon regulatory factor 8	-0.934	2.998
7997962	DPEP1	dipeptidase 1 (renal)	3.24	8.711
7998784	ABCA3	ATP binding cassette subfamily A member 3	-0.573	3.608
7998878	PRSS22	protease, serine 22	0.504	6.924
7999291	C16orf89	chromosome 16 open reading frame 89	1.465	10.477
7999319	CARHSP1	calcium regulated heat stable protein 1	-0.506	4.157
7999520	RSL1D1	ribosomal L1 domain containing 1	-0.683	8.661
7999909	GPRC5B	G protein-coupled receptor class C group 5 member B	0.818	2.889
7999920	GP2	glycoprotein 2	1.74	13.867
7999936	UMOD	uromodulin	5.798	19.189
8000184	IGSF6	immunoglobulin superfamily member 6	-1.697	5.559
8000716	SEZ6L2	seizure related 6 homolog like 2	-1.179	3.891
8000757	DOC2A	double C2 domain alpha	-1.619	6.026
8000799	GDPD3	glycerophosphodiester phosphodiesterase domain containing 3	0.864	4.666
8000869	SEPT1	septin 1	-0.713	2.526
8000998	VKORC1	vitamin K epoxide reductase complex subunit 1	-0.527	3.587
8001007	PRSS8	protease, serine 8	1.498	3.631
8001030	PYCARD	PYD and CARD domain containing	-0.977	3.846
8001082	SLC6A10PB///SLC6A10P///SLC6A8	solute carrier family 6 member 8 pseudogene///solute carrier family 6 member 10, pseudogene///solute carrier family 6 member 8	-0.898	3.398
8001111	UBE2MP1	ubiquitin conjugating enzyme E2 M pseudogene 1	-0.578	5.728
8001163	MYLK3	myosin light chain kinase 3	0.503	7.21
8001197	NETO2	neuropilin and tolloid like 2	-2.565	10.938
8001387	SALL1	spalt like transcription factor 1	0.646	4.451
8001394	TOX3	TOX high mobility group box family member 3	2.39	7.813
8001423	RPGRIP1L	RPGRIP1 like	-0.911	5.349
8001449	IRX3	iroquois homeobox 3	-0.789	3.099
8001477	AMFR	autocrine motility factor receptor	0.809	11.891
8001531	MT1G	metallothionein 1G	2.087	6.706
8001547	PLLP	plasmolipin	1.372	4.009
8001587	KIFC3	kinesin family member C3	0.658	5.853
8001764	GOT2	glutamic-oxaloacetic transaminase 2	0.621	5.197
8001830	CMTM4	CKLF like MARVEL transmembrane domain containing 4	1.514	9.98
8001898	CDH16	cadherin 16	2.167	5.328
8001981	FHOD1	formin homology 2 domain containing 1	-0.527	3.367
8002133	PSMB10	proteasome subunit beta 10	-0.649	2.421
8002218	ESRP2	epithelial splicing regulatory protein 2	1.145	7.439
8002446	HYDIN	HYDIN, axonemal central pair apparatus protein	0.864	2.428
8002470	HYDIN2///HYDIN	HYDIN2, axonemal central pair apparatus protein (pseudogene)///HYDIN, axonemal central pair apparatus protein	0.738	2.667
8002481	HYDIN2///HYDIN	HYDIN2, axonemal central pair apparatus protein (pseudogene)///HYDIN, axonemal central pair apparatus protein	0.596	2.121
8002492	HYDIN2///HYDIN	HYDIN2, axonemal central pair apparatus protein (pseudogene)///HYDIN, axonemal central pair apparatus protein	1.017	2.885
8002778	MLKL	mixed lineage kinase domain like	-0.932	6.35
8002792	FA2H	fatty acid 2-hydroxylase	0.603	6.719
8002830	LDHD	lactate dehydrogenase D	1.506	9.497
8003060	SDR42E1	short chain dehydrogenase/reductase family 42E, member 1	0.936	2.346
8003204	GINS2	GINS complex subunit 2	-0.87	4.668
8003503	FANCA	Fanconi anemia complementation group A	-0.66	5.838
8003611	FAM57A	family with sequence similarity 57 member A	-1.342	7.109
8003722	SRR	serine racemase	0.519	2.409
8003773	RAP1GAP2	RAP1 GTPase activating protein 2	0.708	4.33
8003850	CYB5D2	cytochrome b5 domain containing 2	0.562	3.55
8003875	SPNS2	sphingolipid transporter 2	0.692	2.99
8003892	SMTNL2	smoothelin like 2	0.676	6.769
8003903	ARRB2	arrestin beta 2	-0.74	6.753
8004057	KIF1C	kinesin family member 1C	0.778	9.093
8004184	XAF1	XIAP associated factor 1	-0.76	2.986
8004201	ALOX12P2	arachidonate 12-lipoxygenase pseudogene 2	0.746	4.22
8004255	BCL6B	B-cell CLL/lymphoma 6B	-0.837	3.731
8004331	KCTD11///ACAP1	potassium channel tetramerization domain containing 11///ArfGAP with coiled-coil, ankyrin repeat and PH domains 1	-0.514	6.897
8004408	FGF11	fibroblast growth factor 11	-1.572	3.924
8004497	SENP3-EIF4A1///EIF4A1	SENP3-EIF4A1 readthrough (NMD candidate)///eukaryotic translation initiation factor 4A1	-0.668	9.093
8004508	SNORA67	small nucleolar RNA, H/ACA box 67	-0.64	2.439
8004510	CD68	CD68 molecule	-1.461	12.876
8004545	ATP1B2	ATPase Na+/K+ transporting subunit beta 2	0.758	2.191
8004699	CHD3	chromodomain helicase DNA binding protein 3	0.706	4.619
8005097	HS3ST3B1	heparan sulfate-glucosamine 3-sulfotransferase 3B1	0.523	2.663
8005171	TRPV2	transient receptor potential cation channel subfamily V member 2	-0.988	7.874
8005458	LGALS9C///LGALS9B///LGALS9	galectin 9C///galectin 9B///galectin 9	-1.048	4.287
8005549	GRAPL///GRAP	GRB2 related adaptor protein like///GRB2-related adaptor protein	-0.532	2.207
8005809	LGALS9	galectin 9	-0.775	2.568
8005879	SLC13A2	solute carrier family 13 member 2	3.032	18.331
8006005	PIPOX	pipecolic acid and sarcosine oxidase	1.995	3.686
8006187	ATAD5	ATPase family, AAA domain containing 5	-1.022	8.556
8006214	ADAP2	ArfGAP with dual PH domains 2	-1.081	5.87
8006227			-0.669	3.27
8006298	RAB11FIP4	RAB11 family interacting protein 4	0.707	9.332
8006336	LRRC37B	leucine rich repeat containing 37B	-0.565	3.61
8006466			0.58	3.865
8006531	SLFN5	schlafen family member 5	-0.633	4.574
8006594	CCL18	C-C motif chemokine ligand 18	-2.117	2.819
8006608	CCL4L1///CCL4L2///CCL4///CCL4L1	C-C motif chemokine ligand 4 like 1///C-C motif chemokine ligand 4 like 2///C-C motif chemokine ligand 4///C-C motif chemokine ligand 4 like 1	-0.862	2.048
8006621	CCL4L1///CCL4L2///CCL4///CCL4L1	C-C motif chemokine ligand 4 like 1///C-C motif chemokine ligand 4 like 2///C-C motif chemokine ligand 4///C-C motif chemokine ligand 4 like 1	-0.955	2.117
8006655	DHRS11	dehydrogenase/reductase 11	0.908	8.276
8006681	LHX1	LIM homeobox 1	1.505	17.178
8006736	DUSP14	dual specificity phosphatase 14	-0.554	3.775
8006906	ERBB2	erb-b2 receptor tyrosine kinase 2	1.101	4.278
8006940	GRB7	growth factor receptor bound protein 7	0.939	6.44
8007071	CDC6	cell division cycle 6	-1.318	5.859
8007154	FKBP10	FK506 binding protein 10	-1.643	4.859
8007188	CNP	2',3'-cyclic nucleotide 3' phosphodiesterase	0.507	5.215
8007363	WNK4	WNK lysine deficient protein kinase 4	2.222	13.353
8007388	CNTD1	cyclin N-terminal domain containing 1	0.757	5.59
8007429	G6PC	glucose-6-phosphatase catalytic subunit	2.683	3.585
8007493	ARL4D	ADP ribosylation factor like GTPase 4D	1.417	14.161
8007643	MEIOC	meiosis specific with coiled-coil domain	0.553	6.667
8007757	FMNL1	formin like 1	-0.747	4.131
8007919	LRRC37A2///LRRC37A6P///LRRC37A3///LRRC37A4P///LRRC37A	leucine rich repeat containing 37 member A2///leucine rich repeat containing 37 member A6, pseudogene///leucine rich repeat containing 37 member A3///leucine rich repeat containing 37 member A4, pseudogene///leucine rich repeat containing 37A	0.562	2.74
8007990			-0.586	2.37
8008172	B4GALNT2	beta-1,4-N-acetyl-galactosaminyltransferase 2	1.347	7.903
8008185	ABI3	ABI family member 3	-0.794	6.374
8008321	ACSF2	acyl-CoA synthetase family member 2	2.63	8.426
8008372	EPN3	epsin 3	0.615	9.988
8008454	ABCC3	ATP binding cassette subfamily C member 3	-1.645	9.059
8008646	SCPEP1	serine carboxypeptidase 1	0.852	4.824
8008682	MSI2	musashi RNA binding protein 2	0.872	6.599
8008706	DYNLL2	dynein light chain LC8-type 2	0.645	6.507
8008784	PRR11	proline rich 11	-1.321	8.128
8008795	SMG8	SMG8, nonsense mediated mRNA decay factor	-0.582	5.421
8008885	MIR21	microRNA 21	-0.935	2.173
8008900	CA4	carbonic anhydrase 4	0.746	4.188
8009145	KCNH6	potassium voltage-gated channel subfamily H member 6	0.958	4.961
8009243	MILR1///MILR1	mast cell immunoglobulin like receptor 1///mast cell immunoglobulin like receptor 1	-0.847	4.178
8009353	PITPNC1	phosphatidylinositol transfer protein, cytoplasmic 1	-0.964	3.261
8009417	KPNA2	karyopherin subunit alpha 2	-0.599	2.609
8009502	KCNJ2	potassium voltage-gated channel subfamily J member 2	-1.402	4.187
8009515	LINC01152	long intergenic non-protein coding RNA 1152	-0.929	2.161
8009653	CD300A	CD300a molecule	-1.016	6.696
8009666	RAB37	RAB37, member RAS oncogene family	-0.731	3.782
8009746	SLC16A5	solute carrier family 16 member 5	1.615	12.859
8009844	LLGL2	LLGL2, scribble cell polarity complex component	1.196	8.443
8009929	SMIM5	small integral membrane protein 5	1.239	15.015
8010161	SEPT9	septin 9	-0.759	7.266
8010248	AFMID	arylformamidase	0.865	7.947
8010673	SLC25A10	solute carrier family 25 member 10	0.752	3.037
8010770	SLC16A3	solute carrier family 16 member 3	-0.751	7.931
8010841	FN3K	fructosamine 3 kinase	1.045	4.717
8010915	FAM101B	family with sequence similarity 101 member B	-1.02	3.448
8011093	SLC43A2	solute carrier family 43 member 2	0.577	2.889
8011112			0.639	3.598
8011245	TSR1	TSR1, ribosome maturation factor	-0.515	3.992
8011480	CAMKK1	calcium/calmodulin dependent protein kinase kinase 1	-0.526	5.695
8011671	GGT6	gamma-glutamyltransferase 6	2.011	20.803
8011713	CXCL16	C-X-C motif chemokine ligand 16	-0.821	4.002
8011826	SCIMP	SLP adaptor and CSK interacting membrane protein	-1.282	4.961
8012197	TMEM256-PLSCR3///PLSCR3	TMEM256-PLSCR3 readthrough (NMD candidate)///phospholipid scramblase 3	-0.513	6.015
8012247	SAT2	spermidine/spermine N1-acetyltransferase family member 2	1.122	6.554
8012257	TP53	tumor protein p53	-0.552	6.038
8012403	AURKB	aurora kinase B	-0.558	3.075
8012450	SLC25A35	solute carrier family 25 member 35	0.813	8.541
8012464	LOC100128288	uncharacterized LOC100128288	0.519	3.766
8012475	MYH10	myosin, heavy chain 10, non-muscle	1.387	3.882
8012558	PIK3R5	phosphoinositide-3-kinase regulatory subunit 5	-0.918	7.582
8012896	PMP22	peripheral myelin protein 22	-0.725	2.733
8013109			-0.531	5.139
8013112	RASD1	ras related dexamethasone induced 1	1.36	4.497
8013157	TOM1L2	target of myb1 like 2 membrane trafficking protein	0.665	5.693
8013159	TOM1L2	target of myb1 like 2 membrane trafficking protein	0.619	4.383
8013243	SHMT1	serine hydroxymethyltransferase 1	0.745	2.13
8013319	GRAP	GRB2-related adaptor protein	-0.831	5.132
8013354			0.919	2.839
8013364	SLC47A2	solute carrier family 47 member 2	2.819	13.208
8013450	LGALS9C///LGALS9B///LGALS9	galectin 9C///galectin 9B///galectin 9	-1.172	4.927
8013521			0.922	2.169
8013525			0.642	4.395
8013622	SGK494///SPAG5	uncharacterized serine/threonine-protein kinase SgK494///sperm associated antigen 5	1.018	9.976
8013660	ALDOC	aldolase, fructose-bisphosphate C	-1.645	7.184
8013671	SPAG5	sperm associated antigen 5	1.117	2.98
8013771	TLCD1	TLC domain containing 1	0.754	3.404
8014025	TMIGD1	transmembrane and immunoglobulin domain containing 1	0.543	3.928
8014037	CRLF3	cytokine receptor like factor 3	-0.668	4.392
8014063	EVI2B	ecotropic viral integration site 2B	-1.398	5.928
8014066	EVI2A	ecotropic viral integration site 2A	-1.262	5.077
8014081	UTP6	UTP6, small subunit processome component	-0.501	5.133
8014233	SLFN11	schlafen family member 11	-1.571	7.914
8014241	SLFN12	schlafen family member 12	-0.797	7.276
8014248	SLFN13	schlafen family member 13	-1.638	7.627
8014257	SLFN12L	schlafen family member 12 like	-1.081	4.998
8014316	CCL5	C-C motif chemokine ligand 5	-1.573	3.629
8014664			-0.524	2.356
8014706	PCGF2	polycomb group ring finger 2	0.721	5.694
8014768	PLXDC1	plexin domain containing 1	-1.581	6.728
8014891	IKZF3	IKAROS family zinc finger 3	-1.189	2.316
8014974	TOP2A	topoisomerase (DNA) II alpha	-2	8.418
8015016	TNS4	tensin 4	0.916	13.268
8015031	CCR7	C-C motif chemokine receptor 7	-0.681	2.355
8015412	JUP	junction plakoglobin	0.741	3.506
8015460	ACLY	ATP citrate lyase	-1.022	9.758
8015635	PTRF	polymerase I and transcript release factor	-0.613	2.69
8015712	COA3	cytochrome c oxidase assembly factor 3	0.547	3.405
8015769	BRCA1	BRCA1, DNA repair associated	-0.792	6.063
8015827	SOST	sclerostin	0.533	4.799
8015991	SLC4A1	solute carrier family 4 member 1 (Diego blood group)	3.806	26.465
8016018	SLC25A39	solute carrier family 25 member 39	0.665	9.795
8016094	GJC1	gap junction protein gamma 1	-1.546	5.019
8016194	MAP3K14	mitogen-activated protein kinase kinase kinase 14	-0.6	4.954
8016245	LRRC37A2///LRRC37A6P///LRRC37A3///LRRC37A4P///LRRC37A	leucine rich repeat containing 37 member A2///leucine rich repeat containing 37 member A6, pseudogene///leucine rich repeat containing 37 member A3///leucine rich repeat containing 37 member A4, pseudogene///leucine rich repeat containing 37A	0.586	2.944
8016259	LRRC37A2///LRRC37A3///LRRC37A	leucine rich repeat containing 37 member A2///leucine rich repeat containing 37 member A3///leucine rich repeat containing 37A	0.604	4.005
8016371	SCRN2	secernin 2	0.639	3.995
8016387	PRR15L	proline rich 15 like	1.423	3.806
8016414	SKAP1	src kinase associated phosphoprotein 1	0.796	2.104
8016438	HOXB2	homeobox B2	0.808	2.048
8016444	HOXB3	homeobox B3	1.078	6.78
8016455	MIR10A	microRNA 10a	0.628	6.173
8016457	HOXB5	homeobox B5	1.289	11.863
8016463	HOXB6	homeobox B6	1.549	11.475
8016473	HOXB8	homeobox B8	1.493	14.254
8016476	HOXB9	homeobox B9	1.884	10.867
8016552	PHB	prohibitin	0.657	6.245
8016646	COL1A1	collagen type I alpha 1 chain	-1.467	2.7
8016808	CA10	carbonic anhydrase 10	1.806	18.392
8016994	RNF43	ring finger protein 43	1.301	8.643
8017143	PTRH2	peptidyl-tRNA hydrolase 2	-0.505	5.916
8017162	RNFT1	ring finger protein, transmembrane 1	-0.54	3.855
8017210	LOC653653///AP1S2	adaptor related protein complex 1 sigma 2 subunit pseudogene///adaptor related protein complex 1 sigma 2 subunit	-0.731	4.101
8017262	BRIP1	BRCA1 interacting protein C-terminal helicase 1	-1.59	9.356
8017599	PECAM1	platelet and endothelial cell adhesion molecule 1	-0.867	5.484
8017619	PECAM1	platelet and endothelial cell adhesion molecule 1	-1.018	2.689
8017688	LRRC37A2///LRRC37A6P///LRRC37A3///LRRC37A4P///LRRC37A///LRRC37A2	leucine rich repeat containing 37 member A2///leucine rich repeat containing 37 member A6, pseudogene///leucine rich repeat containing 37 member A3///leucine rich repeat containing 37 member A4, pseudogene///leucine rich repeat containing 37A///leucine rich repeat containing 37 member A2	0.532	4.481
8017711	GNA13///GNA13	G protein subunit alpha 13///G protein subunit alpha 13	-0.597	7.687
8017867	FAM20A	family with sequence similarity 20 member A	0.872	2.182
8017885	ABCA8	ATP binding cassette subfamily A member 8	1.911	4.774
8017927	ABCA9	ATP binding cassette subfamily A member 9	0.901	3.057
8017964	ABCA6	ATP binding cassette subfamily A member 6	1.204	3.284
8018006	ABCA10	ATP binding cassette subfamily A member 10	0.521	2.324
8018177	CD300C	CD300c molecule	-0.616	3.757
8018731	RHBDF2	rhomboid 5 homolog 2	-0.98	9.492
8018754	CYGB	cytoglobin	-0.871	2.817
8018761	ST6GALNAC2	ST6 N-acetylgalactosaminide alpha-2,6-sialyltransferase 2	1.765	4.237
8018849	TK1	thymidine kinase 1	-0.616	2.21
8019250	P4HB	prolyl 4-hydroxylase subunit beta	-0.842	8.479
8019280	PCYT2	phosphate cytidylyltransferase 2, ethanolamine	0.954	5.993
8019357	DCXR	dicarbonyl and L-xylulose reductase	1.623	10.413
8019643	DOC2B	double C2 domain beta	0.797	3.343
8019649			-0.524	2.356
8019651	CCL4L1///CCL4L2///CCL4///CCL4L1	C-C motif chemokine ligand 4 like 1///C-C motif chemokine ligand 4 like 2///C-C motif chemokine ligand 4///C-C motif chemokine ligand 4 like 1	-0.955	2.117
8019669	GCGR	glucagon receptor	0.885	14.159
8019737	KPNA2	karyopherin subunit alpha 2	-0.591	2.64
8019762	P4HB	prolyl 4-hydroxylase subunit beta	-0.902	8.786
8019778	PCYT2	phosphate cytidylyltransferase 2, ethanolamine	0.989	5.973
8019804	ROCK1P1	Rho associated coiled-coil containing protein kinase 1 pseudogene 1	-0.631	2.382
8019831	CLUL1	clusterin like 1	1.4	14.464
8019842	TYMS	thymidylate synthetase	-1.618	13.763
8019857	NDC80	NDC80, kinetochore complex component	-1.177	7.142
8019912	EMILIN2	elastin microfibril interfacer 2	-0.897	3.403
8019954	DLGAP1-AS1	DLGAP1 antisense RNA 1	0.806	6.631
8019988	PTPRM	protein tyrosine phosphatase, receptor type M	-0.651	4.156
8020025			-0.541	2.019
8020037	MTCL1	microtubule crosslinking factor 1	-0.831	4.319
8020090	TWSG1	twisted gastrulation BMP signaling modulator 1	0.653	4.21
8020100	RALBP1	ralA binding protein 1	0.599	5.511
8020110	RAB31	RAB31, member RAS oncogene family	-0.737	3.499
8020220	TUBB6	tubulin beta 6 class V	-0.557	4.696
8020308	LDLRAD4	low density lipoprotein receptor class A domain containing 4	-0.545	2.806
8020806	RNF125	ring finger protein 125	-1.048	3.405
8020878	MAPRE2	microtubule associated protein RP/EB family member 2	-0.837	3.604
8020903	GALNT1	polypeptide N-acetylgalactosaminyltransferase 1	-0.756	5.488
8020973	FHOD3	formin homology 2 domain containing 3	1.204	7.035
8021047	SETBP1	SET binding protein 1	0.652	5.386
8021058	SLC14A2	solute carrier family 14 member 2	2.004	10.993
8021081	SLC14A1	solute carrier family 14 member 1 (Kidd blood group)	1.727	4.09
8021101	HAUS1	HAUS augmin like complex subunit 1	-0.52	2.93
8021120	RNF165	ring finger protein 165	-0.695	3.077
8021131	KATNAL2	katanin catalytic subunit A1 like 2	0.698	5.427
8021169	LIPG	lipase G, endothelial type	0.992	2.635
8021187	SKA1	spindle and kinetochore associated complex subunit 1	-0.643	3.665
8021199	MAPK4	mitogen-activated protein kinase 4	1.037	11.276
8021245	DCC	DCC netrin 1 receptor	0.57	3.4
8021286	C18orf54	chromosome 18 open reading frame 54	-0.874	4.624
8021376	NEDD4L	neural precursor cell expressed, developmentally down-regulated 4-like, E3 ubiquitin protein ligase	1.23	5.19
8021442	ZNF532	zinc finger protein 532	-0.624	3.015
8021653	SERPINB8	serpin family B member 8	-0.944	5.226
8021685	CCDC102B	coiled-coil domain containing 102B	-1.075	3.55
8021741	CNDP1	carnosine dipeptidase 1	0.541	3.077
8022085	DLGAP1	DLG associated protein 1	0.572	4.958
8022283	PIEZO2	piezo type mechanosensitive ion channel component 2	-1.718	4.885
8022295	PIEZO2	piezo type mechanosensitive ion channel component 2	-1.468	3.56
8022310	PIEZO2	piezo type mechanosensitive ion channel component 2	-1.379	3.841
8022356	SPIRE1	spire type actin nucleation factor 1	-0.694	4.684
8022418			-0.555	5.745
8022531	NPC1	NPC intracellular cholesterol transporter 1	-0.612	2.293
8022646	KCTD1	potassium channel tetramerization domain containing 1	1.476	11.713
8022674	CDH2	cadherin 2	-1.076	8.729
8022761			0.527	4.698
8022817	KLHL14	kelch like family member 14	1.351	9.029
8023063	ATP5A1	ATP synthase, H+ transporting, mitochondrial F1 complex, alpha subunit 1, cardiac muscle	0.94	7.285
8023121	ST8SIA5	ST8 alpha-N-acetyl-neuraminide alpha-2,8-sialyltransferase 5	0.661	9.219
8023259	SNORD58A	small nucleolar RNA, C/D box 58A	-0.641	2.054
8023267	MYO5B	myosin VB	0.854	2.131
8023361	MRO	maestro	0.709	4.109
8023415	TCF4	transcription factor 4	-0.847	3.577
8023466	FECH	ferrochelatase	0.977	9.065
8023497	ATP8B1	ATPase phospholipid transporting 8B1	0.825	2.346
8023575	CCBE1	collagen and calcium binding EGF domains 1	0.974	4.759
8023598	RNF152	ring finger protein 152	1.24	3.676
8023995	FSTL3	follistatin like 3	-0.99	2.635
8024013	MISP	mitotic spindle positioning	0.636	2.808
8024062	CFD	complement factor D	-0.507	2.244
8024170	ARHGAP45	Rho GTPase activating protein 45	-0.546	2.778
8024323	REEP6	receptor accessory protein 6	1.089	8.584
8024572	GNA15	G protein subunit alpha 15	-0.555	2.696
8024676	GIPC3	GIPC PDZ domain containing family member 3	-0.593	2.306
8024687	TJP3	tight junction protein 3	0.942	9.637
8024792	EBI3	Epstein-Barr virus induced 3	-0.733	2.961
8024900	UHRF1	ubiquitin like with PHD and ring finger domains 1	-1.083	5.312
8024966	RPL36	ribosomal protein L36	-0.5	6.464
8025004	CAPS	calcyphosine	0.618	6.572
8025053	TNFSF9	tumor necrosis factor superfamily member 9	-0.566	4.202
8025076	VAV1	vav guanine nucleotide exchange factor 1	-0.934	3.43
8025103	ADGRE1	adhesion G protein-coupled receptor E1	-0.9	3.908
8025402	ANGPTL4	angiopoietin like 4	-3.702	25.481
8025601	ICAM1	intercellular adhesion molecule 1	-1.162	5.182
8025828	LDLR	low density lipoprotein receptor	0.93	2.664
8025978	ZNF763	zinc finger protein 763	0.548	2.005
8025984	ZNF844	zinc finger protein 844	0.542	2.006
8026051	RNASEH2A	ribonuclease H2 subunit A	-0.52	5.442
8026090	GCDH	glutaryl-CoA dehydrogenase	0.686	10.433
8026272	IL27RA	interleukin 27 receptor subunit alpha	-0.694	2.967
8026300	ADGRE5	adhesion G protein-coupled receptor E5	-0.862	4.804
8026456	CYP4F3	cytochrome P450 family 4 subfamily F member 3	1.614	3.626
8026579	TMEM38A	transmembrane protein 38A	0.732	10.214
8026638	MYO9B	myosin IXB	-0.839	8.359
8026806	COLGALT1	collagen beta(1-O)galactosyltransferase 1	-1.163	11.819
8026915	ARRDC2	arrestin domain containing 2	-1.111	4.689
8027354	RPSAP58	ribosomal protein SA pseudogene 58	0.704	4.707
8027701	GRAMD1A	GRAM domain containing 1A	-0.641	7.918
8027748	FXYD3	FXYD domain containing ion transport regulator 3	0.721	3.76
8027778	FXYD5	FXYD domain containing ion transport regulator 5	-0.982	8.06
8027938	UPK1A	uroplakin 1A	0.94	3.309
8028104	HCST	hematopoietic cell signal transducer	-0.718	2.852
8028600	NCCRP1	non-specific cytotoxic cell receptor protein 1 homolog (zebrafish)	0.566	3.163
8028656	PLEKHG2	pleckstrin homology and RhoGEF domain containing G2	-0.636	3.444
8028872	LTBP4	latent transforming growth factor beta binding protein 4	0.623	2.091
8028955	CYP2B7P	cytochrome P450 family 2 subfamily B member 7, pseudogene	1.028	2.998
8028963	CYP2B6	cytochrome P450 family 2 subfamily B member 6	3.272	13.207
8029006	AXL	AXL receptor tyrosine kinase	-1.053	7.286
8029056	TMEM91	transmembrane protein 91	-1.567	4.982
8029129	RPS19	ribosomal protein S19	-0.542	5.762
8029476	CBLC	Cbl proto-oncogene C	0.602	5.796
8029489	BCAM	basal cell adhesion molecule (Lutheran blood group)	1.581	7.141
8029536	APOC1	apolipoprotein C1	-2.236	6.64
8029617	GEMIN7	gem nuclear organelle associated protein 7	-0.551	4.45
8029907	C5AR1	complement component 5a receptor 1	-0.692	2.102
8029950	EHD2	EH domain containing 2	-1.412	11.066
8030007	EMP3	epithelial membrane protein 3	-0.847	6.826
8030078	SPHK2	sphingosine kinase 2	0.553	8.922
8030277	CD37	CD37 molecule	-1.149	5.072
8030582	MYH14	myosin, heavy chain 14, non-muscle	0.546	2.794
8030782	SIGLEC9	sialic acid binding Ig like lectin 9	-0.709	4.567
8030804	CD33	CD33 molecule	-0.583	2.412
8030866	FPR3	formyl peptide receptor 3	-1.694	9.271
8031047	MYADM	myeloid associated differentiation marker	-0.573	2.593
8031213	LILRA1	leukocyte immunoglobulin like receptor A1	-0.674	3.3
8031223	LILRB1	leukocyte immunoglobulin like receptor B1	-1.104	6.104
8031238	LILRB4	leukocyte immunoglobulin like receptor B4	-1.546	7.193
8031293	KIR2DS2///KIR3DL3///KIR3DS1///KIR3DL2///KIR3DL1///KIR2DS4///KIR2DS1///KIR2DL3///KIR2DL2///KIR2DL1///KIR3DS1///KIR3DL2///KIR3DL1	killer cell immunoglobulin like receptor, two Ig domains and short cytoplasmic tail 2///killer cell immunoglobulin like receptor, three Ig domains and long cytoplasmic tail 3///killer cell immunoglobulin like receptor, three Ig domains and short cytoplasmic tail 1///killer cell immunoglobulin like receptor, three Ig domains and long cytoplasmic tail 2///killer cell immunoglobulin like receptor, t…	-0.874	3.572
8031398	NLRP2	NLR family pyrin domain containing 2	0.524	4.587
8031632	ZNF542P	zinc finger protein 542, pseudogene	0.54	2.415
8031646	ZNF667-AS1	ZNF667 antisense RNA 1 (head to head)	1.531	3.415
8031659	ZFP28	ZFP28 zinc finger protein	0.62	5.494
8031933	RPS5	ribosomal protein S5	-0.669	7.364
8032410	MOB3A	MOB kinase activator 3A	-0.716	7.053
8032509	GNG7	G protein subunit gamma 7	0.871	8.823
8032588	SMIM24	small integral membrane protein 24	1.234	3.635
8032804	SH3GL1	SH3 domain containing GRB2 like 1, endophilin A2	-0.683	3.765
8032863	MYDGF	myeloid derived growth factor	-0.556	4.809
8032871	DPP9	dipeptidyl peptidase 9	-0.965	9.164
8032909	PLIN3	perilipin 3	-0.7	2.169
8033043	FUT6	fucosyltransferase 6	1.532	3.858
8033054	FUT3	fucosyltransferase 3 (Lewis blood group)	1.05	8.549
8033207	DENND1C	DENN domain containing 1C	-0.754	4.076
8033241	CD70	CD70 molecule	-1.315	3.375
8033257	C3	complement component 3	-2.491	12.784
8033332	ADGRE4P	adhesion G protein-coupled receptor E4, pseudogene	-0.553	2.611
8033605	MYO1F	myosin IF	-1.12	5.599
8033912	DNMT1	DNA (cytosine-5-)-methyltransferase 1	-0.567	4.901
8033987	ICAM3	intercellular adhesion molecule 3	-0.877	4.941
8034084	AP1M2	adaptor related protein complex 1 mu 2 subunit	2.028	20.022
8034122	SPC24	SPC24, NDC80 kinetochore complex component	-0.58	4.159
8034151	DOCK6	dedicator of cytokinesis 6	-0.559	2.008
8034227	RGL3	ral guanine nucleotide dissociation stimulator like 3	0.947	5.636
8034320	ZNF433	zinc finger protein 433	0.723	2.855
8034326			1.022	3.418
8034420	MAN2B1	mannosidase alpha class 2B member 1	-0.732	3.781
8034521	HOOK2	hook microtubule tethering protein 2	0.535	3.175
8034565	DNASE2	deoxyribonuclease 2, lysosomal	-0.598	3.438
8034772	ASF1B	anti-silencing function 1B histone chaperone	-1.087	5.393
8034783	ADGRL1	adhesion G protein-coupled receptor L1	0.76	4.944
8034821	PTGER1	prostaglandin E receptor 1	0.632	7.487
8034873	ADGRE2	adhesion G protein-coupled receptor E2	-1.33	5.897
8035050	RASAL3	RAS protein activator like 3	-0.658	3.429
8035083	CYP4F2	cytochrome P450 family 4 subfamily F member 2	2.388	7.589
8035201	CPAMD8	C3 and PZP like, alpha-2-macroglobulin domain containing 8	1.191	13.223
8035297	PLVAP	plasmalemma vesicle associated protein	-1.098	4.804
8035304	BST2	bone marrow stromal cell antigen 2	-1.036	6.313
8035351	JAK3	Janus kinase 3	-1.02	4.179
8035380	IL12RB1	interleukin 12 receptor subunit beta 1	-0.531	2.433
8035456	LRRC25	leucine rich repeat containing 25	-0.958	3.748
8035465	ISYNA1	inositol-3-phosphate synthase 1	0.687	2.327
8035628	NR2C2AP	nuclear receptor 2C2 associated protein	-0.552	5.076
8035714	GMIP	GEM interacting protein	-0.791	4.752
8035789	ZNF826P	zinc finger protein 826, pseudogene	-1.545	4.653
8035813	ZNF43	zinc finger protein 43	-0.575	3.641
8035825	ZNF676	zinc finger protein 676	1.555	3.3
8035838	ZNF724	zinc finger protein 724	-0.88	3.525
8035847	ZNF675	zinc finger protein 675	-0.583	2.524
8035941	SLC7A9	solute carrier family 7 member 9	1.041	2.525
8036010	PEPD	peptidase D	1.08	4.132
8036055	LGI4	leucine rich repeat LGI family member 4	-1.405	2.347
8036079	DMKN	dermokine	0.76	2.241
8036155	PRODH2	proline dehydrogenase 2	1.815	7.379
8036176	NPHS1	NPHS1, nephrin	1.286	9.555
8036224	TYROBP	TYRO protein tyrosine kinase binding protein	-1.211	6.731
8036232	SYNE4	spectrin repeat containing nuclear envelope family member 4	0.724	10.475
8036318	ZNF566	zinc finger protein 566	-0.553	2.388
8036676	FBXO17	F-box protein 17	-0.776	3.673
8036710	GMFG	glia maturation factor gamma	-1.445	12.622
8036835	CNTD2	cyclin N-terminal domain containing 2	0.625	6.331
8037005	TGFB1	transforming growth factor beta 1	-1.244	7.951
8037023	EXOSC5	exosome component 5	-0.573	4.736
8037103	GRIK5	glutamate ionotropic receptor kainate type subunit 5	1.101	10.561
8037205	CEACAM1	carcinoembryonic antigen related cell adhesion molecule 1	1.171	2.529
8037363	CADM4	cell adhesion molecule 4	1.089	13.208
8037374	PLAUR	plasminogen activator, urokinase receptor	-0.842	3.701
8037563	PPP1R13L	protein phosphatase 1 regulatory subunit 13 like	-0.591	4.091
8037614	GPR4	G protein-coupled receptor 4	-0.825	3.739
8037767	PNMAL1	paraneoplastic Ma antigen family like 1	0.742	4.361
8038029	CARD8	caspase recruitment domain family member 8	-0.548	4.117
8038261	GYS1	glycogen synthase 1	-0.824	6.96
8038326	SLC6A16	solute carrier family 6 member 16	1.125	7.859
8038343			0.511	4.15
8038487	IL4I1///NUP62	interleukin 4 induced 1///nucleoporin 62	-0.659	5.438
8038577	ASPDH	aspartate dehydrogenase domain containing	1.177	6.516
8038633	KLK1	kallikrein 1	1.81	11.646
8038683	KLK6	kallikrein related peptidase 6	1.783	8.467
8038695	KLK7	kallikrein related peptidase 7	1.337	10.599
8038824	SIGLEC10	sialic acid binding Ig like lectin 10	-1.069	5.452
8038899	FPR1	formyl peptide receptor 1	-0.924	3.857
8038925	ZNF615	zinc finger protein 615	-0.573	2.162
8038949	ZNF841	zinc finger protein 841	-0.682	2.296
8039006	ZNF320	zinc finger protein 320	-1.049	3.098
8039144	TMC4	transmembrane channel like 4	1.752	7.186
8039164			0.567	3.452
8039196	LILRB3	leukocyte immunoglobulin like receptor B3	-0.865	6.126
8039212	LILRB2	leukocyte immunoglobulin like receptor B2	-0.869	4.894
8039257	LAIR1	leukocyte associated immunoglobulin like receptor 1	-1.504	5.619
8039586	ZNF582	zinc finger protein 582	0.52	5.829
8039607	ZIM2///PEG3	zinc finger imprinted 2///paternally expressed 3	0.859	8.569
8039687	ZNF552	zinc finger protein 552	0.546	4.877
8039928	FAM72A///FAM72D///FAM72B	family with sequence similarity 72 member A///family with sequence similarity 72 member D///family with sequence similarity 72 member B	-0.748	5.239
8040036	RPS7	ribosomal protein S7	-0.558	3.681
8040053	ALLC	allantoicase	0.904	9.217
8040190	GRHL1	grainyhead like transcription factor 1	0.785	4.911
8040223	RRM2	ribonucleotide reductase regulatory subunit M2	-1.701	7.536
8040238	HPCAL1	hippocalcin like 1	-1.23	7.187
8040249	ATP6V1C2	ATPase H+ transporting V1 subunit C2	3.482	25.99
8040419	MYCN	v-myc avian myelocytomatosis viral oncogene neuroblastoma derived homolog	0.667	4.429
8040430	VSNL1	visinin like 1	1.28	2.44
8040440	GEN1	GEN1, Holliday junction 5' flap endonuclease	-0.573	3.007
8040458	KCNS3	potassium voltage-gated channel modifier subfamily S member 3	-0.639	3.123
8040695	KCNK3	potassium two pore domain channel subfamily K member 3	-1.609	2.921
8041027	MRPL33///MRPL33	mitochondrial ribosomal protein L33///mitochondrial ribosomal protein L33	0.504	5.201
8041225	EHD3	EH domain containing 3	0.809	2.464
8041422	RASGRP3	RAS guanyl releasing protein 3	-0.961	5.868
8041542	GALM	galactose mutarotase	0.714	2.857
8041561	MORN2	MORN repeat containing 2	0.589	2.503
8041570	TMEM178A	transmembrane protein 178A	2.184	20.36
8041763	PRKCE	protein kinase C epsilon	0.654	9.654
8041853	EPCAM	epithelial cell adhesion molecule	2.216	3.761
8041902	FOXN2	forkhead box N2	-0.613	4.451
8042310	SLC1A4	solute carrier family 1 member 4	-1.231	11.398
8042373	ETAA1	Ewing tumor associated antigen 1	-0.559	3.062
8042391	PLEK	pleckstrin	-1.37	3.297
8042416	ARHGAP25	Rho GTPase activating protein 25	-1.053	6.665
8042468	ANXA4	annexin A4	-1.319	13.552
8042519	PCYOX1	prenylcysteine oxidase 1	0.5	2.326
8042537	ATP6V1B1	ATPase H+ transporting V1 subunit B1	3.2	20.982
8042637	DYSF	dysferlin	-1.269	6.696
8042701	EMX1	empty spiracles homeobox 1	1.209	15.911
8042788	ACTG2	actin, gamma 2, smooth muscle, enteric	-2.085	4.84
8042830	MTHFD2	methylenetetrahydrofolate dehydrogenase (NADP+ dependent) 2, methenyltetrahydrofolate cyclohydrolase	-1.038	3.207
8042843	WDR54	WD repeat domain 54	-0.603	2.563
8042942	HK2	hexokinase 2	-2.367	9.603
8043022			0.571	3.831
8043100	TMSB10	thymosin beta 10	-1.203	14.774
8043236	GNLY	granulysin	-0.531	2.776
8043283	KDM3A	lysine demethylase 3A	-0.755	7.066
8043363	MIR4435-2HG///LINC00152	MIR4435-2 host gene///long intergenic non-protein coding RNA 152	-1.015	6.44
8043367	PLGLA///LPAL2///PLGLB1///PLGLB2///PLG	plasminogen-like A (pseudogene)///lipoprotein(a) like 2, pseudogene///plasminogen-like B1///plasminogen-like B2///plasminogen	0.667	2.72
8043489			1.407	13.699
8043504	MAL	mal, T-cell differentiation protein	3.45	9.084
8043522	PROM2	prominin 2	2.035	18.58
8043602	NCAPH	non-SMC condensin I complex subunit H	-0.96	5.975
8043621	ARID5A	AT-rich interaction domain 5A	-0.522	3.755
8043687	ANKRD36	ankyrin repeat domain 36	-0.788	3.452
8043697	ANKRD36BP2///ANKRD36C///ANKRD36///ANKRD36B	ankyrin repeat domain 36B pseudogene 2///ankyrin repeat domain 36C///ankyrin repeat domain 36///ankyrin repeat domain 36B	-0.591	2.493
8043835	C2orf15	chromosome 2 open reading frame 15	0.994	2.403
8043945	MAP4K4	mitogen-activated protein kinase kinase kinase kinase 4	-0.918	5.883
8044035	IL18R1///IL18R1	interleukin 18 receptor 1///interleukin 18 receptor 1	-0.684	2.167
8044049	IL18RAP	interleukin 18 receptor accessory protein	-0.596	2.723
8044067	SLC9A4	solute carrier family 9 member A4	3.05	25.562
8044080	SLC9A2	solute carrier family 9 member A2	2.353	23.31
8044133	NCK2	NCK adaptor protein 2	-0.793	5.269
8044143	C2orf40	chromosome 2 open reading frame 40	1.385	2.642
8044149	PLGLA///PLGLB1///PLGLB2///PLG	plasminogen-like A (pseudogene)///plasminogen-like B1///plasminogen-like B2///plasminogen	1.647	5.913
8044212	SULT1C2	sulfotransferase family 1C member 2	1.489	3.234
8044258	LIMS1	LIM zinc finger domain containing 1	-0.509	4.002
8044346	LINC01123///LINC01106	long intergenic non-protein coding RNA 1123///long intergenic non-protein coding RNA 1106	0.648	2.837
8044440	FBLN7	fibulin 7	-0.713	2.129
8044640	PGM5P2///PGM5	phosphoglucomutase 5 pseudogene 2///phosphoglucomutase 5	0.52	4.116
8044766	INSIG2	insulin induced gene 2	-0.974	7.093
8044818	CFAP221	cilia and flagella associated protein 221	1.252	6.139
8044849	PTPN4	protein tyrosine phosphatase, non-receptor type 4	0.741	5.704
8044880			0.593	3.727
8044882	EPB41L5	erythrocyte membrane protein band 4.1 like 5	1.292	4.457
8044927	INHBB///INHBB	inhibin beta B subunit///inhibin beta B subunit	-0.811	3.309
8045009	GYPC	glycophorin C (Gerbich blood group)	-0.592	3.747
8045018	PROC	protein C, inactivator of coagulation factors Va and VIIIa	1.374	6.346
8045030	MYO7B	myosin VIIB	1.069	2.344
8045148	LOC101928697///MZT2A	uncharacterized LOC101928697///mitotic spindle organizing protein 2A	-0.594	2.732
8045291	TUBA3D///TUBA3E///TUBA3C	tubulin alpha 3d///tubulin alpha 3e///tubulin alpha 3c	-0.594	2.865
8045563	ARHGAP15	Rho GTPase activating protein 15	-1.065	4.71
8045664	LYPD6B	LY6/PLAUR domain containing 6B	1.448	13.807
8045674	LYPD6	LY6/PLAUR domain containing 6	0.528	3.692
8045688	TNFAIP6	TNF alpha induced protein 6	-4.375	8.722
8045697	RIF1	replication timing regulatory factor 1	-0.587	3.457
8045768	ARL6IP6	ADP ribosylation factor like GTPase 6 interacting protein 6	-0.742	4.609
8045804			1.029	3.179
8045848	UPP2	uridine phosphorylase 2	2.325	17.617
8045860	PKP4	plakophilin 4	0.588	2.334
8045933	TANK	TRAF family member associated NFKB activator	-0.547	5.177
8046018			1.782	15.496
8046020	SCN2A	sodium voltage-gated channel alpha subunit 2	2.731	14.129
8046048	CSRNP3	cysteine and serine rich nuclear protein 3	0.751	4.39
8046238	MYO3B	myosin IIIB	1.983	16.919
8046408	PDK1	pyruvate dehydrogenase kinase 1	-1.985	17.898
[truncated: 1,813 more rows]
