# Supplementary material for: Integrative Meta‐Analysis and WGCNA Reveal Candidate Diagnostic Hub Genes in Clear Cell Carcinoma
Source: Int J Cell Biol. 2026 Feb 2;2026:5567255. doi: 10.1155/ijcb/5567255 (PMC12865128; doi:10.1155/ijcb/5567255)
Supplement: Supplementary file 2 — Supporting Information 2 File S1 (A–L) Represent log2 (fold change) and p value of DEGs from GSE11024, GSE11151, GSE16441, GSE36895, GSE46699, GSE53000, GSE53757, GSE66270, GSE68417, GSE71963, GSE76351, and GSE168845 datasets. [file IJCB-2026-5567255-s002.zip › Supplementary file 1 E.tsv]

ID	Gene.symbol	Gene.title	log2(fold change)	-log10(Pvalue)
1053_at	RFC2	replication factor C subunit 2	-0.862	25.329
117_at	HSPA6	heat shock protein family A (Hsp70) member 6	-0.553	4.231
121_at	PAX8	paired box 8	0.807	13.14
1405_i_at	CCL5	C-C motif chemokine ligand 5	-1.926	14.984
1552256_a_at	SCARB1	scavenger receptor class B member 1	-2.965	29.809
1552263_at	MAPK1	mitogen-activated protein kinase 1	-0.594	18.303
1552264_a_at	MAPK1	mitogen-activated protein kinase 1	-0.969	18.424
1552274_at	PXK	PX domain containing serine/threonine kinase like	0.706	12.938
1552275_s_at	PXK	PX domain containing serine/threonine kinase like	0.604	9.993
1552277_a_at	MSANTD3	Myb/SANT DNA binding domain containing 3	-0.537	11.886
1552280_at	TIMD4	T-cell immunoglobulin and mucin domain containing 4	-0.781	10.471
1552281_at	SLC39A5	solute carrier family 39 member 5	0.924	8.788
1552302_at	TMEM106A	transmembrane protein 106A	1.433	11.83
1552303_a_at	TMEM106A	transmembrane protein 106A	0.557	4.973
1552312_a_at	MFAP3	microfibrillar associated protein 3	-0.892	14.281
1552316_a_at	GIMAP1	GTPase, IMAP family member 1	-0.961	10.761
1552318_at	GIMAP1	GTPase, IMAP family member 1	-0.605	7.312
1552362_a_at	LEAP2	liver enriched antimicrobial peptide 2	0.759	4.748
1552365_at	SCIN	scinderin	2.562	15.337
1552367_a_at	SCIN	scinderin	2.32	16.776
1552378_s_at	RDH10	retinol dehydrogenase 10 (all-trans)	0.55	7.784
1552386_at	GAPT	GRB2-binding adaptor protein, transmembrane	-0.615	10.324
1552455_at	PRUNE2	prune homolog 2	-0.918	5.969
1552477_a_at	IRF6	interferon regulatory factor 6	1.091	12.055
1552507_at	KCNE4	potassium voltage-gated channel subfamily E regulatory subunit 4	-1.177	18.652
1552508_at	KCNE4	potassium voltage-gated channel subfamily E regulatory subunit 4	-1.076	20.225
1552532_a_at	ATP6V1C2	ATPase H+ transporting V1 subunit C2	1.82	24.587
1552535_at	CLDN19	claudin 19	1.388	24.678
1552548_at	BSND	barttin CLCNK type accessory beta subunit	0.769	16.826
1552549_a_at	BSND	barttin CLCNK type accessory beta subunit	0.981	23.934
1552578_a_at	MYO3B	myosin IIIB	0.9	19.977
1552584_at	IL12RB1	interleukin 12 receptor subunit beta 1	-0.689	16.798
1552610_a_at	JAK1	Janus kinase 1	-1.018	13.454
1552611_a_at	JAK1	Janus kinase 1	-0.591	10.874
1552612_at	CDC42SE2	CDC42 small effector 2	-0.707	9.933
1552613_s_at	CDC42SE2	CDC42 small effector 2	-0.904	8.273
1552619_a_at	ANLN	anillin actin binding protein	-0.692	11
1552626_a_at	TMEM163	transmembrane protein 163	-0.52	5.868
1552628_a_at	HERPUD2	HERPUD family member 2	-0.682	9.564
1552648_a_at	TNFRSF10A	TNF receptor superfamily member 10a	-0.589	14.871
1552662_a_at	PCDHGB7	protocadherin gamma subfamily B, 7	-0.526	4.87
1552667_a_at	SH2D3C	SH2 domain containing 3C	-0.704	8.839
1552670_a_at	PPP1R3B	protein phosphatase 1 regulatory subunit 3B	-1.418	20.767
1552701_a_at	CARD16	caspase recruitment domain family member 16	-1.487	11.028
1552703_s_at	CARD16///CASP1	caspase recruitment domain family member 16///caspase 1	-2.027	25.669
1552713_a_at	SLC4A1	solute carrier family 4 member 1 (Diego blood group)	1.635	25.926
1552717_s_at	CEP170P1///CEP170	centrosomal protein 170 pseudogene 1///centrosomal protein 170	-0.681	18.362
1552721_a_at	FGF1	fibroblast growth factor 1	2.568	20.018
1552755_at	C9orf66	chromosome 9 open reading frame 66	1.735	12.519
1552757_s_at	C9orf66	chromosome 9 open reading frame 66	0.909	9.459
1552766_at	HS6ST2	heparan sulfate 6-O-sulfotransferase 2	1.211	26.815
1552767_a_at	HS6ST2	heparan sulfate 6-O-sulfotransferase 2	3.147	33.095
1552797_s_at	PROM2	prominin 2	3.16	30.967
1552798_a_at	TLR4	toll like receptor 4	-0.558	11.926
1552806_a_at	SIGLEC10	sialic acid binding Ig like lectin 10	-0.507	10.667
1552807_a_at	SIGLEC10	sialic acid binding Ig like lectin 10	-0.592	13.108
1552846_s_at	RAB42	RAB42, member RAS oncogene family	-0.658	6.581
1552880_at	SEC16B	SEC16 homolog B, endoplasmic reticulum export factor	-0.633	10.048
1552914_a_at	CD276	CD276 molecule	-0.546	13.707
1552977_a_at	CNPY3	canopy FGF signaling regulator 3	-0.827	18.936
1552978_a_at	SCAMP1	secretory carrier membrane protein 1	-0.521	3.69
1553030_a_at	SUOX	sulfite oxidase	0.726	13.588
1553043_a_at	CD300LF	CD300 molecule like family member f	-0.588	13.036
1553055_a_at	SLFN5	schlafen family member 5	-0.607	15.571
1553118_at	THEM4	thioesterase superfamily member 4	0.623	16.113
1553139_s_at	PLXNA3	plexin A3	-0.807	18.52
1553145_at	TAPT1-AS1	TAPT1 antisense RNA 1 (head to head)	0.611	5.879
1553147_at	RANBP3L	RAN binding protein 3 like	0.55	8.68
1553151_at	ATP6V0D2	ATPase H+ transporting V0 subunit d2	3.549	27.775
1553153_at	ATP6V0D2	ATPase H+ transporting V0 subunit d2	2.121	25.718
1553155_x_at	ATP6V0D2	ATPase H+ transporting V0 subunit d2	2.655	27.078
1553159_at	DNAH11	dynein axonemal heavy chain 11	-1.108	14.306
1553257_at	GAL3ST3	galactose-3-O-sulfotransferase 3	0.576	15.566
1553265_at	SLC23A3	solute carrier family 23 member 3	0.675	3.921
1553275_s_at			-0.553	6.485
1553297_a_at	CSF3R	colony stimulating factor 3 receptor	-0.577	16.624
1553313_s_at	SLC5A3	solute carrier family 5 member 3	0.737	7
1553319_at	OXGR1	oxoglutarate receptor 1	0.642	14.979
1553321_a_at	SULT1C4	sulfotransferase family 1C member 4	-1.154	8.796
1553392_at	LOC102724660///EFCAB3	uncharacterized LOC102724660///EF-hand calcium binding domain 3	-0.539	8.613
1553394_a_at	TFAP2B	transcription factor AP-2 beta	1.94	31.361
1553423_a_at	SLFN13	schlafen family member 13	-0.826	15.722
1553530_a_at	ITGB1	integrin subunit beta 1	-1.413	14.777
1553589_a_at	PDZK1IP1	PDZK1 interacting protein 1	0.606	1.754
1553613_s_at	FOXC1	forkhead box C1	1.66	16.988
1553678_a_at	ITGB1	integrin subunit beta 1	-1.34	13.787
1553681_a_at	PRF1	perforin 1	-0.534	12.286
1553715_s_at	MCRIP2	MAPK regulated corepressor interacting protein 2	0.518	4.654
1553729_s_at	LRRC43	leucine rich repeat containing 43	0.731	13.951
1553746_a_at	OTOGL	otogelin like	0.708	7.821
1553809_a_at	TMEM252	transmembrane protein 252	0.756	3.805
1553826_a_at	PRR35	proline rich 35	0.579	13.083
1553912_at	LINC00955	long intergenic non-protein coding RNA 955	0.559	12.259
1553960_at	SNX21	sorting nexin family member 21	0.591	3.716
1553962_s_at	RHOB	ras homolog family member B	-1.135	6.667
1553970_s_at	CEL	carboxyl ester lipase	1.691	26.819
1553976_a_at	DPCD	deleted in primary ciliary dyskinesia homolog (mouse)	-0.786	13.138
1553977_a_at	CYP39A1	cytochrome P450 family 39 subfamily A member 1	0.555	11.479
1553979_at	ZNF121	zinc finger protein 121	-0.541	5.727
1553989_a_at	ATP6V1C2	ATPase H+ transporting V1 subunit C2	1.659	29.396
1553994_at	NT5E	5'-nucleotidase ecto	0.5	3.812
1553997_a_at	ASPHD1	aspartate beta-hydroxylase domain containing 1	-0.683	9.91
1554006_a_at	LLGL2	LLGL2, scribble cell polarity complex component	0.698	16.333
1554007_at			0.519	3.677
1554018_at	GPNMB	glycoprotein nmb	-0.976	7.356
1554027_a_at	SLC4A4	solute carrier family 4 member 4	1.022	10.462
1554029_a_at	TTC37	tetratricopeptide repeat domain 37	-0.503	6.545
1554077_a_at	TMEM53	transmembrane protein 53	0.506	14.745
1554127_s_at	MSRB3	methionine sulfoxide reductase B3	-0.692	6.994
1554148_a_at	SLC33A1	solute carrier family 33 member 1	-0.545	8.731
1554153_a_at	PHF21A	PHD finger protein 21A	-0.581	20.132
1554195_a_at	C5orf46	chromosome 5 open reading frame 46	-1.263	8.685
1554199_at	PTPRO	protein tyrosine phosphatase, receptor type O	0.616	7.988
1554240_a_at	ITGAL	integrin subunit alpha L	-1.585	18.326
1554246_at	C1orf210	chromosome 1 open reading frame 210	0.692	6.57
1554260_a_at	FRYL	FRY like transcription coactivator	-0.756	17.069
1554285_at	HAVCR2	hepatitis A virus cellular receptor 2	-1.146	9.898
1554343_a_at	STAP1	signal transducing adaptor family member 1	0.722	12.517
1554375_a_at	NR1H4	nuclear receptor subfamily 1 group H member 4	-1.059	9.064
1554390_s_at	ACTR2	ARP2 actin related protein 2 homolog	-0.704	9.564
1554406_a_at	CLEC7A	C-type lectin domain family 7 member A	-0.63	16.878
1554452_a_at	HILPDA	hypoxia inducible lipid droplet associated	-4.065	31.468
1554462_a_at	DNAJB9	DnaJ heat shock protein family (Hsp40) member B9	-0.506	2.719
1554464_a_at	CRTAP	cartilage associated protein	-0.722	6.146
1554466_a_at	METTL26	methyltransferase like 26	-1.002	18.286
1554474_a_at	MOXD1	monooxygenase DBH like 1	0.662	3.093
1554479_a_at	CARD8	caspase recruitment domain family member 8	-0.941	15.794
1554508_at	PIK3AP1	phosphoinositide-3-kinase adaptor protein 1	-0.592	7.25
1554510_s_at	GHITM	growth hormone inducible transmembrane protein	0.626	4.611
1554571_at	APBB1IP	amyloid beta precursor protein binding family B member 1 interacting protein	-0.534	15.223
1554574_a_at	CYB5R3	cytochrome b5 reductase 3	-0.722	6.609
1554600_s_at	LMNA	lamin A/C	-0.901	8.728
1554606_at	CEP120	centrosomal protein 120	-0.631	16.561
1554627_a_at	ASCC1	activating signal cointegrator 1 complex subunit 1	-0.595	12.618
1554668_a_at	FAM151A	family with sequence similarity 151 member A	3.364	21.14
1554676_at	SRGN	serglycin	-0.632	5.988
1554678_s_at	HNRNPDL	heterogeneous nuclear ribonucleoprotein D like	-0.562	4.2
1554696_s_at	TYMS	thymidylate synthetase	-1.723	24.573
1554703_at	ARHGEF10	Rho guanine nucleotide exchange factor 10	-0.558	5.372
1554748_at	CLCNKB	chloride voltage-gated channel Kb	3.879	33.363
1554749_s_at	CLCNKB	chloride voltage-gated channel Kb	2.832	30.449
1554768_a_at	MAD2L1	MAD2 mitotic arrest deficient-like 1 (yeast)	-0.533	10.274
1554804_a_at	CLDN19	claudin 19	1.146	22.779
1554805_at	CLDN19	claudin 19	0.79	16.575
1554807_a_at	SPIRE1	spire type actin nucleation factor 1	-0.881	13.806
1554834_a_at	RASSF5	Ras association domain family member 5	-0.682	14.338
1554835_a_at	B3GNT5	UDP-GlcNAc:betaGal beta-1,3-N-acetylglucosaminyltransferase 5	-0.528	11.804
1554837_a_at	CYP4A22///CYP4A11	cytochrome P450 family 4 subfamily A member 22///cytochrome P450 family 4 subfamily A member 11	1.008	16.606
1554842_at	SLC12A1	solute carrier family 12 member 1	0.884	23.481
1554847_at	ATP6V1B1	ATPase H+ transporting V1 subunit B1	0.535	14.952
1554868_s_at	PCNP	PEST proteolytic signal containing nuclear protein	-0.62	7.322
1554899_s_at	FCER1G	Fc fragment of IgE receptor Ig	-2.467	24.005
1554931_at	CYP4A22///CYP4A11	cytochrome P450 family 4 subfamily A member 22///cytochrome P450 family 4 subfamily A member 11	0.916	13.524
1554938_a_at	ACOT11	acyl-CoA thioesterase 11	0.813	16.403
1554966_a_at	FILIP1L	filamin A interacting protein 1 like	-0.986	6.375
1554974_at	ACY3	aminoacylase 3	0.568	5.253
1555037_a_at	IDH1	isocitrate dehydrogenase (NADP(+)) 1, cytosolic	0.869	4.833
1555058_a_at	LPGAT1	lysophosphatidylglycerol acyltransferase 1	-0.56	5.984
1555106_a_at	CTDSPL2	CTD small phosphatase like 2	-0.628	9.8
1555112_a_at	CCDC181	coiled-coil domain containing 181	1.211	24.562
1555137_a_at	FGD6	FYVE, RhoGEF and PH domain containing 6	-0.695	12.044
1555154_a_at	QKI	QKI, KH domain containing RNA binding	-0.537	7.389
1555167_s_at	NAMPT	nicotinamide phosphoribosyltransferase	-1.17	14.757
1555175_a_at	PBLD	phenazine biosynthesis like protein domain containing	1.445	9.24
1555191_a_at	FHL5	four and a half LIM domains 5	-0.768	7.647
1555203_s_at	SLC44A4	solute carrier family 44 member 4	0.849	5.742
1555214_a_at	CLEC7A	C-type lectin domain family 7 member A	-0.518	11.963
1555216_a_at	LOC101060604///SLC7A5P2///SLC7A5P1	putative L-type amino acid transporter 1-like protein IMAA///solute carrier family 7 member 5 pseudogene 2///solute carrier family 7 member 5 pseudogene 1	0.841	13.221
1555229_a_at	C1S	complement component 1, s subcomponent	-1.797	10.345
1555233_at	RHOJ	ras homolog family member J	-0.96	11.581
1555234_a_at	RHOJ	ras homolog family member J	-0.524	14.025
1555241_at	C8orf59	chromosome 8 open reading frame 59	-0.897	14.773
1555247_a_at	RAPGEF6	Rap guanine nucleotide exchange factor 6	-0.987	13.739
1555252_a_at	TRPM3	transient receptor potential cation channel subfamily M member 3	0.537	6.704
1555269_a_at	ANO1	anoctamin 1	-0.762	14.801
1555310_a_at	PAK6	p21 (RAC1) activated kinase 6	1.016	31.541
1555326_a_at	ADAM9	ADAM metallopeptidase domain 9	-1.125	13.906
1555349_a_at	ITGB2	integrin subunit beta 2	-2.196	30.736
1555355_a_at	ETS1	ETS proto-oncogene 1, transcription factor	-1.704	17.176
1555420_a_at	KLF7	Kruppel like factor 7	-0.783	8.733
1555434_a_at	SLC39A14	solute carrier family 39 member 14	-1.165	12.415
1555485_s_at	LOC100507387///FAM153A///FAM153B	uncharacterized LOC100507387///family with sequence similarity 153 member A///family with sequence similarity 153 member B	-0.545	6.284
1555490_s_at	PDZD3	PDZ domain containing 3	0.9	14.709
1555500_s_at	SLC2A4RG	SLC2A4 regulator	1.273	22.359
1555533_at	QRFPR	pyroglutamylated RFamide peptide receptor	-0.752	10.238
1555543_a_at	CLCC1	chloride channel CLIC like 1	-0.509	14.215
1555553_a_at	SLC22A7	solute carrier family 22 member 7	1.073	14.468
1555565_s_at	TAPBP	TAP binding protein (tapasin)	-1.135	16.925
1555579_s_at	PTPRM	protein tyrosine phosphatase, receptor type M	-1.093	11.547
1555594_a_at	MBNL1	muscleblind like splicing regulator 1	-0.69	9.644
1555612_s_at	G6PC	glucose-6-phosphatase catalytic subunit	1.588	10.603
1555613_a_at	ZAP70	zeta chain of T cell receptor associated protein kinase 70	-0.649	11.681
1555616_at			0.662	9.606
1555618_s_at	SAE1	SUMO1 activating enzyme subunit 1	-0.649	11.117
1555628_a_at	HAVCR2	hepatitis A virus cellular receptor 2	-0.783	8.424
1555638_a_at	SAMSN1	SAM domain, SH3 domain and nuclear localization signals 1	-0.786	8.711
1555705_a_at	CMTM3	CKLF like MARVEL transmembrane domain containing 3	-0.874	20.636
1555725_a_at	RGS5	regulator of G-protein signaling 5	-2.98	21.961
1555728_a_at	MS4A4A	membrane spanning 4-domains A4A	-1.929	20.646
1555745_a_at	LYZ	lysozyme	-2.473	11.538
1555751_a_at	GEMIN7	gem nuclear organelle associated protein 7	-0.589	20.128
1555756_a_at	CLEC7A	C-type lectin domain family 7 member A	-1.622	16.326
1555759_a_at	CCL5	C-C motif chemokine ligand 5	-1.353	17.013
1555778_a_at	POSTN	periostin	-1.673	7.852
1555788_a_at	TRIB3	tribbles pseudokinase 3	-0.969	11.882
1555797_a_at	ARPC5	actin related protein 2/3 complex subunit 5	-1.122	16.24
1555800_at	ZNF385B	zinc finger protein 385B	0.615	2.938
1555801_s_at	ZNF385B	zinc finger protein 385B	0.787	3.777
1555812_a_at	ARHGDIB	Rho GDP dissociation inhibitor beta	-1.876	23.78
1555830_s_at	ESYT2	extended synaptotagmin 2	-0.987	10.272
1555831_s_at	LRRC41	leucine rich repeat containing 41	-1.272	13.608
1555832_s_at	KLF6	Kruppel like factor 6	-0.707	3.661
1555841_at	MSANTD3	Myb/SANT DNA binding domain containing 3	-0.505	12.108
1555847_a_at	MIR24-2///MIR23A///LOC284454	microRNA 24-2///microRNA 23a///uncharacterized LOC284454	-0.52	1.7
1555852_at	PSMB8-AS1	PSMB8 antisense RNA 1 (head to head)	-1.406	24.657
1555864_s_at	PDHA1	pyruvate dehydrogenase (lipoamide) alpha 1	0.974	11.637
1555868_at	LOC100507477	uncharacterized LOC100507477	1.027	15.846
1555878_at	RPS24	ribosomal protein S24	-0.559	4.994
1555905_a_at	TCAIM	T-cell activation inhibitor, mitochondrial	0.613	9.498
1555906_s_at	TCAIM	T-cell activation inhibitor, mitochondrial	0.601	13.176
1555920_at	CBX3	chromobox 3	-0.617	9.919
1555929_s_at			0.691	7.151
1555938_x_at	VIM	vimentin	-1.438	13.525
1555960_at	HINT1	histidine triad nucleotide binding protein 1	-0.702	9.329
1555993_at	CACNA1D	calcium voltage-gated channel subunit alpha1 D	0.508	11.17
1556006_s_at	CSNK1A1	casein kinase 1 alpha 1	-0.762	7.401
1556007_s_at	CSNK1A1	casein kinase 1 alpha 1	-0.608	2.808
1556012_at	KLHDC7A	kelch domain containing 7A	0.861	6.483
1556034_s_at	MTMR11	myotubularin related protein 11	-0.748	11.387
1556051_a_at	BICD1	BICD cargo adaptor 1	-0.774	12.11
1556103_at			-0.657	10.586
1556156_at	ESRRB	estrogen related receptor beta	1.023	14.569
1556185_a_at			-0.7	9.21
1556263_s_at	LOC101928818///PWRN1	uncharacterized LOC101928818///Prader-Willi region non-protein coding RNA 1	0.559	7.339
1556285_s_at	PPA2	pyrophosphatase (inorganic) 2	0.52	5.616
1556300_s_at	SIM1	single-minded family bHLH transcription factor 1	2.201	16.708
1556314_a_at	ZNF366	zinc finger protein 366	-0.863	10.509
1556325_at	FILIP1	filamin A interacting protein 1	-0.769	9.482
1556423_at	VASH1	vasohibin 1	-1.172	17.167
1556469_s_at	LOC105376166	uncharacterized LOC105376166	0.508	15.144
1556499_s_at	COL1A1	collagen type I alpha 1 chain	-2.405	15.139
1556510_at	NFIA-AS2	NFIA antisense RNA 2	0.647	10.968
1556554_at	TRIM50	tripartite motif containing 50	1.253	12.015
1556583_a_at	SLC8A1	solute carrier family 8 member A1	1.058	10.364
1556629_a_at	SNAP25	synaptosome associated protein 25	-0.591	7.827
1556643_at			-0.597	11.244
1556656_at			-0.548	9.005
1556737_at	LINC00671	long intergenic non-protein coding RNA 671	0.641	6.479
1556773_at			-0.584	3.955
1556821_x_at	DLEU2	deleted in lymphocytic leukemia 2 (non-protein coding)	-1.254	11.617
1556942_at			0.504	3.76
1557049_at	BTBD19	BTB domain containing 19	-0.582	7.122
1557078_at	SLFN5	schlafen family member 5	-0.861	17.518
1557080_s_at	ITGBL1	integrin subunit beta like 1	-0.603	4.974
1557116_at	APOL6	apolipoprotein L6	-0.618	17.988
1557176_a_at	C14orf37	chromosome 14 open reading frame 37	0.669	16.833
1557189_at	DNASE1	deoxyribonuclease 1	0.705	14.749
1557227_s_at	TPR	translocated promoter region, nuclear basket protein	-0.548	8.412
1557228_at	EHBP1L1	EH domain binding protein 1 like 1	-0.532	10.588
1557236_at	APOL6	apolipoprotein L6	-0.561	15.446
1557359_at	LINC01268	long intergenic non-protein coding RNA 1268	-0.993	14.921
1557411_s_at	SLC25A43	solute carrier family 25 member 43	-1.181	13.794
1557474_at	LOC284578	uncharacterized LOC284578	2.117	28.092
1557527_at			-0.989	10.621
1557701_s_at	POLH	DNA polymerase eta	-0.625	14.125
1557749_at	EHBP1L1	EH domain binding protein 1 like 1	-0.879	12.832
1557776_at	LOC101928303	uncharacterized LOC101928303	0.687	20.454
1557801_x_at	C11orf31	chromosome 11 open reading frame 31	-0.508	12.552
1557905_s_at	CD44	CD44 molecule (Indian blood group)	-0.81	13.719
1557918_s_at	SLC16A1	solute carrier family 16 member 1	-1.173	15.896
1557921_s_at	LOC100506498	uncharacterized LOC100506498	-1.031	4.617
1557938_s_at	PTRF	polymerase I and transcript release factor	-0.95	15.801
1558014_s_at	FAR1	fatty acyl-CoA reductase 1	-0.548	7.049
1558015_s_at	ACTR2	ARP2 actin related protein 2 homolog	-0.637	5.669
1558034_s_at	CP	ceruloplasmin (ferroxidase)	-3.291	21.427
1558045_a_at	LOC389906	zinc finger protein 839 pseudogene	-1.135	12.225
1558048_x_at			-0.596	2.239
1558093_s_at	SNHG4///MATR3	small nucleolar RNA host gene 4///matrin 3	-0.512	5.222
1558101_at	NFIA	nuclear factor I A	-0.558	9.688
1558111_at	MBNL1	muscleblind like splicing regulator 1	-0.755	5.831
1558136_s_at	TAF11	TATA-box binding protein associated factor 11	-0.592	9.624
1558147_a_at	BAIAP2-AS1	BAIAP2 antisense RNA 1 (head to head)	0.63	14.553
1558154_at			0.746	13.654
1558201_s_at	SLC4A1AP	solute carrier family 4 member 1 adaptor protein	-0.563	9.69
1558214_s_at	CTNNA1	catenin alpha 1	-0.617	3.079
1558217_at	SLFN13	schlafen family member 13	-1.37	20.018
1558254_s_at	SRPK2	SRSF protein kinase 2	-0.502	6.308
1558279_a_at	KDSR	3-ketodihydrosphingosine reductase	-0.623	6.642
1558281_a_at	TMEM184A	transmembrane protein 184A	0.672	15.816
1558290_a_at	MIR1204///PVT1	microRNA 1204///Pvt1 oncogene (non-protein coding)	-1.736	30.736
1558323_at	TMEM72	transmembrane protein 72	2.817	27.042
1558324_a_at	TMEM72	transmembrane protein 72	2.447	26.643
1558365_at	PGK1	phosphoglycerate kinase 1	-1.386	19.712
1558397_at	PECAM1	platelet and endothelial cell adhesion molecule 1	-1.293	16.19
1558402_at	CTD-3080P12.3	uncharacterized LOC101928857	0.532	9.934
1558404_at	LINC00622	long intergenic non-protein coding RNA 622	0.639	7.222
1558412_at	MIR1199///MISP3	microRNA 1199///MISP family member 3	0.748	16.88
1558420_at	C14orf180	chromosome 14 open reading frame 180	-0.522	5.935
1558487_a_at	TMED4	transmembrane p24 trafficking protein 4	1.119	18.524
1558511_s_at	ESYT2	extended synaptotagmin 2	-0.989	10.384
1558515_at	FTX	FTX transcript, XIST regulator (non-protein coding)	0.524	3.133
1558517_s_at	LOC101927933///LRRC8C	uncharacterized LOC101927933///leucine rich repeat containing 8 family member C	-0.513	10.932
1558643_s_at	EDIL3	EGF like repeats and discoidin domains 3	-0.924	13.365
1558680_s_at	PDE1A	phosphodiesterase 1A	1.547	17.824
1558699_a_at	HERPUD2	HERPUD family member 2	-0.675	12.214
1558738_at	NOL3	nucleolar protein 3	-1.702	21.57
1558748_at			0.504	6.546
1558828_s_at	CARMN	cardiac mesoderm enhancer-associated non-coding RNA	-0.507	3.176
1558874_a_at			0.563	12.702
1559131_a_at	LOC101928047	uncharacterized LOC101928047	1.657	20.836
1559190_s_at	RDH13	retinol dehydrogenase 13	-0.944	5.034
1559277_at	FLJ35700	uncharacterized protein FLJ35700	0.924	6.013
1559351_at			0.527	5.286
1559397_s_at	PRR14	proline rich 14	-0.628	6.736
1559400_s_at	PAPPA	pappalysin 1	0.649	12.427
1559410_at			0.971	5.988
1559425_at			-0.669	6.362
1559517_a_at	SPIRE1	spire type actin nucleation factor 1	-0.767	13.664
1559584_a_at	C16orf54	chromosome 16 open reading frame 54	-0.895	8.129
1559590_at	CHDH	choline dehydrogenase	0.947	9.337
1559591_s_at	CHDH	choline dehydrogenase	0.984	11.552
1559705_s_at	PHKA2	phosphorylase kinase regulatory subunit alpha 2	-1.225	18.337
1559759_at	KIFC3	kinesin family member C3	0.898	10.097
1559776_at			-1.177	20.521
1559883_s_at	SAMHD1	SAM and HD domain containing deoxynucleoside triphosphate triphosphohydrolase 1	-0.914	15.516
1559954_s_at	DDX42	DEAD-box helicase 42	-0.603	6.188
1559992_a_at	LINC00645	long intergenic non-protein coding RNA 645	2.606	24.379
1560089_at	SLC25A25-AS1	SLC25A25 antisense RNA 1	0.8	18.51
1560359_at	ITGA1	integrin subunit alpha 1	-0.514	5.957
1560512_at			0.689	11.83
1560526_at	MAGI2-IT1	MAGI2 intronic transcript 1	0.822	7.763
1560679_at	LINC01127	long intergenic non-protein coding RNA 1127	-0.721	4.067
1560697_at	TRHDE-AS1	TRHDE antisense RNA 1	0.605	8.179
1560698_a_at	TRHDE-AS1	TRHDE antisense RNA 1	0.592	11.606
1560741_at	SNURF///SNRPN	SNRPN upstream reading frame///small nuclear ribonucleoprotein polypeptide N	0.801	6.434
1560782_at			0.982	16.435
1560784_x_at			0.892	14.858
1560853_x_at	ZNF826P	zinc finger protein 826, pseudogene	-0.812	10.913
1560884_at	SLC17A1	solute carrier family 17 member 1	0.75	6.513
1560885_x_at	SLC17A1	solute carrier family 17 member 1	0.838	7.735
1561195_at			1.109	10.809
1561615_s_at	SLC8A1	solute carrier family 8 member A1	1.272	9.186
1561886_a_at			-0.742	5.146
1561951_at	SLC5A12	solute carrier family 5 member 12	2.194	8.742
1562046_at	LOC101927244	uncharacterized LOC101927244	0.598	15.709
1562235_s_at			0.72	10.723
1562587_at	CLNK	cytokine dependent hematopoietic cell linker	0.59	11.872
1562749_at	LOC644090	uncharacterized LOC644090	0.978	11.242
1562953_s_at	WDFY3-AS2	WDFY3 antisense RNA 2	0.694	14.552
1563104_at			1.042	5.983
1563357_at			-0.727	7.26
1563386_at			1.017	13.383
1563646_a_at	TMEM67	transmembrane protein 67	-0.718	15.082
1563687_a_at	FRYL	FRY like transcription coactivator	-0.546	12.516
1563792_at	AMN	amnion associated transmembrane protein	0.803	10.759
1563793_at	LOC100130278	uncharacterized LOC100130278	1.429	23.877
1563874_at	WDR72	WD repeat domain 72	1.189	13.04
1564027_a_at	LOC101928422///TCAF2P1///TCAF2	TRPM8 channel-associated factor 2-like///TRPM8 channel associated factor 2 pseudogene 1///TRPM8 channel associated factor 2	-0.772	18.718
1564236_at			0.501	15.844
1564423_a_at	SEC16B	SEC16 homolog B, endoplasmic reticulum export factor	-0.536	8.99
1564479_a_at			-1.389	11.17
1564485_at	LINC00887	long intergenic non-protein coding RNA 887	-0.902	11.389
1564494_s_at	P4HB	prolyl 4-hydroxylase subunit beta	-1.353	12.324
1564630_at	EDN1	endothelin 1	-0.654	11.481
1564964_at			1.634	13.618
1565228_s_at	ALB	albumin	2.857	14.477
1565598_at			0.828	12.284
1566040_at			-1.265	10.257
1566342_at	SOD2	superoxide dismutase 2, mitochondrial	-0.91	6.628
1566887_x_at			0.519	2.492
1567032_s_at	ZNF160	zinc finger protein 160	-0.732	9.979
1567458_s_at	RAC1	ras-related C3 botulinum toxin substrate 1 (rho family, small GTP binding protein Rac1)	-0.569	4.41
1567628_at	CD74	CD74 molecule	-1.805	15.099
1568592_at	TRIM69	tripartite motif containing 69	-0.687	13.392
1568609_s_at	LOC103091866///LINC00623///LINC01138///LINC00869	uncharacterized LOC103091866///long intergenic non-protein coding RNA 623///long intergenic non-protein coding RNA 1138///long intergenic non-protein coding RNA 869	-0.642	7.096
1568611_at	P4HA2	prolyl 4-hydroxylase subunit alpha 2	-0.641	11.511
1568618_a_at	GALNT1	polypeptide N-acetylgalactosaminyltransferase 1	-0.853	9.412
1568678_s_at	FGFR1OP	FGFR1 oncogene partner	-0.863	12.297
1568765_at	SERPINE1	serpin family E member 1	-0.585	2.747
1568768_s_at	BRE-AS1	BRE antisense RNA 1	1.466	11.483
1568949_at	PITPNC1	phosphatidylinositol transfer protein, cytoplasmic 1	-0.541	11.601
1568954_s_at	C16orf72	chromosome 16 open reading frame 72	-0.548	4.628
1569001_at	BMP1	bone morphogenetic protein 1	0.567	10.761
1569003_at	VMP1	vacuole membrane protein 1	-1.216	6.71
1569057_s_at	MIA3	MIA family member 3, ER export factor	-0.549	10.995
1569607_s_at	LOC102725051///LOC102723891///ANKRD20A4///ANKRD20A2///ANKRD20A3///ANKRD20A5P///ANKRD20A11P///ANKRD20A9P///ANKRD20A1	uncharacterized LOC102725051///ankyrin repeat domain-containing protein 20B-like///ankyrin repeat domain 20 family member A4///ankyrin repeat domain 20 family member A2///ankyrin repeat domain 20 family member A3///ankyrin repeat domain 20 family member A5, pseudogene///ankyrin repeat domain 20 family member A11, pseudogene///ankyrin repeat domain 20 family member A9, pseudogene///ankyrin repeat …	0.525	4.654
1569834_at			0.597	11.909
1569926_s_at	SLC34A3	solute carrier family 34 member 3	0.952	14.525
1570189_at	LINC00671	long intergenic non-protein coding RNA 671	0.764	5.524
1570329_at			-1.552	15.177
1570506_at			0.675	17.413
1729_at	TRADD	TNFRSF1A associated via death domain	-0.666	13.842
200003_s_at	MIR6805///RPL28	microRNA 6805///ribosomal protein L28	-0.707	5.852
200008_s_at	GDI2	GDP dissociation inhibitor 2	-0.569	7.761
200019_s_at	FAU	FAU, ubiquitin like and ribosomal protein S30 fusion	-0.506	4.605
200022_at	RPL18	ribosomal protein L18	-0.658	6.641
200024_at	RPS5	ribosomal protein S5	-0.647	6.196
200027_at	NARS	asparaginyl-tRNA synthetase	0.57	3.755
200036_s_at	RPL10A	ribosomal protein L10a	-0.557	3.437
200066_at	IK	IK cytokine, down-regulator of HLA II	-0.533	10.457
200069_at	SART3	squamous cell carcinoma antigen recognized by T-cells 3	-0.524	12.349
200071_at	SMNDC1	survival motor neuron domain containing 1	-0.519	5.505
200075_s_at	GUK1	guanylate kinase 1	-0.674	8.484
200076_s_at	KXD1	KxDL motif containing 1	-0.687	13.229
200078_s_at	ATP6V0B	ATPase H+ transporting V0 subunit b	0.612	5.958
200082_s_at	RPS7	ribosomal protein S7	-0.573	4.262
200088_x_at	NBEAL1///RPL12	neurobeachin like 1///ribosomal protein L12	-0.568	5.9
200598_s_at	MIR3652///HSP90B1	microRNA 3652///heat shock protein 90 beta family member 1	-0.625	4.214
200600_at	MSN	moesin	-0.591	4.148
200606_at	DSP	desmoplakin	1.502	7.737
200616_s_at	MLEC	malectin	-0.55	4.05
200617_at	MLEC	malectin	-0.614	7.209
200622_x_at	CALM3///CALM2///CALM1	calmodulin 3///calmodulin 2///calmodulin 1	-0.523	6.729
200625_s_at	CAP1	adenylate cyclase associated protein 1	-0.618	6.196
200628_s_at	WARS	tryptophanyl-tRNA synthetase	-0.543	6.941
200629_at	WARS	tryptophanyl-tRNA synthetase	-0.65	8.246
200632_s_at	NDRG1	N-myc downstream regulated 1	-0.607	5.044
200634_at	PFN1	profilin 1	-0.547	4.529
200638_s_at	YWHAZ	tyrosine 3-monooxygenase/tryptophan 5-monooxygenase activation protein zeta	-0.601	3.458
200641_s_at	YWHAZ	tyrosine 3-monooxygenase/tryptophan 5-monooxygenase activation protein zeta	-0.587	4.927
200644_at	MARCKSL1	MARCKS like 1	-0.854	9.838
200648_s_at	GLUL	glutamate-ammonia ligase	-0.716	7.365
200650_s_at	LDHA	lactate dehydrogenase A	-1.351	15.12
200651_at	SNORD96A///SNORD95///RACK1	small nucleolar RNA, C/D box 96A///small nucleolar RNA, C/D box 95///receptor for activated C kinase 1	-0.639	4.271
200652_at	SSR2	signal sequence receptor subunit 2	-0.617	7.852
200654_at	P4HB	prolyl 4-hydroxylase subunit beta	-1.075	9.844
200656_s_at	P4HB	prolyl 4-hydroxylase subunit beta	-1.111	14.237
200657_at	SLC25A5	solute carrier family 25 member 5	0.89	9.32
200658_s_at	PHB	prohibitin	0.536	6.461
200659_s_at	PHB	prohibitin	0.584	12.393
200660_at	S100A11	S100 calcium binding protein A11	-0.683	5.506
200662_s_at	TOMM20	translocase of outer mitochondrial membrane 20	-0.602	4.153
200665_s_at	SPARC	secreted protein acidic and cysteine rich	-1.71	22.4
200669_s_at	UBE2D3	ubiquitin conjugating enzyme E2 D3	-0.546	5.1
200670_at	XBP1	X-box binding protein 1	-0.51	3.872
200677_at	PTTG1IP	pituitary tumor-transforming 1 interacting protein	-0.733	6.748
200678_x_at	GRN	granulin	-0.506	6.875
200696_s_at	GSN	gelsolin	-0.981	10.102
200697_at	HK1	hexokinase 1	-0.894	10.264
200698_at	KDELR2	KDEL endoplasmic reticulum protein retention receptor 2	-0.536	3.295
200700_s_at	KDELR2	KDEL endoplasmic reticulum protein retention receptor 2	-0.922	9.8
200705_s_at	SNORA41///EEF1B2	small nucleolar RNA, H/ACA box 41///eukaryotic translation elongation factor 1 beta 2	-0.544	3.725
200707_at	PRKCSH	protein kinase C substrate 80K-H	-0.559	6.59
200708_at	GOT2	glutamic-oxaloacetic transaminase 2	0.931	16.733
200709_at	LOC101929368///FKBP1A	uncharacterized LOC101929368///FK506 binding protein 1A	-0.659	5.875
200725_x_at	SNORA70///RPL10	small nucleolar RNA, H/ACA box 70///ribosomal protein L10	-0.556	6.058
200726_at	PPP1CC	protein phosphatase 1 catalytic subunit gamma	-0.636	5.226
200727_s_at	ACTR2	ARP2 actin related protein 2 homolog	-0.635	7.795
200728_at	ACTR2	ARP2 actin related protein 2 homolog	-0.64	6.487
200729_s_at	ACTR2	ARP2 actin related protein 2 homolog	-0.757	6.371
200736_s_at	GPX1	glutathione peroxidase 1	-0.584	5.154
200737_at	PGK1	phosphoglycerate kinase 1	-1.354	17.549
200738_s_at	PGK1	phosphoglycerate kinase 1	-0.835	6.488
200742_s_at	TPP1	tripeptidyl peptidase 1	-0.771	9.64
200744_s_at	GNB1	G protein subunit beta 1	-0.75	11.745
200755_s_at	CALU	calumenin	-0.737	12.519
200756_x_at	CALU	calumenin	-0.72	14.237
200757_s_at	CALU	calumenin	-1.123	19.878
200760_s_at	ARL6IP5	ADP ribosylation factor like GTPase 6 interacting protein 5	-0.806	7.145
200762_at	DPYSL2	dihydropyrimidinase like 2	-1.307	12.391
200770_s_at	LAMC1	laminin subunit gamma 1	-0.866	19.073
200771_at	LAMC1	laminin subunit gamma 1	-1.344	19.425
200779_at	ATF4	activating transcription factor 4	-0.508	5.565
200781_s_at	RPS15A	ribosomal protein S15a	-0.5	3.386
200782_at	ANXA5	annexin A5	-0.751	7.19
200784_s_at	LRP1	LDL receptor related protein 1	-0.617	11.018
200785_s_at	LRP1	LDL receptor related protein 1	-0.907	18.675
200787_s_at	PEA15	phosphoprotein enriched in astrocytes 15	-0.755	11.199
200788_s_at	PEA15	phosphoprotein enriched in astrocytes 15	-0.632	14.911
200791_s_at	IQGAP1	IQ motif containing GTPase activating protein 1	-0.575	9.906
200793_s_at	ACO2	aconitase 2	0.554	3.92
200795_at	SPARCL1	SPARC like 1	-1.685	11.419
200796_s_at	MCL1	BCL2 family apoptosis regulator	-0.778	4.289
200798_x_at	MCL1	BCL2 family apoptosis regulator	-0.531	2.157
200805_at	LMAN2	lectin, mannose binding 2	-0.763	16.49
200821_at	LAMP2	lysosomal associated membrane protein 2	-0.828	8.174
200822_x_at	TPI1	triosephosphate isomerase 1	-0.619	7.599
200827_at	PLOD1	procollagen-lysine,2-oxoglutarate 5-dioxygenase 1	-0.654	10.556
200831_s_at	SCD	stearoyl-CoA desaturase	-0.954	15.242
200832_s_at	SCD	stearoyl-CoA desaturase	-2.88	23.914
200840_at	KARS	lysyl-tRNA synthetase	-0.567	4.485
200847_s_at	SARAF	store-operated calcium entry associated regulatory factor	-0.631	4.718
200849_s_at	AHCYL1	adenosylhomocysteinase like 1	0.582	6.251
200853_at	H2AFZ	H2A histone family member Z	-0.647	6.253
200858_s_at	SNORD38B///SNORD55///RPS8	small nucleolar RNA, C/D box 38B///small nucleolar RNA, C/D box 55///ribosomal protein S8	-0.559	3.478
200859_x_at	FLNA	filamin A	-0.967	12.011
200869_at	SNORA68///RPL18A	small nucleolar RNA, H/ACA box 68///ribosomal protein L18a	-1.082	13.2
200872_at	S100A10	S100 calcium binding protein A10	-1.179	15.473
200879_s_at	EPAS1	endothelial PAS domain protein 1	-0.853	5.891
200884_at	CKB	creatine kinase B	0.816	10.086
200886_s_at	PGAM1	phosphoglycerate mutase 1	-0.649	6.546
200887_s_at	STAT1	signal transducer and activator of transcription 1	-0.869	8.37
200894_s_at	FKBP4	FK506 binding protein 4	0.518	9.251
200895_s_at	FKBP4	FK506 binding protein 4	0.635	16.607
200898_s_at	MGEA5	meningioma expressed antigen 5 (hyaluronidase)	-0.505	7.715
200900_s_at	M6PR	mannose-6-phosphate receptor, cation dependent	-0.609	7.293
200903_s_at	AHCY	adenosylhomocysteinase	0.782	5.652
200904_at	HLA-E	major histocompatibility complex, class I, E	-1.201	14.47
200905_x_at	HLA-E	major histocompatibility complex, class I, E	-1.009	13.136
200916_at	TAGLN2	transgelin 2	-0.959	13.279
200920_s_at	BTG1	BTG anti-proliferation factor 1	-0.953	8.849
200921_s_at	BTG1	BTG anti-proliferation factor 1	-0.809	4.763
200924_s_at	SLC3A2	solute carrier family 3 member 2	0.72	11.782
200925_at	COX6A1	cytochrome c oxidase subunit 6A1	0.571	4.469
200934_at	DEK	DEK proto-oncogene	-0.655	6.339
200950_at	ARPC1A	actin related protein 2/3 complex subunit 1A	-0.769	11.288
200951_s_at	CCND2	cyclin D2	-0.509	9.301
200952_s_at	CCND2	cyclin D2	-0.547	9.755
200953_s_at	CCND2	cyclin D2	-1.296	13.547
200956_s_at	SSRP1	structure specific recognition protein 1	-0.807	16.735
200958_s_at	SDCBP	syndecan binding protein	-0.51	3.614
200959_at	FUS	FUS RNA binding protein	-0.51	8.094
200961_at	SEPHS2	selenophosphate synthetase 2	0.781	7.038
200966_x_at	ALDOA	aldolase, fructose-bisphosphate A	-0.945	12.071
200968_s_at	PPIB	peptidylprolyl isomerase B	-0.648	6.937
200974_at	ACTA2	actin, alpha 2, smooth muscle, aorta	-1.057	6.467
200975_at	PPT1	palmitoyl-protein thioesterase 1	-0.802	10.211
200978_at	MDH1	malate dehydrogenase 1	0.746	6.622
200979_at	PDHA1	pyruvate dehydrogenase (lipoamide) alpha 1	1.103	18.184
200980_s_at	PDHA1	pyruvate dehydrogenase (lipoamide) alpha 1	0.835	10.209
200986_at	SERPING1	serpin family G member 1	-0.922	7.03
200996_at	ACTR3	ARP3 actin related protein 3 homolog	-0.792	6.587
200999_s_at	CKAP4	cytoskeleton associated protein 4	-0.518	4.826
201004_at	SSR4	signal sequence receptor subunit 4	-0.564	4.768
201012_at	ANXA1	annexin A1	-1.898	21.951
201014_s_at	PAICS	phosphoribosylaminoimidazole carboxylase; phosphoribosylaminoimidazolesuccinocarboxamide synthase	-0.699	8.768
201015_s_at	JUP	junction plakoglobin	0.71	7.961
201020_at	YWHAH	tyrosine 3-monooxygenase/tryptophan 5-monooxygenase activation protein eta	-1.592	23.601
201023_at	TAF7	TATA-box binding protein associated factor 7	-0.566	5.184
201028_s_at	CD99	CD99 molecule	-1.35	20.424
201029_s_at	CD99	CD99 molecule	-1.003	14.52
201030_x_at	LDHB	lactate dehydrogenase B	1.126	12.584
201032_at	BLCAP	bladder cancer associated protein	0.828	9.807
201035_s_at	HADH	hydroxyacyl-CoA dehydrogenase	1.127	19.106
201036_s_at	HADH	hydroxyacyl-CoA dehydrogenase	1.929	18.932
201037_at	PFKP	phosphofructokinase, platelet	-2.591	28.027
201040_at	GNAI2	G protein subunit alpha i2	-0.68	7.804
201041_s_at	DUSP1	dual specificity phosphatase 1	-0.658	3.797
201042_at	TGM2	transglutaminase 2	-1.464	17.773
201044_x_at	DUSP1	dual specificity phosphatase 1	-1.141	8.781
201052_s_at	PSMF1	proteasome inhibitor subunit 1	-0.572	10.883
201058_s_at	MYL9	myosin light chain 9	-0.559	2.976
201060_x_at	STOM	stomatin	-1.125	12.262
201061_s_at	STOM	stomatin	-0.662	5.691
201063_at	RCN1	reticulocalbin 1	-1.04	14.236
201064_s_at	LOC100996696///PABPC4	polyadenylate-binding protein 4 pseudogene///poly(A) binding protein cytoplasmic 4	-0.613	7.416
201072_s_at	SMARCC1	SWI/SNF related, matrix associated, actin dependent regulator of chromatin subfamily c member 1	0.659	16.542
201074_at	SMARCC1	SWI/SNF related, matrix associated, actin dependent regulator of chromatin subfamily c member 1	0.617	7.653
201079_at	SYNGR2	synaptogyrin 2	-0.579	6.374
201090_x_at	TUBA1B	tubulin alpha 1b	-0.625	6.901
201091_s_at	CBX3	chromobox 3	-0.625	4.152
201105_at	LGALS1	galectin 1	-2.323	30.978
201108_s_at	THBS1	thrombospondin 1	-0.565	3.391
201109_s_at	THBS1	thrombospondin 1	-0.583	2.501
201113_at	TUFM	Tu translation elongation factor, mitochondrial	0.543	5.877
201116_s_at	CPE	carboxypeptidase E	-1.697	13.632
201117_s_at	CPE	carboxypeptidase E	-1.712	9.336
201118_at	PGD	phosphogluconate dehydrogenase	0.522	9.11
201119_s_at	COX8A	cytochrome c oxidase subunit 8A	0.677	7.757
201126_s_at	MGAT1	mannosyl (alpha-1,3-)-glycoprotein beta-1,2-N-acetylglucosaminyltransferase	-0.653	9.555
201127_s_at	ACLY	ATP citrate lyase	-1.022	13.033
201128_s_at	ACLY	ATP citrate lyase	-1.2	12.524
201130_s_at	CDH1	cadherin 1	0.681	6.316
201131_s_at	CDH1	cadherin 1	1.311	8.752
201133_s_at	PJA2	praja ring finger ubiquitin ligase 2	-0.596	3.901
201135_at	ECHS1	enoyl-CoA hydratase, short chain 1	1.407	14.798
201136_at	PLP2	proteolipid protein 2	-0.872	11.691
201137_s_at	HLA-DPB1	major histocompatibility complex, class II, DP beta 1	-1.933	21.247
201141_at	GPNMB	glycoprotein nmb	-1.597	10.822
201142_at	EIF2S1	eukaryotic translation initiation factor 2 subunit alpha	-0.508	10.889
201151_s_at	MBNL1	muscleblind like splicing regulator 1	-1.266	8.828
201152_s_at	MBNL1	muscleblind like splicing regulator 1	-0.735	7.287
201153_s_at	MBNL1	muscleblind like splicing regulator 1	-0.901	9.948
201160_s_at	YBX3	Y-box binding protein 3	-0.836	9.916
201161_s_at	YBX3	Y-box binding protein 3	-1.252	19.1
201169_s_at	BHLHE40	basic helix-loop-helix family member e40	-0.582	3.037
201170_s_at	BHLHE40	basic helix-loop-helix family member e40	-0.582	2.695
201177_s_at	UBA2	ubiquitin like modifier activating enzyme 2	-0.624	5.956
201179_s_at	GNAI3	G protein subunit alpha i3	-0.675	8.359
201181_at	GNAI3	G protein subunit alpha i3	-0.505	9.543
201188_s_at	ITPR3	inositol 1,4,5-trisphosphate receptor type 3	-0.871	9.031
201189_s_at	ITPR3	inositol 1,4,5-trisphosphate receptor type 3	-0.689	6.829
201192_s_at	PITPNA	phosphatidylinositol transfer protein alpha	-0.511	8.121
201193_at	IDH1	isocitrate dehydrogenase (NADP(+)) 1, cytosolic	1.107	8.679
201194_at	SEPW1	selenoprotein W, 1	-0.639	7.432
201201_at	CSTB	cystatin B	-0.573	3.655
201202_at	PCNA	proliferating cell nuclear antigen	-0.628	7.96
201215_at	PLS3	plastin 3	0.694	3.762
201218_at	CTBP2	C-terminal binding protein 2	-0.515	3.538
201227_s_at	NDUFB8	NADH:ubiquinone oxidoreductase subunit B8	0.55	10.943
201231_s_at	ENO1	enolase 1	-0.746	7.245
201234_at	ILK	integrin linked kinase	-0.52	11.576
201235_s_at	BTG2	BTG anti-proliferation factor 2	1.155	13.141
201236_s_at	BTG2	BTG anti-proliferation factor 2	1.08	8.49
201237_at	CAPZA2	capping actin protein of muscle Z-line alpha subunit 2	-0.508	4.11
201242_s_at	ATP1B1	ATPase Na+/K+ transporting subunit beta 1	0.965	4.317
201243_s_at	ATP1B1	ATPase Na+/K+ transporting subunit beta 1	0.656	4.755
201248_s_at	SREBF2	sterol regulatory element binding transcription factor 2	0.53	11.987
201250_s_at	SLC2A1	solute carrier family 2 member 1	-1.198	17.062
201251_at	PKM	pyruvate kinase, muscle	-1.153	14.857
201261_x_at	BGN	biglycan	-0.951	7.939
201262_s_at	BGN	biglycan	-1.162	7.154
201272_at	AKR1B1	aldo-keto reductase family 1 member B	-0.778	4.149
201284_s_at	APEH	acylaminoacyl-peptide hydrolase	1.195	20.008
201286_at	SDC1	syndecan 1	1.073	8.415
201287_s_at	SDC1	syndecan 1	1.137	7.42
201288_at	ARHGDIB	Rho GDP dissociation inhibitor beta	-1.609	21.95
201291_s_at	TOP2A	topoisomerase (DNA) II alpha	-0.887	11.654
201292_at	TOP2A	topoisomerase (DNA) II alpha	-0.959	13.89
201301_s_at	ANXA4	annexin A4	-1.742	21.287
201302_at	ANXA4	annexin A4	-1.657	17.078
201306_s_at	ANP32B	acidic nuclear phosphoprotein 32 family member B	-0.641	5.139
201309_x_at	NREP	neuronal regeneration related protein	-0.927	9.379
201310_s_at	NREP	neuronal regeneration related protein	-0.895	8.854
201313_at	ENO2	enolase 2	-3.122	30.603
201315_x_at	IFITM2	interferon induced transmembrane protein 2	-0.698	8.864
201322_at	ATP5B	ATP synthase, H+ transporting, mitochondrial F1 complex, beta polypeptide	0.687	5.901
201324_at	EMP1	epithelial membrane protein 1	-0.96	4.508
201328_at	ETS2	ETS proto-oncogene 2, transcription factor	-0.937	12.346
201329_s_at	ETS2	ETS proto-oncogene 2, transcription factor	-1.013	13.142
201330_at	RARS	arginyl-tRNA synthetase	-0.69	9.84
201331_s_at	STAT6	signal transducer and activator of transcription 6	-0.531	8.209
201337_s_at	VAMP3	vesicle associated membrane protein 3	-0.835	6.874
201338_x_at	GTF3A	general transcription factor IIIA	-0.506	5.346
201343_at	UBE2D2	ubiquitin conjugating enzyme E2 D2	-0.668	10.279
201344_at	UBE2D2	ubiquitin conjugating enzyme E2 D2	-0.577	12.287
201345_s_at	UBE2D2	ubiquitin conjugating enzyme E2 D2	-1.065	18.807
201347_x_at	GRHPR	glyoxylate and hydroxypyruvate reductase	0.79	9.164
201348_at	GPX3	glutathione peroxidase 3	0.821	4.513
201351_s_at	YME1L1	YME1 like 1 ATPase	-0.508	3.396
201364_s_at	OAZ2	ornithine decarboxylase antizyme 2	-0.51	6.178
201387_s_at	UCHL1	ubiquitin C-terminal hydrolase L1	2.117	18.988
201389_at	ITGA5	integrin subunit alpha 5	-1.451	24.283
201397_at	PHGDH	phosphoglycerate dehydrogenase	0.877	15.263
201398_s_at	TRAM1	translocation associated membrane protein 1	-0.701	6.037
201399_s_at	TRAM1	translocation associated membrane protein 1	-0.953	8.626
201401_s_at	GRK2	G protein-coupled receptor kinase 2	-0.512	11.464
201410_at	PLEKHB2	pleckstrin homology domain containing B2	0.734	5.476
201411_s_at	PLEKHB2	pleckstrin homology domain containing B2	0.527	4.351
201422_at	IFI30///PIK3R2	IFI30, lysosomal thiol reductase///phosphoinositide-3-kinase regulatory subunit 2	-0.951	10.53
201425_at	ALDH2	aldehyde dehydrogenase 2 family (mitochondrial)	1.019	9.877
201426_s_at	VIM	vimentin	-1.745	26.228
201430_s_at	DPYSL3	dihydropyrimidinase like 3	-0.933	11.67
201431_s_at	DPYSL3	dihydropyrimidinase like 3	-0.776	7.682
201432_at	CAT	catalase	0.886	7.321
201438_at	COL6A3	collagen type VI alpha 3 chain	-1.477	9.548
201441_at	COX6B1	cytochrome c oxidase subunit 6B1	0.513	4.435
201456_s_at	BUB3	BUB3, mitotic checkpoint protein	-0.527	8.083
201469_s_at	SHC1	SHC adaptor protein 1	-1.172	20.332
201476_s_at	RRM1	ribonucleotide reductase catalytic subunit M1	-0.805	13.293
201477_s_at	RRM1	ribonucleotide reductase catalytic subunit M1	-0.794	12.174
201482_at	QSOX1	quiescin sulfhydryl oxidase 1	-0.74	10.655
201489_at	PPIF	peptidylprolyl isomerase F	0.664	7.819
201496_x_at	MYH11	myosin heavy chain 11	-0.808	3.742
201505_at	LAMB1	laminin subunit beta 1	0.637	3.375
201506_at	TGFBI	transforming growth factor beta induced	-2.85	24.093
201510_at	ELF3	E74 like ETS transcription factor 3	0.548	3.115
201512_s_at	TOMM70	translocase of outer mitochondrial membrane 70	-0.649	5.682
201516_at	SRM	spermidine synthase	-0.573	12.151
201522_x_at	SNURF///SNRPN	SNRPN upstream reading frame///small nuclear ribonucleoprotein polypeptide N	0.906	11.77
201525_at	APOD	apolipoprotein D	0.824	6.245
201528_at	RPA1	replication protein A1	-0.798	13.85
201529_s_at	RPA1	replication protein A1	-0.89	17.877
201530_x_at	LOC101928634///SENP3-EIF4A1///SNORD10///SNORA48///SNORA67///EIF4A1	uncharacterized LOC101928634///SENP3-EIF4A1 readthrough (NMD candidate)///small nucleolar RNA, C/D box 10///small nucleolar RNA, H/ACA box 48///small nucleolar RNA, H/ACA box 67///eukaryotic translation initiation factor 4A1	-0.677	7.243
201539_s_at	FHL1	four and a half LIM domains 1	-2.038	19.746
201540_at	FHL1	four and a half LIM domains 1	-1.618	15.798
201548_s_at	KDM5B	lysine demethylase 5B	-0.571	11.395
201553_s_at	LAMP1	lysosomal associated membrane protein 1	0.592	4.246
201555_at	MCM3	minichromosome maintenance complex component 3	-0.521	9.025
201559_s_at	CLIC4	chloride intracellular channel 4	-0.69	3.085
201562_s_at	SORD	sorbitol dehydrogenase	1.491	17.736
201563_at	SORD	sorbitol dehydrogenase	2.627	23.541
201564_s_at	FSCN1	fascin actin-bundling protein 1	-0.966	13.862
201565_s_at	ID2	inhibitor of DNA binding 2, HLH protein	-0.616	3.65
201566_x_at	ID2	inhibitor of DNA binding 2, HLH protein	-0.617	3.943
201567_s_at	GOLGA4	golgin A4	0.73	8.739
201577_at	NME1	NME/NM23 nucleoside diphosphate kinase 1	-0.531	6.885
201578_at	PODXL	podocalyxin like	0.998	5.571
201584_s_at	DDX39A	DEAD-box helicase 39A	-0.716	12.169
201590_x_at	ANXA2	annexin A2	-0.981	9.347
201599_at	OAT	ornithine aminotransferase	1.049	10.247
201601_x_at	IFITM2///IFITM1	interferon induced transmembrane protein 2///interferon induced transmembrane protein 1	-1.007	9.61
201603_at	PPP1R12A	protein phosphatase 1 regulatory subunit 12A	-0.504	6.476
201604_s_at	PPP1R12A	protein phosphatase 1 regulatory subunit 12A	-0.511	6.653
201608_s_at	PWP1	PWP1 homolog, endonuclein	-0.552	10.827
201612_at	ALDH9A1	aldehyde dehydrogenase 9 family member A1	0.765	8.203
201615_x_at	CALD1	caldesmon 1	-0.854	8.04
201616_s_at	CALD1	caldesmon 1	-1.425	17.674
201617_x_at	CALD1	caldesmon 1	-1.462	10.13
201622_at	SND1	staphylococcal nuclease and tudor domain containing 1	-0.598	7.534
201623_s_at	DARS	aspartyl-tRNA synthetase	-1.098	14.854
201624_at	DARS	aspartyl-tRNA synthetase	-1.592	17.512
201641_at	BST2	bone marrow stromal cell antigen 2	-1.164	14.271
201642_at	IFNGR2	interferon gamma receptor 2 (interferon gamma transducer 1)	-0.967	17.553
201646_at	SCARB2	scavenger receptor class B member 2	-0.672	5.648
201647_s_at	SCARB2	scavenger receptor class B member 2	-0.59	3.707
201648_at	JAK1	Janus kinase 1	-0.675	5.698
201649_at	UBE2L6	ubiquitin conjugating enzyme E2 L6	-1.038	24.889
201650_at	KRT19	keratin 19	0.876	2.051
201654_s_at	HSPG2	heparan sulfate proteoglycan 2	-1.18	11.954
201655_s_at	HSPG2	heparan sulfate proteoglycan 2	-1.208	14.271
201657_at	ARL1	ADP ribosylation factor like GTPase 1	-0.504	4.551
201660_at	ACSL3	acyl-CoA synthetase long-chain family member 3	0.52	7.023
201661_s_at	ACSL3	acyl-CoA synthetase long-chain family member 3	0.659	5.877
201662_s_at	ACSL3	acyl-CoA synthetase long-chain family member 3	0.627	6.433
201663_s_at	SMC4	structural maintenance of chromosomes 4	-1.096	20.398
201664_at	SMC4	structural maintenance of chromosomes 4	-1.154	13.875
201666_at	TIMP1	TIMP metallopeptidase inhibitor 1	-2.068	25.094
201667_at	GJA1	gap junction protein alpha 1	-2.218	14.228
201668_x_at	MARCKS	myristoylated alanine rich protein kinase C substrate	-1.267	20.097
201669_s_at	MARCKS	myristoylated alanine rich protein kinase C substrate	-1.713	17.544
201670_s_at	MARCKS	myristoylated alanine rich protein kinase C substrate	-1.722	20.329
201673_s_at	GYS1	glycogen synthase 1	-0.669	9.431
201675_at	AKAP1	A-kinase anchoring protein 1	0.546	6.29
201676_x_at	PSMA1	proteasome subunit alpha 1	-0.544	7.288
201681_s_at	DLG5	discs large MAGUK scaffold protein 5	-0.515	4.645
201689_s_at	TPD52	tumor protein D52	0.562	2.697
201693_s_at	EGR1	early growth response 1	0.59	1.975
201695_s_at	PNP	purine nucleoside phosphorylase	1.41	20.062
201697_s_at	DNMT1	DNA (cytosine-5-)-methyltransferase 1	-0.804	14.273
201700_at	CCND3	cyclin D3	-0.551	6.253
201709_s_at	NIPSNAP1	nipsnap homolog 1 (C. elegans)	0.62	9.822
201718_s_at	EPB41L2	erythrocyte membrane protein band 4.1 like 2	-0.946	14.675
201719_s_at	EPB41L2	erythrocyte membrane protein band 4.1 like 2	-0.948	16.718
201720_s_at	LAPTM5	lysosomal protein transmembrane 5	-2.349	30.6
201721_s_at	LAPTM5	lysosomal protein transmembrane 5	-2.487	30.944
201722_s_at	GALNT1	polypeptide N-acetylgalactosaminyltransferase 1	-0.902	14.758
201723_s_at	GALNT1	polypeptide N-acetylgalactosaminyltransferase 1	-0.813	17.073
201724_s_at	GALNT1	polypeptide N-acetylgalactosaminyltransferase 1	-0.847	14.898
201738_at	EIF1B	eukaryotic translation initiation factor 1B	0.663	7.482
201740_at	NDUFS3	NADH:ubiquinone oxidoreductase core subunit S3	0.508	6.104
201743_at	CD14	CD14 molecule	-1.966	21.169
201744_s_at	LUM	lumican	1.692	4.576
201746_at	TP53	tumor protein p53	-0.843	12.902
201755_at	MCM5	minichromosome maintenance complex component 5	-0.938	26.77
201761_at	MTHFD2	methylenetetrahydrofolate dehydrogenase (NADP+ dependent) 2, methenyltetrahydrofolate cyclohydrolase	-1.326	11.086
201780_s_at	RNF13	ring finger protein 13	-0.53	4.37
201792_at	AEBP1	AE binding protein 1	-1.097	7.493
201798_s_at	MYOF	myoferlin	-1.625	17.387
201809_s_at	ENG	endoglin	-0.803	7.667
201818_at	LPCAT1	lysophosphatidylcholine acyltransferase 1	-2.495	33.268
201819_at	SCARB1	scavenger receptor class B member 1	-2.461	26.159
201823_s_at	RNF14	ring finger protein 14	-0.653	6.076
201826_s_at	SCCPDH	saccharopine dehydrogenase (putative)	0.609	9.659
201831_s_at	USO1	USO1 vesicle transport factor	-0.519	5.1
201832_s_at	USO1	USO1 vesicle transport factor	-0.523	5.354
201839_s_at	EPCAM	epithelial cell adhesion molecule	2.681	19.912
201841_s_at	HSPB1	heat shock protein family B (small) member 1	-0.562	4.533
201847_at	LIPA	lipase A, lysosomal acid type	-1.617	24.582
201848_s_at	BNIP3	BCL2 interacting protein 3	-1.538	14.57
201849_at	BNIP3	BCL2 interacting protein 3	-1.509	10.869
201852_x_at	COL3A1	collagen type III alpha 1 chain	-1.77	11.314
201858_s_at	SRGN	serglycin	-1.814	17.008
201859_at	SRGN	serglycin	-1.321	9.902
201860_s_at	PLAT	plasminogen activator, tissue type	1.468	12.545
201865_x_at	NR3C1	nuclear receptor subfamily 3 group C member 1	-1.197	14.712
201866_s_at	NR3C1	nuclear receptor subfamily 3 group C member 1	-1.282	22.151
201872_s_at	ABCE1	ATP binding cassette subfamily E member 1	-0.582	7.785
201874_at	MPZL1	myelin protein zero like 1	-0.65	11.426
201875_s_at	MPZL1	myelin protein zero like 1	-0.633	12.455
201876_at	PON2	paraoxonase 2	-0.741	6.485
201885_s_at	CYB5R3	cytochrome b5 reductase 3	-0.503	4.905
201886_at	DCAF11	DDB1 and CUL4 associated factor 11	0.534	15.679
201887_at	IL13RA1	interleukin 13 receptor subunit alpha 1	-0.835	10.369
201888_s_at	IL13RA1	interleukin 13 receptor subunit alpha 1	-0.812	13.205
201890_at	RRM2	ribonucleotide reductase regulatory subunit M2	-1.129	13.744
201893_x_at	DCN	decorin	2.099	11.69
201894_s_at	SSR1	signal sequence receptor subunit 1	-0.503	4.013
201897_s_at	CKS1B	CDC28 protein kinase regulatory subunit 1B	-0.541	8.863
201900_s_at	AKR1A1	aldo-keto reductase family 1 member A1	0.724	7.169
201903_at	UQCRC1	ubiquinol-cytochrome c reductase core protein I	1.153	11.075
201904_s_at	CTDSPL	CTD small phosphatase like	0.821	10.432
201906_s_at	CTDSPL	CTD small phosphatase like	0.795	13.025
201921_at	GNG10	G protein subunit gamma 10	-0.77	6.147
201922_at	NSA2	NSA2, ribosome biogenesis homolog	-0.556	7.369
201923_at	PRDX4	peroxiredoxin 4	-1.733	22.308
201929_s_at	PKP4	plakophilin 4	0.505	4.715
201930_at	MCM6	minichromosome maintenance complex component 6	-0.63	8.644
201932_at	LRRC41	leucine rich repeat containing 41	-0.876	10.472
201937_s_at	DNPEP	aspartyl aminopeptidase	-0.539	12.267
201938_at	CDK2AP1	cyclin dependent kinase 2 associated protein 1	-0.589	5.045
201939_at	PLK2	polo like kinase 2	-2.931	30.757
201944_at	HEXB	hexosaminidase subunit beta	-0.633	7.252
201948_at	GNL2	G protein nucleolar 2	-0.627	12.566
201951_at	ALCAM	activated leukocyte cell adhesion molecule	-0.563	5.449
201954_at	ARPC1B	actin related protein 2/3 complex subunit 1B	-1.314	14.969
201963_at	ACSL1	acyl-CoA synthetase long-chain family member 1	0.621	2.657
201966_at	NDUFS2	NADH:ubiquinone oxidoreductase core subunit S2	0.53	6.935
201970_s_at	NASP	nuclear autoantigenic sperm protein	-0.562	10.18
201971_s_at	ATP6V1A	ATPase H+ transporting V1 subunit A	0.884	7.219
201972_at	ATP6V1A	ATPase H+ transporting V1 subunit A	0.992	8.949
201973_s_at	CCZ1B///CCZ1	CCZ1 homolog B, vacuolar protein trafficking and biogenesis associated///CCZ1 homolog, vacuolar protein trafficking and biogenesis associated	-0.504	3.733
201976_s_at	MYO10	myosin X	0.895	9.754
201980_s_at	RSU1	Ras suppressor protein 1	-0.897	13.657
201981_at	PAPPA	pappalysin 1	1.409	21.837
201982_s_at	PAPPA	pappalysin 1	0.678	12.845
201983_s_at	EGFR	epidermal growth factor receptor	-1.71	14.776
201984_s_at	EGFR	epidermal growth factor receptor	-1.335	15.877
201998_at	ST6GAL1	ST6 beta-galactoside alpha-2,6-sialyltransferase 1	1.23	11.609
202002_at	ACAA2	acetyl-CoA acyltransferase 2	0.662	9.705
202005_at	ST14	suppression of tumorigenicity 14	0.79	16.469
202006_at	PTPN12	protein tyrosine phosphatase, non-receptor type 12	-1.219	17.875
202007_at	NID1	nidogen 1	-1.645	14.208
202008_s_at	NID1	nidogen 1	-1.064	14.812
202012_s_at	EXT2	exostosin glycosyltransferase 2	-0.525	11.416
202016_at	MEST	mesoderm specific transcript	1.616	10.208
202022_at	ALDOC	aldolase, fructose-bisphosphate C	-1.729	23.082
202023_at	EFNA1	ephrin A1	-0.928	9.04
202025_x_at	ACAA1	acetyl-CoA acyltransferase 1	1.423	20.796
202026_at	SDHD	succinate dehydrogenase complex subunit D	0.734	6.841
202027_at	TMEM184B	transmembrane protein 184B	-0.583	8.192
202030_at	BCKDK	branched chain ketoacid dehydrogenase kinase	-0.716	14.625
202035_s_at	SFRP1	secreted frizzled related protein 1	2.983	29.577
202036_s_at	SFRP1	secreted frizzled related protein 1	3.974	31.118
202037_s_at	SFRP1	secreted frizzled related protein 1	4.148	31.246
202043_s_at	SMS	spermine synthase	0.509	3.027
202053_s_at	ALDH3A2	aldehyde dehydrogenase 3 family member A2	0.597	5.021
202054_s_at	ALDH3A2	aldehyde dehydrogenase 3 family member A2	0.677	4.97
202068_s_at	LDLR	low density lipoprotein receptor	0.841	5.016
202071_at	SDC4	syndecan 4	0.703	4.329
202081_at	IER2	immediate early response 2	0.591	2.851
202083_s_at	SEC14L1	SEC14 like lipid binding 1	-0.668	7.749
202086_at	MX1	MX dynamin like GTPase 1	-0.732	12.159
202092_s_at	ARL2BP	ADP ribosylation factor like GTPase 2 binding protein	-0.62	10.98
202096_s_at	TSPO	translocator protein	-0.935	17.706
202097_at	NUP153	nucleoporin 153	-0.528	5.522
202098_s_at	PRMT2	protein arginine methyltransferase 2	-0.724	15.357
202100_at	RALB	RALB Ras like proto-oncogene B	-0.547	13.106
202101_s_at	RALB	RALB Ras like proto-oncogene B	-0.641	11.667
202107_s_at	MCM2	minichromosome maintenance complex component 2	-0.789	15.902
202108_at	PEPD	peptidase D	1.811	17.297
202110_at	COX7B	cytochrome c oxidase subunit 7B	0.744	8.562
202112_at	VWF	von Willebrand factor	-3.53	31.414
202117_at	ARHGAP1	Rho GTPase activating protein 1	-0.584	7.396
202122_s_at	PLIN3	perilipin 3	-0.54	5.797
202128_at	AREL1	apoptosis resistant E3 ubiquitin protein ligase 1	0.55	7.274
202129_s_at	RIOK3	RIO kinase 3	-0.773	8.807
202130_at	RIOK3	RIO kinase 3	-0.527	6.284
202131_s_at	RIOK3	RIO kinase 3	-0.9	8.481
202132_at	WWTR1	WW domain containing transcription regulator 1	-0.839	10.979
202133_at	WWTR1	WW domain containing transcription regulator 1	-0.779	4.765
202145_at	LY6E	lymphocyte antigen 6 complex, locus E	-1.358	13.59
202153_s_at	NUP62	nucleoporin 62	-0.818	16.496
202156_s_at	CELF2	CUGBP, Elav-like family member 2	-0.912	12.378
202157_s_at	CELF2	CUGBP, Elav-like family member 2	-0.974	11.485
202158_s_at	CELF2	CUGBP, Elav-like family member 2	-0.683	9.394
202161_at	PKN1	protein kinase N1	-0.793	11.977
202162_s_at	CNOT8	CCR4-NOT transcription complex subunit 8	-0.77	17.68
202163_s_at	CNOT8	CCR4-NOT transcription complex subunit 8	-0.604	6.351
202164_s_at	CNOT8	CCR4-NOT transcription complex subunit 8	-0.792	15.431
202178_at	PRKCZ	protein kinase C zeta	0.777	11.4
202180_s_at	MVP	major vault protein	-0.819	11.034
202185_at	PLOD3	procollagen-lysine,2-oxoglutarate 5-dioxygenase 3	-0.843	24.368
202196_s_at	DKK3	dickkopf WNT signaling pathway inhibitor 3	-1.059	9.053
202202_s_at	LAMA4	laminin subunit alpha 4	-3	32.818
202204_s_at	AMFR	autocrine motility factor receptor	0.889	18.888
202206_at	ARL4C	ADP ribosylation factor like GTPase 4C	-1.489	13.975
202207_at	ARL4C	ADP ribosylation factor like GTPase 4C	-1.979	15.689
202208_s_at	ARL4C	ADP ribosylation factor like GTPase 4C	-1.335	14.055
202209_at	LSM3	LSM3 homolog, U6 small nuclear RNA and mRNA degradation associated	0.603	10.439
202213_s_at	CUL4B	cullin 4B	-0.785	10.543
202217_at	C21orf33	chromosome 21 open reading frame 33	1.086	17.173
202219_at	SLC6A8	solute carrier family 6 member 8	-0.753	4.52
202233_s_at	UQCRHL///UQCRH	ubiquinol-cytochrome c reductase hinge protein like///ubiquinol-cytochrome c reductase hinge protein	0.8	5.116
202234_s_at	SLC16A1	solute carrier family 16 member 1	-1.174	15.604
202235_at	SLC16A1	solute carrier family 16 member 1	-0.61	11.52
202236_s_at	SLC16A1	solute carrier family 16 member 1	-1.544	15.946
202237_at	LOC101928916///NNMT	uncharacterized LOC101928916///nicotinamide N-methyltransferase	-4.874	37.345
202238_s_at	LOC101928916///NNMT	uncharacterized LOC101928916///nicotinamide N-methyltransferase	-4.641	38.974
202241_at	TRIB1	tribbles pseudokinase 1	0.681	3.09
202242_at	TSPAN7	tetraspanin 7	0.683	4.664
202251_at	PRPF3	pre-mRNA processing factor 3	-0.577	10.512
202258_s_at	N4BP2L2	NEDD4 binding protein 2 like 2	-0.583	7.282
202260_s_at	STXBP1	syntaxin binding protein 1	-0.67	5.093
202265_at	COMMD3-BMI1///BMI1	COMMD3-BMI1 readthrough///BMI1 proto-oncogene, polycomb ring finger	-0.561	5.349
202269_x_at	GBP1	guanylate binding protein 1	-1.745	16.19
202270_at	GBP1	guanylate binding protein 1	-1.722	11.943
202273_at	PDGFRB	platelet derived growth factor receptor beta	-0.826	10.276
202274_at	ACTG2	actin, gamma 2, smooth muscle, enteric	-1.328	11.042
202276_at	SHFM1	split hand/foot malformation (ectrodactyly) type 1	-0.554	8.759
202279_at	C14orf2	chromosome 14 open reading frame 2	0.732	15.65
202282_at	HSD17B10	hydroxysteroid 17-beta dehydrogenase 10	0.659	13.527
202283_at	SERPINF1	serpin family F member 1	-1.014	5.943
202284_s_at	CDKN1A	cyclin dependent kinase inhibitor 1A	-1.046	9.195
202286_s_at	TACSTD2	tumor-associated calcium signal transducer 2	3.313	16.447
202293_at	STAG1	stromal antigen 1	-0.635	8.697
202295_s_at	CTSH	cathepsin H	1.311	14.498
202299_s_at	LAMTOR5	late endosomal/lysosomal adaptor, MAPK and MTOR activator 5	0.538	3.637
202300_at	LAMTOR5	late endosomal/lysosomal adaptor, MAPK and MTOR activator 5	0.527	2.878
202307_s_at	TAP1	transporter 1, ATP binding cassette subfamily B member	-1.881	27.986
202308_at	SREBF1	sterol regulatory element binding transcription factor 1	-0.543	5.866
202310_s_at	COL1A1	collagen type I alpha 1 chain	-2.669	17.388
202311_s_at	COL1A1	collagen type I alpha 1 chain	-1.953	12.067
202314_at	LRRD1///CYP51A1	leucine rich repeats and death domain containing 1///cytochrome P450 family 51 subfamily A member 1	0.801	5.221
202315_s_at	BCR	BCR, RhoGEF and GTPase activating protein	0.718	15.89
202325_s_at	ATP5J	ATP synthase, H+ transporting, mitochondrial Fo complex subunit F6	0.675	5.896
202332_at	LOC400927-CSNK1E///CSNK1E	LOC400927-CSNK1E readthrough///casein kinase 1 epsilon	-0.644	13.563
202333_s_at	UBE2B	ubiquitin conjugating enzyme E2 B	-0.609	6.922
202336_s_at	PAM	peptidylglycine alpha-amidating monooxygenase	-0.599	5.688
202340_x_at	NR4A1	nuclear receptor subfamily 4 group A member 1	0.702	3.776
202341_s_at	TRIM2	tripartite motif containing 2	1.467	19.96
202342_s_at	TRIM2	tripartite motif containing 2	1.578	14.988
202345_s_at	FABP5	fatty acid binding protein 5	-2.38	24.339
202352_s_at	PSMD12	proteasome 26S subunit, non-ATPase 12	-0.508	8.108
202357_s_at	CFB	complement factor B	-1.289	10.749
202363_at	SPOCK1	sparc/osteonectin, cwcv and kazal-like domains proteoglycan (testican) 1	1.127	4.724
202364_at	MXI1	MAX interactor 1, dimerization protein	-1.015	10.924
202370_s_at	CBFB	core-binding factor beta subunit	-0.886	12.871
202375_at	SEC24D	SEC24 homolog D, COPII coat complex component	-1.327	16.867
202381_at	ADAM9	ADAM metallopeptidase domain 9	-1.029	6.849
202387_at	BAG1	BCL2 associated athanogene 1	0.746	11.51
202391_at	BASP1	brain abundant membrane attached signal protein 1	-0.696	4.542
202393_s_at	KLF10	Kruppel like factor 10	-0.564	2.441
202396_at	TCERG1	transcription elongation regulator 1	-0.773	5.967
202403_s_at	COL1A2	collagen type I alpha 2 chain	-1.776	13.728
202404_s_at	COL1A2	collagen type I alpha 2 chain	-2.994	20.324
202409_at	INS-IGF2///IGF2	INS-IGF2 readthrough///insulin like growth factor 2	0.835	3.307
202410_x_at	INS-IGF2///IGF2	INS-IGF2 readthrough///insulin like growth factor 2	0.507	4.184
202411_at	IFI27	interferon alpha inducible protein 27	-1.539	16.04
202413_s_at	USP1	ubiquitin specific peptidase 1	-0.604	5.827
202414_at	ERCC5	ERCC excision repair 5, endonuclease	-0.622	12.088
202421_at	IGSF3	immunoglobulin superfamily member 3	0.654	8.291
202422_s_at	ACSL4	acyl-CoA synthetase long-chain family member 4	0.983	8.141
202428_x_at	DBI	diazepam binding inhibitor, acyl-CoA binding protein	0.575	3.769
202430_s_at	PLSCR1	phospholipid scramblase 1	-0.807	6.103
202431_s_at	MYC	v-myc avian myelocytomatosis viral oncogene homolog	-2.104	20.859
202435_s_at	CYP1B1	cytochrome P450 family 1 subfamily B member 1	0.702	2.963
202436_s_at	CYP1B1	cytochrome P450 family 1 subfamily B member 1	0.776	3.123
202437_s_at	CYP1B1	cytochrome P450 family 1 subfamily B member 1	0.919	2.803
202438_x_at	IDS	iduronate 2-sulfatase	-0.559	5.357
202439_s_at	IDS	iduronate 2-sulfatase	-0.532	6.488
202442_at	AP3S1	adaptor related protein complex 3 sigma 1 subunit	-0.991	11.469
202443_x_at	NOTCH2	notch 2	-0.609	7.145
202446_s_at	PLSCR1	phospholipid scramblase 1	-0.747	6.286
202447_at	DECR1	2,4-dienoyl-CoA reductase 1, mitochondrial	0.653	6.225
202458_at	PRSS23	protease, serine 23	-1.353	13.028
202465_at	PCOLCE	procollagen C-endopeptidase enhancer	-0.523	5.58
202466_at	PAPD7	poly(A) RNA polymerase D7, non-canonical	-0.8	16.496
202468_s_at	CTNNAL1	catenin alpha like 1	1.1	15.098
202472_at	MPI	mannose phosphate isomerase	-0.786	9.807
202478_at	TRIB2	tribbles pseudokinase 2	-0.576	3.605
202479_s_at	TRIB2	tribbles pseudokinase 2	-0.578	3.737
202483_s_at	RANBP1	RAN binding protein 1	-0.516	10.274
202484_s_at	MBD2	methyl-CpG binding domain protein 2	-0.743	8.5
202497_x_at	SLC2A3	solute carrier family 2 member 3	-1.483	14.073
202498_s_at	SLC2A3	solute carrier family 2 member 3	-1.599	13.658
202499_s_at	SLC2A3	solute carrier family 2 member 3	-1.86	11.311
202501_at	MAPRE2	microtubule associated protein RP/EB family member 2	-1.02	18.536
202502_at	ACADM	acyl-CoA dehydrogenase, C-4 to C-12 straight chain	1.105	7.432
202503_s_at	KIAA0101	KIAA0101	-1.569	23.012
202508_s_at	SNAP25	synaptosome associated protein 25	-0.997	10.95
202510_s_at	TNFAIP2	TNF alpha induced protein 2	-0.963	15.059
202524_s_at	SPOCK2	sparc/osteonectin, cwcv and kazal-like domains proteoglycan (testican) 2	0.916	9.643
202525_at	PRSS8	protease, serine 8	1.315	15.933
202531_at	IRF1	interferon regulatory factor 1	-1.085	13.228
202536_at	CHMP2B	charged multivesicular body protein 2B	-0.676	8.469
202539_s_at	HMGCR	3-hydroxy-3-methylglutaryl-CoA reductase	0.702	8.312
202540_s_at	HMGCR	3-hydroxy-3-methylglutaryl-CoA reductase	0.702	7.221
202545_at	PRKCD	protein kinase C delta	0.56	10.113
202548_s_at	ARHGEF7	Rho guanine nucleotide exchange factor 7	-0.616	8.389
202554_s_at	GSTM3	glutathione S-transferase mu 3	2.428	24.498
202557_at	HSPA13	heat shock protein family A (Hsp70) member 13	-0.98	9.921
202558_s_at	HSPA13	heat shock protein family A (Hsp70) member 13	-0.654	7.583
202564_x_at	ARL2	ADP ribosylation factor like GTPase 2	0.563	11.638
202566_s_at	SVIL	supervillin	-0.516	6.212
202570_s_at	DLGAP4	DLG associated protein 4	-0.545	16.605
202580_x_at	FOXM1	forkhead box M1	-0.541	14.559
202581_at	HSPA1B///HSPA1A	heat shock protein family A (Hsp70) member 1B///heat shock protein family A (Hsp70) member 1A	0.843	3.568
202589_at	TYMS	thymidylate synthetase	-1.901	22.499
202591_s_at	SSBP1	single stranded DNA binding protein 1	-0.619	5.125
202594_at	LEPROTL1	leptin receptor overlapping transcript-like 1	-1.296	14.986
202595_s_at	LEPROTL1	leptin receptor overlapping transcript-like 1	-1.422	17.285
202598_at	S100A13	S100 calcium binding protein A13	-0.559	6.418
202603_at	ADAM10	ADAM metallopeptidase domain 10	-0.654	5.899
202604_x_at	ADAM10	ADAM metallopeptidase domain 10	-0.866	11.333
202614_at	SLC30A9	solute carrier family 30 member 9	0.615	7.155
202619_s_at	PLOD2	procollagen-lysine,2-oxoglutarate 5-dioxygenase 2	-2.03	21.964
202620_s_at	PLOD2	procollagen-lysine,2-oxoglutarate 5-dioxygenase 2	-2.074	16.551
202625_at	LYN	LYN proto-oncogene, Src family tyrosine kinase	-1.186	14.648
202626_s_at	LYN	LYN proto-oncogene, Src family tyrosine kinase	-1.083	13.602
202627_s_at	SERPINE1	serpin family E member 1	-1.659	9.28
202628_s_at	SERPINE1	serpin family E member 1	-1.75	8.303
202633_at	TOPBP1	topoisomerase (DNA) II binding protein 1	-0.672	14.624
202637_s_at	ICAM1	intercellular adhesion molecule 1	-1.038	16.731
202638_s_at	ICAM1	intercellular adhesion molecule 1	-1.771	20.91
202643_s_at	TNFAIP3	TNF alpha induced protein 3	-1.323	14.858
202644_s_at	TNFAIP3	TNF alpha induced protein 3	-1.267	14.635
202647_s_at	NRAS	neuroblastoma RAS viral oncogene homolog	-0.614	7.019
202649_x_at	RPS19	ribosomal protein S19	-0.823	9.947
202651_at	LPGAT1	lysophosphatidylglycerol acyltransferase 1	-1.214	11.437
202656_s_at	SERTAD2	SERTA domain containing 2	-1.224	21.755
202657_s_at	SERTAD2	SERTA domain containing 2	-1.145	17.218
202659_at	PSMB10	proteasome subunit beta 10	-1.302	24.009
202660_at	ITPR2	inositol 1,4,5-trisphosphate receptor type 2	0.983	12.371
202661_at	ITPR2	inositol 1,4,5-trisphosphate receptor type 2	0.871	21.052
202662_s_at	ITPR2	inositol 1,4,5-trisphosphate receptor type 2	0.745	16.748
202663_at	WIPF1	WAS/WASL interacting protein family member 1	-1.022	16.163
202664_at	WIPF1	WAS/WASL interacting protein family member 1	-1.392	15.778
202665_s_at	WIPF1	WAS/WASL interacting protein family member 1	-0.585	14.115
202668_at	EFNB2	ephrin B2	-1.074	9.709
202669_s_at	EFNB2	ephrin B2	-0.903	8.969
202671_s_at	PDXK	pyridoxal (pyridoxine, vitamin B6) kinase	0.511	5.733
202672_s_at	ATF3	activating transcription factor 3	0.748	1.88
202675_at	SDHB	succinate dehydrogenase complex iron sulfur subunit B	0.632	5.964
202677_at	RASA1	RAS p21 protein activator 1	-0.537	4.387
202679_at	NPC1	NPC intracellular cholesterol transporter 1	-1.095	14.139
202686_s_at	AXL	AXL receptor tyrosine kinase	-2	31.02
202687_s_at	TNFSF10	tumor necrosis factor superfamily member 10	-0.836	4.344
202688_at	TNFSF10	tumor necrosis factor superfamily member 10	-0.628	2.655
202690_s_at	SNRPD1	small nuclear ribonucleoprotein D1 polypeptide	-0.808	9.982
202693_s_at	STK17A	serine/threonine kinase 17a	-0.522	3.398
202704_at	TOB1	transducer of ERBB2, 1	0.733	4.442
202712_s_at	CKMT1A///CKMT1B	creatine kinase, mitochondrial 1A///creatine kinase, mitochondrial 1B	0.765	11.391
202717_s_at	CDC16	cell division cycle 16	-0.561	7.684
202718_at	IGFBP2	insulin like growth factor binding protein 2	2.192	21.363
202719_s_at	TES	testin LIM domain protein	-0.913	15.106
202720_at	TES	testin LIM domain protein	-0.877	13.477
202724_s_at	FOXO1	forkhead box O1	0.569	5.683
202726_at	LIG1	DNA ligase 1	-0.549	16.154
202727_s_at	IFNGR1	interferon gamma receptor 1	-1.076	13.202
202730_s_at	MIR4680///PDCD4	microRNA 4680///programmed cell death 4 (neoplastic transformation inhibitor)	-0.509	11.645
202731_at	MIR4680///PDCD4	microRNA 4680///programmed cell death 4 (neoplastic transformation inhibitor)	-0.842	8.158
202733_at	LOC101927705///P4HA2	uncharacterized LOC101927705///prolyl 4-hydroxylase subunit alpha 2	-0.709	4.06
202735_at	EBP	emopamil binding protein (sterol isomerase)	0.525	13.733
202737_s_at	LSM4	LSM4 homolog, U6 small nuclear RNA and mRNA degradation associated	0.558	7.818
202740_at	ABHD14A-ACY1///ACY1	ABHD14A-ACY1 readthrough///aminoacylase 1	2.807	22.452
202743_at	PIK3R3	phosphoinositide-3-kinase regulatory subunit 3	-0.872	10.746
202746_at	ITM2A	integral membrane protein 2A	-0.551	2.391
202748_at	GBP2	guanylate binding protein 2	-2.095	24.473
202752_x_at	SLC7A8	solute carrier family 7 member 8	1.938	24.367
202761_s_at	SYNE2	spectrin repeat containing nuclear envelope protein 2	0.715	5.085
202763_at	CASP3	caspase 3	-0.519	10.11
202765_s_at	FBN1	fibrillin 1	-1.071	11.668
202766_s_at	FBN1	fibrillin 1	-1.324	11.788
202771_at	PIEZO1	piezo type mechanosensitive ion channel component 1	-0.588	6.882
202772_at	HMGCL	3-hydroxymethyl-3-methylglutaryl-CoA lyase	0.677	11.088
202780_at	OXCT1	3-oxoacid CoA-transferase 1	1.221	13.681
202783_at	NNT	nicotinamide nucleotide transhydrogenase	0.991	8.898
202784_s_at	NNT	nicotinamide nucleotide transhydrogenase	0.596	4.724
202786_at	STK39	serine/threonine kinase 39	-0.834	6.79
202790_at	CLDN7	claudin 7	0.81	6.178
202794_at	INPP1	inositol polyphosphate-1-phosphatase	-0.642	9.246
202796_at	SYNPO	synaptopodin	-0.89	8.263
202797_at	SACM1L	SAC1 suppressor of actin mutations 1-like (yeast)	0.751	8.26
202798_at	SEC24B	SEC24 homolog B, COPII coat complex component	-0.542	5.45
202800_at	SLC1A3	solute carrier family 1 member 3	-0.848	14.495
202803_s_at	ITGB2	integrin subunit beta 2	-2.36	32.864
202804_at	ABCC1	ATP binding cassette subfamily C member 1	-0.865	18.647
202805_s_at	ABCC1	ATP binding cassette subfamily C member 1	-1.078	17.308
202820_at	AHR	aryl hydrocarbon receptor	-1.303	17.265
202825_at	SLC25A4	solute carrier family 25 member 4	0.755	10.765
202827_s_at	MMP14	matrix metallopeptidase 14	-0.627	9.933
202833_s_at	SERPINA1	serpin family A member 1	-1.213	5.872
202842_s_at	DNAJB9	DnaJ heat shock protein family (Hsp40) member B9	-0.526	2.972
202844_s_at	RALBP1	ralA binding protein 1	0.769	8.852
202845_s_at	RALBP1	ralA binding protein 1	0.613	6.743
202847_at	PCK2	phosphoenolpyruvate carboxykinase 2, mitochondrial	2.301	19.725
202850_at	ABCD3	ATP binding cassette subfamily D member 3	0.942	8.64
202855_s_at	MIR6787///SLC16A3	microRNA 6787///solute carrier family 16 member 3	-3.288	32.32
202856_s_at	MIR6787///SLC16A3	microRNA 6787///solute carrier family 16 member 3	-3.627	34.969
202859_x_at	CXCL8	C-X-C motif chemokine ligand 8	-0.641	2.274
202860_at	DENND4B	DENN domain containing 4B	-0.517	13.267
202862_at	FAH	fumarylacetoacetate hydrolase	0.515	3.105
202863_at	SP100	SP100 nuclear antigen	-0.692	9.096
202864_s_at	SP100	SP100 nuclear antigen	-0.74	18.118
202869_at	OAS1	2'-5'-oligoadenylate synthetase 1	-0.605	8.158
202871_at	TRAF4	TNF receptor associated factor 4	0.546	6.879
202877_s_at	CD93	CD93 molecule	-0.971	13.998
202878_s_at	CD93	CD93 molecule	-1.499	13.172
202887_s_at	DDIT4	DNA damage inducible transcript 4	-2.17	19.8
202888_s_at	ANPEP	alanyl aminopeptidase, membrane	1.013	3.332
202890_at	MAP7	microtubule associated protein 7	0.708	3.79
202895_s_at	SIRPA	signal regulatory protein alpha	-1.062	18.46
202896_s_at	SIRPA	signal regulatory protein alpha	-0.838	16.725
202897_at	SIRPA	signal regulatory protein alpha	-1.602	21.632
202898_at	SDC3	syndecan 3	-0.862	14.717
202901_x_at	CTSS	cathepsin S	-2.226	19.45
202902_s_at	CTSS	cathepsin S	-2.456	28.382
202905_x_at	NBN	nibrin	-0.513	7.53
202906_s_at	NBN	nibrin	-0.888	12.583
202907_s_at	NBN	nibrin	-0.826	9.441
202909_at	EPM2AIP1	EPM2A interacting protein 1	0.68	8.596
202910_s_at	ADGRE5	adhesion G protein-coupled receptor E5	-1.268	18.867
202911_at	MSH6	mutS homolog 6	-0.505	6.486
202912_at	ADM	adrenomedullin	-1.947	12.961
202917_s_at	S100A8	S100 calcium binding protein A8	-1.443	7.022
202918_s_at	HSPE1-MOB4///MOB4	HSPE1-MOB4 readthrough///MOB family member 4, phocein	-0.509	3.113
202920_at	ANK2	ankyrin 2, neuronal	3.104	19.87
202921_s_at	ANK2	ankyrin 2, neuronal	1.798	16.167
202930_s_at	SUCLA2	succinate-CoA ligase ADP-forming beta subunit	0.684	4.789
202931_x_at	BIN1	bridging integrator 1	0.538	5.814
202934_at	HK2	hexokinase 2	-2.635	30.885
202935_s_at	SOX9	SRY-box 9	-0.737	2.57
202936_s_at	SOX9	SRY-box 9	-0.768	3.694
202942_at	ETFB	electron transfer flavoprotein beta subunit	0.66	8.41
202946_s_at	BTBD3	BTB domain containing 3	-0.604	4.037
202947_s_at	GYPC	glycophorin C (Gerbich blood group)	-0.582	12.786
202949_s_at	FHL2	four and a half LIM domains 2	-0.538	2.144
202952_s_at	ADAM12	ADAM metallopeptidase domain 12	-0.557	4.167
202953_at	C1QB	complement C1q B chain	-3.074	29.186
202957_at	HCLS1	hematopoietic cell-specific Lyn substrate 1	-2.08	23.27
202959_at	MUT	methylmalonyl-CoA mutase	0.722	9.311
202960_s_at	MUT	methylmalonyl-CoA mutase	0.823	9.274
202962_at	KIF13B	kinesin family member 13B	0.822	19.696
202968_s_at	DYRK2	dual specificity tyrosine phosphorylation regulated kinase 2	-0.892	19.946
202969_at	DYRK2	dual specificity tyrosine phosphorylation regulated kinase 2	-0.954	16.374
202970_at	DYRK2	dual specificity tyrosine phosphorylation regulated kinase 2	-0.627	18.738
202971_s_at	DYRK2	dual specificity tyrosine phosphorylation regulated kinase 2	-0.985	12.474
202972_s_at	FAM13A	family with sequence similarity 13 member A	-0.782	10.067
202973_x_at	FAM13A	family with sequence similarity 13 member A	-0.943	6.811
202975_s_at	RHOBTB3	Rho related BTB domain containing 3	1.103	6.4
202976_s_at	RHOBTB3	Rho related BTB domain containing 3	1.46	8.751
202978_s_at	CREBZF	CREB/ATF bZIP transcription factor	-0.674	11.571
202979_s_at	CREBZF	CREB/ATF bZIP transcription factor	-0.623	5.225
202982_s_at	ACOT1///ACOT2	acyl-CoA thioesterase 1///acyl-CoA thioesterase 2	0.946	8.97
202986_at	ARNT2	aryl hydrocarbon receptor nuclear translocator 2	1.108	14.034
202988_s_at	RGS1	regulator of G-protein signaling 1	-2.727	20.298
202990_at	PYGL	phosphorylase, glycogen, liver	-1.876	30.188
202992_at	C7	complement component 7	2.596	13.285
202994_s_at	FBLN1	fibulin 1	0.551	3.153
202995_s_at	FBLN1	fibulin 1	0.742	2.739
202997_s_at	LOXL2	lysyl oxidase like 2	-0.519	7.127
202998_s_at	LOXL2	lysyl oxidase like 2	-2.418	26.828
203005_at	LTBR	lymphotoxin beta receptor	-0.561	10.118
203009_at	BCAM	basal cell adhesion molecule (Lutheran blood group)	1.069	16.53
203020_at	RABGAP1L	RAB GTPase activating protein 1 like	0.543	6.437
203023_at	NOP16	NOP16 nucleolar protein	-0.542	10.018
203028_s_at	CYBA	cytochrome b-245 alpha chain	-0.796	8.004
203033_x_at	FH	fumarate hydratase	0.702	11.377
203038_at	PTPRK	protein tyrosine phosphatase, receptor type K	-0.827	8.352
203039_s_at	NDUFS1	NADH:ubiquinone oxidoreductase core subunit S1	0.739	9.814
203044_at	CHSY1	chondroitin sulfate synthase 1	-1.293	14.609
203047_at	STK10	serine/threonine kinase 10	-0.991	26.928
203049_s_at	TTC37	tetratricopeptide repeat domain 37	-0.515	2.8
203052_at	C2	complement component 2	-0.663	7.134
203063_at	PPM1F	protein phosphatase, Mg2+/Mn2+ dependent 1F	-0.716	15.615
203065_s_at	CAV1	caveolin 1	-2.47	24.228
203066_at	CHST15	carbohydrate (N-acetylgalactosamine 4-sulfate 6-O) sulfotransferase 15	-1.879	18.994
203068_at	KLHL21	kelch like family member 21	0.591	6.943
203071_at	MIR6872///SEMA3B	microRNA 6872///semaphorin 3B	1.589	26.473
203083_at	THBS2	thrombospondin 2	-1.207	6.751
203085_s_at	TGFB1	transforming growth factor beta 1	-1.635	19.017
203086_at	KIF2A	kinesin family member 2A	-0.534	6.569
203087_s_at	KIF2A	kinesin family member 2A	-0.946	11.095
203088_at	FBLN5	fibulin 5	1.271	8.51
203089_s_at	HTRA2	HtrA serine peptidase 2	-0.529	18.059
203097_s_at	RAPGEF2	Rap guanine nucleotide exchange factor 2	-0.583	5.913
203102_s_at	MGAT2	mannosyl (alpha-1,6-)-glycoprotein beta-1,2-N-acetylglucosaminyltransferase	-0.618	8.639
203104_at	CSF1R	colony stimulating factor 1 receptor	-1.373	20.156
203107_x_at	SNORA64///RPS2	small nucleolar RNA, H/ACA box 64///ribosomal protein S2	-0.647	6.478
203108_at	GPRC5A	G protein-coupled receptor class C group 5 member A	0.921	13.676
203113_s_at	EEF1D	eukaryotic translation elongation factor 1 delta	-0.509	4.164
203115_at	FECH	ferrochelatase	1.13	17.621
203116_s_at	FECH	ferrochelatase	1.016	17.738
203123_s_at	SLC11A2	solute carrier family 11 member 2	0.516	9.94
203124_s_at	SLC11A2	solute carrier family 11 member 2	0.517	5.49
203131_at	PDGFRA	platelet derived growth factor receptor alpha	1.578	9.694
203132_at	RB1	RB transcriptional corepressor 1	-1.198	12.359
203138_at	HAT1	histone acetyltransferase 1	-0.537	5.111
203140_at	BCL6	B-cell CLL/lymphoma 6	-1.226	9.992
203145_at	SPAG5	sperm associated antigen 5	1.184	14.858
203148_s_at	TRIM14	tripartite motif containing 14	-1.293	14.827
203157_s_at	GLS	glutaminase	0.98	7.261
203158_s_at	GLS	glutaminase	0.933	6.613
203159_at	GLS	glutaminase	1.163	9.187
203165_s_at	SLC33A1	solute carrier family 33 member 1	-0.529	6.356
203167_at	TIMP2	TIMP metallopeptidase inhibitor 2	-0.672	11.307
203175_at	RHOG	ras homolog family member G	-0.531	11.619
203178_at	GATM	glycine amidinotransferase	1.626	7.772
203185_at	RASSF2	Ras association domain family member 2	-2.037	27.271
203186_s_at	S100A4	S100 calcium binding protein A4	-0.571	3.523
203189_s_at	MIR7113///MIR4691///NDUFS8	microRNA 7113///microRNA 4691///NADH:ubiquinone oxidoreductase core subunit S8	0.557	7.715
203190_at	MIR7113///MIR4691///NDUFS8	microRNA 7113///microRNA 4691///NADH:ubiquinone oxidoreductase core subunit S8	0.835	8.351
203192_at	ABCB6	ATP binding cassette subfamily B member 6 (Langereis blood group)	-0.557	9.821
203194_s_at	NUP98	nucleoporin 98	-0.541	12.062
203201_at	PMM2	phosphomannomutase 2	-0.605	9.352
203211_s_at	MTMR2	myotubularin related protein 2	-0.536	5.765
203213_at	CDK1	cyclin dependent kinase 1	-0.612	9.318
203215_s_at	MYO6	myosin VI	1.296	13.494
203216_s_at	MYO6	myosin VI	0.892	8.189
203217_s_at	ST3GAL5	ST3 beta-galactoside alpha-2,3-sialyltransferase 5	-0.62	15.249
203221_at	TLE1	transducin like enhancer of split 1	-0.597	6.836
203222_s_at	TLE1	transducin like enhancer of split 1	-0.542	7.278
203232_s_at	ATXN1	ataxin 1	-0.565	5.126
203233_at	IL4R	interleukin 4 receptor	-1.076	21.985
203236_s_at	LGALS9	galectin 9	-1.061	25.524
203238_s_at	NOTCH3	notch 3	-1.291	10.924
203242_s_at	PDLIM5	PDZ and LIM domain 5	-0.542	5.73
203253_s_at	PPIP5K2	diphosphoinositol pentakisphosphate kinase 2	-0.755	6.695
203254_s_at	TLN1	talin 1	-0.626	6.462
203256_at	CDH3	cadherin 3	0.738	10.256
203259_s_at	HDDC2	HD domain containing 2	0.521	3.248
203261_at	DCTN6	dynactin subunit 6	-0.507	5.81
203269_at	NSMAF	neutral sphingomyelinase activation associated factor	-0.637	10.991
203272_s_at	TUSC2	tumor suppressor candidate 2	0.546	15.949
203275_at	IRF2	interferon regulatory factor 2	-0.652	7.942
203276_at	LMNB1	lamin B1	-0.978	13.828
203278_s_at	PHF21A	PHD finger protein 21A	-0.806	17.221
203284_s_at	HS2ST1	heparan sulfate 2-O-sulfotransferase 1	-1.048	15.98
203286_at	RNF44	ring finger protein 44	-0.568	9.629
203287_at	LAD1	ladinin 1	1.029	27.102
203288_at	KIAA0355	KIAA0355	-0.541	7.41
203290_at	HLA-DQA1	major histocompatibility complex, class II, DQ alpha 1	-1.302	4.02
203300_x_at	AP1S2	adaptor related protein complex 1 sigma 2 subunit	-0.897	16.299
203302_at	DCK	deoxycytidine kinase	-0.879	12.086
203303_at	DYNLT3	dynein light chain Tctex-type 3	0.579	4.564
203305_at	F13A1	coagulation factor XIII A chain	-0.553	2.06
203315_at	NCK2	NCK adaptor protein 2	-0.766	17.06
203316_s_at	SNRPE	small nuclear ribonucleoprotein polypeptide E	-0.508	5.327
203320_at	SH2B3	SH2B adaptor protein 3	-1.337	23.969
203323_at	CAV2	caveolin 2	-2.277	24.014
203324_s_at	CAV2	caveolin 2	-2.586	22.68
203325_s_at	COL5A1	collagen type V alpha 1 chain	-0.673	5.308
203329_at	PTPRM	protein tyrosine phosphatase, receptor type M	-0.788	13.014
203332_s_at	INPP5D	inositol polyphosphate-5-phosphatase D	-1.019	21.384
203335_at	PHYH	phytanoyl-CoA 2-hydroxylase	1.543	14.971
203358_s_at	EZH2	enhancer of zeste 2 polycomb repressive complex 2 subunit	-0.712	14.79
203362_s_at	MAD2L1	MAD2 mitotic arrest deficient-like 1 (yeast)	-0.906	12.751
203367_at	DUSP14	dual specificity phosphatase 14	-0.569	9.875
203373_at	SOCS2	suppressor of cytokine signaling 2	0.597	6.496
203375_s_at	TPP2	tripeptidyl peptidase 2	-0.555	8.236
203381_s_at	APOE	apolipoprotein E	0.845	2.639
203382_s_at	APOE	apolipoprotein E	0.942	3.67
203386_at	TBC1D4	TBC1 domain family member 4	0.754	5.756
203387_s_at	TBC1D4	TBC1 domain family member 4	0.718	8.343
203388_at	ARRB2	arrestin beta 2	-0.661	16.881
203397_s_at	GALNT3	polypeptide N-acetylgalactosaminyltransferase 3	1.401	16.904
203400_s_at	TF	transferrin	-0.542	2.459
203401_at	PRPS2	phosphoribosyl pyrophosphate synthetase 2	0.817	7.58
203409_at	DDB2	damage specific DNA binding protein 2	-1.584	31.693
203411_s_at	LMNA	lamin A/C	-0.686	7.61
203415_at	PDCD6	programmed cell death 6	-0.76	12.671
203416_at	CD53	CD53 molecule	-1.736	23.359
203424_s_at	IGFBP5	insulin like growth factor binding protein 5	0.681	2.975
203425_s_at	IGFBP5	insulin like growth factor binding protein 5	0.667	5.459
203426_s_at	IGFBP5	insulin like growth factor binding protein 5	0.523	6.359
203433_at	ST20-MTHFS///MTHFS	ST20-MTHFS readthrough///5,10-methenyltetrahydrofolate synthetase (5-formyltetrahydrofolate cyclo-ligase)	0.557	9.656
203434_s_at	MME	membrane metallo-endopeptidase	2.05	9.29
203435_s_at	MME	membrane metallo-endopeptidase	1.725	11.941
203438_at	STC2	stanniocalcin 2	-1.929	22.19
203439_s_at	STC2	stanniocalcin 2	-1.102	17.053
203440_at	CDH2	cadherin 2	-0.956	8.876
203441_s_at	CDH2	cadherin 2	-0.786	13.578
203453_at	SCNN1A	sodium channel epithelial 1 alpha subunit	3.502	27.436
203462_x_at	EIF3B	eukaryotic translation initiation factor 3 subunit B	-0.648	12.69
203465_at	MRPL19	mitochondrial ribosomal protein L19	0.755	8.271
203471_s_at	PLEK	pleckstrin	-1.046	15.921
203472_s_at	SLCO2B1	solute carrier organic anion transporter family member 2B1	-0.834	10.889
203473_at	SLCO2B1	solute carrier organic anion transporter family member 2B1	-1.194	13.619
203474_at	IQGAP2	IQ motif containing GTPase activating protein 2	1.225	11.76
203476_at	TPBG	trophoblast glycoprotein	-0.648	5.211
203477_at	COL15A1	collagen type XV alpha 1 chain	-2.198	15.847
203481_at	SLF2	SMC5-SMC6 complex localization factor 2	-0.721	15.418
203482_at	SLF2	SMC5-SMC6 complex localization factor 2	-0.51	10.696
203484_at	SEC61G	Sec61 translocon gamma subunit	-1.228	18.091
203499_at	EPHA2	EPH receptor A2	-0.589	5.53
203500_at	GCDH	glutaryl-CoA dehydrogenase	0.804	20.487
203504_s_at	ABCA1	ATP binding cassette subfamily A member 1	-1.436	16.534
203505_at	ABCA1	ATP binding cassette subfamily A member 1	-1.523	16.823
203507_at	LOC101928634///SNORA67///CD68	uncharacterized LOC101928634///small nucleolar RNA, H/ACA box 67///CD68 molecule	-0.731	15.772
203508_at	TNFRSF1B	TNF receptor superfamily member 1B	-1.271	19.41
203510_at	MET	MET proto-oncogene, receptor tyrosine kinase	-1.483	13.963
203518_at	LYST	lysosomal trafficking regulator	-0.875	13.085
203523_at	LSP1	lymphocyte-specific protein 1	-0.927	16.535
203530_s_at	STX4	syntaxin 4	-1.048	21.792
203535_at	S100A9	S100 calcium binding protein A9	-0.893	7.95
203538_at	CAMLG	calcium modulating ligand	-0.656	9.044
203546_at	IPO13	importin 13	0.633	15.359
203547_at	CD4	CD4 molecule	-1.085	20.451
203553_s_at	MAP4K5	mitogen-activated protein kinase kinase kinase kinase 5	-0.69	8.445
203556_at	ZHX2	zinc fingers and homeoboxes 2	-1.02	15.517
203557_s_at	PCBD1	pterin-4 alpha-carbinolamine dehydratase 1	0.661	6.647
203559_s_at	AOC1	amine oxidase, copper containing 1	0.938	1.894
203560_at	GGH	gamma-glutamyl hydrolase	1.593	10.393
203561_at	FCGR2A	Fc fragment of IgG receptor IIa	-1.978	26.734
203562_at	FEZ1	fasciculation and elongation protein zeta 1	-0.567	5.347
203566_s_at	AGL	amylo-alpha-1, 6-glucosidase, 4-alpha-glucanotransferase	0.598	3.712
203571_s_at	ADIRF	adipogenesis regulatory factor	-0.854	4.998
203574_at	NFIL3	nuclear factor, interleukin 3 regulated	-0.661	4.724
203582_s_at	SPHAR///RAB4A	S-phase response (cyclin related)///RAB4A, member RAS oncogene family	-0.538	7.896
203586_s_at	ARL4D	ADP ribosylation factor like GTPase 4D	0.964	17.497
203591_s_at	CSF3R	colony stimulating factor 3 receptor	-0.706	15.55
203592_s_at	FSTL3	follistatin like 3	-0.777	8.194
203595_s_at	IFIT5	interferon induced protein with tetratricopeptide repeats 5	-0.621	5.324
203603_s_at	ZEB2	zinc finger E-box binding homeobox 2	-1.256	11.306
203608_at	ALDH5A1	aldehyde dehydrogenase 5 family member A1	1.106	10.991
203610_s_at	TRIM38	tripartite motif containing 38	-0.656	11.467
203620_s_at	FCHSD2	FCH and double SH3 domains 2	-0.845	15.3
203623_at	PLXNA3	plexin A3	-0.629	14.447
203629_s_at	COG5	component of oligomeric golgi complex 5	-0.508	10.384
203632_s_at	GPRC5B	G protein-coupled receptor class C group 5 member B	0.83	8.473
203636_at	MID1	midline 1	-0.902	11.717
203637_s_at	MID1	midline 1	-0.924	12.523
203638_s_at	FGFR2	fibroblast growth factor receptor 2	0.668	7.099
203639_s_at	FGFR2	fibroblast growth factor receptor 2	0.571	5.46
203641_s_at	COBLL1	cordon-bleu WH2 repeat protein like 1	1.566	20.057
203642_s_at	COBLL1	cordon-bleu WH2 repeat protein like 1	2.008	19.009
203645_s_at	CD163	CD163 molecule	-2.203	18.248
203646_at	FDX1	ferredoxin 1	1.293	13.472
203647_s_at	FDX1	ferredoxin 1	1.012	9.213
203650_at	PROCR	protein C receptor	-1.57	23.507
203654_s_at	COIL	coilin	-0.554	11.737
203663_s_at	COX5A	cytochrome c oxidase subunit 5A	0.817	9.78
203664_s_at	POLR2D	RNA polymerase II subunit D	-0.599	13.593
203665_at	HMOX1	heme oxygenase 1	-2.081	19.924
203666_at	CXCL12	C-X-C motif chemokine ligand 12	0.586	4.981
203671_at	TPMT	thiopurine S-methyltransferase	0.73	12.666
203672_x_at	TPMT	thiopurine S-methyltransferase	0.514	4.76
203675_at	NUCB2	nucleobindin 2	-0.929	11.121
203680_at	PRKAR2B	protein kinase cAMP-dependent type II regulatory subunit beta	0.953	8.157
203682_s_at	IVD	isovaleryl-CoA dehydrogenase	0.671	9.221
203683_s_at	VEGFB	vascular endothelial growth factor B	-0.795	10.138
203685_at	BCL2	BCL2, apoptosis regulator	-0.832	8.613
203687_at	CX3CL1	C-X3-C motif chemokine ligand 1	-0.778	10.779
203696_s_at	RFC2	replication factor C subunit 2	-0.875	23.006
203697_at	FRZB	frizzled-related protein	-1.17	6.871
203698_s_at	FRZB	frizzled-related protein	-1.441	8.534
203706_s_at	FZD7	frizzled class receptor 7	0.666	3.842
203708_at	PDE4B	phosphodiesterase 4B	-0.932	7.201
203711_s_at	HIBCH	3-hydroxyisobutyryl-CoA hydrolase	1.244	10.371
203713_s_at	LLGL2	LLGL2, scribble cell polarity complex component	0.801	13.232
203716_s_at	DPP4	dipeptidyl peptidase 4	-0.581	2.688
203722_at	ALDH4A1	aldehyde dehydrogenase 4 family member A1	2.428	20.175
203725_at	GADD45A	growth arrest and DNA damage inducible alpha	0.839	9.703
203729_at	EMP3	epithelial membrane protein 3	-1.543	25.553
203736_s_at	PPFIBP1	PPFIA binding protein 1	-0.949	7.442
203739_at	ZNF217	zinc finger protein 217	-0.544	5.087
203741_s_at	ADCY7	adenylate cyclase 7	-1.568	18.869
203743_s_at	TDG	thymine DNA glycosylase	-0.569	7.824
203747_at	AQP3	aquaporin 3 (Gill blood group)	1.124	15.668
203753_at	TCF4	transcription factor 4	-1.613	14.076
203755_at	BUB1B	BUB1 mitotic checkpoint serine/threonine kinase B	-0.572	9.553
203758_at	CTSO	cathepsin O	-0.602	6.495
203759_at	ST3GAL4	ST3 beta-galactoside alpha-2,3-sialyltransferase 4	0.756	10.938
203760_s_at	SLA	Src-like-adaptor	-1.189	23.485
203761_at	SLA	Src-like-adaptor	-1.198	16.41
203767_s_at	STS	steroid sulfatase (microsomal), isozyme S	-1.085	14.278
203769_s_at	STS	steroid sulfatase (microsomal), isozyme S	-0.639	13.87
203771_s_at	BLVRA	biliverdin reductase A	-0.738	12.312
203773_x_at	BLVRA	biliverdin reductase A	-0.502	6.266
203778_at	MANBA	mannosidase beta	-0.584	12.659
203779_s_at	MPZL2	myelin protein zero like 2	-0.754	14.65
203780_at	MPZL2	myelin protein zero like 2	-1.646	16.336
203781_at	MRPL33	mitochondrial ribosomal protein L33	0.646	7.39
203786_s_at	TPD52L1	tumor protein D52-like 1	1.244	11.382
203790_s_at	RIDA	reactive intermediate imine deaminase A homolog	1.201	6.248
203792_x_at	PCGF2	polycomb group ring finger 2	0.531	10.043
203799_at	LY75-CD302///CD302///LY75	LY75-CD302 readthrough///CD302 molecule///lymphocyte antigen 75	-0.691	4.38
203803_at	PCYOX1	prenylcysteine oxidase 1	0.704	3.989
203811_s_at	DNAJB4	DnaJ heat shock protein family (Hsp40) member B4	-0.515	4.08
203813_s_at	SLIT3	slit guidance ligand 3	-0.593	4.882
203814_s_at	NQO2	NAD(P)H quinone dehydrogenase 2	1.358	10.399
203817_at	GUCY1B3	guanylate cyclase 1 soluble subunit beta	-1.255	19.113
203824_at	TSPAN8	tetraspanin 8	3.124	28.117
203828_s_at	IL32	interleukin 32	-1.712	14.003
203842_s_at	MAPRE3	microtubule associated protein RP/EB family member 3	0.554	6.108
203843_at	RPS6KA3	ribosomal protein S6 kinase A3	-0.504	5.915
203847_s_at	AKAP8	A-kinase anchoring protein 8	-0.619	18.692
203848_at	AKAP8	A-kinase anchoring protein 8	-0.508	11.83
203851_at	IGFBP6	insulin like growth factor binding protein 6	-0.789	6.363
203853_s_at	GAB2	GRB2 associated binding protein 2	-0.524	9.414
203857_s_at	MIR7110///PDIA5	microRNA 7110///protein disulfide isomerase family A member 5	-1.502	17.763
203859_s_at	PALM	paralemmin	0.926	18.788
203860_at	PCCA	propionyl-CoA carboxylase alpha subunit	1.579	17.054
203865_s_at	ADARB1	adenosine deaminase, RNA specific B1	-0.649	8.023
203868_s_at	VCAM1	vascular cell adhesion molecule 1	-1.702	11.367
203870_at	USP46	ubiquitin specific peptidase 46	0.823	13.28
203881_s_at	DMD	dystrophin	-0.505	2.63
203882_at	IRF9	interferon regulatory factor 9	-0.61	10.149
203886_s_at	FBLN2	fibulin 2	-0.558	5.364
203887_s_at	THBD	thrombomodulin	-0.769	4.908
203888_at	THBD	thrombomodulin	-0.56	4.607
203889_at	SCG5	secretogranin V	-0.896	9.177
203890_s_at	MIR637///DAPK3	microRNA 637///death associated protein kinase 3	-0.537	10.945
203892_at	WFDC2	WAP four-disulfide core domain 2	1.045	7.492
203895_at	PLCB4	phospholipase C beta 4	-0.897	6.49
203896_s_at	PLCB4	phospholipase C beta 4	-0.821	5.72
203903_s_at	HEPH	hephaestin	-0.589	3.66
203908_at	SLC4A4	solute carrier family 4 member 4	1.034	3.649
203911_at	RAP1GAP	RAP1 GTPase activating protein	1.859	21.224
203913_s_at	HPGD	hydroxyprostaglandin dehydrogenase 15-(NAD)	2.561	21.378
203914_x_at	HPGD	hydroxyprostaglandin dehydrogenase 15-(NAD)	2.56	21.335
203915_at	CXCL9	C-X-C motif chemokine ligand 9	-1.67	13.724
203917_at	CXADR	coxsackie virus and adenovirus receptor	0.561	2.455
203922_s_at	CYBB	cytochrome b-245 beta chain	-0.978	16.569
203923_s_at	CYBB	cytochrome b-245 beta chain	-1.438	19.781
203924_at	GSTA1	glutathione S-transferase alpha 1	0.898	1.686
203927_at	NFKBIE	NFKB inhibitor epsilon	-0.808	15.159
203932_at	HLA-DMB	major histocompatibility complex, class II, DM beta	-1.175	17.074
203933_at	RAB11FIP3	RAB11 family interacting protein 3	0.5	3.907
203934_at	KDR	kinase insert domain receptor	-1.268	8.486
203936_s_at	MMP9	matrix metallopeptidase 9	-0.72	6.342
203939_at	NT5E	5'-nucleotidase ecto	-0.517	3.212
203940_s_at	VASH1	vasohibin 1	-1.245	25.244
203944_x_at	BTN2A1	butyrophilin subfamily 2 member A1	-0.755	13.978
203945_at	ARG2	arginase 2	1.235	16.382
203946_s_at	ARG2	arginase 2	2.908	18.514
203951_at	CNN1	calponin 1	-0.621	2.639
203956_at	MORC2	MORC family CW-type zinc finger 2	-0.669	9.091
203961_at	NEBL	nebulette	0.837	6.97
203962_s_at	NEBL	nebulette	0.889	5.373
203963_at	CA12	carbonic anhydrase 12	1.023	7.115
203964_at	NMI	N-myc and STAT interactor	-1.452	26.857
203966_s_at	PPM1A	protein phosphatase, Mg2+/Mn2+ dependent 1A	0.542	6.028
203980_at	FABP4	fatty acid binding protein 4	-0.956	3.634
203984_s_at	CASP9	caspase 9	0.548	16.01
203986_at	FAM47E-STBD1///FAM47E///STBD1	FAM47E-STBD1 readthrough///family with sequence similarity 47 member E///starch binding domain 1	-0.844	14.163
203989_x_at	F2R	coagulation factor II thrombin receptor	-0.834	4.702
203997_at	PTPN3	protein tyrosine phosphatase, non-receptor type 3	0.948	14.747
204000_at	GNB5	G protein subunit beta 5	0.692	13.141
204004_at	PAWR	pro-apoptotic WT1 regulator	0.602	5.594
204006_s_at	FCGR3B///FCGR3A	Fc fragment of IgG receptor IIIb///Fc fragment of IgG receptor IIIa	-2.959	29.645
204007_at	FCGR3B	Fc fragment of IgG receptor IIIb	-1.416	21.835
204014_at	DUSP4	dual specificity phosphatase 4	-0.947	14.924
204015_s_at	DUSP4	dual specificity phosphatase 4	-0.513	11.925
204019_s_at	SH3YL1	SH3 and SYLF domain containing 1	1.088	8.345
204023_at	RFC4	replication factor C subunit 4	-0.774	15.058
204026_s_at	ZWINT	ZW10 interacting kinetochore protein	-0.677	7.48
204035_at	SCG2	secretogranin II	-0.529	3.704
204039_at	CEBPA	CCAAT/enhancer binding protein alpha	-0.662	11.281
204042_at	WASF3	WAS protein family member 3	0.902	10.414
204044_at	QPRT	quinolinate phosphoribosyltransferase	1.521	14.29
204048_s_at	PHACTR2	phosphatase and actin regulator 2	-0.507	4.613
204049_s_at	PHACTR2	phosphatase and actin regulator 2	-0.553	4.892
204051_s_at	SFRP4	secreted frizzled related protein 4	-0.706	3.85
204053_x_at	PTEN	phosphatase and tensin homolog	-0.66	11.757
204057_at	IRF8	interferon regulatory factor 8	-0.986	13.437
204058_at	ME1	malic enzyme 1	-0.508	3.995
204059_s_at	ME1	malic enzyme 1	-0.646	4.166
204067_at	SUOX	sulfite oxidase	1.023	20.84
204070_at	RARRES3	retinoic acid receptor responder 3	-0.909	7.368
204079_at	TPST2	tyrosylprotein sulfotransferase 2	0.625	4.485
204083_s_at	TPM2	tropomyosin 2 (beta)	-1.072	7.563
204103_at	CCL4	C-C motif chemokine ligand 4	-1.281	12.293
204114_at	NID2	nidogen 2	-1.106	10.325
204115_at	GNG11	G protein subunit gamma 11	-1.239	12.675
204116_at	IL2RG	interleukin 2 receptor subunit gamma	-0.893	11.746
204118_at	CD48	CD48 molecule	-1.152	17.526
204119_s_at	ADK	adenosine kinase	0.527	10.456
204122_at	TYROBP	TYRO protein tyrosine kinase binding protein	-2.778	34.891
204130_at	HSD11B2	hydroxysteroid 11-beta dehydrogenase 2	3.455	25.758
204135_at	FILIP1L	filamin A interacting protein 1 like	-0.924	5.408
204141_at	TUBB2A	tubulin beta 2A class IIa	1.322	12.193
204142_at	ENOSF1	enolase superfamily member 1	0.579	4.048
204146_at	RAD51AP1	RAD51 associated protein 1	-0.598	10.619
204150_at	STAB1	stabilin 1	-1.373	17.77
204152_s_at	MFNG	MFNG O-fucosylpeptide 3-beta-N-acetylglucosaminyltransferase	-0.582	16.101
204153_s_at	MFNG	MFNG O-fucosylpeptide 3-beta-N-acetylglucosaminyltransferase	-0.773	18.044
204158_s_at	TCIRG1	T-cell immune regulator 1, ATPase H+ transporting V0 subunit a3	-1.007	20.831
204159_at	CDKN2C	cyclin dependent kinase inhibitor 2C	-1.196	16.498
204162_at	NDC80	NDC80, kinetochore complex component	-0.558	9.73
204164_at	SIPA1	signal-induced proliferation-associated 1	-0.529	13.385
204172_at	CPOX	coproporphyrinogen oxidase	-0.687	12.639
204173_at	MYL6B	myosin light chain 6B	-0.522	7.525
204174_at	ALOX5AP	arachidonate 5-lipoxygenase activating protein	-1.242	16.754
204176_at	KLHL20	kelch like family member 20	-0.576	6.94
204187_at	GMPR	guanosine monophosphate reductase	1.36	22.81
204192_at	CD37	CD37 molecule	-1.539	20.639
204194_at	BACH1	BTB domain and CNC homolog 1	-0.909	14.945
204197_s_at	RUNX3	runt related transcription factor 3	-0.928	17.138
204198_s_at	RUNX3	runt related transcription factor 3	-1.835	23.838
204199_at	RALGPS1	Ral GEF with PH domain and SH3 binding motif 1	1.338	23.147
204201_s_at	PTPN13	protein tyrosine phosphatase, non-receptor type 13	1.365	13.785
204205_at	APOBEC3G	apolipoprotein B mRNA editing enzyme catalytic subunit 3G	-1.861	23.984
204214_s_at	RAB32	RAB32, member RAS oncogene family	-0.576	16.153
204215_at	TMEM243	transmembrane protein 243	-0.798	9.801
204220_at	GMFG	glia maturation factor gamma	-1.344	23.629
204221_x_at	GLIPR1	GLI pathogenesis related 1	-1.108	15.776
204222_s_at	GLIPR1	GLI pathogenesis related 1	-1.687	20.295
204224_s_at	GCH1	GTP cyclohydrolase 1	1.409	11.76
204231_s_at	FAAH	fatty acid amide hydrolase	0.513	6.212
204232_at	FCER1G	Fc fragment of IgE receptor Ig	-1.831	25.046
204235_s_at	GULP1	GULP, engulfment adaptor PTB domain containing 1	0.801	4.559
204236_at	FLI1	Fli-1 proto-oncogene, ETS transcription factor	-1.515	16.776
204237_at	GULP1	GULP, engulfment adaptor PTB domain containing 1	0.715	3.758
204243_at	RLF	rearranged L-myc fusion	-0.689	14.451
204253_s_at	VDR	vitamin D (1,25- dihydroxyvitamin D3) receptor	0.58	12.586
204254_s_at	VDR	vitamin D (1,25- dihydroxyvitamin D3) receptor	1.529	18.197
204255_s_at	VDR	vitamin D (1,25- dihydroxyvitamin D3) receptor	1.611	17.242
204257_at	FADS3	fatty acid desaturase 3	-0.594	15.194
204258_at	CHD1	chromodomain helicase DNA binding protein 1	-0.586	4.155
204260_at	CHGB	chromogranin B	1.747	20.563
204268_at	S100A2	S100 calcium binding protein A2	3.261	24.839
204271_s_at	EDNRB	endothelin receptor type B	-1.491	12.768
204273_at	EDNRB	endothelin receptor type B	-1.674	9.976
204275_at	CAPN15	calpain 15	-0.95	14.171
204279_at	PSMB9	proteasome subunit beta 9	-2.269	29.609
204281_at	TEAD4	TEA domain transcription factor 4	-0.511	13.843
204284_at	PPP1R3C	protein phosphatase 1 regulatory subunit 3C	-2.063	23.474
204288_s_at	SORBS2	sorbin and SH3 domain containing 2	-0.559	5.246
204289_at	ALDH6A1	aldehyde dehydrogenase 6 family member A1	0.854	14.894
204290_s_at	ALDH6A1	aldehyde dehydrogenase 6 family member A1	2.707	21.75
204294_at	AMT	aminomethyltransferase	0.888	21.459
204298_s_at	LOX	lysyl oxidase	-2.951	23.905
204301_at	KBTBD11	kelch repeat and BTB domain containing 11	-0.504	2.939
204304_s_at	PROM1	prominin 1	1.221	3.457
204306_s_at	CD151	CD151 molecule (Raph blood group)	-0.636	8.717
204311_at	ATP1B2	ATPase Na+/K+ transporting subunit beta 2	0.563	9.681
204319_s_at	RGS10	regulator of G-protein signaling 10	-1.301	18.774
204326_x_at	MT1X	metallothionein 1X	2.091	13.264
204336_s_at	RGS19	regulator of G-protein signaling 19	-0.523	12.085
204337_at	RGS4	regulator of G-protein signaling 4	-0.534	4.428
204342_at	SLC25A24	solute carrier family 25 member 24	-0.565	5.49
204343_at	ABCA3	ATP binding cassette subfamily A member 3	-0.581	7.278
204344_s_at	SEC23A	Sec23 homolog A, coat complex II component	-0.599	12.254
204347_at	LOC100507855///AK4	adenylate kinase 4, mitochondrial-like///adenylate kinase 4	0.537	1.974
204348_s_at	LOC100507855///AK4	adenylate kinase 4, mitochondrial-like///adenylate kinase 4	0.741	2.74
204352_at	TRAF5	TNF receptor associated factor 5	-0.585	3.893
204353_s_at	POT1	protection of telomeres 1	-0.738	10.219
204354_at	POT1	protection of telomeres 1	-0.65	7.909
204361_s_at	SKAP2	src kinase associated phosphoprotein 2	-0.85	7.99
204362_at	SKAP2	src kinase associated phosphoprotein 2	-0.675	7.38
204363_at	F3	coagulation factor III, tissue factor	0.839	4.631
204379_s_at	FGFR3	fibroblast growth factor receptor 3	1.212	11.817
204384_at	GOLGA2	golgin A2	-0.546	8.876
204388_s_at	MAOA	monoamine oxidase A	1.412	13.295
204389_at	MAOA	monoamine oxidase A	0.952	9.292
204392_at	CAMK1	calcium/calmodulin dependent protein kinase I	-0.556	12.729
204393_s_at	ACPP	acid phosphatase, prostate	2.617	28.105
204394_at	SLC43A1	solute carrier family 43 member 1	0.555	15.316
204395_s_at	GRK5	G protein-coupled receptor kinase 5	-0.522	16.223
204396_s_at	GRK5	G protein-coupled receptor kinase 5	-1.245	17.741
204415_at	IFI6	interferon alpha inducible protein 6	-0.625	9.497
204416_x_at	APOC1	apolipoprotein C1	-2.239	28.889
204424_s_at	LMO3	LIM domain only 3	0.529	6.011
204426_at	TMED2	transmembrane p24 trafficking protein 2	-0.732	6.019
204427_s_at	TMED2	transmembrane p24 trafficking protein 2	-0.81	6.709
204428_s_at	LCAT	lecithin-cholesterol acyltransferase	-0.536	11.766
204429_s_at	SLC2A5	solute carrier family 2 member 5	-1.048	6.16
204430_s_at	SLC2A5	solute carrier family 2 member 5	-0.69	2.205
204436_at	PLEKHO2	pleckstrin homology domain containing O2	-0.743	17.6
204437_s_at	FOLR1	folate receptor 1	1.555	13.246
204438_at	MRC1	mannose receptor, C type 1	-1.042	5.506
204439_at	IFI44L	interferon induced protein 44 like	-1.815	20.625
204445_s_at	ALOX5	arachidonate 5-lipoxygenase	-0.501	9.033
204446_s_at	ALOX5	arachidonate 5-lipoxygenase	-2.444	22.069
204447_at	LZTS3	leucine zipper tumor suppressor family member 3	1.111	29.038
204451_at	FZD1	frizzled class receptor 1	-1.658	17.042
204452_s_at	FZD1	frizzled class receptor 1	-1.378	15.231
204453_at	ZNF84	zinc finger protein 84	-0.518	10.97
204457_s_at	GAS1	growth arrest specific 1	1.651	10.696
204463_s_at	EDNRA	endothelin receptor type A	-1.165	10.681
204464_s_at	EDNRA	endothelin receptor type A	-1.474	13.999
204468_s_at	TIE1	tyrosine kinase with immunoglobulin like and EGF like domains 1	-0.787	6.286
204472_at	GEM	GTP binding protein overexpressed in skeletal muscle	-0.65	3.231
204475_at	MMP1	matrix metallopeptidase 1	-0.505	3.306
204476_s_at	PC	pyruvate carboxylase	1.33	18.795
204484_at	PIK3C2B	phosphatidylinositol-4-phosphate 3-kinase catalytic subunit type 2 beta	-0.572	12.319
204485_s_at	TOM1L1	target of myb1 like 1 membrane trafficking protein	0.512	2.991
204487_s_at	KCNQ1	potassium voltage-gated channel subfamily Q member 1	0.887	23.236
204489_s_at	CD44	CD44 molecule (Indian blood group)	-1.238	15.227
204490_s_at	CD44	CD44 molecule (Indian blood group)	-1.045	14.244
204493_at	BID	BH3 interacting domain death agonist	-0.661	14.908
204495_s_at	C15orf39	chromosome 15 open reading frame 39	-0.612	14.867
204501_at	NOV	nephroblastoma overexpressed	-0.558	5.445
204502_at	SAMHD1	SAM and HD domain containing deoxynucleoside triphosphate triphosphohydrolase 1	-1.188	15.033
204508_s_at	CA12	carbonic anhydrase 12	0.789	4.75
204509_at	CA12	carbonic anhydrase 12	0.896	16.494
204510_at	CDC7	cell division cycle 7	-0.614	10.575
204513_s_at	ELMO1	engulfment and cell motility 1	-1.445	18.912
204519_s_at	PLLP	plasmolipin	0.876	11.375
204521_at	FAM216A	family with sequence similarity 216 member A	-1.067	17.257
204528_s_at	NAP1L1	nucleosome assembly protein 1 like 1	-1.082	15.23
204532_x_at	UGT1A1///UGT1A4///UGT1A9///UGT1A6///UGT1A8///UGT1A10	UDP glucuronosyltransferase family 1 member A1///UDP glucuronosyltransferase family 1 member A4///UDP glucuronosyltransferase family 1 member A9///UDP glucuronosyltransferase family 1 member A6///UDP glucuronosyltransferase family 1 member A8///UDP glucuronosyltransferase family 1 member A10	0.83	3.1
204533_at	CXCL10	C-X-C motif chemokine ligand 10	-1.742	14.297
204534_at	SEBOX///VTN	SEBOX homeobox///vitronectin	0.559	9.48
204537_s_at	MIR452///MIR224///GABRE	microRNA 452///microRNA 224///gamma-aminobutyric acid type A receptor epsilon subunit	-1.087	12.847
204542_at	ST6GALNAC2	ST6 N-acetylgalactosaminide alpha-2,6-sialyltransferase 2	0.83	15.158
204547_at	RAB40B	RAB40B, member RAS oncogene family	0.798	9.181
204563_at	SELL	selectin L	-0.504	3.987
204565_at	ACOT13	acyl-CoA thioesterase 13	0.908	9.321
204566_at	PPM1D	protein phosphatase, Mg2+/Mn2+ dependent 1D	-0.79	16.646
204567_s_at	ABCG1	ATP binding cassette subfamily G member 1	-2.256	22.936
204569_at	ICK	intestinal cell (MAK-like) kinase	-0.531	14.654
204584_at	L1CAM	L1 cell adhesion molecule	2.349	25.633
204585_s_at	L1CAM	L1 cell adhesion molecule	0.63	17.793
204588_s_at	SLC7A7	solute carrier family 7 member 7	1.671	9.855
204591_at	CHL1	cell adhesion molecule L1 like	2.184	18.684
204607_at	HMGCS2	3-hydroxy-3-methylglutaryl-CoA synthase 2	2.428	16.826
204608_at	ASL	argininosuccinate lyase	0.6	6.5
204610_s_at	CCDC85B	coiled-coil domain containing 85B	-0.935	20.26
204613_at	PLCG2	phospholipase C gamma 2	1.116	20.83
204615_x_at	IDI1	isopentenyl-diphosphate delta isomerase 1	0.631	11.253
204617_s_at	ACD	adrenocortical dysplasia homolog	-0.619	17.097
204618_s_at	GABPB1	GA binding protein transcription factor beta subunit 1	-0.598	12.609
204619_s_at	VCAN	versican	-2.429	17.761
204620_s_at	VCAN	versican	-3.211	22.795
204621_s_at	NR4A2	nuclear receptor subfamily 4 group A member 2	0.519	1.7
204622_x_at	NR4A2	nuclear receptor subfamily 4 group A member 2	0.588	2
204639_at	ADA	adenosine deaminase	-0.736	18.546
204642_at	S1PR1	sphingosine-1-phosphate receptor 1	-0.933	12.214
204653_at	TFAP2A	transcription factor AP-2 alpha	1.858	19.65
204654_s_at	TFAP2A	transcription factor AP-2 alpha	1.127	16.754
204655_at	CCL5	C-C motif chemokine ligand 5	-1.87	19.402
204661_at	CD52	CD52 molecule	-1.156	14.214
204670_x_at	LOC100996809///HLA-DRB4///HLA-DRB1	HLA class II histocompatibility antigen, DRB1-10 beta chain-like///major histocompatibility complex, class II, DR beta 4///major histocompatibility complex, class II, DR beta 1	-1.318	18.551
204674_at	LRMP	lymphoid restricted membrane protein	-0.564	7.573
204677_at	CDH5	cadherin 5	-1.651	16.09
204680_s_at	RAPGEF5	Rap guanine nucleotide exchange factor 5	-0.622	14.173
204681_s_at	RAPGEF5	Rap guanine nucleotide exchange factor 5	-1.391	16.56
204683_at	ICAM2	intercellular adhesion molecule 2	-0.542	10.209
204685_s_at	ATP2B2	ATPase plasma membrane Ca2+ transporting 2	-0.666	7.917
204686_at	IRS1	insulin receptor substrate 1	0.617	5.77
204687_at	PARM1	prostate androgen-regulated mucin-like protein 1	0.944	9.612
204688_at	SGCE	sarcoglycan epsilon	-0.551	3.376
204689_at	HHEX	hematopoietically expressed homeobox	-0.65	11.157
204698_at	ISG20	interferon stimulated exonuclease gene 20	-1.319	21.801
204699_s_at	DIEXF	digestive organ expansion factor homolog (zebrafish)	-0.666	22.506
204700_x_at	DIEXF	digestive organ expansion factor homolog (zebrafish)	-0.682	13.69
204702_s_at	NFE2L3	nuclear factor, erythroid 2 like 3	-0.801	10.777
204704_s_at	ALDOB	aldolase, fructose-bisphosphate B	4.543	24.571
204705_x_at	ALDOB	aldolase, fructose-bisphosphate B	5.012	22.624
204715_at	PANX1	pannexin 1	-0.575	7.82
204717_s_at	SLC29A2	solute carrier family 29 member 2	0.786	17.576
204719_at	ABCA8	ATP binding cassette subfamily A member 8	1.529	10.24
204720_s_at	DNAJC6	DnaJ heat shock protein family (Hsp40) member C6	0.932	10.326
204725_s_at	NCK1	NCK adaptor protein 1	-1.476	30.125
204726_at	CDH13	cadherin 13	-1.299	19.599
204731_at	TGFBR3	transforming growth factor beta receptor 3	1.253	10.465
204732_s_at	TRIM23	tripartite motif containing 23	-0.637	10.627
204733_at	KLK6	kallikrein related peptidase 6	0.958	17.322
204735_at	PDE4A	phosphodiesterase 4A	-0.834	16.566
204736_s_at	CSPG4	chondroitin sulfate proteoglycan 4	-1.105	15.744
204740_at	CNKSR1	connector enhancer of kinase suppressor of Ras 1	0.84	21.758
204745_x_at	MT1G	metallothionein 1G	2.376	18.249
204747_at	IFIT3	interferon induced protein with tetratricopeptide repeats 3	-0.531	8.799
204751_x_at	DSC2	desmocollin 2	-0.856	10.407
204759_at	RCBTB2	RCC1 and BTB domain containing protein 2	-0.984	10.293
204760_s_at	NR1D1///THRA	nuclear receptor subfamily 1 group D member 1///thyroid hormone receptor, alpha	-0.511	5.057
204766_s_at	NUDT1	nudix hydrolase 1	-0.58	14.002
204767_s_at	FEN1	flap structure-specific endonuclease 1	-0.579	9.97
204769_s_at	TAP2	transporter 2, ATP binding cassette subfamily B member	-0.628	9.686
204770_at	TAP2	transporter 2, ATP binding cassette subfamily B member	-0.741	16.332
204774_at	EVI2A	ecotropic viral integration site 2A	-1.819	21.284
204777_s_at	MAL	mal, T-cell differentiation protein	3.553	26.577
204778_x_at	HOXB7	homeobox B7	0.574	11.097
204779_s_at	HOXB7	homeobox B7	0.713	6.8
204780_s_at	FAS	Fas cell surface death receptor	-1.549	21.126
204781_s_at	FAS	Fas cell surface death receptor	-1.073	19.347
204786_s_at	IFNAR2	interferon alpha and beta receptor subunit 2	-0.596	10.656
204787_at	VSIG4	V-set and immunoglobulin domain containing 4	-1.277	14.431
204793_at	GPRASP1	G protein-coupled receptor associated sorting protein 1	0.509	4.041
204797_s_at	EML1	echinoderm microtubule associated protein like 1	-0.59	7.236
204802_at	RRAD	RRAD, Ras related glycolysis inhibitor and calcium channel regulator	-1.569	10.37
204803_s_at	RRAD	RRAD, Ras related glycolysis inhibitor and calcium channel regulator	-1.331	9.547
204804_at	TRIM21	tripartite motif containing 21	-0.558	21.234
204806_x_at	HLA-F	major histocompatibility complex, class I, F	-1.362	23.504
204811_s_at	CACNA2D2	calcium voltage-gated channel auxiliary subunit alpha2delta 2	0.629	18.721
204820_s_at	BTN3A2///BTN3A3	butyrophilin subfamily 3 member A2///butyrophilin subfamily 3 member A3	-1.56	21.587
204821_at	BTN3A3	butyrophilin subfamily 3 member A3	-1.489	21.31
204824_at	ENDOG	endonuclease G	0.542	8.122
204833_at	ATG12	autophagy related 12	-0.533	17.762
204836_at	GLDC	glycine decarboxylase	2.229	20.114
204839_at	POP5	POP5 homolog, ribonuclease P/MRP subunit	0.771	16.441
204844_at	ENPEP	glutamyl aminopeptidase	-0.75	1.779
204845_s_at	ENPEP	glutamyl aminopeptidase	-1.146	3.656
204846_at	CP	ceruloplasmin (ferroxidase)	-3.767	24.138
204857_at	MAD1L1	MAD1 mitotic arrest deficient like 1	-0.547	11.606
204858_s_at	TYMP	thymidine phosphorylase	-1.752	26.922
204859_s_at	APAF1	apoptotic peptidase activating factor 1	-0.689	19.11
204860_s_at	NAIP	NLR family apoptosis inhibitory protein	-0.687	5.42
204864_s_at	IL6ST	interleukin 6 signal transducer	-0.642	5.189
204867_at	GCHFR	GTP cyclohydrolase I feedback regulator	0.601	7.201
204875_s_at	GMDS	GDP-mannose 4,6-dehydratase	0.622	9.902
204881_s_at	UGCG	UDP-glucose ceramide glucosyltransferase	-0.843	5.588
204882_at	ARHGAP25	Rho GTPase activating protein 25	-1.092	24.036
204890_s_at	LCK	LCK proto-oncogene, Src family tyrosine kinase	-0.703	9.032
204891_s_at	LCK	LCK proto-oncogene, Src family tyrosine kinase	-1.097	10.665
204899_s_at	SAP30	Sin3A associated protein 30	-1.289	25.027
204900_x_at	SAP30	Sin3A associated protein 30	-2.866	34.412
204904_at	GJA4	gap junction protein alpha 4	-0.652	8.926
204908_s_at	MIR8085///BCL3	microRNA 8085///B-cell CLL/lymphoma 3	-0.621	4.404
204912_at	IL10RA	interleukin 10 receptor subunit alpha	-1.684	22.987
204914_s_at	SOX11	SRY-box 11	-0.566	7.321
204923_at	SASH3	SAM and SH3 domain containing 3	-0.724	10.89
204924_at	TLR2	toll like receptor 2	-1.057	17.122
204929_s_at	VAMP5	vesicle associated membrane protein 5	-1.038	22.975
204931_at	TCF21	transcription factor 21	1.883	19.229
204938_s_at	PLN	phospholamban	-0.725	3.002
204939_s_at	PLN	phospholamban	-0.639	2.191
204940_at	PLN	phospholamban	-0.718	2.465
204944_at	PTPRG	protein tyrosine phosphatase, receptor type G	-0.523	5.151
204949_at	ICAM3	intercellular adhesion molecule 3	-0.518	8.514
204950_at	CARD8	caspase recruitment domain family member 8	-0.65	14.454
204959_at	MNDA	myeloid cell nuclear differentiation antigen	-1.873	19.555
204961_s_at	NCF1C///NCF1B///NCF1	neutrophil cytosolic factor 1C pseudogene///neutrophil cytosolic factor 1B pseudogene///neutrophil cytosolic factor 1	-0.661	12.461
204963_at	SSPN	sarcospan	-1.676	19.467
204964_s_at	SSPN	sarcospan	-1.396	19.633
204965_at	GC	GC, vitamin D binding protein	0.963	2.315
204971_at	CSTA	cystatin A	-1.429	19.39
204972_at	OAS2	2'-5'-oligoadenylate synthetase 2	-0.897	13.864
204973_at	GJB1	gap junction protein beta 1	0.86	15.126
204975_at	EMP2	epithelial membrane protein 2	-0.513	8.334
204977_at	DDX10	DEAD-box helicase 10	0.62	9.106
204979_s_at	SH3BGR	SH3 domain binding glutamate rich protein	0.565	11.831
204982_at	GIT2	GIT ArfGAP 2	-1.023	24.817
204992_s_at	PFN2	profilin 2	1.135	9.922
204997_at	GPD1	glycerol-3-phosphate dehydrogenase 1	1.267	14.201
205003_at	DOCK4	dedicator of cytokinesis 4	-1.195	14.145
205012_s_at	HAGH	hydroxyacylglutathione hydrolase	0.872	13.568
205013_s_at	SPECC1L-ADORA2A///ADORA2A	SPECC1L-ADORA2A readthrough (NMD candidate)///adenosine A2a receptor	-0.647	16.323
205015_s_at	TGFA	transforming growth factor alpha	-0.762	15.273
205016_at	TGFA	transforming growth factor alpha	-1.888	22.402
205018_s_at	MBNL2	muscleblind like splicing regulator 2	-0.595	4.796
205020_s_at	ARL4A	ADP ribosylation factor like GTPase 4A	-0.642	12.123
205022_s_at	FOXN3	forkhead box N3	-0.764	9.698
205027_s_at	MAP3K8	mitogen-activated protein kinase kinase kinase 8	-0.666	6.295
205029_s_at	FABP7	fatty acid binding protein 7	-2.867	9.512
205030_at	FABP7	fatty acid binding protein 7	-3.179	10.895
205042_at	GNE	glucosamine (UDP-N-acetyl)-2-epimerase/N-acetylmannosamine kinase	-0.623	7.302
205047_s_at	ASNS	asparagine synthetase (glutamine-hydrolyzing)	-0.668	7.394
205050_s_at	MAPK8IP2	mitogen-activated protein kinase 8 interacting protein 2	0.594	7.167
205051_s_at	KIT	KIT proto-oncogene receptor tyrosine kinase	1.131	12.056
205052_at	AUH	AU RNA binding methylglutaconyl-CoA hydratase	1.041	9.786
205053_at	PRIM1	primase (DNA) subunit 1	-0.522	18.106
205066_s_at	ENPP1	ectonucleotide pyrophosphatase/phosphodiesterase 1	0.68	8.008
205068_s_at	ARHGAP26	Rho GTPase activating protein 26	-0.98	24.079
205070_at	ING3	inhibitor of growth family member 3	-0.527	10.423
205071_x_at	XRCC4	X-ray repair cross complementing 4	-0.549	14.648
205073_at	CYP2J2	cytochrome P450 family 2 subfamily J member 2	-2.679	18.911
205076_s_at	MTMR11	myotubularin related protein 11	-0.764	9.377
205081_at	CRIP1	cysteine rich protein 1	-1.672	13.68
205082_s_at	AOX1	aldehyde oxidase 1	1.173	7.533
205083_at	AOX1	aldehyde oxidase 1	1.536	7.659
205084_at	BCAP29	B-cell receptor-associated protein 29	-0.674	13.363
205091_x_at	RECQL	RecQ like helicase	-1.142	15.966
205093_at	PLEKHA6	pleckstrin homology domain containing A6	0.571	17.235
205098_at	CCR1	C-C motif chemokine receptor 1	-0.685	5.931
205099_s_at	CCR1	C-C motif chemokine receptor 1	-0.556	4.933
205101_at	CIITA	class II major histocompatibility complex transactivator	-0.599	12.914
205102_at	TMPRSS2	transmembrane protease, serine 2	0.763	17.94
205106_at	CMC4///MTCP1	C-X9-C motif containing 4///mature T-cell proliferation 1	-0.613	11.088
205111_s_at	PLCE1	phospholipase C epsilon 1	0.743	8.942
205112_at	PLCE1	phospholipase C epsilon 1	0.719	6.918
205114_s_at	CCL3L3///CCL3L1///CCL3	C-C motif chemokine ligand 3 like 3///C-C motif chemokine ligand 3 like 1///C-C motif chemokine ligand 3	-1.113	6.105
205117_at	FGF1	fibroblast growth factor 1	2.726	22.696
205119_s_at	FPR1	formyl peptide receptor 1	-0.795	11.451
205120_s_at	SGCB	sarcoglycan beta	-0.63	10.222
205121_at	SGCB	sarcoglycan beta	-0.666	6.875
205126_at	VRK2	vaccinia related kinase 2	-0.606	16.309
205128_x_at	PTGS1	prostaglandin-endoperoxide synthase 1	-0.686	4.462
205141_at	ANG	angiogenin	-0.833	10.293
205147_x_at	NCF4	neutrophil cytosolic factor 4	-0.915	16.143
205152_at	SLC6A1	solute carrier family 6 member 1	-0.521	9.849
205153_s_at	CD40	CD40 molecule	-1.355	29.643
205154_at	LRRN2	leucine rich repeat neuronal 2	0.577	16.015
205155_s_at	SPTBN2	spectrin beta, non-erythrocytic 2	1.632	28.197
205158_at	RNASE4	ribonuclease A family member 4	-1.431	13.09
205159_at	CSF2RB	colony stimulating factor 2 receptor beta common subunit	-1.323	17.832
205164_at	GCAT	glycine C-acetyltransferase	0.848	15.317
205171_at	PTPN4	protein tyrosine phosphatase, non-receptor type 4	0.561	7.429
205173_x_at	CD58	CD58 molecule	-0.828	13.655
205174_s_at	QPCT	glutaminyl-peptide cyclotransferase	-0.802	4.006
205191_at	RP2	retinitis pigmentosa 2 (X-linked recessive)	-0.866	14.934
205199_at	CA9	carbonic anhydrase 9	-3.335	33.6
205204_at	NMB	neuromedin B	-1.042	12.11
205206_at	ANOS1	anosmin 1	-0.892	14.459
205208_at	ALDH1L1	aldehyde dehydrogenase 1 family member L1	1.175	8.998
205209_at	ACVR1B	activin A receptor type 1B	0.567	9.041
205212_s_at	ACAP1	ArfGAP with coiled-coil, ankyrin repeat and PH domains 1	0.577	7.39
205216_s_at	APOH	apolipoprotein H	1.548	16.446
205221_at	HGD	homogentisate 1,2-dioxygenase	1.12	8.236
205222_at	EHHADH	enoyl-CoA, hydratase/3-hydroxyacyl CoA dehydrogenase	0.93	3.594
205229_s_at	COCH	cochlin	0.986	14.327
205231_s_at	EPM2A	epilepsy, progressive myoclonus type 2A, Lafora disease (laforin)	0.856	22.856
205234_at	SLC16A4	solute carrier family 16 member 4	0.522	1.659
205236_x_at	SOD3	superoxide dismutase 3, extracellular	0.613	7.971
205237_at	FCN1	ficolin 1	-0.514	6.395
205239_at	AREG	amphiregulin	-0.55	3.474
205241_at	SCO2	SCO2 cytochrome c oxidase assembly protein	-0.846	14.455
205242_at	CXCL13	C-X-C motif chemokine ligand 13	-0.684	3.439
205243_at	SLC13A3	solute carrier family 13 member 3	2.636	23.285
205244_s_at	SLC13A3	solute carrier family 13 member 3	3.504	26.738
205247_at	NOTCH4	notch 4	-0.827	11.793
205248_at	DOPEY2	dopey family member 2	-0.622	12.917
205251_at	PER2	period circadian clock 2	-1.33	13.27
205253_at	PBX1	PBX homeobox 1	0.559	6.476
205258_at	INHBB	inhibin beta B subunit	-2.362	22.585
205259_at	NR3C2	nuclear receptor subfamily 3 group C member 2	1.545	19.195
205269_at	LCP2	lymphocyte cytosolic protein 2	-1.949	21.258
205270_s_at	LCP2	lymphocyte cytosolic protein 2	-1.441	21.747
205278_at	GAD1	glutamate decarboxylase 1	1.668	17.82
205285_s_at	FYB	FYN binding protein	-0.603	7.293
205289_at	BMP2	bone morphogenetic protein 2	-0.885	8.176
205290_s_at	BMP2	bone morphogenetic protein 2	-0.845	7.939
205291_at	IL2RB	interleukin 2 receptor subunit beta	-0.801	15.979
205295_at	CKMT2	creatine kinase, mitochondrial 2	1.072	8.65
205298_s_at	BTN2A2	butyrophilin subfamily 2 member A2	-0.955	22.762
205301_s_at	OGG1	8-oxoguanine DNA glycosylase	0.518	12.097
205303_at	KCNJ8	potassium voltage-gated channel subfamily J member 8	-0.581	6.734
205304_s_at	KCNJ8	potassium voltage-gated channel subfamily J member 8	-0.521	5.833
205306_x_at	KMO	kynurenine 3-monooxygenase (kynurenine 3-hydroxylase)	0.627	1.953
205307_s_at	KMO	kynurenine 3-monooxygenase (kynurenine 3-hydroxylase)	0.573	2.099
205311_at	DDC	dopa decarboxylase	2.13	8.972
205312_at	SPI1	Spi-1 proto-oncogene	-0.681	11.383
205316_at	SLC15A2	solute carrier family 15 member 2	1.836	32.351
205317_s_at	SLC15A2	solute carrier family 15 member 2	0.857	29.422
205321_at	EIF2S3	eukaryotic translation initiation factor 2 subunit gamma	-0.594	3.046
205325_at	PHYHIP	phytanoyl-CoA 2-hydroxylase interacting protein	0.523	13.8
205328_at	CLDN10	claudin 10	1.713	18.553
205330_at	MN1	MN1 proto-oncogene, transcriptional regulator	-0.837	10.054
205336_at	PVALB	parvalbumin	2.677	22.321
205341_at	EHD2	EH domain containing 2	-0.693	15.044
205342_s_at	SULT1C2	sulfotransferase family 1C member 2	1.742	12.376
205343_at	SULT1C2	sulfotransferase family 1C member 2	1.746	16.891
205349_at	GNA15	G protein subunit alpha 15	-0.569	10.457
205350_at	CRABP1	cellular retinoic acid binding protein 1	1.017	13.469
205353_s_at	PEBP1	phosphatidylethanolamine binding protein 1	1.128	9.878
205355_at	ACADSB	acyl-CoA dehydrogenase, short/branched chain	1.068	14.229
205361_s_at	PFDN4	prefoldin subunit 4	-0.543	5.784
205363_at	BBOX1	gamma-butyrobetaine hydroxylase 1	1.21	3.353
205364_at	ACOX2	acyl-CoA oxidase 2	1.682	16.838
205366_s_at	HOXB6	homeobox B6	1.709	17.664
205369_x_at	DBT	dihydrolipoamide branched chain transacylase E2	0.584	7.366
205371_s_at	DBT	dihydrolipoamide branched chain transacylase E2	0.837	12.065
205380_at	PDZK1	PDZ domain containing 1	0.99	3.516
205381_at	LRRC17	leucine rich repeat containing 17	-0.807	9.168
205382_s_at	CFD	complement factor D	-1.243	11.527
205399_at	DCLK1	doublecortin like kinase 1	-1.542	15.026
205401_at	AGPS	alkylglycerone phosphate synthase	-0.683	10.301
205405_at	SEMA5A	semaphorin 5A	0.662	9.262
205407_at	RECK	reversion inducing cysteine rich protein with kazal motifs	-0.525	5.302
205410_s_at	ATP2B4	ATPase plasma membrane Ca2+ transporting 4	-0.57	14.705
205412_at	ACAT1	acetyl-CoA acetyltransferase 1	1.3	8.753
205413_at	MPPED2	metallophosphoesterase domain containing 2	2.064	28.815
205417_s_at	DAG1	dystroglycan 1	0.77	9.008
205419_at	GPR183	G protein-coupled receptor 183	-1.128	11.201
205420_at	PEX7	peroxisomal biogenesis factor 7	0.718	14.308
205422_s_at	ITGBL1	integrin subunit beta like 1	-0.792	5.783
205434_s_at	AAK1	AP2 associated kinase 1	0.785	10.015
205440_s_at	NPY1R	neuropeptide Y receptor Y1	0.844	4.02
205442_at	MFAP3L	microfibrillar associated protein 3 like	1.155	8.148
205446_s_at	ATF2	activating transcription factor 2	-0.582	8.592
205456_at	CD3E	CD3e molecule	-0.638	10.878
205462_s_at	HPCAL1	hippocalcin like 1	-1.703	17.736
205463_s_at	PDGFA	platelet derived growth factor subunit A	-1.071	15.347
205464_at	SCNN1B	sodium channel epithelial 1 beta subunit	2.172	33.619
205471_s_at	DACH1	dachshund family transcription factor 1	1.714	18.179
205472_s_at	DACH1	dachshund family transcription factor 1	0.969	15.068
205473_at	ATP6V1B1	ATPase H+ transporting V1 subunit B1	2.505	29.274
205474_at	CRLF3	cytokine receptor like factor 3	-0.893	19.321
205476_at	CCL20	C-C motif chemokine ligand 20	-1.48	8.414
205477_s_at	AMBP	alpha-1-microglobulin/bikunin precursor	0.691	15.106
205478_at	PPP1R1A	protein phosphatase 1 regulatory inhibitor subunit 1A	2.707	21.777
205479_s_at	PLAU	plasminogen activator, urokinase	1.257	10.546
205483_s_at	ISG15	ISG15 ubiquitin-like modifier	-1.108	19.225
205488_at	GZMA	granzyme A	-1.669	16.586
205489_at	CRYM	crystallin mu	1.017	11.762
205495_s_at	GNLY	granulysin	-0.889	17.621
205498_at	GHR	growth hormone receptor	0.602	2.379
205500_at	C5	complement component 5	0.626	10.125
205501_at	PDE10A	phosphodiesterase 10A	0.846	3.795
205502_at	CYP17A1	cytochrome P450 family 17 subfamily A member 1	2.504	22.237
205512_s_at	AIFM1	apoptosis inducing factor, mitochondria associated 1	0.919	7.79
205522_at	HOXD4	homeobox D4	1.005	13.091
205523_at	HAPLN1	hyaluronan and proteoglycan link protein 1	-1.194	11.407
205524_s_at	HAPLN1	hyaluronan and proteoglycan link protein 1	-0.712	11.514
205525_at	CALD1	caldesmon 1	-0.883	8.878
205532_s_at	CDH6	cadherin 6	-1.799	12.643
205533_s_at	CDH6	cadherin 6	-0.949	12.894
205544_s_at	CR2	complement component 3d receptor 2	1.149	7.898
205547_s_at	TAGLN	transgelin	-0.55	1.646
205548_s_at	BTG3	BTG anti-proliferation factor 3	0.582	4.188
205549_at	PCP4	Purkinje cell protein 4	2.544	19.055
205552_s_at	OAS1	2'-5'-oligoadenylate synthetase 1	-1.431	23.684
205554_s_at	DNASE1L3	deoxyribonuclease 1 like 3	1.078	14.277
205557_at	LOC149684///BPI	uncharacterized LOC149684///bactericidal/permeability-increasing protein	0.524	9.119
205559_s_at	PCSK5	proprotein convertase subtilisin/kexin type 5	-0.593	6.732
205567_at	CHST1	carbohydrate sulfotransferase 1	-0.679	6.203
205572_at	ANGPT2	angiopoietin 2	-2.661	22.828
205573_s_at	SNX7	sorting nexin 7	-0.712	6.111
205574_x_at	BMP1	bone morphogenetic protein 1	-0.838	20.664
205579_at	HRH1	histamine receptor H1	-0.833	15.162
205581_s_at	NOS3	nitric oxide synthase 3	-0.523	6.788
205583_s_at	ALG13	ALG13, UDP-N-acetylglucosaminyltransferase subunit	-0.739	6.202
205584_at	ALG13	ALG13, UDP-N-acetylglucosaminyltransferase subunit	-0.52	9.841
205588_s_at	FGFR1OP	FGFR1 oncogene partner	-0.821	11.16
205590_at	RASGRP1	RAS guanyl releasing protein 1	-0.509	3.474
205591_at	OLFM1	olfactomedin 1	-0.511	3.108
205592_at	SLC4A1	solute carrier family 4 member 1 (Diego blood group)	2.14	31.793
205597_at	SLC44A4	solute carrier family 44 member 4	1.237	8.868
205601_s_at	HOXB5	homeobox B5	0.664	15.727
205603_s_at	DIAPH2	diaphanous related formin 2	-1.207	25.014
205612_at	MMRN1	multimerin 1	-0.504	6.895
205614_x_at	MST1	macrophage stimulating 1	1.329	17.794
205617_at	PRRG2	proline rich and Gla domain 2	0.809	22.036
205624_at	CPA3	carboxypeptidase A3	-1.371	16.702
205625_s_at	CALB1	calbindin 1	6.141	28.915
205626_s_at	CALB1	calbindin 1	6.026	27.904
205632_s_at	PIP5K1B	phosphatidylinositol-4-phosphate 5-kinase type 1 beta	0.812	8.953
205633_s_at	ALAS1	5'-aminolevulinate synthase 1	0.897	15.081
205639_at	AOAH	acyloxyacyl hydrolase	-0.749	15.847
205641_s_at	TRADD	TNFRSF1A associated via death domain	-0.673	18.608
205651_x_at	RAPGEF4	Rap guanine nucleotide exchange factor 4	-0.907	8.886
205656_at	PCDH17	protocadherin 17	-1.418	18.906
205666_at	FMO1	flavin containing monooxygenase 1	1.562	6.871
205668_at	LY75	lymphocyte antigen 75	-0.634	4.242
205670_at	GAL3ST1	galactose-3-O-sulfotransferase 1	-2.166	19.727
205671_s_at	HLA-DOB	major histocompatibility complex, class II, DO beta	-0.567	5.415
205673_s_at	ASB9	ankyrin repeat and SOCS box containing 9	1.007	16.595
205674_x_at	FXYD2	FXYD domain containing ion transport regulator 2	0.984	6.204
205675_at	MTTP	microsomal triglyceride transfer protein	1.044	14.957
205676_at	CYP27B1	cytochrome P450 family 27 subfamily B member 1	2.051	16.265
205679_x_at	ACAN	aggrecan	-0.629	11.923
205681_at	BCL2A1	BCL2 related protein A1	-0.85	10.595
205682_x_at	APOM	apolipoprotein M	1.355	9.444
205683_x_at	TPSAB1	tryptase alpha/beta 1	-1.327	15.637
205684_s_at	DENND4C	DENN domain containing 4C	-0.523	9.808
205686_s_at	CD86	CD86 molecule	-0.661	15.164
205694_at	TYRP1	tyrosinase related protein 1	2.238	25.188
205695_at	SDS	serine dehydratase	-1.139	18.302
205697_at	SCGN	secretagogin, EF-hand calcium binding protein	-1.335	9.28
205709_s_at	CDS1	CDP-diacylglycerol synthase 1	0.939	8.539
205711_x_at	ATP5C1	ATP synthase, H+ transporting, mitochondrial F1 complex, gamma polypeptide 1	0.508	4.07
205712_at	PTPRD	protein tyrosine phosphatase, receptor type D	0.703	5.682
205717_x_at	PCDHGA1///PCDHGA2///PCDHGA3///PCDHGA4///PCDHGA5///PCDHGA6///PCDHGA7///PCDHGA9///PCDHGA10///PCDHGA11///PCDHGB1///PCDHGB2///PCDHGB3///PCDHGB5///PCDHGB6///PCDHGB7///PCDHGC4///PCDHGC5///PCDHGA12///PCDHGA8///PCDHGB4///PCDHGC3	protocadherin gamma subfamily A, 1///protocadherin gamma subfamily A, 2///protocadherin gamma subfamily A, 3///protocadherin gamma subfamily A, 4///protocadherin gamma subfamily A, 5///protocadherin gamma subfamily A, 6///protocadherin gamma subfamily A, 7///protocadherin gamma subfamily A, 9///protocadherin gamma subfamily A, 10///protocadherin gamma subfamily A, 11///protocadherin gamma subfami…	-0.836	13.719
205719_s_at	LOC101929036///PAH	uncharacterized LOC101929036///phenylalanine hydroxylase	4.822	20.873
205726_at	DIAPH2	diaphanous related formin 2	-1.267	22.986
205728_at	TENM1	teneurin transmembrane protein 1	-0.804	6.058
205729_at	OSMR	oncostatin M receptor	-2.392	27.093
205730_s_at	ABLIM3	actin binding LIM protein family member 3	-1.094	11.638
205744_at	DOC2A	double C2 domain alpha	-1.777	19.255
205748_s_at	RNF126	ring finger protein 126	-0.525	10.404
205750_at	BPHL	biphenyl hydrolase like	1.387	16.165
205751_at	SH3GL2	SH3 domain containing GRB2 like 2, endophilin A1	1.992	21.809
205756_s_at	F8	coagulation factor VIII	-1.011	11.774
205757_at	ENTPD5	ectonucleoside triphosphate diphosphohydrolase 5	1.472	17.985
205758_at	CD8A	CD8a molecule	-0.919	8.428
205760_s_at	OGG1	8-oxoguanine DNA glycosylase	1.101	15.947
205763_s_at	DDX18	DEAD-box helicase 18	-0.818	13.761
205768_s_at	SLC27A2	solute carrier family 27 member 2	1.604	6.046
205769_at	SLC27A2	solute carrier family 27 member 2	1.584	6.186
205773_at	CPEB3	cytoplasmic polyadenylation element binding protein 3	0.572	10.102
205774_at	F12	coagulation factor XII	-0.711	10.834
205776_at	FMO5	flavin containing monooxygenase 5	1.75	18.186
205777_at	DUSP9	dual specificity phosphatase 9	2.777	35.711
205778_at	KLK7	kallikrein related peptidase 7	0.501	12.281
205786_s_at	ITGAM	integrin subunit alpha M	-1.263	23.782
205789_at	CD1D	CD1d molecule	-0.972	21.026
205796_at	TCP11L1	t-complex 11 like 1	-0.503	11.314
205798_at	IL7R	interleukin 7 receptor	-0.741	6.388
205801_s_at	RASGRP3	RAS guanyl releasing protein 3	-0.795	12.308
205802_at	TRPC1	transient receptor potential cation channel subfamily C member 1	-0.841	13.23
205803_s_at	TRPC1	transient receptor potential cation channel subfamily C member 1	-0.762	10.596
205807_s_at	TUFT1	tuftelin 1	0.548	3.679
205808_at	ASPH	aspartate beta-hydroxylase	-0.741	17.398
205812_s_at	TMED9	transmembrane p24 trafficking protein 9	-0.655	6.1
205820_s_at	APOC3	apolipoprotein C3	0.781	7.21
205821_at	KLRC4-KLRK1///KLRK1	KLRC4-KLRK1 readthrough///killer cell lectin like receptor K1	-0.55	6.899
205824_at	HSPB2	heat shock protein family B (small) member 2	-0.536	9.33
205831_at	CD2	CD2 molecule	-1.139	12.308
205836_s_at	YTHDC2	YTH domain containing 2	-0.589	9.839
205844_at	VNN1	vanin 1	0.833	2.22
205848_at	GAS2	growth arrest specific 2	0.769	7.929
205856_at	SLC14A1	solute carrier family 14 member 1 (Kidd blood group)	0.778	6.45
205859_at	LY86	lymphocyte antigen 86	-1.286	27.229
205870_at	BDKRB2	bradykinin receptor B2	1.027	11.46
205884_at	ITGA4	integrin subunit alpha 4	-1.4	16.52
205885_s_at	ITGA4	integrin subunit alpha 4	-1.407	16.377
205890_s_at	UBD///GABBR1	ubiquitin D///gamma-aminobutyric acid type B receptor subunit 1	-2.152	15.008
205892_s_at	FABP1	fatty acid binding protein 1	4.118	24.376
205893_at	NLGN1	neuroligin 1	-1.475	15.367
205898_at	CX3CR1	C-X3-C motif chemokine receptor 1	-1.673	13.967
205904_at	MICA	MHC class I polypeptide-related sequence A	-0.501	7.646
205910_s_at	CEL	carboxyl ester lipase	1.605	26.652
205911_at	PTH1R	parathyroid hormone 1 receptor	3.046	28.159
205926_at	IL27RA	interleukin 27 receptor subunit alpha	-0.543	12.363
205931_s_at	LOC401317///CREB5	uncharacterized LOC401317///cAMP responsive element binding protein 5	-0.91	9.286
205932_s_at	MSX1	msh homeobox 1	-0.556	12.41
205934_at	PLCL1	phospholipase C like 1	2.584	27.334
205935_at	FOXF1	forkhead box F1	-0.726	10.177
205937_at	CGREF1	cell growth regulator with EF-hand domain 1	-0.621	10.615
205942_s_at	ACSM3	acyl-CoA synthetase medium-chain family member 3	1.333	16.234
205952_at	KCNK3	potassium two pore domain channel subfamily K member 3	-2.128	15.163
205967_at	HIST2H4B///HIST4H4///HIST2H4A///HIST1H4L///HIST1H4E///HIST1H4B///HIST1H4H///HIST1H4C///HIST1H4J///HIST1H4K///HIST1H4F///HIST1H4D///HIST1H4A///HIST1H4I	histone cluster 2, H4b///histone cluster 4, H4///histone cluster 2, H4a///histone cluster 1, H4l///histone cluster 1, H4e///histone cluster 1, H4b///histone cluster 1, H4h///histone cluster 1, H4c///histone cluster 1, H4j///histone cluster 1, H4k///histone cluster 1, H4f///histone cluster 1, H4d///histone cluster 1, H4a///histone cluster 1, H4i	0.507	2.134
205968_at	KCNS3	potassium voltage-gated channel modifier subfamily S member 3	-0.908	9.604
205978_at	KL	klotho	2.04	7.851
205980_s_at	PRR5-ARHGAP8///ARHGAP8	PRR5-ARHGAP8 readthrough///Rho GTPase activating protein 8	1.243	18.337
205983_at	DPEP1	dipeptidase 1 (renal)	3.123	21.729
205984_at	CRHBP	corticotropin releasing hormone binding protein	2.116	22.326
205985_x_at	CLCNKB	chloride voltage-gated channel Kb	3.093	33.665
205988_at	CD84	CD84 molecule	-1.127	20.532
205992_s_at	IL15	interleukin 15	-0.688	10.608
205997_at	ADAM28	ADAM metallopeptidase domain 28	-0.996	14.353
206011_at	CASP1	caspase 1	-1.517	25.262
206015_s_at	FOXJ3	forkhead box J3	-1.371	13.093
206016_at	CCDC22	coiled-coil domain containing 22	-0.579	12.709
206024_at	HPD	4-hydroxyphenylpyruvate dioxygenase	4.627	27.543
206025_s_at	TNFAIP6	TNF alpha induced protein 6	-4.319	32.092
206026_s_at	TNFAIP6	TNF alpha induced protein 6	-3.992	29.588
206042_x_at	SNURF///SNRPN	SNRPN upstream reading frame///small nuclear ribonucleoprotein polypeptide N	0.78	10.03
206054_at	KNG1	kininogen 1	6.202	36.614
206059_at	ZNF91	zinc finger protein 91	0.985	13.445
206060_s_at	PTPN22	protein tyrosine phosphatase, non-receptor type 22	-0.681	9.89
206065_s_at	DPYS	dihydropyrimidinase	1.978	9.339
206067_s_at	WT1	Wilms tumor 1	1.863	13.129
206068_s_at	ACADL	acyl-CoA dehydrogenase, long chain	-0.675	3.157
206070_s_at	EPHA3	EPH receptor A3	-1.024	13.057
206078_at	KALRN	kalirin, RhoGEF kinase	-0.846	9.821
[truncated: 5,460 more rows]
