# Supplementary material for: Integrative Meta‐Analysis and WGCNA Reveal Candidate Diagnostic Hub Genes in Clear Cell Carcinoma
Source: Int J Cell Biol. 2026 Feb 2;2026:5567255. doi: 10.1155/ijcb/5567255 (PMC12865128; doi:10.1155/ijcb/5567255)
Supplement: Supplementary file 2 — Supporting Information 2 File S1 (A–L) Represent log2 (fold change) and p value of DEGs from GSE11024, GSE11151, GSE16441, GSE36895, GSE46699, GSE53000, GSE53757, GSE66270, GSE68417, GSE71963, GSE76351, and GSE168845 datasets. [file IJCB-2026-5567255-s002.zip › Supplementary file 1 C.tsv]

ID	Gene.symbol	Gene.title	log2(fold change)	-log10(Pvalue)
A_23_P100011	AP3S2	adaptor related protein complex 3 sigma 2 subunit	0.724	3.674
A_23_P100022	SV2B	synaptic vesicle glycoprotein 2B	1.226	4.103
A_23_P100111	CHP1	calcineurin like EF-hand protein 1	0.759	3.319
A_23_P100127	KNL1	kinetochore scaffold 1	-1.03	2.508
A_23_P100141			-0.785	6.541
A_23_P100203	HSBP1	heat shock factor binding protein 1	0.886	5.005
A_23_P100220	ESRP2	epithelial splicing regulatory protein 2	0.978	4.092
A_23_P100263	CMIP	c-Maf inducing protein	-0.984	3.992
A_23_P100315	DECR2	2,4-dienoyl-CoA reductase 2, peroxisomal	-0.686	2.536
A_23_P100341	ORC6	origin recognition complex subunit 6	-1.079	2.503
A_23_P100344	ORC6	origin recognition complex subunit 6	-0.862	1.86
A_23_P100499	ROGDI	rogdi homolog	0.674	4.224
A_23_P100517	TMEM170A	transmembrane protein 170A	0.565	3.783
A_23_P100522	DNAH3	dynein axonemal heavy chain 3	-0.912	2.194
A_23_P100602	TBCD	tubulin folding cofactor D	-0.716	5.015
A_23_P100642	PNMT	phenylethanolamine N-methyltransferase	2.016	9.734
A_23_P100693	HELZ	helicase with zinc finger	-0.687	2.256
A_23_P100704	MAPK7	mitogen-activated protein kinase 7	-0.527	3.126
A_23_P100711	PMP22	peripheral myelin protein 22	-0.911	3.208
A_23_P100730	SKAP1	src kinase associated phosphoprotein 1	1.04	2.157
A_23_P100802	COA3	cytochrome c oxidase assembly factor 3	1.217	5.114
A_23_P10081	ARL13B	ADP ribosylation factor like GTPase 13B	0.772	3.378
A_23_P10091			-1.687	6.531
A_23_P100912	GIT1	GIT ArfGAP 1	-0.777	5.476
A_23_P101007	NOTUM	NOTUM, palmitoleoyl-protein carboxylesterase	-1.076	4.738
A_23_P101013	TMC6	transmembrane channel like 6	-0.942	3.551
A_23_P101025	LGALS9C	galectin 9C	-1.189	7.147
A_23_P101048	KRTAP3-2	keratin associated protein 3-2	-0.55	2.915
A_23_P101054	KRT34	keratin 34	-0.921	2.452
A_23_P101121			1.119	5.342
A_23_P101141	RNF125	ring finger protein 125	-1.232	4.624
A_23_P101185	NARS	asparaginyl-tRNA synthetase	0.582	1.961
A_23_P101193	MYO5B	myosin VB	0.677	3.489
A_23_P10121	SFRP1	secreted frizzled related protein 1	4.815	13.113
A_23_P10127	SFRP1	secreted frizzled related protein 1	5.54	18.946
A_23_P101303	PPP1R37	protein phosphatase 1 regulatory subunit 37	-1.086	7.333
A_23_P101308	PPP1R37	protein phosphatase 1 regulatory subunit 37	-0.993	7.434
A_23_P101319	ZNF285	zinc finger protein 285	0.727	2.72
A_23_P101321	ARHGEF1	Rho guanine nucleotide exchange factor 1	-1.105	6.103
A_23_P101332	KRI1	KRI1 homolog	-0.739	4.215
A_23_P10135	NKIRAS2	NFKB inhibitor interacting Ras like 2	-0.629	3.941
A_23_P101374	CYP2S1	cytochrome P450 family 2 subfamily S member 1	-0.669	2.7
A_23_P101380	B3GNT8	UDP-GlcNAc:betaGal beta-1,3-N-acetylglucosaminyltransferase 8	0.747	2.973
A_23_P101392	TMEM38A	transmembrane protein 38A	1.149	6.707
A_23_P101407	C3	complement component 3	-3.169	8.099
A_23_P101434			-0.734	3.598
A_23_P101461	CCDC130	coiled-coil domain containing 130	-0.656	2.158
A_23_P101480	MAST1	microtubule associated serine/threonine kinase 1	-0.941	2.258
A_23_P10156	CHMP6	charged multivesicular body protein 6	-0.533	4.553
A_23_P101623	ZNF667	zinc finger protein 667	0.806	3.213
A_23_P10172	PRSS50	protease, serine 50	0.638	2.772
A_23_P101759	FUT5	fucosyltransferase 5	1.301	2.642
A_23_P101761	KISS1R	KISS1 receptor	-1.617	6.385
A_23_P101796	SYDE1	synapse defective Rho GTPase homolog 1	-0.911	9.331
A_23_P10182	ACOX2	acyl-CoA oxidase 2	1.812	5.548
A_23_P101829	LPAR2	lysophosphatidic acid receptor 2	-0.862	7.845
A_23_P101871	FBXO17	F-box protein 17	-1.388	7.564
A_23_P101905	APC2	APC2, WNT signaling pathway regulator	-1.187	5.577
A_23_P101908	APC2	APC2, WNT signaling pathway regulator	-0.627	1.965
A_23_P10194	SEZ6L2	seizure related 6 homolog like 2	-1.333	4.451
A_23_P101950	MDH1	malate dehydrogenase 1	1.071	6.433
A_23_P101972	CAPN13	calpain 13	0.807	1.996
A_23_P102000	CXCR4	C-X-C motif chemokine receptor 4	-2.255	9.122
A_23_P102037	COQ10B	coenzyme Q10B	1.193	4.514
A_23_P102071			-3.99	6.789
A_23_P10211	SLC2A13	solute carrier family 2 member 13	0.607	1.872
A_23_P102117	WNT10A	Wnt family member 10A	0.94	2.256
A_23_P102160	RMDN2	regulator of microtubule dynamics 2	0.99	5.121
A_23_P102172	CPO	carboxypeptidase O	0.908	3.22
A_23_P102192	MAP4K4	mitogen-activated protein kinase kinase kinase kinase 4	-1.005	5.904
A_23_P102242	MARCH7	membrane associated ring-CH-type finger 7	0.596	2.476
A_23_P102262	MRPL19	mitochondrial ribosomal protein L19	1.178	8.841
A_23_P102412	PLEKHA3	pleckstrin homology domain containing A3	0.913	4.886
A_23_P102462	FBLN7	fibulin 7	-0.506	3.106
A_23_P102551	MALL	mal, T-cell differentiation protein like	-1.136	3.577
A_23_P102575	SLC2A4RG	SLC2A4 regulator	-0.559	1.96
A_23_P102582	C20orf24	chromosome 20 open reading frame 24	0.75	5.576
A_23_P102607	CHD6	chromodomain helicase DNA binding protein 6	0.739	5.444
A_23_P102681			0.8	2.305
A_23_P102731	SMOX	spermine oxidase	-0.986	5.534
A_23_P102770	NAA20	N(alpha)-acetyltransferase 20, NatB catalytic subunit	0.654	4.825
A_23_P102816			-0.89	3.338
A_23_P102832	CEP250	centrosomal protein 250	-1.122	8.363
A_23_P102842	NFS1	NFS1 cysteine desulfurase	0.582	3.337
A_23_P102864	TMPRSS15	transmembrane protease, serine 15	-1.186	2.05
A_23_P102890	MRPS6	mitochondrial ribosomal protein S6	1.405	4.049
A_23_P102925	PWP2	PWP2 periodic tryptophan protein homolog (yeast)	-0.579	3.862
A_23_P102950	RSPH1	radial spoke head 1 homolog	1.616	4.254
A_23_P103070	YWHAH	tyrosine 3-monooxygenase/tryptophan 5-monooxygenase activation protein eta	-0.571	2.528
A_23_P103104	MFNG	MFNG O-fucosylpeptide 3-beta-N-acetylglucosaminyltransferase	-1.24	11.806
A_23_P103180	TYW3	tRNA-yW synthesizing protein 3 homolog	0.659	3.019
A_23_P103201	PNRC2	proline rich nuclear receptor coactivator 2	1.065	5.051
A_23_P103248	PIGM	phosphatidylinositol glycan anchor biosynthesis class M	0.556	3.622
A_23_P103256	CFHR3	complement factor H related 3	1.889	6.319
A_23_P103282	TMEM59	transmembrane protein 59	1.24	5.927
A_23_P103310	S100A7	S100 calcium binding protein A7	-0.89	2.189
A_23_P103315	LCE1A	late cornified envelope 1A	-0.639	3.806
A_23_P103361	LCK	LCK proto-oncogene, Src family tyrosine kinase	-1.527	4.939
A_23_P103405	LOC101928291	uncharacterized LOC101928291	0.539	1.841
A_23_P103442	MEAF6	MYST/Esa1 associated factor 6	0.525	4.044
A_23_P103465	PLA2G5	phospholipase A2 group V	-1.069	5.093
A_23_P103486	CYP2J2	cytochrome P450 family 2 subfamily J member 2	-3.895	16.886
A_23_P103496	GBP4	guanylate binding protein 4	-0.931	1.615
A_23_P103511	C1orf226	chromosome 1 open reading frame 226	2.193	9.58
A_23_P103532	GPR161	G protein-coupled receptor 161	-0.76	5.474
A_23_P103561	NAV1	neuron navigator 1	-0.585	2.093
A_23_P103588	HMGCS2	3-hydroxy-3-methylglutaryl-CoA synthase 2	1.859	5.614
A_23_P103601	MAN1C1	mannosidase alpha class 1C member 1	3.508	15.131
A_23_P103617	ANXA9	annexin A9	2.583	12.482
A_23_P103628	HEATR1	HEAT repeat containing 1	-0.827	5.048
A_23_P103690	FAM189B	family with sequence similarity 189 member B	-0.669	5.138
A_23_P103703	HSPB7	heat shock protein family B (small) member 7	2.866	10.206
A_23_P103720	AGMAT	agmatinase	1.643	3.133
A_23_P103743			0.525	2.259
A_23_P103775	LRRC8C	leucine rich repeat containing 8 family member C	-0.562	2.714
A_23_P103812	BRINP3	BMP/retinoic acid inducible neural specific 3	1.76	11.262
A_23_P10385	DTL	denticleless E3 ubiquitin protein ligase homolog	-2.299	5.815
A_23_P103885	AURKAIP1	aurora kinase A interacting protein 1	0.564	2.582
A_23_P103905	UFC1	ubiquitin-fold modifier conjugating enzyme 1	0.654	2.371
A_23_P10391	COL5A2	collagen type V alpha 2 chain	-1.355	7.338
A_23_P103942	DNAJC11	DnaJ heat shock protein family (Hsp40) member C11	0.837	3.613
A_23_P103951			1.187	6.198
A_23_P103968	AKR7A3	aldo-keto reductase family 7 member A3	0.752	2.102
A_23_P10401	PPP2R3A	protein phosphatase 2 regulatory subunit B''alpha	0.532	1.999
A_23_P104022	TSEN15	tRNA splicing endonuclease subunit 15	0.697	2.49
A_23_P104046	BPNT1	3'(2'), 5'-bisphosphate nucleotidase 1	-0.747	3.843
A_23_P104065	ICMT	isoprenylcysteine carboxyl methyltransferase	0.61	2.279
A_23_P104086	CROCC	ciliary rootlet coiled-coil, rootletin	-0.693	5.952
A_23_P104188	ELF3	E74 like ETS transcription factor 3	1.076	3.294
A_23_P104318	DDIT4	DNA damage inducible transcript 4	-1.647	6.699
A_23_P104362	ECHS1	enoyl-CoA hydratase, short chain 1	1.4	6.862
A_23_P104387	GHITM	growth hormone inducible transmembrane protein	1.095	4.971
A_23_P104413			-1.743	5.327
A_23_P104438	MYPN	myopalladin	-1.373	2.743
A_23_P104445	PIK3AP1	phosphoinositide-3-kinase adaptor protein 1	0.572	1.8
A_23_P104464	ALOX5	arachidonate 5-lipoxygenase	-1.479	4.011
A_23_P104471	DUSP13	dual specificity phosphatase 13	-0.688	2.367
A_23_P104493	PAPSS2	3'-phosphoadenosine 5'-phosphosulfate synthase 2	0.913	3.63
A_23_P104522	NEBL	nebulette	0.728	1.944
A_23_P104555	ANKRD2	ankyrin repeat domain 2	2.371	12.134
A_23_P104563	CPT1A	carnitine palmitoyltransferase 1A	0.645	3.805
A_23_P104651	CDCA5	cell division cycle associated 5	-1.063	2.901
A_23_P104689	RELA	RELA proto-oncogene, NF-kB subunit	-0.942	3.036
A_23_P104692	PELI3	pellino E3 ubiquitin protein ligase family member 3	-0.749	4.225
A_23_P104798	IL18	interleukin 18	0.674	1.631
A_23_P104819	TREH	trehalase	0.905	2.911
A_23_P10488			2.827	7.064
A_23_P104892	EIF4G2	eukaryotic translation initiation factor 4 gamma 2	0.583	4.581
A_23_P104942	TMX2	thioredoxin related transmembrane protein 2	0.734	4.886
A_23_P104996	BEST1	bestrophin 1	-1.507	6.589
A_23_P10500	ATP9B	ATPase phospholipid transporting 9B (putative)	0.828	5.089
A_23_P105012	HRASLS2	HRAS like suppressor 2	1.541	3.285
A_23_P105028	ATL3	atlastin GTPase 3	-0.958	5.052
A_23_P10506	HPGDS	hematopoietic prostaglandin D synthase	1.518	2.239
A_23_P105138	CAT	catalase	0.804	2.076
A_23_P105184	ARAP1	ArfGAP with RhoGAP domain, ankyrin repeat and PH domain 1	-0.65	2.519
A_23_P105212	THRSP	thyroid hormone responsive	3.596	9.593
A_23_P105227	ME3	malic enzyme 3	0.841	3.819
A_23_P105264	ETV6	ETS variant 6	-0.627	2.617
A_23_P105276	ZNF84	zinc finger protein 84	-0.614	2.955
A_23_P105368			-1.409	7.108
A_23_P105409	MAP3K12	mitogen-activated protein kinase kinase kinase 12	-0.764	2.756
A_23_P10542	HTRA3	HtrA serine peptidase 3	-0.658	3.361
A_23_P105423	TESPA1	thymocyte expressed, positive selection associated 1	-0.979	3.863
A_23_P105562	VWF	von Willebrand factor	-2.11	6.189
A_23_P105571	CHPT1	choline phosphotransferase 1	1.674	7.608
A_23_P10559	AATK	apoptosis associated tyrosine kinase	-1.451	6.918
A_23_P105592	MVK	mevalonate kinase	0.531	2.3
A_23_P1056	GPR89B	G protein-coupled receptor 89B	0.623	2.917
A_23_P105619	TMEM116	transmembrane protein 116	2.175	14.178
A_23_P105732			-1.044	3.145
A_23_P105803	FGF9	fibroblast growth factor 9	4.856	13.884
A_23_P105815			-0.656	3.138
A_23_P105833	BIVM	basic, immunoglobulin-like variable motif containing	-0.745	3.45
A_23_P105862	FRY	FRY microtubule binding protein	1.227	3.533
A_23_P10591	METRNL	meteorin like, glial cell differentiation regulator	1.392	8.509
A_23_P105939	EXOC3L4	exocyst complex component 3 like 4	-1.433	7.165
A_23_P105957	ACTN1	actinin alpha 1	-0.6	2.113
A_23_P105963	AK7	adenylate kinase 7	0.758	3.218
A_23_P105973	SERPINA11	serpin family A member 11	-0.91	2.239
A_23_P106	USP33	ubiquitin specific peptidase 33	0.62	3.156
A_23_P106016	PRKD1	protein kinase D1	0.906	3.05
A_23_P106024	JAG2	jagged 2	-1.568	6.793
A_23_P106042	CMTM5	CKLF like MARVEL transmembrane domain containing 5	1.236	5.663
A_23_P10605			-1.051	4.306
A_23_P106056	DAD1	defender against cell death 1	0.679	3.244
A_23_P106117	SIX6	SIX homeobox 6	-1.204	3.531
A_23_P106131	KTN1	kinectin 1	0.668	4.549
A_23_P10614	PDK1	pyruvate dehydrogenase kinase 1	-1.639	11.27
A_23_P106158	L2HGDH	L-2-hydroxyglutarate dehydrogenase	1.094	5.252
A_23_P106204	GSTZ1	glutathione S-transferase zeta 1	0.698	3.586
A_23_P106371	GOLGA6A	golgin A6 family member A	-0.525	2.108
A_23_P106389	SEMA7A	semaphorin 7A (John Milton Hagen blood group)	-0.675	2.38
A_23_P106391	THAP10	THAP domain containing 10	0.913	3.64
A_23_P106405	NDN	necdin, MAGE family member	0.721	2.011
A_23_P106481	EMC4	ER membrane protein complex subunit 4	0.881	3.736
A_23_P106505	LCMT2	leucine carboxyl methyltransferase 2	0.582	1.788
A_23_P106532	CHST14	carbohydrate sulfotransferase 14	-0.778	6.65
A_23_P106544	CMC2	C-X9-C motif containing 2	0.744	7.309
A_23_P106575	GOT2	glutamic-oxaloacetic transaminase 2	0.911	6.609
A_23_P106675	PLCG2	phospholipase C gamma 2	1.099	3.033
A_23_P106761	CORO1A	coronin 1A	-1.267	6.433
A_23_P106798	SIAH1	siah E3 ubiquitin protein ligase 1	0.54	2.401
A_23_P106806	PRSS27	protease, serine 27	-0.689	5.845
A_23_P10685	HSPBP1	HSPA (Hsp70) binding protein 1	-0.512	2.308
A_23_P106874	PMFBP1	polyamine modulated factor 1 binding protein 1	-1.109	5.739
A_23_P106887	FUS	FUS RNA binding protein	-0.754	5.465
A_23_P106898	ORAI3	ORAI calcium release-activated calcium modulator 3	-0.95	5.301
A_23_P106945	ADCY7	adenylate cyclase 7	-1.59	8.192
A_23_P10699	SNX12	sorting nexin 12	0.784	3.488
A_23_P107048			-0.687	2.131
A_23_P107087	TSR1	TSR1, ribosome maturation factor	-0.562	4.152
A_23_P107116	RNF112	ring finger protein 112	0.929	2.65
A_23_P107211	RAB5C	RAB5C, member RAS oncogene family	0.708	2.175
A_23_P107238			-1.111	3.907
A_23_P107247	CACNA1G	calcium voltage-gated channel subunit alpha1 G	-0.703	4.205
A_23_P107313	SDF2	stromal cell derived factor 2	1.1	5.312
A_23_P107322	CORO6	coronin 6	-1.087	2.705
A_23_P107336	ACAP1	ArfGAP with coiled-coil, ankyrin repeat and PH domains 1	-0.713	2.169
A_23_P107350	SLC2A4	solute carrier family 2 member 4	0.638	3.057
A_23_P107394	HES7	hes family bHLH transcription factor 7	-1.832	4.206
A_23_P107412	P4HB	prolyl 4-hydroxylase subunit beta	-0.91	4.331
A_23_P107421	TK1	thymidine kinase 1	-0.755	1.869
A_23_P107432	FLJ35934	FLJ35934	-1.626	4.792
A_23_P107454	KRTAP3-1	keratin associated protein 3-1	-1.779	6.083
A_23_P107513	CEP76	centrosomal protein 76	0.695	1.74
A_23_P10753			1.225	2.157
A_23_P107552	TRAPPC8	trafficking protein particle complex 8	0.791	5.972
A_23_P107578			-0.777	2.262
A_23_P107587	NPC1	NPC intracellular cholesterol transporter 1	-0.545	2.325
A_23_P107597	ATP8B1	ATPase phospholipid transporting 8B1	0.623	3.868
A_23_P107661	PPP2R1A	protein phosphatase 2 scaffold subunit Aalpha	-0.575	1.886
A_23_P107673	ZFP28	ZFP28 zinc finger protein	0.89	4.762
A_23_P107724	ZNF112	zinc finger protein 112	0.583	1.708
A_23_P107744	S1PR5	sphingosine-1-phosphate receptor 5	-1.687	8.14
A_23_P107763	ZNF266	zinc finger protein 266	-0.794	3.2
A_23_P107801	C19orf44	chromosome 19 open reading frame 44	-0.698	3.295
A_23_P107894	YIPF2	Yip1 domain family member 2	-0.572	3.522
A_23_P107942	ZNF473	zinc finger protein 473	-0.593	4.214
A_23_P107963	FUT1	fucosyltransferase 1 (H blood group)	0.68	2.962
A_23_P108042	NCR1	natural cytotoxicity triggering receptor 1	-1.6	7.111
A_23_P108062	LGALS7B	galectin 7B	0.903	4.025
A_23_P108075	SLC7A10	solute carrier family 7 member 10	1.261	3.301
A_23_P108082	CREB3L3	cAMP responsive element binding protein 3 like 3	-2.728	6.681
A_23_P108103			-1.321	4.473
A_23_P108143	GAMT	guanidinoacetate N-methyltransferase	-0.65	1.814
A_23_P108157			0.732	3.073
A_23_P108216	FXYD1	FXYD domain containing ion transport regulator 1	1.356	3.544
A_23_P108314	ADAMTS10	ADAM metallopeptidase with thrombospondin type 1 motif 10	-0.669	3.276
A_23_P108342	ZNF571	zinc finger protein 571	0.565	1.919
A_23_P108394			1.1	4.706
A_23_P108492	MARS2	methionyl-tRNA synthetase 2, mitochondrial	0.711	4.01
A_23_P108501	EPHA4	EPH receptor A4	0.68	2.856
A_23_P108534			-1.914	3.546
A_23_P108554	DDX1	DEAD/H-box helicase 1	0.541	2.245
A_23_P10858	ANKLE2	ankyrin repeat and LEM domain containing 2	-0.628	4.817
A_23_P108604	MAP4K4	mitogen-activated protein kinase kinase kinase kinase 4	-1.121	4.972
A_23_P108657	WDSUB1	WD repeat, sterile alpha motif and U-box domain containing 1	1.192	6.132
A_23_P108662	MOGS	mannosyl-oligosaccharide glucosidase	-0.635	2.693
A_23_P108734	ALLC	allantoicase	1.481	5.83
A_23_P108751	FHL2	four and a half LIM domains 2	0.658	1.603
A_23_P108823	OSBPL6	oxysterol binding protein like 6	1.245	4.068
A_23_P108835	YPEL5	yippee like 5	0.99	4.916
A_23_P108883	KCNK12	potassium two pore domain channel subfamily K member 12	-0.648	2.113
A_23_P108922			0.668	3.855
A_23_P108970	NPHP1	nephrocystin 1	0.721	2.504
A_23_P108994	RPN2	ribophorin II	0.696	3.35
A_23_P109026	KCNK15	potassium two pore domain channel subfamily K member 15	-0.99	2.307
A_23_P109034	SDC4	syndecan 4	0.817	2.285
A_23_P109055	TP53RK	TP53 regulating kinase	0.749	5.102
A_23_P109072	SALL4	spalt like transcription factor 4	-1.009	2.132
A_23_P109122	EBF4	early B-cell factor 4	-0.786	3.19
A_23_P109143	PRNP	prion protein	1.278	5.028
A_23_P109224			-0.671	2.317
A_23_P109269	LAMA5	laminin subunit alpha 5	-1.463	4.075
A_23_P10927	TM2D2	TM2 domain containing 2	0.893	3.41
A_23_P109322	PCP4	Purkinje cell protein 4	3.388	11.529
A_23_P109333	C21orf33	chromosome 21 open reading frame 33	0.934	4.811
A_23_P109436	ADORA2A	adenosine A2a receptor	-1.089	5.172
A_23_P109442	HPS4	HPS4, biogenesis of lysosomal organelles complex 3 subunit 2	-0.533	3.293
A_23_P109446	HPS4	HPS4, biogenesis of lysosomal organelles complex 3 subunit 2	-0.746	4.076
A_23_P109452	CHEK2	checkpoint kinase 2	-1.44	7.153
A_23_P109488	PIK3IP1	phosphoinositide-3-kinase interacting protein 1	0.803	4.355
A_23_P10956	PGM5	phosphoglucomutase 5	1.139	5.806
A_23_P109606	SBF1	SET binding factor 1	-0.902	4.136
A_23_P109636	LRIG1	leucine rich repeats and immunoglobulin like domains 1	-0.726	3.606
A_23_P109655	SLC35G2	solute carrier family 35 member G2	-1.383	6.581
A_23_P10966	GABRB3	gamma-aminobutyric acid type A receptor beta3 subunit	0.783	2.462
A_23_P109682	AZI2	5-azacytidine induced 2	0.681	3.377
A_23_P109785	NR1I2	nuclear receptor subfamily 1 group I member 2	-0.713	1.791
A_23_P10980	ADGRL3	adhesion G protein-coupled receptor L3	1.158	4.009
A_23_P109864	GHSR	growth hormone secretagogue receptor	-0.703	2.904
A_23_P109907	ILDR1	immunoglobulin like domain containing receptor 1	-1.341	4.588
A_23_P109928	PSMD6	proteasome 26S subunit, non-ATPase 6	1.599	9.309
A_23_P109934	HEMK1	HemK methyltransferase family member 1	0.571	1.727
A_23_P109974	RAB6B	RAB6B, member RAS oncogene family	-1.051	3.235
A_23_P109988	CD86	CD86 molecule	-0.949	2.826
A_23_P110005	NICN1	nicolin 1	1.205	6.426
A_23_P11005	ADAMTS7	ADAM metallopeptidase with thrombospondin type 1 motif 7	-1.149	4.998
A_23_P110052	FOXL2	forkhead box L2	-1.164	5.249
A_23_P110116	SH3BP2	SH3 domain binding protein 2	-1.64	8
A_23_P110122	CCNG2	cyclin G2	0.955	3.411
A_23_P110151	ARHGAP24	Rho GTPase activating protein 24	1.962	5.229
A_23_P110175	CTSO	cathepsin O	1.257	2.988
A_23_P110184	MSMO1	methylsterol monooxygenase 1	1.212	5.049
A_23_P110212	ACSL1	acyl-CoA synthetase long-chain family member 1	0.628	2.242
A_23_P11025	ZNF185	zinc finger protein 185 (LIM domain)	1.085	5.967
A_23_P110253	KIT	KIT proto-oncogene receptor tyrosine kinase	2.145	8.035
A_23_P110266	NDNF	neuron derived neurotrophic factor	3.677	6.787
A_23_P110276	AFAP1-AS1	AFAP1 antisense RNA 1	-1.111	4.145
A_23_P110304	CNOT6L	CCR4-NOT transcription complex subunit 6 like	0.54	1.866
A_23_P110362	LAMTOR3	late endosomal/lysosomal adaptor, MAPK and MTOR activator 3	1.227	6.766
A_23_P110430	MSX1	msh homeobox 1	-0.988	6.657
A_23_P110445	APBB3	amyloid beta precursor protein binding family B member 3	-0.655	2.049
A_23_P110473	NAIP	NLR family apoptosis inhibitory protein	-0.698	1.945
A_23_P110571	MAST4	microtubule associated serine/threonine kinase family member 4	-1.211	3.37
A_23_P110585	PRELID2	PRELI domain containing 2	-1.681	10.558
A_23_P110655			-0.912	2.89
A_23_P110686	STC2	stanniocalcin 2	-1.777	7.258
A_23_P11070	GPR174	G protein-coupled receptor 174	-0.877	3.176
A_23_P110712	DUSP1	dual specificity phosphatase 1	-1.163	2.595
A_23_P110787	SCAMP1	secretory carrier membrane protein 1	1.635	6.456
A_23_P110791	CSF1R	colony stimulating factor 1 receptor	-0.835	1.969
A_23_P110802	CENPH	centromere protein H	-1.292	4.152
A_23_P110811	COX7C	cytochrome c oxidase subunit 7C	0.565	2.942
A_23_P110851	TERT	telomerase reverse transcriptase	-2.188	9.103
A_23_P110882	TSPYL4	TSPY like 4	1.246	9.217
A_23_P110903	SRSF12	serine and arginine rich splicing factor 12	-1.293	5.028
A_23_P110941	GSTA4	glutathione S-transferase alpha 4	0.528	2.225
A_23_P110961	MPC1	mitochondrial pyruvate carrier 1	1.788	9.225
A_23_P111000	PSMB9	proteasome subunit beta 9	-1.317	3.432
A_23_P111020	SRF	serum response factor	-0.579	2.562
A_23_P111041	HIST1H2BI	histone cluster 1, H2bi	-0.654	2.705
A_23_P111054	HIST1H2BB	histone cluster 1, H2bb	-0.547	2
A_23_P111088	OR2B2	olfactory receptor family 2 subfamily B member 2	-0.5	2.973
A_23_P111092	OR2H1	olfactory receptor family 2 subfamily H member 1	-1.292	5.752
A_23_P111132	HSPA1A	heat shock protein family A (Hsp70) member 1A	0.954	4.306
A_23_P111228	COQ3	coenzyme Q3, methyltransferase	1.17	7.818
A_23_P111267	SH3BGRL2	SH3 domain binding glutamate rich protein like 2	0.967	6.078
A_23_P111288	TMEM14C	transmembrane protein 14C	0.847	5.626
A_23_P111360	HSF2	heat shock transcription factor 2	0.513	1.75
A_23_P111381	ATG5	autophagy related 5	0.931	5.272
A_23_P11144	CHM	CHM, Rab escort protein 1	0.771	5.01
A_23_P111452	AGAP3	ArfGAP with GTPase domain, ankyrin repeat and PH domain 3	-0.743	3.746
A_23_P111480	STAG3L4	stromal antigen 3-like 4 (pseudogene)	1.113	8.283
A_23_P111487	SRRT	serrate, RNA effector molecule	-0.65	5.366
A_23_P111492	MOSPD3	motile sperm domain containing 3	-0.609	1.871
A_23_P111506	SAP25	Sin3A associated protein 25	-1.369	3.519
A_23_P111517	WBSCR17	Williams-Beuren syndrome chromosome region 17	0.885	3.386
A_23_P111525	BHLHA15	basic helix-loop-helix family member a15	-1.595	6.966
A_23_P111571	HOXA3	homeobox A3	-1.307	3.926
A_23_P111583	CD36	CD36 molecule	-2.175	4.454
A_23_P111635	STYXL1	serine/threonine/tyrosine interacting-like 1	0.69	3.163
A_23_P111701	GNG11	G protein subunit gamma 11	-1.454	10.268
A_23_P111745	ZMIZ2	zinc finger MIZ-type containing 2	-0.667	2.166
A_23_P111766			-0.86	1.626
A_23_P111797	LOC84214	uncharacterized LOC84214	-0.815	2.63
A_23_P111804	PARP12	poly(ADP-ribose) polymerase family member 12	-0.767	2.748
A_23_P111835	DLD	dihydrolipoamide dehydrogenase	1.539	5.272
A_23_P111860	RADIL	Rap associating with DIL domain	0.632	2.108
A_23_P111888	CTHRC1	collagen triple helix repeat containing 1	-1.915	4.385
A_23_P111919	PURG	purine rich element binding protein G	0.692	2.267
A_23_P11192	UBE2E3	ubiquitin conjugating enzyme E2 E3	0.579	2.578
A_23_P111929	OTUD6B	OTU domain containing 6B	0.728	3.484
A_23_P111981	LYNX1	Ly6/neurotoxin 1	1.539	7.35
A_23_P111995	LOXL2	lysyl oxidase like 2	-2.256	6.691
A_23_P112004	LRRC6	leucine rich repeat containing 6	0.846	2.857
A_23_P112026	IDO1	indoleamine 2,3-dioxygenase 1	-2.656	10.855
A_23_P112103	GSDMD	gasdermin D	-0.544	1.804
A_23_P112187	FIBCD1	fibrinogen C domain containing 1	-1.814	4.85
A_23_P11224	MMGT1	membrane magnesium transporter 1	0.648	2.612
A_23_P112260	GNG10	G protein subunit gamma 10	0.589	1.696
A_23_P112289	TMOD1	tropomodulin 1	1.203	6.038
A_23_P112296	DBH	dopamine beta-hydroxylase	1.043	3.469
A_23_P11244	PJA1	praja ring finger ubiquitin ligase 1	1.367	5.453
A_23_P112470	CCL21	C-C motif chemokine ligand 21	0.802	2.87
A_23_P112481	AQP3	aquaporin 3 (Gill blood group)	1.43	3.388
A_23_P112482	AQP3	aquaporin 3 (Gill blood group)	1.621	6.003
A_23_P112531	FAM102A	family with sequence similarity 102 member A	1.481	7.242
A_23_P112554	COL15A1	collagen type XV alpha 1 chain	-0.985	3.213
A_23_P112596	ADK	adenosine kinase	1.092	8.431
A_23_P112634	SMIM14	small integral membrane protein 14	1.483	8.566
A_23_P112774	PTP4A3	protein tyrosine phosphatase type IVA, member 3	-0.909	4.977
A_23_P11279	ALG13	ALG13, UDP-N-acetylglucosaminyltransferase subunit	0.653	5.64
A_23_P112801	CHP1	calcineurin like EF-hand protein 1	1.341	8.297
A_23_P112859	CST1	cystatin SN	-0.766	2.989
A_23_P11286	HNRNPH2	heterogeneous nuclear ribonucleoprotein H2 (H')	1.05	5.727
A_23_P112874	GPC5	glypican 5	4.797	9.05
A_23_P11295	CMC4	C-X9-C motif containing 4	-0.804	3.25
A_23_P113005	EFNA1	ephrin A1	-0.903	5.206
A_23_P113161	C1orf21	chromosome 1 open reading frame 21	1.483	8.35
A_23_P113184	FTO	fat mass and obesity associated	-0.77	4.293
A_23_P113204	FGF3	fibroblast growth factor 3	-0.837	3.754
A_23_P113212	TMEM45A	transmembrane protein 45A	-1.628	4.763
A_23_P113367	PARD3B	par-3 family cell polarity regulator beta	0.928	4.041
A_23_P113380	USP47	ubiquitin specific peptidase 47	0.903	5.71
A_23_P113382	GRIP1	glutamate receptor interacting protein 1	1.272	4.931
A_23_P113393	APLN	apelin	-1.921	3.964
A_23_P113417	FAAP100	Fanconi anemia core complex associated protein 100	-0.957	6.266
A_23_P113471	FAAH2	fatty acid amide hydrolase 2	1.151	5.631
A_23_P11353	ATP6AP2	ATPase H+ transporting accessory protein 2	1.824	11.073
A_23_P113613	CDCP1	CUB domain containing protein 1	0.991	2.188
A_23_P113701	PDGFA	platelet derived growth factor subunit A	-1.255	6.961
A_23_P113716	HLA-C	major histocompatibility complex, class I, C	-1.358	4.882
A_23_P11372	HPRT1	hypoxanthine phosphoribosyltransferase 1	1.229	6.014
A_23_P113762			-0.991	5.242
A_23_P113793	ZBED2	zinc finger BED-type containing 2	2.313	6.568
A_23_P113811			-0.544	2.773
A_23_P113825	NACC2	NACC family member 2	-0.753	4.246
A_23_P11390	VCY	variable charge, Y-linked	-0.915	1.861
A_23_P11397	TTTY13	testis-specific transcript, Y-linked 13 (non-protein coding)	-0.519	2.266
A_23_P113994	KIRREL	kin of IRRE like (Drosophila)	-0.925	3.716
A_23_P114048			-0.663	3.377
A_23_P114057	SEMA4C	semaphorin 4C	-0.647	3.624
A_23_P114061	TRPM3	transient receptor potential cation channel subfamily M member 3	1.643	3.052
A_23_P114075	BPTF	bromodomain PHD finger transcription factor	-0.858	3.911
A_23_P114084	PHEX	phosphate regulating endopeptidase homolog, X-linked	-0.947	3.16
A_23_P114118	SCML2	sex comb on midleg-like 2 (Drosophila)	-0.611	2.141
A_23_P114134			-0.862	5.836
A_23_P114185	TSPAN7	tetraspanin 7	1.576	6.676
A_23_P114221	RBBP7	RB binding protein 7, chromatin remodeling factor	0.594	3.214
A_23_P114232	PRDX4	peroxiredoxin 4	-0.639	2.091
A_23_P114299	CXCR3	C-X-C motif chemokine receptor 3	-1.346	4.94
A_23_P114374	OPN1LW	opsin 1 (cone pigments), long-wave-sensitive	-1.073	5.103
A_23_P114414	LONRF3	LON peptidase N-terminal domain and ring finger 3	-0.721	2.263
A_23_P114423	RGN	regucalcin	1.416	4.207
A_23_P114662	CRYZ	crystallin zeta	1.037	4.715
A_23_P114670	ARHGEF16	Rho guanine nucleotide exchange factor 16	-0.652	2.022
A_23_P114689	ASAP3	ArfGAP with SH3 domain, ankyrin repeat and PH domain 3	1.051	5.461
A_23_P114707	H6PD	hexose-6-phosphate dehydrogenase/glucose 1-dehydrogenase	-0.891	3.767
A_23_P114713	CYP4B1	cytochrome P450 family 4 subfamily B member 1	2.048	4.334
A_23_P114740	CFH	complement factor H	1.469	3.76
A_23_P114839	FHL3	four and a half LIM domains 3	-0.829	4.37
A_23_P114883	FMOD	fibromodulin	1.669	3.664
A_23_P114903	HSPA6	heat shock protein family A (Hsp70) member 6	-1.815	6.009
A_23_P114947	RGS2	regulator of G-protein signaling 2	1.46	4.118
A_23_P114983	TRIM63	tripartite motif containing 63	2.026	3.981
A_23_P115011	ADAMTSL4	ADAMTS like 4	-1.38	5.403
A_23_P115022	TMEM125	transmembrane protein 125	1.39	5.896
A_23_P115036	IPO13	importin 13	0.797	4.554
A_23_P115046	EIF2B3	eukaryotic translation initiation factor 2B subunit gamma	0.519	2.072
A_23_P115052	RIT1	Ras like without CAAX 1	-0.566	1.683
A_23_P115091	RAB25	RAB25, member RAS oncogene family	3.654	16.036
A_23_P115118	BMP8B	bone morphogenetic protein 8b	-1.467	4.109
A_23_P115167	LRRC8B	leucine rich repeat containing 8 family member B	0.514	2.627
A_23_P115261	AGT	angiotensinogen	-1.007	1.95
A_23_P115286	BCL10	B-cell CLL/lymphoma 10	0.582	2.036
A_23_P115331	AHDC1	AT-hook DNA binding motif containing 1	-0.894	3.014
A_23_P115375	HIST2H3D	histone cluster 2, H3d	0.617	2.379
A_23_P115407	GSTM1	glutathione S-transferase mu 1	2.984	14.972
A_23_P115417	RGL1	ral guanine nucleotide dissociation stimulator like 1	-0.701	3.518
A_23_P11543	FUCA1	fucosidase, alpha-L- 1, tissue	0.781	3.615
A_23_P115492	VASH2	vasohibin 2	-1.395	6.196
A_23_P115523	JMJD4	jumonji domain containing 4	-0.741	6.067
A_23_P115573	SHISA4	shisa family member 4	0.752	3.728
A_23_P115616			-1.37	4.452
A_23_P11564	EFCAB14	EF-hand calcium binding domain 14	0.851	4.74
A_23_P115652	SFTPA1	surfactant protein A1	-1.537	2.953
A_23_P115699	PSD	pleckstrin and Sec7 domain containing	0.997	3.991
A_23_P115780	LRIT1	leucine rich repeat, Ig-like and transmembrane domains 1	-0.704	3.726
A_23_P115785	FANK1	fibronectin type III and ankyrin repeat domains 1	0.793	2.738
A_23_P115861	ZNF485	zinc finger protein 485	-0.529	3.659
A_23_P115872	CEP55	centrosomal protein 55	-1.966	6.04
A_23_P115885	MINPP1	multiple inositol-polyphosphate phosphatase 1	0.515	2.095
A_23_P115919	PHYH	phytanoyl-CoA 2-hydroxylase	1.299	5.317
A_23_P11598	ZNF684	zinc finger protein 684	1.388	6.93
A_23_P115998	SPI1	Spi-1 proto-oncogene	-0.803	3.204
A_23_P116013	SRSF8	serine and arginine rich splicing factor 8	0.544	1.627
A_23_P116016	SRSF8	serine and arginine rich splicing factor 8	0.719	3.012
A_23_P116037	TM7SF2	transmembrane 7 superfamily member 2	0.922	5.786
A_23_P116123	CHEK1	checkpoint kinase 1	-0.793	1.925
A_23_P116187	BCO2	beta-carotene oxygenase 2	0.62	2.714
A_23_P116280	WT1	Wilms tumor 1	2.569	6.082
A_23_P11629	TMEM61	transmembrane protein 61	4.767	17.907
A_23_P116376	CPSF7	cleavage and polyadenylation specific factor 7	-0.691	4.491
A_23_P116414	PLA2G16	phospholipase A2 group XVI	-1.228	5.939
A_23_P11644	SPRR2D	small proline rich protein 2D	-1.135	5.531
A_23_P11652	USP1	ubiquitin specific peptidase 1	0.585	2.052
A_23_P116523			-0.591	3.451
A_23_P116557	LGALS9	galectin 9	-1.029	2.738
A_23_P116587	OMP	olfactory marker protein	-0.525	2.967
A_23_P116712	RASSF8	Ras association domain family member 8	1.131	5.214
A_23_P116797	C12orf10	chromosome 12 open reading frame 10	-0.512	3.726
A_23_P116829	UBE2N	ubiquitin conjugating enzyme E2 N	1.1	4.966
A_23_P11685	PLA2G4A	phospholipase A2 group IVA	2.273	6.994
A_23_P116872	PRB4	proline rich protein BstNI subfamily 4	-0.857	2.598
A_23_P116890	PRB3	proline rich protein BstNI subfamily 3	-0.713	2.682
A_23_P116902	ART4	ADP-ribosyltransferase 4 (Dombrock blood group)	1.305	3.498
A_23_P116913	AEBP2	AE binding protein 2	0.901	5.417
A_23_P116942	LAG3	lymphocyte activating 3	-1.729	3.341
A_23_P116980	TULP3	tubby like protein 3	-0.674	2.428
A_23_P116999	GPN3	GPN-loop GTPase 3	0.864	3.06
A_23_P117059	SLC16A7	solute carrier family 16 member 7	2.727	10.212
A_23_P117082	HEBP1	heme binding protein 1	0.807	4.032
A_23_P117104	AQP5	aquaporin 5	2.942	13.856
A_23_P117125	RARG	retinoic acid receptor gamma	-0.62	5.189
A_23_P117157	SUCLA2	succinate-CoA ligase ADP-forming beta subunit	1.494	10.588
A_23_P117163	RCBTB1	RCC1 and BTB domain containing protein 1	0.5	2.234
A_23_P117225	ERCC5	ERCC excision repair 5, endonuclease	-0.873	3.062
A_23_P117238	CARS2	cysteinyl-tRNA synthetase 2, mitochondrial (putative)	0.584	2.104
A_23_P117242	SLC7A1	solute carrier family 7 member 1	-0.694	4.152
A_23_P117274	MIPEP	mitochondrial intermediate peptidase	1.298	8.265
A_23_P117286	CLN5	ceroid-lipofuscinosis, neuronal 5	1.139	4.125
A_23_P11729	ZBTB7B	zinc finger and BTB domain containing 7B	-0.542	2.418
A_23_P117298	F7	coagulation factor VII	-1.711	3.526
A_23_P117380	FAM181A	family with sequence similarity 181 member A	-0.765	2.922
A_23_P11739	MIXL1	Mix paired-like homeobox	-1.214	4.049
A_23_P117424	DCAF11	DDB1 and CUL4 associated factor 11	0.772	5.496
A_23_P117447	C14orf119	chromosome 14 open reading frame 119	0.826	5.514
A_23_P117464	TPPP2	tubulin polymerization promoting protein family member 2	2.761	12.755
A_23_P117506	DHRS7	dehydrogenase/reductase 7	1.561	6.467
A_23_P117527	FBXO34	F-box protein 34	0.825	2.861
A_23_P117540	STYX	serine/threonine/tyrosine interacting protein	0.63	2.934
A_23_P117546	SOS2	SOS Ras/Rho guanine nucleotide exchange factor 2	0.51	2.526
A_23_P117558	FKBP3	FK506 binding protein 3	0.538	4.428
A_23_P117580	ENTPD5	ectonucleoside triphosphate diphosphohydrolase 5	0.732	2.027
A_23_P117599	AHSA1	activator of Hsp90 ATPase activity 1	1.012	6.303
A_23_P11764	AGO1	argonaute 1, RISC catalytic component	-0.614	5.149
A_23_P117694	CORO2B	coronin 2B	1.105	5.133
A_23_P117727	MTFMT	mitochondrial methionyl-tRNA formyltransferase	0.579	2.115
A_23_P117759	GCOM1	GRINL1A complex locus 1	0.938	4.375
A_23_P117767	COMMD4	COMM domain containing 4	0.653	4.718
A_23_P117782	LARP6	La ribonucleoprotein domain family member 6	0.972	2.988
A_23_P117797	CLN6	ceroid-lipofuscinosis, neuronal 6, late infantile, variant	-0.605	3.132
A_23_P117805	ST8SIA2	ST8 alpha-N-acetyl-neuraminide alpha-2,8-sialyltransferase 2	-1.125	2.984
A_23_P117833	MTMR10	myotubularin related protein 10	0.869	4.218
A_23_P117851	CPLX3	complexin 3	-0.646	3.745
A_23_P117852	KIAA0101	KIAA0101	-1.869	4.307
A_23_P11787	WNT4	Wnt family member 4	1.89	6.286
A_23_P117896	TGM7	transglutaminase 7	-0.731	2.378
A_23_P117933	GCSH	glycine cleavage system protein H	1.06	4.614
A_23_P117971			-0.862	2.155
A_23_P118	EXTL2	exostosin like glycosyltransferase 2	1.053	5.371
A_23_P118002	UQCRC2	ubiquinol-cytochrome c reductase core protein II	0.663	2.716
A_23_P118042	LRRC36	leucine rich repeat containing 36	-0.629	1.697
A_23_P11806	COL11A1	collagen type XI alpha 1 chain	-0.766	2.603
A_23_P118061	CKLF	chemokine like factor	-0.549	2.289
A_23_P118086	SPATA2L	spermatogenesis associated 2 like	-0.984	3.557
A_23_P118095	RPL3L	ribosomal protein L3 like	-0.502	3.771
A_23_P118113	CAPN15	calpain 15	-0.973	8.732
A_23_P118150	ARL6IP1	ADP ribosylation factor like GTPase 6 interacting protein 1	1.318	6.746
A_23_P118174	PLK1	polo like kinase 1	-0.76	2.446
A_23_P118246	GINS2	GINS complex subunit 2	-1.204	3.675
A_23_P118254	FOXF1	forkhead box F1	-1.364	6.918
A_23_P118266	ZFHX3	zinc finger homeobox 3	-0.696	2.045
A_23_P118306	DNAJA3	DnaJ heat shock protein family (Hsp40) member A3	0.632	3.663
A_23_P118313	GABARAPL2	GABA type A receptor associated protein like 2	1.259	7.254
A_23_P118334	PAPD5	poly(A) RNA polymerase D5, non-canonical	0.508	2.584
A_23_P118370			-0.973	5.644
A_23_P118406	C17orf62	chromosome 17 open reading frame 62	-0.712	5.103
A_23_P11841	ATP2B4	ATPase plasma membrane Ca2+ transporting 4	-0.678	4.065
A_23_P11843	LRRN2	leucine rich repeat neuronal 2	2.472	7.026
A_23_P118451	STARD3	StAR related lipid transfer domain containing 3	-0.744	5.942
A_23_P118493	TOM1L1	target of myb1 like 1 membrane trafficking protein	0.957	2.845
A_23_P118516	TVP23B	trans-golgi network vesicle protein 23 homolog B (S. cerevisiae)	0.889	4.283
A_23_P118536	SLFN12	schlafen family member 12	-0.525	2.413
A_23_P118544	CLTC	clathrin heavy chain	0.73	4.45
A_23_P118571	SOST	sclerostin	4.334	11.327
A_23_P118581	ASB16	ankyrin repeat and SOCS box containing 16	-0.858	3.166
A_23_P11859	HSD17B7	hydroxysteroid 17-beta dehydrogenase 7	-0.637	2.137
A_23_P118615	ABCA8	ATP binding cassette subfamily A member 8	2.713	9.948
A_23_P118633	SPATA20	spermatogenesis associated 20	-0.701	3.116
A_23_P118649	EIF4E	eukaryotic translation initiation factor 4E	0.813	5.096
A_23_P118705	SDF2	stromal cell derived factor 2	0.74	7.014
A_23_P118722	ASGR1	asialoglycoprotein receptor 1	-0.834	2.864
A_23_P118774	KPNB1	karyopherin subunit beta 1	-0.55	2.445
A_23_P118791	TMEM107	transmembrane protein 107	0.592	1.754
A_23_P118815	BIRC5	baculoviral IAP repeat containing 5	-1.171	2.343
A_23_P118834	TOP2A	topoisomerase (DNA) II alpha	-1.236	2.76
A_23_P118894	PRR15L	proline rich 15 like	4.878	10.776
A_23_P118946	B4GALT6	beta-1,4-galactosyltransferase 6	0.752	2.886
A_23_P118967	LAMA1	laminin subunit alpha 1	-0.731	2.598
A_23_P119023	RAB12	RAB12, member RAS oncogene family	0.719	2.236
A_23_P119042	NKG7	natural killer cell granule protein 7	-0.989	2.575
A_23_P119095	PPP1R13L	protein phosphatase 1 regulatory subunit 13 like	-1.59	11.389
A_23_P119102	VASP	vasodilator-stimulated phosphoprotein	-0.953	3.356
A_23_P119130	RPS19	ribosomal protein S19	-0.829	3.888
A_23_P11915	GDAP2	ganglioside induced differentiation associated protein 2	0.589	5.293
A_23_P119196	KLF2	Kruppel like factor 2	-0.644	1.671
A_23_P119202	CD70	CD70 molecule	-4.312	8.349
A_23_P119214	TIMM44	translocase of inner mitochondrial membrane 44	-0.587	3.514
A_23_P119222	RETN	resistin	-0.501	1.861
A_23_P119254	ASF1B	anti-silencing function 1B histone chaperone	-1.121	6.805
A_23_P119311	KLK9	kallikrein related peptidase 9	-0.696	3.225
A_23_P119322	SIGLEC11	sialic acid binding Ig like lectin 11	1.779	5.185
A_23_P119337	ATF5	activating transcription factor 5	-0.579	1.74
A_23_P119353	RASIP1	Ras interacting protein 1	-0.798	3.049
A_23_P119362	EMP3	epithelial membrane protein 3	-1.044	5.347
A_23_P119390	EHD2	EH domain containing 2	-1.602	12.85
A_23_P119407			-1.846	4.151
A_23_P119458	DPF1	double PHD fingers 1	-0.966	4.656
A_23_P119478	EBI3	Epstein-Barr virus induced 3	-1.105	3.237
A_23_P119500	TNFAIP8L1	TNF alpha induced protein 8 like 1	-0.834	4.813
A_23_P119502	S1PR4	sphingosine-1-phosphate receptor 4	-0.982	3.156
A_23_P119543	HMG20B	high mobility group 20B	-0.533	3.374
A_23_P119573	KCNN1	potassium calcium-activated channel subfamily N member 1	-1.155	6.631
A_23_P119583	PDE4C	phosphodiesterase 4C	-1.05	3.151
A_23_P119627	NDUFA13	NADH:ubiquinone oxidoreductase subunit A13	0.742	5.221
A_23_P119677	HNRNPL	heterogeneous nuclear ribonucleoprotein L	-0.69	3.226
A_23_P119683	MIER2	MIER family member 2	-0.88	4.591
A_23_P119753	EHBP1	EH domain binding protein 1	-0.523	1.699
A_23_P119794	AGAP1	ArfGAP with GTPase domain, ankyrin repeat and PH domain 1	-0.558	2.557
A_23_P119886	GCKR	glucokinase (hexokinase 4) regulator	-1.095	3.626
A_23_P119899	EPHA4	EPH receptor A4	0.884	3.332
A_23_P119907	ANKZF1	ankyrin repeat and zinc finger domain containing 1	-0.933	5.286
A_23_P119943	IGFBP2	insulin like growth factor binding protein 2	1.783	7.597
A_23_P11995	PRDX1	peroxiredoxin 1	1.044	5.956
A_23_P120048	BAZ2B	bromodomain adjacent to zinc finger domain 2B	0.732	2.382
A_23_P120125	COLEC11	collectin subfamily member 11	1.415	3.554
A_23_P120153	RNF149	ring finger protein 149	-1.039	5.986
A_23_P120182	NDUFA10	NADH:ubiquinone oxidoreductase subunit A10	1.185	9.447
A_23_P120237	STARD7	StAR related lipid transfer domain containing 7	0.765	5.022
A_23_P120243	HOXD1	homeobox D1	2.245	7.292
A_23_P120354	SOWAHC	sosondowah ankyrin repeat domain family member C	0.535	1.647
A_23_P120504	TMEM74B	transmembrane protein 74B	-2.068	12.644
A_23_P120513	C20orf141	chromosome 20 open reading frame 141	-0.881	3.293
A_23_P120545	LRRN4	leucine rich repeat neuronal 4	1.436	4.492
A_23_P120566	RRBP1	ribosome binding protein 1	-0.541	2.221
A_23_P120588	CST11	cystatin 11	1.367	4.688
A_23_P120644			2.475	16.326
A_23_P120694	KCNE2	potassium voltage-gated channel subfamily E regulatory subunit 2	1.029	2.429
A_23_P120744	MCM3AP	minichromosome maintenance complex component 3 associated protein	-1.003	6.447
A_23_P12079	KCNC4	potassium voltage-gated channel subfamily C member 4	0.74	3.266
A_23_P120794	SLC7A4	solute carrier family 7 member 4	1.047	5.994
A_23_P120809			-1.233	4.279
A_23_P120845	XBP1	X-box binding protein 1	0.602	3.369
A_23_P120863	GAL3ST1	galactose-3-O-sulfotransferase 1	-1.612	5.9
A_23_P120883	HMOX1	heme oxygenase 1	-2.642	9.504
A_23_P120931	APOBEC3C	apolipoprotein B mRNA editing enzyme catalytic subunit 3C	-1.225	5.318
A_23_P120933	ATF4	activating transcription factor 4	-0.871	4.845
A_23_P120941	ATF4	activating transcription factor 4	-0.785	6.165
A_23_P120953	SERHL2	serine hydrolase-like 2	0.673	3.005
A_23_P120970	TTLL1	tubulin tyrosine ligase like 1	0.567	2.666
A_23_P120973	FAM118A	family with sequence similarity 118 member A	-0.53	1.656
A_23_P120982	PKDREJ	polycystin (PKD) family receptor for egg jelly	2.433	11.177
A_23_P121051	PCCB	propionyl-CoA carboxylase beta subunit	1.5	8.46
A_23_P121061	STAC	SH3 and cysteine rich domain	1.007	6.54
A_23_P121082	GBE1	glucan (1,4-alpha-), branching enzyme 1	0.642	2.461
A_23_P121095	TOP2B	topoisomerase (DNA) II beta	1.035	10.951
A_23_P121102	HESX1	HESX homeobox 1	0.735	2.938
A_23_P121106	HESX1	HESX homeobox 1	0.829	4.597
A_23_P121122	NAA50	N(alpha)-acetyltransferase 50, NatE catalytic subunit	1.317	5.68
A_23_P121182	HACL1	2-hydroxyacyl-CoA lyase 1	1.046	9.967
A_23_P121250	EIF4A2	eukaryotic translation initiation factor 4A2	0.834	4.928
A_23_P121276	NEK4	NIMA related kinase 4	0.599	2.448
A_23_P12128	TSHB	thyroid stimulating hormone beta	-0.737	2.243
A_23_P121326	CYB561D2	cytochrome b561 family member D2	0.813	6.58
A_23_P121356	BBX	BBX, HMG-box containing	0.641	3.903
A_23_P121374	SEMA5B	semaphorin 5B	-3.12	13.99
A_23_P121396	DNAJC19	DnaJ heat shock protein family (Hsp40) member C19	1.694	7.115
A_23_P12140	RPL5	ribosomal protein L5	0.654	1.672
A_23_P121423	CDC25A	cell division cycle 25A	-0.639	1.98
A_23_P121447	ACTRT3	actin related protein T3	1.578	6.368
A_23_P121480	CD200	CD200 molecule	-1.513	7.272
A_23_P121489	TBC1D23	TBC1 domain family member 23	0.611	4.018
A_23_P121533	SPON2	spondin 2	-0.948	2.101
A_23_P121545	GPM6A	glycoprotein M6A	1.589	2.355
A_23_P12155	CRCT1	cysteine rich C-terminal 1	-0.775	3.585
A_23_P121602	SAP30	Sin3A associated protein 30	-1.856	6.401
A_23_P121657	HS3ST1	heparan sulfate-glucosamine 3-sulfotransferase 1	1.016	2.309
A_23_P121665	SORCS2	sortilin related VPS10 domain containing receptor 2	2.415	6.518
A_23_P121676	CXXC4	CXXC finger protein 4	-0.636	3.242
A_23_P121716	ANXA3	annexin A3	3.718	11.387
A_23_P121722	TENM3	teneurin transmembrane protein 3	1.402	3.707
A_23_P121795	SORBS2	sorbin and SH3 domain containing 2	-0.604	2.001
A_23_P121813	ENPP6	ectonucleotide pyrophosphatase/phosphodiesterase 6	2.884	9.201
A_23_P121825	TRAPPC13	trafficking protein particle complex 13	0.72	6.234
A_23_P121875	TMEM267	transmembrane protein 267	0.631	4.072
A_23_P121885	ROPN1L	rhophilin associated tail protein 1 like	-0.56	1.734
A_23_P121898	PARP8	poly(ADP-ribose) polymerase family member 8	-0.707	2.251
A_23_P121926	SEPP1	selenoprotein P, plasma, 1	1.063	2.257
A_23_P121956	THG1L	tRNA-histidine guanylyltransferase 1 like	-0.961	5.497
A_23_P121987	TSLP	thymic stromal lymphopoietin	1.465	4.704
A_23_P12199	FAM46B	family with sequence similarity 46 member B	1.24	4.358
A_23_P122041	PPP2CA	protein phosphatase 2 catalytic subunit alpha	0.935	6.167
A_23_P122077	GCNT4	glucosaminyl (N-acetyl) transferase 4, core 2	0.755	4.214
A_23_P122116	DDX41	DEAD-box helicase 41	-0.837	4.741
A_23_P122127	FYB	FYN binding protein	-1.508	5.358
A_23_P122152	PKD2L2	polycystin 2 like 2, transient receptor potential cation channel	-0.723	3.883
A_23_P122216	LOX	lysyl oxidase	-2.318	6.099
A_23_P122228	NDUFS6	NADH:ubiquinone oxidoreductase subunit S6	0.998	6.42
A_23_P122393	DLK2	delta like non-canonical Notch ligand 2	-0.957	4.296
A_23_P12241	MCOLN3	mucolipin 3	2.33	10.743
A_23_P122439	BTN2A2	butyrophilin subfamily 2 member A2	-1.268	9.606
A_23_P122443	HIST1H1C	histone cluster 1, H1c	-0.953	2.209
A_23_P122531	C6orf48	chromosome 6 open reading frame 48	0.735	3.527
A_23_P122532	C6orf47	chromosome 6 open reading frame 47	-1.148	4.165
A_23_P122563	PFDN6	prefoldin subunit 6	-0.816	4.078
A_23_P122650			-0.545	3.347
A_23_P122662	GFOD1	glucose-fructose oxidoreductase domain containing 1	-1.543	6.436
A_23_P122775	RTN4IP1	reticulon 4 interacting protein 1	1.038	7.488
A_23_P122796	HDDC2	HD domain containing 2	1.116	7.424
A_23_P122815	CALU	calumenin	-0.571	2.36
A_23_P122852	SMARCD3	SWI/SNF related, matrix associated, actin dependent regulator of chromatin, subfamily d, member 3	0.923	3.504
A_23_P122863	GRB10	growth factor receptor bound protein 10	-1.476	7.236
A_23_P122896	TFR2	transferrin receptor 2	-0.966	3.861
A_23_P122906	AUTS2	autism susceptibility candidate 2	-1.143	4.882
A_23_P12292	C1orf116	chromosome 1 open reading frame 116	3.708	17.339
A_23_P122937	ELMO1	engulfment and cell motility 1	-1.3	9.039
A_23_P122959	TRIL	TLR4 interactor with leucine rich repeats	0.712	1.925
A_23_P122976	GNAI1	G protein subunit alpha i1	0.799	3.549
A_23_P123018			-0.709	2.241
A_23_P123022	YWHAG	tyrosine 3-monooxygenase/tryptophan 5-monooxygenase activation protein gamma	-0.781	2.474
A_23_P123039	NUPL2	nucleoporin like 2	0.684	5.458
A_23_P123060	ITGB8	integrin subunit beta 8	0.825	2.876
A_23_P123071	CAV2	caveolin 2	-1.143	2.877
A_23_P123086	PSMG3-AS1	PSMG3 antisense RNA 1 (head to head)	0.515	3.295
A_23_P123112	ABCB4	ATP binding cassette subfamily B member 4	-0.791	2.419
A_23_P123125	CCM2	CCM2 scaffolding protein	-0.862	6.881
A_23_P123172	OR2A9P	olfactory receptor family 2 subfamily A member 9 pseudogene	0.718	2.855
A_23_P123193	ACTR3B	ARP3 actin related protein 3 homolog B	0.543	3.157
A_23_P123276	FZD6	frizzled class receptor 6	1.183	7.062
A_23_P123315			1.248	5.213
A_23_P123336	PDP1	pyruvate dehyrogenase phosphatase catalytic subunit 1	2.022	11.138
A_23_P12336	PRMT6	protein arginine methyltransferase 6	1.49	8.567
A_23_P123413	TOX	thymocyte selection associated high mobility group box	1.084	3.019
A_23_P12343	GSTM3	glutathione S-transferase mu 3	3.171	9.452
A_23_P123448	MMP16	matrix metallopeptidase 16	-1.15	3.293
A_23_P123463	ERI1	exoribonuclease 1	0.991	4.111
A_23_P123466	ERI1	exoribonuclease 1	0.721	3.09
A_23_P123503	TRIB1	tribbles pseudokinase 1	1.152	4.352
A_23_P123578	PRRC2B	proline rich coiled-coil 2B	-0.541	2.973
A_23_P123596	GLDC	glycine decarboxylase	3.104	9.278
A_23_P123608	JAK2	Janus kinase 2	0.509	2.768
A_23_P123714	LCN1	lipocalin 1	-0.596	2.867
A_23_P123732	IDNK	IDNK, gluconokinase	0.999	4.751
A_23_P123763	CAAP1	caspase activity and apoptosis inhibitor 1	1.354	11.09
A_23_P123853	CCL19	C-C motif chemokine ligand 19	1.211	2.127
A_23_P123882			-0.784	4.707
A_23_P124044	DEAF1	DEAF1, transcription factor	-0.726	4.905
A_23_P124078			-0.969	1.936
A_23_P124084	LOXL1	lysyl oxidase like 1	1.039	4.365
A_23_P124095	CALML5	calmodulin like 5	-0.723	2.884
A_23_P124122	PXMP2	peroxisomal membrane protein 2	0.691	2.113
A_23_P124202	ING5	inhibitor of growth family member 5	-0.61	2.513
A_23_P12423	ATP13A2	ATPase 13A2	-0.555	3.635
A_23_P124252	CAMK1D	calcium/calmodulin dependent protein kinase ID	-1.315	9.125
A_23_P124335			-0.911	2.343
A_23_P124384	SHOX2	short stature homeobox 2	-1.234	3.504
A_23_P124417	BUB1	BUB1 mitotic checkpoint serine/threonine kinase	-1.731	3.015
A_23_P124476	CLCN3	chloride voltage-gated channel 3	0.705	3.895
A_23_P124514	DLG2	discs large MAGUK scaffold protein 2	2.666	9.183
A_23_P124542	CR2	complement component 3d receptor 2	1.192	2.127
A_23_P124559	MXD3	MAX dimerization protein 3	-1.225	4.489
A_23_P124619	S100A14	S100 calcium binding protein A14	1.635	5.895
A_23_P124733	COQ2	coenzyme Q2, polyprenyltransferase	1.048	6.34
A_23_P124760	MED24	mediator complex subunit 24	-0.557	3.079
A_23_P12477	SCMH1	sex comb on midleg homolog 1 (Drosophila)	-0.726	5.064
A_23_P124823			0.677	3.152
A_23_P124837	LRP1	LDL receptor related protein 1	-0.937	5.078
A_23_P124855	ZCCHC7	zinc finger CCHC-type containing 7	-0.779	5.18
A_23_P124927	RGS14	regulator of G-protein signaling 14	-0.716	2.397
A_23_P124934	IKZF1	IKAROS family zinc finger 1	-1.706	6.133
A_23_P124946	CMYA5	cardiomyopathy associated 5	1.655	3.005
A_23_P124962	FAM89B	family with sequence similarity 89 member B	-0.871	6.381
A_23_P125001	RAC3	ras-related C3 botulinum toxin substrate 3 (rho family, small GTP binding protein Rac3)	0.683	2.255
A_23_P125042	ZNF222	zinc finger protein 222	0.564	2.95
A_23_P125056	ADGRB1	adhesion G protein-coupled receptor B1	-0.969	3.136
A_23_P125107	HLA-B	major histocompatibility complex, class I, B	-1.097	4.172
A_23_P125109			-1.231	5.335
A_23_P125147	RAB28	RAB28, member RAS oncogene family	1.481	3.634
A_23_P125157	NFATC2IP	nuclear factor of activated T-cells 2 interacting protein	-0.618	4.707
A_23_P125164	FHIT	fragile histidine triad	0.79	5.251
A_23_P125171	FHIT	fragile histidine triad	0.912	5.188
A_23_P125233	CNN1	calponin 1	1.387	2.564
A_23_P125265	KPNA2	karyopherin subunit alpha 2	-0.661	2.48
A_23_P125383	TMEFF2	transmembrane protein with EGF like and two follistatin like domains 2	0.956	1.964
A_23_P125435	GABRB1	gamma-aminobutyric acid type A receptor beta1 subunit	1.135	2.761
A_23_P125451	PTPRC	protein tyrosine phosphatase, receptor type C	-0.801	1.652
A_23_P12549	APBB1IP	amyloid beta precursor protein binding family B member 1 interacting protein	-2.286	10.651
A_23_P125495	CDR1	cerebellar degeneration related protein 1	-1.096	1.899
A_23_P125505	PPEF1	protein phosphatase with EF-hand domain 1	-1.385	4.552
A_23_P125533	PPP1R3F	protein phosphatase 1 regulatory subunit 3F	-0.902	4.61
A_23_P12554	PKD2L1	polycystin 2 like 1, transient receptor potential cation channel	-1.124	2.013
A_23_P125541	PPP1R3F	protein phosphatase 1 regulatory subunit 3F	0.501	2.473
A_23_P125588	TNMD	tenomodulin	1.591	4.504
A_23_P125596	RPS6KA6	ribosomal protein S6 kinase A6	2.538	11.829
A_23_P125618	GABRA3	gamma-aminobutyric acid type A receptor alpha3 subunit	-0.537	2.865
A_23_P125643	ASB9	ankyrin repeat and SOCS box containing 9	1.396	8.842
A_23_P125668	SLC25A43	solute carrier family 25 member 43	-0.607	3.411
A_23_P125680	TMEM255A	transmembrane protein 255A	1.162	2.418
A_23_P125705	NAP1L2	nucleosome assembly protein 1 like 2	4.059	12.365
A_23_P125717	NAP1L3	nucleosome assembly protein 1 like 3	2.267	9.856
A_23_P125726	TMEM164	transmembrane protein 164	0.677	2.499
A_23_P125788	TCEAL7	transcription elongation factor A like 7	1.605	3.723
A_23_P125815	RBM10	RNA binding motif protein 10	-0.559	3.256
A_23_P125990	E2F2	E2F transcription factor 2	-0.8	6.535
A_23_P12603	MARCH5	membrane associated ring-CH-type finger 5	1.125	8.823
A_23_P126037	RLF	rearranged L-myc fusion	-0.685	4.812
A_23_P126057	SCP2	sterol carrier protein 2	1.36	8.106
A_23_P126089	SPRR2C	small proline rich protein 2C (pseudogene)	-2.195	4.604
A_23_P126100	PATJ	PATJ, crumbs cell polarity complex component	0.62	2.154
A_23_P126103	CTH	cystathionine gamma-lyase	1.708	8.906
A_23_P126135	MFN2	mitofusin 2	0.744	5.538
A_23_P126159	HPCA	hippocalcin	-0.935	2.462
A_23_P126167	KCNN3	potassium calcium-activated channel subfamily N member 3	-0.725	4.766
A_23_P126186	DEGS1	delta 4-desaturase, sphingolipid 1	-0.704	2.875
A_23_P12620	TNKS2	tankyrase 2	0.516	2.599
A_23_P126212	CLSPN	claspin	-1.423	4.03
A_23_P126218	CSF3R	colony stimulating factor 3 receptor	-0.682	3.93
A_23_P126266	HLX	H2.0 like homeobox	-1.615	7.234
A_23_P126388	SH3BGRL3	SH3 domain binding glutamate rich protein like 3	-0.866	4.098
A_23_P126393	SETDB1	SET domain bifurcated 1	-0.966	4.84
A_23_P126398	SETDB1	SET domain bifurcated 1	-0.848	7.428
A_23_P126448	NAXE	NAD(P)HX epimerase	0.749	5.884
A_23_P126605	TMOD4	tropomodulin 4	0.585	2.975
A_23_P126623	PGD	phosphogluconate dehydrogenase	0.821	4.756
A_23_P126649			-1.124	2.792
A_23_P126658	PRAMEF8	PRAME family member 8	-0.957	1.665
A_23_P126706	ANGPTL1	angiopoietin like 1	4.258	14.815
A_23_P126716	ATPIF1	ATPase inhibitory factor 1	0.602	2.132
A_23_P126757	INTS3	integrator complex subunit 3	-0.534	1.814
A_23_P126782	F3	coagulation factor III, tissue factor	3.759	12.872
A_23_P126825	SLC16A1	solute carrier family 16 member 1	-1.688	6.217
A_23_P126836	TNFSF4	tumor necrosis factor superfamily member 4	-0.514	3.184
A_23_P126844	TNFRSF25	TNF receptor superfamily member 25	-0.753	1.842
A_23_P126888	KIF21B	kinesin family member 21B	-1.708	8.926
A_23_P126899	PEX11B	peroxisomal biogenesis factor 11 beta	0.617	2.784
A_23_P126908	TNFRSF14	TNF receptor superfamily member 14	-1.637	8.6
A_23_P126939	RAB29	RAB29, member RAS oncogene family	0.987	4.536
A_23_P126970	TIMM17A	translocase of inner mitochondrial membrane 17 homolog A (yeast)	0.859	4.817
A_23_P127033	ECHDC3	enoyl-CoA hydratase domain containing 3	0.645	1.965
A_23_P127054	PANK1	pantothenate kinase 1	1.672	5.975
A_23_P127095	USMG5	up-regulated during skeletal muscle growth 5 homolog (mouse)	0.619	3.391
A_23_P127128	DNAJC1	DnaJ heat shock protein family (Hsp40) member C1	-0.542	3.428
A_23_P127140	RAB11FIP2	RAB11 family interacting protein 2	1.004	4.803
A_23_P127186	TACC2	transforming acidic coiled-coil containing protein 2	0.825	4.52
A_23_P127195	PRPF18	pre-mRNA processing factor 18	0.877	4.228
A_23_P127220	DNAJC12	DnaJ heat shock protein family (Hsp40) member C12	1.78	6.112
A_23_P127233	SMNDC1	survival motor neuron domain containing 1	0.528	2.065
A_23_P127279	FAM35A	family with sequence similarity 35 member A	0.528	2.898
A_23_P12730	CSTF2T	cleavage stimulation factor subunit 2, tau variant	-1.156	4.531
A_23_P12733	H2AFY2	H2A histone family member Y2	0.766	2.366
A_23_P127426	TM7SF2	transmembrane 7 superfamily member 2	1.134	5.163
A_23_P12746	MRC1	mannose receptor, C type 1	1.493	2.829
A_23_P127460	SIPA1	signal-induced proliferation-associated 1	-1.281	5.413
A_23_P127525	ETS1	ETS proto-oncogene 1, transcription factor	-1.152	6.969
A_23_P127553	KBTBD3	kelch repeat and BTB domain containing 3	0.98	3.732
A_23_P127557	KBTBD3	kelch repeat and BTB domain containing 3	1.461	6.088
A_23_P127565	LAYN	layilin	-1.083	4.674
A_23_P127579	PTS	6-pyruvoyltetrahydropterin synthase	0.738	3.971
A_23_P127584	NNMT	nicotinamide N-methyltransferase	-3.451	9.862
A_23_P127596			-0.76	4.143
A_23_P127608	TMPRSS4	transmembrane protease, serine 4	3.73	14.53
A_23_P127627	DGKZ	diacylglycerol kinase zeta	-0.986	5.129
A_23_P127642	ARHGEF12	Rho guanine nucleotide exchange factor 12	0.68	4.619
A_23_P127684	OR5F1	olfactory receptor family 5 subfamily F member 1	-0.555	3.345
A_23_P127793	EML3	echinoderm microtubule associated protein like 3	-0.842	3.861
A_23_P12784	FRAT2	frequently rearranged in advanced T-cell lymphomas 2	0.769	5.875
A_23_P127840	ZNF214	zinc finger protein 214	0.781	3.241
A_23_P127851	TIMM10B	translocase of inner mitochondrial membrane 10 homolog B (yeast)	0.919	5.106
A_23_P127868	SLC22A18	solute carrier family 22 member 18	-0.525	1.676
A_23_P127879	BET1L	Bet1 golgi vesicular membrane trafficking protein like	-0.505	3.475
A_23_P127891	BDNF	brain derived neurotrophic factor	-1.419	4.276
A_23_P127915	STK33	serine/threonine kinase 33	3.451	7.103
A_23_P127926	WEE1	WEE1 G2 checkpoint kinase	1.107	3.135
A_23_P127948	ADM	adrenomedullin	-2.703	9.431
A_23_P127957	P4HA3	prolyl 4-hydroxylase subunit alpha 3	-1.214	3.028
A_23_P128060	ZNF26	zinc finger protein 26	-0.894	4.237
A_23_P128084	ITGA7	integrin subunit alpha 7	-0.709	2.064
A_23_P128126			0.714	2.902
A_23_P128201	NCKAP1L	NCK associated protein 1 like	-1.209	4.576
A_23_P128215	SOCS2	suppressor of cytokine signaling 2	0.993	4.217
A_23_P128230	NR4A1	nuclear receptor subfamily 4 group A member 1	0.822	1.685
A_23_P128281	KLRC3	killer cell lectin like receptor C3	-1.325	3.509
A_23_P128304	BICD1	BICD cargo adaptor 1	-0.873	3.697
A_23_P128319	ATP2B1	ATPase plasma membrane Ca2+ transporting 1	0.912	5.208
A_23_P128323	SCNN1A	sodium channel epithelial 1 alpha subunit	3.433	13.152
A_23_P128337	PTMS	parathymosin	-1.179	3.953
A_23_P128351	CRACR2A	calcium release activated channel regulator 2A	-1.01	4.337
A_23_P128375	FAM222A	family with sequence similarity 222 member A	2.009	11.636
A_23_P128503	IL26	interleukin 26	-0.816	4.648
A_23_P128574	ENOX1	ecto-NOX disulfide-thiol exchanger 1	2.166	10.077
A_23_P1286	C10orf82	chromosome 10 open reading frame 82	1.895	6.069
A_23_P128613	KDELC1	KDEL motif containing 1	-0.584	1.965
A_23_P12866	PSTK	phosphoseryl-tRNA kinase	1.79	3.044
A_23_P128663	SACS	sacsin molecular chaperone	-0.813	2.441
A_23_P128698	SPRY2	sprouty RTK signaling antagonist 2	0.72	1.945
A_23_P128728	ARG2	arginase 2	2.464	6.679
A_23_P128744	BDKRB1	bradykinin receptor B1	1.767	8.688
A_23_P128759	SERPINA10	serpin family A member 10	-1.44	4.73
A_23_P128817	PCK2	phosphoenolpyruvate carboxykinase 2, mitochondrial	0.931	2.645
A_23_P12884	GRK5	G protein-coupled receptor kinase 5	-0.748	3.014
A_23_P128887	SYNE2	spectrin repeat containing nuclear envelope protein 2	0.638	2.236
A_23_P128930	PSMC6	proteasome 26S subunit, ATPase 6	0.716	3.503
A_23_P128940	VCPKMT	valosin containing protein lysine methyltransferase	0.603	2.443
A_23_P128967	ALDH6A1	aldehyde dehydrogenase 6 family member A1	2.476	8.835
A_23_P128974	BATF	basic leucine zipper ATF-like transcription factor	-1.674	3.21
A_23_P129005	NYNRIN	NYN domain and retroviral integrase containing	0.585	2.414
A_23_P129038	EVL	Enah/Vasp-like	-0.789	5.14
A_23_P129058	USP8	ubiquitin specific peptidase 8	0.787	4.972
A_23_P129085	SPESP1	sperm equatorial segment protein 1	0.941	2.443
A_23_P12911	C11orf24	chromosome 11 open reading frame 24	-0.593	4.255
A_23_P129128	TARSL2	threonyl-tRNA synthetase like 2	-0.543	1.77
A_23_P129144	MYZAP	myocardial zonula adherens protein	2.283	12.582
A_23_P129169	CYP11A1	cytochrome P450 family 11 subfamily A member 1	-0.644	2.663
A_23_P12920	RAD9A	RAD9 checkpoint clamp component A	-1.2	5.675
A_23_P129225	TRPM1	transient receptor potential cation channel subfamily M member 1	-0.83	2.564
A_23_P129246	PLEKHO2	pleckstrin homology domain containing O2	-0.819	2.747
A_23_P129258			-1.403	4.131
A_23_P129279	DNAJA4	DnaJ heat shock protein family (Hsp40) member A4	0.576	1.948
A_23_P129313	IVD	isovaleryl-CoA dehydrogenase	0.516	2.214
A_23_P129322	IVD	isovaleryl-CoA dehydrogenase	0.781	3.021
A_23_P129358	SETD6	SET domain containing 6	0.549	2.87
A_23_P129367	DRC7	dynein regulatory complex subunit 7	0.915	3.896
A_23_P129433	SLC9A5	solute carrier family 9 member A5	-0.715	3.268
A_23_P129458	SDR42E1	short chain dehydrogenase/reductase family 42E, member 1	2.017	6.702
A_23_P129476	VPS9D1	VPS9 domain containing 1	-0.506	2.009
A_23_P129492	MSRB1	methionine sulfoxide reductase B1	0.836	2.345
A_23_P129556	IL4R	interleukin 4 receptor	-1.256	6.835
A_23_P129602	PRSS21	protease, serine 21	-0.874	2.288
A_23_P129678	SETD1A	SET domain containing 1A	-0.698	4.277
A_23_P129738	LLGL2	LLGL2, scribble cell polarity complex component	1.014	8.389
A_23_P129754			-0.732	4.437
A_23_P129778	MKS1	Meckel syndrome, type 1	-0.503	4.458
A_23_P129786	SREBF1	sterol regulatory element binding transcription factor 1	-0.739	3.319
A_23_P129801	RAB40B	RAB40B, member RAS oncogene family	1.022	4.792
A_23_P129835	PPP1R1B	protein phosphatase 1 regulatory inhibitor subunit 1B	1.214	5.654
A_23_P12989	PRDX5	peroxiredoxin 5	0.561	2.872
A_23_P129903	TRIM16L	tripartite motif containing 16-like	-0.797	5.332
A_23_P129935	VMP1	vacuole membrane protein 1	-0.691	2.105
A_23_P129967	C17orf53	chromosome 17 open reading frame 53	-1.301	6.77
A_23_P129989	HCRT	hypocretin neuropeptide precursor	-0.962	4.599
A_23_P129996	RUNDC1	RUN domain containing 1	-0.737	1.832
A_23_P130020	UTP18	UTP18, small subunit processome component	0.508	1.917
A_23_P130027	EPN3	epsin 3	5.306	17.93
A_23_P130040	PHB	prohibitin	0.607	1.906
A_23_P130089	IFT20	intraflagellar transport 20	1.088	10.6
A_23_P130141	DHX33	DEAH-box helicase 33	-0.781	3.329
A_23_P130169	TBKBP1	TBK1 binding protein 1	-0.712	3.411
A_23_P130187			-0.887	2.18
A_23_P130266	LLGL1	LLGL1, scribble cell polarity complex component	-0.66	2.865
A_23_P130285	VPS53	VPS53, GARP complex subunit	-0.506	3.252
A_23_P13031	CTSW	cathepsin W	-0.76	2.296
A_23_P130333	TTR	transthyretin	1.576	3.84
A_23_P130343	KCTD1	potassium channel tetramerization domain containing 1	2.349	13.182
A_23_P130352	KCTD1	potassium channel tetramerization domain containing 1	2.387	16.154
A_23_P130359	ARHGAP28	Rho GTPase activating protein 28	0.754	3.261
A_23_P130376	PIEZO2	piezo type mechanosensitive ion channel component 2	-1.968	9.698
A_23_P130418	NDUFV2	NADH:ubiquinone oxidoreductase core subunit V2	0.581	3.957
A_23_P130429	ROCK1	Rho associated coiled-coil containing protein kinase 1	0.825	4.3
A_23_P130435	LIM2	lens intrinsic membrane protein 2	-0.942	3.189
A_23_P130455	MZF1	myeloid zinc finger 1	-0.679	2.466
A_23_P13048	KRTAP5-9	keratin associated protein 5-9	-0.654	2.246
A_23_P130509	ZNF229	zinc finger protein 229	0.681	1.713
A_23_P130515	CEACAM3	carcinoembryonic antigen related cell adhesion molecule 3	0.739	4.257
A_23_P130531	CDC37	cell division cycle 37	-0.503	1.907
A_23_P130537	ICAM4	intercellular adhesion molecule 4 (Landsteiner-Wiener blood group)	-1.205	5.453
A_23_P130553	SHKBP1	SH3KBP1 binding protein 1	-0.645	3.953
A_23_P130585	CIB3	calcium and integrin binding family member 3	-0.795	2.232
A_23_P130639			-1.067	2.492
A_23_P130642	GBP6	guanylate binding protein family member 6	-1.434	4.17
A_23_P130653	RTBDN	retbindin	-0.905	3.105
A_23_P130731	TBC1D17	TBC1 domain family member 17	-0.825	2.448
A_23_P130735	SLC6A16	solute carrier family 6 member 16	1.497	7.515
A_23_P130743	DKKL1	dickkopf like acrosomal protein 1	-0.837	5.784
A_23_P130764			-0.813	2.778
A_23_P130780	GLTSCR1	glioma tumor suppressor candidate region gene 1	-1.07	3.702
A_23_P130787	QPCTL	glutaminyl-peptide cyclotransferase like	-0.869	6.51
A_23_P13083	BARX2	BARX homeobox 2	-0.902	3.735
A_23_P130836	GZMM	granzyme M	-1.102	6.392
A_23_P130856	CEP89	centrosomal protein 89	-0.626	4.141
A_23_P130919	MOB3A	MOB kinase activator 3A	-1.264	6.811
A_23_P130965	ARRDC2	arrestin domain containing 2	-1.637	6.822
A_23_P130995	FXYD5	FXYD domain containing ion transport regulator 5	-1.697	8.42
A_23_P131020	GATAD2A	GATA zinc finger domain containing 2A	-1.127	5.772
A_23_P131050	ACSBG2	acyl-CoA synthetase bubblegum family member 2	1.132	3.762
A_23_P131060	CYP4F8	cytochrome P450 family 4 subfamily F member 8	1.313	3.054
A_23_P131074	THEG	theg spermatid protein	-1.097	1.761
A_23_P131111	SLC27A1	solute carrier family 27 member 1	-1.265	3.828
A_23_P131139	DIRC1	disrupted in renal carcinoma 1	-0.573	2.132
A_23_P131183	GBX2	gastrulation brain homeobox 2	-1.294	5.806
A_23_P131202	HES6	hes family bHLH transcription factor 6	-0.568	2.065
A_23_P131208	NR4A2	nuclear receptor subfamily 4 group A member 2	1.426	2.893
A_23_P131240	UBXN2A	UBX domain protein 2A	0.841	4.5
A_23_P131330	LRRTM1	leucine rich repeat transmembrane neuronal 1	0.707	5.708
A_23_P131363	NDUFS1	NADH:ubiquinone oxidoreductase core subunit S1	1.383	9.744
A_23_P131365	NDUFS1	NADH:ubiquinone oxidoreductase core subunit S1	1.128	10.577
A_23_P131375	PQLC3	PQ loop repeat containing 3	0.959	5.495
A_23_P131383	FANCL	Fanconi anemia complementation group L	-0.881	4.044
A_23_P131463	ANKMY1	ankyrin repeat and MYND domain containing 1	-0.776	5.952
A_23_P13150	C11orf71	chromosome 11 open reading frame 71	0.974	4.781
A_23_P131526	C2orf47	chromosome 2 open reading frame 47	1.229	6.168
A_23_P131596	PRADC1	protease associated domain containing 1	0.887	4.692
A_23_P131611	TTC30A	tetratricopeptide repeat domain 30A	0.775	2.228
A_23_P131614	COL6A3	collagen type VI alpha 3 chain	-0.829	1.993
A_23_P131626	SNRNP200	small nuclear ribonucleoprotein U5 subunit 200	-0.65	4.602
A_23_P131653	PIGF	phosphatidylinositol glycan anchor biosynthesis class F	0.998	5.004
A_23_P131664	RANBP2	RAN binding protein 2	0.615	4.25
A_23_P131676	ACKR3	atypical chemokine receptor 3	-1.788	6.642
A_23_P131723	YWHAQ	tyrosine 3-monooxygenase/tryptophan 5-monooxygenase activation protein theta	0.728	4.743
A_23_P131801	SGK2	SGK2, serine/threonine kinase 2	2.056	8.926
A_23_P131825	TNNC2	troponin C2, fast skeletal type	1.681	7.379
A_23_P131899	SDCBP2	syndecan binding protein 2	0.559	2.737
A_23_P131909	TMEM239	transmembrane protein 239	-0.737	2.408
A_23_P131935	FERMT1	fermitin family member 1	1.446	3.052
A_23_P131967	CRNKL1	crooked neck pre-mRNA splicing factor 1	0.943	5.66
A_23_P131990	VSX1	visual system homeobox 1	0.811	3.587
A_23_P1320	MYOZ1	myozenin 1	2.065	9.26
A_23_P132027	SPAG4	sperm associated antigen 4	-3.02	13.734
A_23_P132079	C21orf62	chromosome 21 open reading frame 62	2.421	8.621
A_23_P132138	C21orf58	chromosome 21 open reading frame 58	-1.135	3.453
A_23_P132139	C21orf58	chromosome 21 open reading frame 58	-1.638	5.358
A_23_P1322	AKR1E2	aldo-keto reductase family 1 member E2	-0.697	4.235
A_23_P132226	TPST2	tyrosylprotein sulfotransferase 2	1.648	7.462
A_23_P132260	PES1	pescadillo ribosomal biogenesis factor 1	-1.066	7.161
A_23_P132277	MCM5	minichromosome maintenance complex component 5	-1	5.386
A_23_P132316	APOBEC3D	apolipoprotein B mRNA editing enzyme catalytic subunit 3D	-0.719	4.008
A_23_P132365	LDOC1L	leucine zipper down-regulated in cancer 1 like	0.994	3.929
A_23_P132388	SCO2	SCO2 cytochrome c oxidase assembly protein	-1.164	4.437
A_23_P132644	NCEH1	neutral cholesterol ester hydrolase 1	-0.777	1.99
A_23_P132654	TLR9	toll like receptor 9	-1.039	4.312
A_23_P132669	GLT8D1	glycosyltransferase 8 domain containing 1	0.74	6.52
A_23_P132675	UQCRC1	ubiquinol-cytochrome c reductase core protein I	0.769	2.909
A_23_P132684	IGSF11	immunoglobulin superfamily member 11	0.536	2.324
A_23_P132718	SEMA3B	semaphorin 3B	1.037	4.268
A_23_P132763	VGLL3	vestigial like family member 3	2.336	8.754
A_23_P132863	LSM3	LSM3 homolog, U6 small nuclear RNA and mRNA degradation associated	0.74	4.174
A_23_P132889	CRMP1	collapsin response mediator protein 1	-1.831	10.47
A_23_P132910	RBM47	RNA binding motif protein 47	1.26	3.382
A_23_P132932	DGKQ	diacylglycerol kinase theta	-0.596	2.018
A_23_P132956	UCHL1	ubiquitin C-terminal hydrolase L1	4.268	13.741
A_23_P132973	PIGY	phosphatidylinositol glycan anchor biosynthesis class Y	1.124	6.75
A_23_P133036	SLC34A2	solute carrier family 34 member 2	1.988	5.207
A_23_P133068	ANK2	ankyrin 2, neuronal	1.833	4.202
A_23_P133075	TBCK	TBC1 domain containing kinase	0.646	4.004
A_23_P133107			1.706	8.329
A_23_P133123	MND1	meiotic nuclear divisions 1	-1.173	3.211
A_23_P133227	HARS	histidyl-tRNA synthetase	-0.611	3.416
A_23_P133236	PCDHB14	protocadherin beta 14	-0.675	2.005
A_23_P133279	FAM173B	family with sequence similarity 173 member B	0.987	5.017
A_23_P133359	ZFP2	ZFP2 zinc finger protein	0.746	2.282
A_23_P133365	TCERG1	transcription elongation regulator 1	-0.547	1.845
A_23_P133375	SLC25A46	solute carrier family 25 member 46	0.513	3.041
A_23_P133432	SKP1	S-phase kinase-associated protein 1	1.099	4.023
A_23_P133438	FAM105A	family with sequence similarity 105 member A	0.746	2.192
A_23_P133445	GZMA	granzyme A	-1.15	2.136
A_23_P133457	IRX1	iroquois homeobox 1	1.483	10.31
A_23_P133470	PJA2	praja ring finger ubiquitin ligase 2	0.663	2.69
A_23_P133506	DOK3	docking protein 3	-0.898	5.965
A_23_P133517	LIFR	leukemia inhibitory factor receptor alpha	1.123	12.409
A_23_P133536	CAPSL	calcyphosine like	2.339	8.163
A_23_P133543	KLHL3	kelch like family member 3	2.887	9.147
A_23_P133648	FAM8A1	family with sequence similarity 8 member A1	0.792	2.822
A_23_P133656	LAMA4	laminin subunit alpha 4	-2.202	10.314
A_23_P133665	FRK	fyn related Src family tyrosine kinase	2.01	9.155
A_23_P133691	RRAGD	Ras related GTP binding D	0.77	1.959
A_23_P133712	CYP39A1	cytochrome P450 family 39 subfamily A member 1	2.857	12.435
A_23_P133814	HIST1H3C	histone cluster 1, H3c	0.633	2.887
A_23_P13382	LSP1	lymphocyte-specific protein 1	-1.629	5.133
A_23_P133902	PSORS1C1	psoriasis susceptibility 1 candidate 1	-2.613	14.983
A_23_P133904	MCCD1	mitochondrial coiled-coil domain 1	4.172	14.834
A_23_P133916	C2	complement component 2	-1.067	2.575
A_23_P133956	KIFC1	kinesin family member C1	-1.219	4.068
A_23_P133995	PPIL1	peptidylprolyl isomerase like 1	0.813	4.912
A_23_P134026	TMEM242	transmembrane protein 242	0.725	4.563
A_23_P134058	GFOD1	glucose-fructose oxidoreductase domain containing 1	-0.627	1.655
A_23_P134078	CDYL	chromodomain Y-like	0.812	5.012
A_23_P134139	FABP7	fatty acid binding protein 7	-5.812	6.877
A_23_P134147	ZBTB24	zinc finger and BTB domain containing 24	0.706	3.963
A_23_P134162	DCDC2	doublecortin domain containing 2	2.304	8.378
A_23_P134167	PDSS2	prenyl (decaprenyl) diphosphate synthase, subunit 2	1.201	7.119
A_23_P134176	SOD2	superoxide dismutase 2, mitochondrial	-0.676	2.283
A_23_P134247	RHEB	Ras homolog enriched in brain	0.973	5.988
A_23_P134314	MPLKIP	M-phase specific PLK1 interacting protein	0.652	3.167
A_23_P134347	CPVL	carboxypeptidase, vitellogenic like	2.391	8.984
A_23_P134419	ZP3	zona pellucida glycoprotein 3 (sperm receptor)	-1.411	7.297
A_23_P134433	EN2	engrailed homeobox 2	-1.466	5.262
A_23_P134454	CAV1	caveolin 1	-1.627	4.739
A_23_P134464	PMPCB	peptidase, mitochondrial processing beta subunit	0.642	3.802
A_23_P134502	FZD1	frizzled class receptor 1	-0.673	2.025
A_23_P134637	AP5Z1	adaptor related protein complex 5 zeta 1 subunit	-0.804	7.451
A_23_P13465	ELF5	E74 like ETS transcription factor 5	2.011	8.451
A_23_P134663	BAALC	brain and acute leukemia, cytoplasmic	0.7	2.888
A_23_P134693	PPP2CB	protein phosphatase 2 catalytic subunit beta	0.918	4.106
A_23_P134714	RIDA	reactive intermediate imine deaminase A homolog	0.876	1.966
A_23_P134744	RNF122	ring finger protein 122	-1.225	5.021
A_23_P134764	LY6D	lymphocyte antigen 6 complex, locus D	-0.586	2.027
A_23_P134809	NSMAF	neutral sphingomyelinase activation associated factor	-0.529	3.15
A_23_P134814	THAP1	THAP domain containing 1	0.52	2.454
A_23_P13482	C11orf16	chromosome 11 open reading frame 16	0.616	1.872
A_23_P134854	CLDN23	claudin 23	1.145	2.898
A_23_P134925	BNIP3L	BCL2 interacting protein 3 like	-0.636	1.861
A_23_P134935	DUSP4	dual specificity phosphatase 4	-1.047	2.666
A_23_P134953	PLIN2	perilipin 2	-2.546	12.673
A_23_P134991			-0.593	3.095
A_23_P135061	CORO2A	coronin 2A	-0.793	2.248
A_23_P135063			2.509	5.141
A_23_P135079	SARDH	sarcosine dehydrogenase	-0.92	3.334
A_23_P135164	UAP1L1	UDP-N-acetylglucosamine pyrophosphorylase 1 like 1	-0.625	2.876
A_23_P135184	RALGDS	ral guanine nucleotide dissociation stimulator	-0.913	2.452
A_23_P135190	RALGDS	ral guanine nucleotide dissociation stimulator	-0.862	5.566
A_23_P135257	PRSS3	protease, serine 3	-0.969	2.538
A_23_P135273	DNM1	dynamin 1	-1.196	4.009
A_23_P135294	ALDH1B1	aldehyde dehydrogenase 1 family member B1	0.663	2.47
A_23_P135310	STXBP1	syntaxin binding protein 1	-0.951	4.924
A_23_P135342	SEC61B	Sec61 translocon beta subunit	0.521	3.854
A_23_P135385			-0.775	3.371
A_23_P13548	CHRDL2	chordin like 2	1.562	2.977
A_23_P135486	AHSP	alpha hemoglobin stabilizing protein	-0.582	2.251
A_23_P135548	DPYD	dihydropyrimidine dehydrogenase	1.153	5.977
A_23_P135568	TNIK	TRAF2 and NCK interacting kinase	-0.852	5.198
A_23_P135611	DALRD3	DALR anticodon binding domain containing 3	0.777	7.341
A_23_P135616	STX18	syntaxin 18	1.146	10.123
A_23_P135634	MAGED1	MAGE family member D1	0.895	5.968
A_23_P135646	IKZF1	IKAROS family zinc finger 1	-1.245	3.812
A_23_P135730	ZNF627	zinc finger protein 627	0.746	4.934
A_23_P135769	ACTB	actin beta	-1.113	3.868
A_23_P135787	GOLGB1	golgin B1	0.704	3.778
A_23_P135848	PROP1	PROP paired-like homeobox 1	-0.805	2.821
A_23_P135857	EIF2AK3	eukaryotic translation initiation factor 2 alpha kinase 3	0.623	2.447
A_23_P136012	FBXO8	F-box protein 8	0.758	3.772
A_23_P136013			-1.033	2.142
A_23_P13604	PEBP1	phosphatidylethanolamine binding protein 1	0.611	2.566
A_23_P136172	TMEM68	transmembrane protein 68	1.213	7.795
A_23_P136173	CSF2RA	colony stimulating factor 2 receptor alpha subunit	-0.919	2.164
A_23_P136184	UCN3	urocortin 3	-0.845	2.736
A_23_P136196	TBC1D19	TBC1 domain family member 19	0.726	4.819
A_23_P136232	IMPAD1	inositol monophosphatase domain containing 1	0.739	4.268
A_23_P136296			-1.167	3.537
A_23_P136310	TRPM3	transient receptor potential cation channel subfamily M member 3	0.882	5.348
A_23_P136371	NDST4	N-deacetylase and N-sulfotransferase 4	-1.305	4.444
A_23_P136405	PDCD1	programmed cell death 1	-1.469	3.274
A_23_P136413	MMP17	matrix metallopeptidase 17	-0.889	2.287
A_23_P136433			3.011	7.763
A_23_P136595			-0.528	1.707
A_23_P136721	ERVH-4	endogenous retrovirus group H member 4	-2.122	4.378
A_23_P136724	NMRAL1P1	NmrA like redox sensor 1 pseudogene 1	1.459	2.927
A_23_P136753			-0.825	1.677
A_23_P136786	GINS4	GINS complex subunit 4	-0.728	1.926
A_23_P136787	GINS4	GINS complex subunit 4	-0.859	2.584
A_23_P136805	ARHGAP11A	Rho GTPase activating protein 11A	-1.375	2.979
A_23_P136817	KNTC1	kinetochore associated 1	-1.115	4.096
A_23_P136849			-0.667	1.704
A_23_P136870	MAGEA6	MAGE family member A6	-1.182	3.102
A_23_P136909	HMGN5	high mobility group nucleosome binding domain 5	1.163	7.532
A_23_P136916	WDR13	WD repeat domain 13	-0.897	6.059
A_23_P136936	SYP	synaptophysin	0.515	3.497
A_23_P136978	SRPX2	sushi repeat containing protein, X-linked 2	1.331	4.141
A_23_P137007	MAGEA10	MAGE family member A10	-1.014	2.842
A_23_P13701	TMBIM4	transmembrane BAX inhibitor motif containing 4	1.169	5.996
A_23_P137046	NYX	nyctalopin	-0.857	1.702
A_23_P137057	SLC25A5	solute carrier family 25 member 5	2.124	13.545
A_23_P137073	ZMYM3	zinc finger MYM-type containing 3	-0.537	4.584
A_23_P137097	SLC16A2	solute carrier family 16 member 2	0.763	3.069
A_23_P137103	EIF4A1	eukaryotic translation initiation factor 4A1	-0.948	7.221
A_23_P137139	BTK	Bruton tyrosine kinase	-1.515	5.659
A_23_P137276	AKAP13	A-kinase anchoring protein 13	-0.856	3.226
A_23_P1374	PRKCQ	protein kinase C theta	1.114	5.546
A_23_P137403	LRRC41	leucine rich repeat containing 41	-0.75	1.672
A_23_P137427	ZMPSTE24	zinc metallopeptidase STE24	1.058	8.58
A_23_P137434	RNF11	ring finger protein 11	0.885	3.867
A_23_P137470	SIPA1L2	signal induced proliferation associated 1 like 2	-1.033	4.709
A_23_P137503	HHLA3	HERV-H LTR-associating 3	0.501	1.797
A_23_P137532	PLOD1	procollagen-lysine,2-oxoglutarate 5-dioxygenase 1	-0.904	7.288
A_23_P137634	PROX1	prospero homeobox 1	2.004	5.35
A_23_P137689	OLFML2B	olfactomedin like 2B	-1.016	4.492
A_23_P137705	TBX19	T-box 19	-0.502	2.777
A_23_P137715	POGK	pogo transposable element with KRAB domain	0.504	3.896
A_23_P13772	TBX3	T-box 3	0.832	4.604
A_23_P137731	CDC73	cell division cycle 73	0.673	3.844
A_23_P137786	ADAMTSL4	ADAMTS like 4	-0.94	2.451
A_23_P137814	ATP6V0B	ATPase H+ transporting V0 subunit b	1.343	10.139
A_23_P137825			-0.582	2.781
A_23_P137856	MUC1	mucin 1, cell surface associated	2.261	8.217
A_23_P13789	LOC101927598	uncharacterized LOC101927598	-1.37	8.384
A_23_P137957	RSBN1	round spermatid basic protein 1	0.703	3.173
A_23_P13797	C12orf49	chromosome 12 open reading frame 49	1.053	4.46
A_23_P137984	S100A10	S100 calcium binding protein A10	-1.105	5.406
A_23_P138023	APITD1	apoptosis-inducing, TAF9-like domain 1	0.968	4.842
A_23_P138105	MED18	mediator complex subunit 18	-1.666	5.265
A_23_P138117	CAMTA1	calmodulin binding transcription activator 1	0.811	8.068
A_23_P138125	FCMR	Fc fragment of IgM receptor	-0.917	4.54
A_23_P138137	OMA1	OMA1 zinc metallopeptidase	1.047	6.243
A_23_P138139	OMA1	OMA1 zinc metallopeptidase	1.202	10.799
A_23_P138194	NCF2	neutrophil cytosolic factor 2	-0.718	1.819
A_23_P138376	RAB18	RAB18, member RAS oncogene family	0.815	5.314
A_23_P13847	PPM1H	protein phosphatase, Mg2+/Mn2+ dependent 1H	0.542	2.624
A_23_P138480	C10orf95	chromosome 10 open reading frame 95	0.87	6.953
A_23_P138495	PTPRE	protein tyrosine phosphatase, receptor type E	-0.969	2.746
A_23_P13852	STRAP	serine/threonine kinase receptor associated protein	0.857	4.788
A_23_P138524	CPXM2	carboxypeptidase X, M14 family member 2	1.384	1.99
A_23_P138541	AKR1C3	aldo-keto reductase family 1, member C3	-0.633	1.876
A_23_P138574	ATE1	arginyltransferase 1	0.956	6.967
A_23_P138635	BNIP3	BCL2 interacting protein 3	-1.115	3.086
A_23_P13866	SYT10	synaptotagmin 10	1.022	3.355
A_23_P138665	GLUD1	glutamate dehydrogenase 1	0.782	3.866
A_23_P138680	IL15RA	interleukin 15 receptor subunit alpha	-1.083	9.198
A_23_P138706	ADRA2A	adrenoceptor alpha 2A	1.862	6.97
A_23_P138717	RGS10	regulator of G-protein signaling 10	-0.728	4.464
A_23_P13873	MLF2	myeloid leukemia factor 2	-0.512	3.105
A_23_P138796	AMOTL1	angiomotin like 1	-0.715	3.643
A_23_P138819	MRPL49	mitochondrial ribosomal protein L49	0.678	2.004
A_23_P13885	ATN1	atrophin 1	-0.834	4.465
A_23_P138856	DRAP1	DR1 associated protein 1	-0.532	2.559
A_23_P138881	ACTN3	actinin alpha 3 (gene/pseudogene)	-0.757	4.903
A_23_P138885	FIBIN	fin bud initiation factor homolog (zebrafish)	1.444	3.922
A_23_P138910	DDX25	DEAD-box helicase 25	1.966	8.48
A_23_P138938	PGR	progesterone receptor	1.486	5.24
A_23_P138967	SDHD	succinate dehydrogenase complex subunit D	1.372	9.037
A_23_P138975	RBM7	RNA binding motif protein 7	0.86	2.493
A_23_P138985	CD3D	CD3d molecule	-1.219	2.927
A_23_P13899	GAPDH	glyceraldehyde-3-phosphate dehydrogenase	-1.052	6.644
A_23_P13907	IGF1	insulin like growth factor 1	0.693	1.689
A_23_P139104			-0.708	2.814
A_23_P13914	DHX37	DEAH-box helicase 37	-0.716	4.121
A_23_P139162	CD6	CD6 molecule	-0.553	2.376
A_23_P139166			2.922	8.16
A_23_P139198	LGALS12	galectin 12	-1.824	4.676
A_23_P139260	SLC22A18	solute carrier family 22 member 18	-0.664	2.01
A_23_P139277	LIN7C	lin-7 homolog C, crumbs cell polarity complex component	1.165	6.787
A_23_P139396	HIKESHI	Hikeshi, heat shock protein nuclear import factor	0.53	2.659
A_23_P13946	SH2B3	SH2B adaptor protein 3	-1.009	6.582
A_23_P139486	CDK2AP1	cyclin dependent kinase 2 associated protein 1	-0.575	3.143
A_23_P139500	BHLHE41	basic helix-loop-helix family member e41	-3.028	12.616
A_23_P139509	ERGIC2	ERGIC and golgi 2	0.749	4.183
A_23_P139527	HPD	4-hydroxyphenylpyruvate dioxygenase	3.304	5.501
A_23_P139547	TUBA1A	tubulin alpha 1a	-0.951	4.449
A_23_P139575	PRR13	proline rich 13	0.951	5.983
A_23_P139632	GNS	glucosamine (N-acetyl)-6-sulfatase	0.722	3.975
A_23_P139635	DAO	D-amino acid oxidase	3.359	5.586
A_23_P139648	IAPP	islet amyloid polypeptide	-0.744	5.911
A_23_P139669	SLC2A3	solute carrier family 2 member 3	-1.387	4.489
A_23_P139687	ERP27	endoplasmic reticulum protein 27	4.377	14.563
A_23_P13969	PXN	paxillin	-1.006	2.637
A_23_P139722	TNFRSF1A	TNF receptor superfamily member 1A	-1.101	8.048
A_23_P139725			-0.661	4.255
A_23_P139740	PRMT8	protein arginine methyltransferase 8	0.708	3.202
A_23_P139786	OASL	2'-5'-oligoadenylate synthetase like	-1.039	2.979
A_23_P139795	MSI1	musashi RNA binding protein 1	-0.857	6.245
A_23_P139820	SLC11A2	solute carrier family 11 member 2	0.705	2.876
A_23_P139825	YAF2	YY1 associated factor 2	0.514	2.845
A_23_P139864	GSG1	germ cell associated 1	1.149	2.924
A_23_P139881	CCND2	cyclin D2	-1.734	8.255
A_23_P139895	MDM2	MDM2 proto-oncogene	-0.798	5.307
A_23_P139919	CHST11	carbohydrate (chondroitin 4) sulfotransferase 11	-1.107	5.287
A_23_P139929	ERP29	endoplasmic reticulum protein 29	0.885	4.778
A_23_P139950	KPNA3	karyopherin subunit alpha 3	0.866	2.233
A_23_P139958	CDK8	cyclin dependent kinase 8	0.968	8.243
A_23_P140029	UBL3	ubiquitin like 3	1.406	10.585
A_23_P140057	TNFRSF19	TNF receptor superfamily member 19	0.637	2.886
A_23_P140069	FBXL3	F-box and leucine rich repeat protein 3	0.74	2.762
A_23_P140074	PROZ	protein Z, vitamin K dependent plasma glycoprotein	3.356	9.243
A_23_P140115	ATP6V1D	ATPase H+ transporting V1 subunit D	1.097	6.588
A_23_P140146	IFI27L2	interferon alpha inducible protein 27 like 2	-0.904	5.437
A_23_P140154	TMEM251	transmembrane protein 251	1.179	6.396
A_23_P140207	PCK2	phosphoenolpyruvate carboxykinase 2, mitochondrial	1.292	3.315
A_23_P140256	PNP	purine nucleoside phosphorylase	1.611	10.154
A_23_P140277	SYNE2	spectrin repeat containing nuclear envelope protein 2	0.827	2.9
A_23_P140316	GPR137C	G protein-coupled receptor 137C	-1.02	2.47
A_23_P140328	NEMF	nuclear export mediator factor	0.522	2.684
A_23_P14035	AKAP3	A-kinase anchoring protein 3	0.69	5.277
A_23_P140362	VRTN	vertebrae development associated	-1.454	3.864
A_23_P140405	FOXN3	forkhead box N3	-0.721	3.301
A_23_P140423	NDUFB1	NADH:ubiquinone oxidoreductase subunit B1	0.55	1.804
A_23_P140427	EVL	Enah/Vasp-like	-1.117	5.472
A_23_P140434	MYO5C	myosin VC	1.384	7.053
A_23_P140454			0.932	3.748
A_23_P140469	CASC4	cancer susceptibility candidate 4	1.022	4.013
A_23_P140490	CELF6	CUGBP, Elav-like family member 6	0.941	3.119
A_23_P140527	FOXB1	forkhead box B1	-1.107	5.363
A_23_P140602	NGRN	neugrin, neurite outgrowth associated	0.6	2.152
A_23_P14062	NUP107	nucleoporin 107	-0.573	3.643
A_23_P140654			0.905	3.599
A_23_P140675	EPB42	erythrocyte membrane protein band 4.2	-0.564	1.98
A_23_P140738	PIEZO1	piezo type mechanosensitive ion channel component 1	-0.757	3.829
A_23_P140760	ADGRG3	adhesion G protein-coupled receptor G3	-0.669	4.259
A_23_P140792	EEF2K	eukaryotic elongation factor 2 kinase	-0.854	5.601
A_23_P140807	PSMB10	proteasome subunit beta 10	-1.061	3.228
A_23_P140821	PARD6A	par-6 family cell polarity regulator alpha	1.377	9.487
A_23_P14083	AMIGO2	adhesion molecule with Ig like domain 2	1.63	5.808
A_23_P140858	RBFOX1	RNA binding protein, fox-1 homolog 1	2.09	6.169
A_23_P140876	ABCA3	ATP binding cassette subfamily A member 3	-1.006	5.415
A_23_P140884			1.615	4.463
A_23_P140928	TMC7	transmembrane channel like 7	-1.111	5.244
A_23_P140960	NDUFAB1	NADH:ubiquinone oxidoreductase subunit AB1	1.155	5.648
A_23_P141005	AMFR	autocrine motility factor receptor	0.936	2.076
A_23_P141021	LPCAT2	lysophosphatidylcholine acyltransferase 2	1.111	5.285
A_23_P141029	COX4I1	cytochrome c oxidase subunit 4I1	1.056	6.241
A_23_P141032	COX4I1	cytochrome c oxidase subunit 4I1	1.038	5.617
A_23_P141044	ZNF688	zinc finger protein 688	-0.749	5.639
A_23_P14105	RCBTB2	RCC1 and BTB domain containing protein 2	-0.672	3.914
A_23_P141092	TFAP4	transcription factor AP-4	-0.52	3.044
A_23_P141100	ADAT1	adenosine deaminase, tRNA specific 1	0.501	1.719
A_23_P14124	RASL11A	RAS like family 11 member A	1.377	4.624
A_23_P141315	NLE1	notchless homolog 1	-0.981	8.348
A_23_P141335	ARHGAP27	Rho GTPase activating protein 27	-1.038	7.78
A_23_P141367	CCR10	C-C motif chemokine receptor 10	-0.594	3.085
A_23_P141376	PTRF	polymerase I and transcript release factor	-1.067	5.038
A_23_P141415	MYCBPAP	MYCBP associated protein	2.135	10.655
A_23_P141447	RDM1	RAD52 motif containing 1	-0.879	2.774
A_23_P141467	CDK5R1	cyclin dependent kinase 5 regulatory subunit 1	-0.561	2.79
A_23_P141555	TBX21	T-box 21	-0.99	1.986
A_23_P141600	C17orf99	chromosome 17 open reading frame 99	-1.369	4.108
A_23_P141699	PARD6G	par-6 family cell polarity regulator gamma	-1.492	6.066
A_23_P141715	TPGS2	tubulin polyglutamylase complex subunit 2	0.794	5.91
A_23_P141717	TPGS2	tubulin polyglutamylase complex subunit 2	0.691	3.631
A_23_P141730	DSG2	desmoglein 2	0.707	2.044
A_23_P14174	TNFSF13B	tumor necrosis factor superfamily member 13b	-0.983	3.095
A_23_P141785			-2.077	4.23
A_23_P14184	THSD1	thrombospondin type 1 domain containing 1	-0.523	2.861
A_23_P141893	PPM1N	protein phosphatase, Mg2+/Mn2+ dependent 1N (putative)	-0.781	2.598
A_23_P141917	TYK2	tyrosine kinase 2	-0.684	2.985
A_23_P141946	LTBP4	latent transforming growth factor beta binding protein 4	1.045	3.294
A_23_P141960	SERTAD3	SERTA domain containing 3	0.864	4.91
A_23_P142031	SBK2	SH3 domain binding kinase family member 2	-0.841	3.647
A_23_P142045	PRDX2	peroxiredoxin 2	0.71	4.309
A_23_P142055	C19orf38	chromosome 19 open reading frame 38	-0.824	3.788
A_23_P142146	RPL18	ribosomal protein L18	-0.536	3.698
A_23_P142173	DHX34	DEAH-box helicase 34	-0.68	3.714
A_23_P142174	FOXA3	forkhead box A3	-0.894	1.609
A_23_P142205	LILRA2	leukocyte immunoglobulin like receptor A2	-0.998	5.671
A_23_P142239			-1.194	4.215
A_23_P142255	SHD	Src homology 2 domain containing transforming protein D	-0.671	2.246
A_23_P142304	MKNK2	MAP kinase interacting serine/threonine kinase 2	-0.605	2.81
A_23_P142310	MKNK2	MAP kinase interacting serine/threonine kinase 2	-0.603	1.837
A_23_P142380	AKAP8	A-kinase anchoring protein 8	-0.684	3.383
A_23_P142389	LSR	lipolysis stimulated lipoprotein receptor	-0.677	3.004
A_23_P142407	ZNF101	zinc finger protein 101	-0.526	1.981
A_23_P142421	KMT2B	lysine methyltransferase 2B	-0.549	2.571
A_23_P142424	IGFLR1	IGF like family receptor 1	-0.944	3.174
A_23_P142447	MYO1F	myosin IF	-1.364	5.561
A_23_P142497	ANKLE1	ankyrin repeat and LEM domain containing 1	-0.831	7.409
A_23_P142518	NACC1	nucleus accumbens associated 1	-1.027	5.28
A_23_P142574	MOGAT1	monoacylglycerol O-acyltransferase 1	1.903	5.683
A_23_P142631	FKBP1B	FK506 binding protein 1B	1.311	8.968
A_23_P142697	TTLL4	tubulin tyrosine ligase like 4	-0.606	4.211
A_23_P142714	SLC25A12	solute carrier family 25 member 12	1.138	9.739
A_23_P14273	ZFYVE21	zinc finger FYVE-type containing 21	0.726	5.355
A_23_P142738	TMEM178A	transmembrane protein 178A	2.014	9.347
A_23_P142765	KCNF1	potassium voltage-gated channel modifier subfamily F member 1	-0.688	2.653
A_23_P142804	HDLBP	high density lipoprotein binding protein	-0.885	2.48
A_23_P142815	ATP6V1B1	ATPase H+ transporting V1 subunit B1	4.048	12.743
A_23_P142830	PLA2R1	phospholipase A2 receptor 1	2.553	6.737
A_23_P142835	DCTN1	dynactin subunit 1	-0.858	3.81
A_23_P14284	VTI1B	vesicle transport through interaction with t-SNAREs 1B	0.776	5.821
A_23_P142918	C2orf69	chromosome 2 open reading frame 69	0.873	5.322
A_23_P14295			-0.654	4.99
A_23_P142974	ARHGAP25	Rho GTPase activating protein 25	-1.355	8.452
A_23_P143016	ARID5A	AT-rich interaction domain 5A	-0.915	2.558
A_23_P14302	LINC00341	long intergenic non-protein coding RNA 341	-0.65	1.668
A_23_P143029	HOXD11	homeobox D11	1.747	10.05
A_23_P143047			0.672	4.11
A_23_P143068	IQCA1	IQ motif containing with AAA domain 1	1.012	1.695
A_23_P143083	TMEM214	transmembrane protein 214	-1.137	2.691
A_23_P1431	BMPR1A	bone morphogenetic protein receptor type 1A	0.969	5.623
A_23_P143102			-0.655	2.621
A_23_P143147	TCFL5	transcription factor like 5	1.173	8.013
A_23_P143173	SLA2	Src like adaptor 2	-0.981	3.85
A_23_P143190	MYBL2	MYB proto-oncogene like 2	-0.915	3.407
A_23_P143199	STK4	serine/threonine kinase 4	-0.546	3.065
A_23_P143218	ACOT8	acyl-CoA thioesterase 8	0.652	3.789
A_23_P143242	CEBPB	CCAAT/enhancer binding protein beta	-1.842	5.663
A_23_P143247	TSHZ2	teashirt zinc finger homeobox 2	0.692	2.083
A_23_P143285			-1.8	4.12
A_23_P143303	VPS16	VPS16, CORVET/HOPS core subunit	-0.714	4.456
A_23_P143331	BMP2	bone morphogenetic protein 2	-0.713	2.076
A_23_P143334	MACROD2	MACRO domain containing 2	1.139	8.587
A_23_P143348	OVOL2	ovo like zinc finger 2	3.78	15.506
A_23_P143356	RALGAPA2	Ral GTPase activating protein catalytic alpha subunit 2	0.667	4.576
A_23_P143374	NINL	ninein like	1.224	5.136
A_23_P14340	KIAA0391	KIAA0391	0.554	2.306
A_23_P143461	KRTAP19-1	keratin associated protein 19-1	-0.628	4.97
A_23_P143551	ATP6V1E1	ATPase H+ transporting V1 subunit E1	1.237	5.024
A_23_P143559	CLTCL1	clathrin heavy chain like 1	-0.707	5.539
A_23_P143621	CRYBB1	crystallin beta B1	-0.755	1.822
A_23_P143643	ASCC2	activating signal cointegrator 1 complex subunit 2	-0.561	2.799
A_23_P143673	RASD2	RASD family member 2	0.653	1.687
A_23_P143676			-0.888	3.248
A_23_P14369	ZFHX2	zinc finger homeobox 2	0.814	4.041
A_23_P143692	SH3BP1	SH3 domain binding protein 1	-0.798	5.017
A_23_P143694	SOX10	SRY-box 10	-1.309	6.472
A_23_P143713	APOBEC3G	apolipoprotein B mRNA editing enzyme catalytic subunit 3G	-1.08	3.954
A_23_P143720	GRAP2	GRB2-related adaptor protein 2	-0.832	4.013
A_23_P143885	ARHGEF3	Rho guanine nucleotide exchange factor 3	1.264	4.204
A_23_P143906	MLF1	myeloid leukemia factor 1	1.85	8.257
A_23_P143916	ATP2C1	ATPase secretory pathway Ca2+ transporting 1	0.578	2.42
A_23_P143926	ULK4	unc-51 like kinase 4	0.672	1.836
A_23_P143994	FANCD2	Fanconi anemia complementation group D2	-1.102	3.771
A_23_P144005	SSUH2	ssu-2 homolog (C. elegans)	1.302	3.154
A_23_P144123	SLC22A13	solute carrier family 22 member 13	1.254	2.818
A_23_P14414	EDDM3B	epididymal protein 3B	0.519	1.973
A_23_P144145	DCUN1D1	defective in cullin neddylation 1 domain containing 1	0.575	3.188
A_23_P144202	EEFSEC	eukaryotic elongation factor, selenocysteine-tRNA specific	-0.806	3.282
A_23_P144224	SEC62	SEC62 homolog, preprotein translocation factor	0.733	3.279
A_23_P144257	COPS8	COP9 signalosome subunit 8	0.591	3.284
A_23_P144274	JAKMIP1	janus kinase and microtubule interacting protein 1	-2.397	6.148
A_23_P144348	SLIT2	slit guidance ligand 2	2.288	5.053
A_23_P144357	MMAA	methylmalonic aciduria (cobalamin deficiency) cblA type	0.567	2.157
A_23_P144369	NAP1L5	nucleosome assembly protein 1 like 5	1.699	10.191
A_23_P144384	GALNT7	polypeptide N-acetylgalactosaminyltransferase 7	0.878	5.028
A_23_P144453	MRFAP1	Morf4 family associated protein 1	0.865	2.768
A_23_P144458	CAMK2D	calcium/calmodulin dependent protein kinase II delta	-0.627	3.804
A_23_P144465	PAPSS1	3'-phosphoadenosine 5'-phosphosulfate synthase 1	0.888	9.265
A_23_P144476	SPRY1	sprouty RTK signaling antagonist 1	-0.81	3.418
A_23_P144531	ALPK1	alpha kinase 1	-1.053	2.876
A_23_P144578	GNPDA2	glucosamine-6-phosphate deaminase 2	0.762	3.454
A_23_P144627	PCDHB13	protocadherin beta 13	-1.004	5.872
A_23_P144639	TMCO6	transmembrane and coiled-coil domains 6	-0.957	6.779
A_23_P144677			0.605	2.852
A_23_P144684	SLF1	SMC5-SMC6 complex localization factor 1	-1.06	4.736
A_23_P144704			-1.242	2.325
A_23_P144726			-0.604	2.874
A_23_P144778	CKMT2	creatine kinase, mitochondrial 2	3.228	8.731
A_23_P144827	FBXL7	F-box and leucine rich repeat protein 7	-0.586	3.306
A_23_P144843	ESM1	endothelial cell specific molecule 1	-3.267	8.22
A_23_P144866	GM2A	GM2 ganglioside activator	-0.541	4.255
A_23_P144872	GM2A	GM2 ganglioside activator	-0.634	3.483
A_23_P144916	GFPT2	glutamine-fructose-6-phosphate transaminase 2	1.389	5.416
A_23_P14493	DNAAF2	dynein axonemal assembly factor 2	0.736	5.128
A_23_P144959	VCAN	versican	-1.565	4.196
A_23_P144980	PIK3R1	phosphoinositide-3-kinase regulatory subunit 1	0.963	2.688
A_23_P145	HMGCL	3-hydroxymethyl-3-methylglutaryl-CoA lyase	1.146	4.095
A_23_P145006	SCGB3A2	secretoglobin family 3A member 2	-1.409	4.797
A_23_P145054	FAM162B	family with sequence similarity 162 member B	0.877	1.768
A_23_P14508	TTC9	tetratricopeptide repeat domain 9	0.777	3.032
A_23_P145096	PLA2G7	phospholipase A2 group VII	-2.761	6.608
A_23_P145134	FGFR1OP	FGFR1 oncogene partner	-1.453	5.927
A_23_P14515	ACOT4	acyl-CoA thioesterase 4	0.757	1.928
A_23_P145153	PDCD2	programmed cell death 2	0.643	3.254
A_23_P145204	HFE	hemochromatosis	-1.363	6.867
A_23_P145218	BTN2A3P	butyrophilin subfamily 2 member A3, pseudogene	-0.609	3.499
A_23_P145238	HIST1H2BK	histone cluster 1, H2bk	-1.068	3.759
A_23_P145264	HLA-F	major histocompatibility complex, class I, F	-1.439	5.399
A_23_P145289	GNL1	G protein nucleolar 1 (putative)	-0.521	2.504
A_23_P145301	NFKBIL1	NFKB inhibitor like 1	-0.7	4.203
A_23_P145330	CCHCR1	coiled-coil alpha-helical rod protein 1	-0.876	8.302
A_23_P14537	TMED10	transmembrane p24 trafficking protein 10	0.938	4.568
A_23_P145397	CCNC	cyclin C	1.168	6.671
A_23_P145437	PHIP	pleckstrin homology domain interacting protein	-0.672	1.85
A_23_P145463	SLC35B3	solute carrier family 35 member B3	1.391	5.694
A_23_P145485	ULBP2	UL16 binding protein 2	-0.692	3.35
A_23_P145507	EYA4	EYA transcriptional coactivator and phosphatase 4	0.913	1.708
A_23_P145529	PKIB	protein kinase (cAMP-dependent, catalytic) inhibitor beta	1.305	3.799
A_23_P145541	FIG4	FIG4 phosphoinositide 5-phosphatase	0.646	3.343
A_23_P145555	MLIP	muscular LMNA-interacting protein	-1.201	3.09
A_23_P145569	SLC22A1	solute carrier family 22 member 1	0.538	3.07
A_23_P145574	HINT3	histidine triad nucleotide binding protein 3	1.152	6.524
A_23_P145596			0.561	2.813
A_23_P145644	DDC	dopa decarboxylase	1.302	1.668
A_23_P145657	STAG3	stromal antigen 3	-0.843	3.037
A_23_P145681	ACTL6B	actin like 6B	-0.535	2.277
A_23_P145711	SUGCT	succinyl-CoA:glutarate-CoA transferase	1.04	2.839
A_23_P145724	PPP1R17	protein phosphatase 1 regulatory subunit 17	-1.89	7.853
A_23_P145777	NDUFA4	NDUFA4, mitochondrial complex associated	1.934	12.899
A_23_P145824	PPP1R9A	protein phosphatase 1 regulatory subunit 9A	0.72	3.519
A_23_P145841	SOSTDC1	sclerostin domain containing 1	3.462	10.397
A_23_P145865	ADAP1	ArfGAP with dual PH domains 1	0.564	4.714
A_23_P145965	TPST1	tyrosylprotein sulfotransferase 1	0.817	2.815
A_23_P145995	GPR37	G protein-coupled receptor 37	-0.55	1.835
A_23_P146058	ATP6V1C1	ATPase H+ transporting V1 subunit C1	1.273	7.36
A_23_P146077	ZNF395	zinc finger protein 395	-2.593	15.73
A_23_P1461	OPTN	optineurin	-0.57	4.352
A_23_P14612	FGF7	fibroblast growth factor 7	2.533	10.016
A_23_P146134	DUSP26	dual specificity phosphatase 26 (putative)	4.108	12.313
A_23_P146146	ATP6V0D2	ATPase H+ transporting V0 subunit d2	5.766	12.876
A_23_P146209	RNF170	ring finger protein 170	0.986	5.014
A_23_P146217	BAG4	BCL2 associated athanogene 4	0.892	5.413
A_23_P146237	XPO7	exportin 7	0.543	3.539
A_23_P146284	SQLE	squalene epoxidase	0.991	3.422
A_23_P146325	ASAP1-IT1	ASAP1 intronic transcript 1	-0.85	2.622
A_23_P14636	MFAP1	microfibrillar associated protein 1	0.708	3.506
A_23_P146379	RANBP6	RAN binding protein 6	1	7.015
A_23_P146417	TMEM245	transmembrane protein 245	0.725	2.166
A_23_P146456	CTSV	cathepsin V	2.306	6.096
A_23_P146512	GOLM1	golgi membrane protein 1	2.182	8.624
A_23_P146554	PTGDS	prostaglandin D2 synthase	1.122	2.264
A_23_P146572	NPDC1	neural proliferation, differentiation and control 1	-1.025	4.426
A_23_P146654	BAG1	BCL2 associated athanogene 1	1.447	7.379
A_23_P146765	RNF139	ring finger protein 139	0.672	2.51
A_23_P146798	SEPHS2	selenophosphate synthetase 2	1.169	5.469
A_23_P146830	SLC25A10	solute carrier family 25 member 10	0.734	2.449
A_23_P146849	APBA2	amyloid beta precursor protein binding family A member 2	-0.733	2.288
A_23_P146855	MPPED1	metallophosphoesterase domain containing 1	-1.425	2.378
A_23_P146865	KDM8	lysine demethylase 8	-1.248	3.681
A_23_P146885	UTS2R	urotensin 2 receptor	-1.289	4.834
A_23_P146946	CST6	cystatin E/M	2.058	6.764
A_23_P146990	WWP1	WW domain containing E3 ubiquitin protein ligase 1	0.519	2.017
A_23_P147025	RAB33A	RAB33A, member RAS oncogene family	-1.214	3.477
A_23_P147046	EPHA3	EPH receptor A3	-0.571	1.623
A_23_P147109	TOR4A	torsin family 4 member A	-0.873	4.587
A_23_P14716	ADPGK	ADP dependent glucokinase	-0.643	4.544
A_23_P147166	CACNA2D3	calcium voltage-gated channel auxiliary subunit alpha2delta 3	1.147	5.151
A_23_P147199	ZNF271P	zinc finger protein 271, pseudogene	0.581	6.564
A_23_P147388	KIF13B	kinesin family member 13B	1.052	3.341
A_23_P147404			1.354	10.726
A_23_P147431	LYN	LYN proto-oncogene, Src family tyrosine kinase	-0.69	2.42
A_23_P147439	ATXN2L	ataxin 2 like	-0.636	4.182
A_23_P147465	PARK2	parkin RBR E3 ubiquitin protein ligase	0.587	3.882
A_23_P147514	RHBDD1	rhomboid domain containing 1	1.049	6.689
A_23_P14754	HAPLN3	hyaluronan and proteoglycan link protein 3	-0.918	5.244
A_23_P147578			-2.392	9.132
A_23_P147647	SGCD	sarcoglycan delta	0.634	1.656
A_23_P14769	FES	FES proto-oncogene, tyrosine kinase	-0.592	2.559
A_23_P14774	CTSH	cathepsin H	0.883	3.343
A_23_P147755	APLN	apelin	-0.828	3.446
A_23_P147782	SCRT1	scratch family transcriptional repressor 1	-0.508	2.159
A_23_P147822	EPS8L2	EPS8 like 2	-1.14	4.953
A_23_P147826	RAP2C	RAP2C, member of RAS oncogene family	1.279	5.881
A_23_P147888	RPLP2	ribosomal protein lateral stalk subunit P2	-0.878	5.139
A_23_P147900	POU6F2	POU class 6 homeobox 2	-0.571	1.909
A_23_P147950	HGSNAT	heparan-alpha-glucosaminide N-acetyltransferase	0.69	3.187
A_23_P148015	AXIN2	axin 2	1.129	5.751
A_23_P14804	TSPAN3	tetraspanin 3	0.532	3.001
A_23_P148047	PTGER4	prostaglandin E receptor 4	2.428	10.897
A_23_P148088	FGG	fibrinogen gamma chain	-1.702	2.566
A_23_P148108	ERVH-6	endogenous retrovirus group H member 6	-0.837	2.775
A_23_P148121	EHBP1L1	EH domain binding protein 1 like 1	-0.75	3.737
A_23_P148162	ADI1	acireductone dioxygenase 1	1.2	3.194
A_23_P148194	ADI1	acireductone dioxygenase 1	1.714	9.03
A_23_P148249	THSD4	thrombospondin type 1 domain containing 4	2.775	14.062
A_23_P148273	MAGT1	magnesium transporter 1	0.769	3.382
A_23_P148292	RS1	retinoschisin 1	0.664	5.195
A_23_P148297	SH3BGRL	SH3 domain binding glutamate rich protein like	0.758	3.516
A_23_P148345	RNF128	ring finger protein 128, E3 ubiquitin protein ligase	-0.878	2.998
A_23_P148439			-0.716	3.02
A_23_P148473	IL2RG	interleukin 2 receptor subunit gamma	-1.213	5.764
A_23_P148475	KIF4A	kinesin family member 4A	-0.862	2.67
A_23_P148484	RLIM	ring finger protein, LIM domain interacting	0.891	2.517
A_23_P148513	GNG5	G protein subunit gamma 5	0.629	2.63
A_23_P14853	LTK	leukocyte receptor tyrosine kinase	1.116	3.568
A_23_P148556	ABCD1	ATP binding cassette subfamily D member 1	-0.8	4.1
A_23_P148602	INE1	inactivation escape 1 (non-protein coding)	-1.315	4.315
A_23_P148609	PLAC1	placenta specific 1	-0.951	1.695
A_23_P148629	EIF1AY	eukaryotic translation initiation factor 1A, Y-linked	0.611	1.642
A_23_P148737	MYBPH	myosin binding protein H	2.536	11.128
A_23_P14876	SRP14	signal recognition particle 14	0.8	5.454
A_23_P148798	UCHL5	ubiquitin C-terminal hydrolase L5	0.676	3.907
A_23_P148852			-1.104	1.929
A_23_P148858			-1.099	3.05
A_23_P14886	GNPTG	N-acetylglucosamine-1-phosphate transferase gamma subunit	-0.588	2.87
A_23_P148879	ATP1A2	ATPase Na+/K+ transporting subunit alpha 2	2.013	4.866
A_23_P148919	CPT2	carnitine palmitoyltransferase 2	0.589	2.386
A_23_P14892	IGFALS	insulin like growth factor binding protein acid labile subunit	2.398	10.996
A_23_P148949	SPRR2E	small proline rich protein 2E	-1.187	4.104
A_23_P148959	TM2D1	TM2 domain containing 1	0.583	1.924
A_23_P148990	HMCN1	hemicentin 1	-1.029	4.515
A_23_P149042	PYCR2	pyrroline-5-carboxylate reductase family member 2	-0.61	2.72
A_23_P149064	PTPRU	protein tyrosine phosphatase, receptor type U	-1.081	5.027
A_23_P149084	GRIK3	glutamate ionotropic receptor kainate type subunit 3	-1.233	4.784
A_23_P149121	DIRAS3	DIRAS family GTPase 3	2.683	13.58
A_23_P149153	PDE4DIP	phosphodiesterase 4D interacting protein	1.008	3.106
A_23_P149171	FAM63A	family with sequence similarity 63 member A	0.667	2.551
A_23_P1492	AVPI1	arginine vasopressin induced 1	0.779	4.582
A_23_P149200	CDC20	cell division cycle 20	-1.122	2.59
A_23_P149270			2.65	12.136
A_23_P149345	PTPN22	protein tyrosine phosphatase, non-receptor type 22	-1.04	3.166
A_23_P149390	CGN	cingulin	1.43	5.712
A_23_P149398	AQP10	aquaporin 10	-0.598	1.65
A_23_P149427	CAPN9	calpain 9	-1.07	2.777
A_23_P149441	LINC00328	long intergenic non-protein coding RNA 328	-1.363	2.701
A_23_P149448	HES4	hes family bHLH transcription factor 4	-1.745	11.685
A_23_P149470	NDUFS2	NADH:ubiquinone oxidoreductase core subunit S2	1.18	6.176
A_23_P149476	EFCAB2	EF-hand calcium binding domain 2	0.733	2.076
A_23_P149529	TACSTD2	tumor-associated calcium signal transducer 2	4.647	14.283
A_23_P149545	HIST2H2BE	histone cluster 2, H2be	1.028	4.186
A_23_P149562	ARHGAP29	Rho GTPase activating protein 29	0.665	2.838
A_23_P149613	FMO1	flavin containing monooxygenase 1	1.483	2.669
A_23_P149649	SDHB	succinate dehydrogenase complex iron sulfur subunit B	1.48	8.166
A_23_P149678	PIAS3	protein inhibitor of activated STAT 3	-0.556	2.987
A_23_P149695	ATP1A1-AS1	ATP1A1 antisense RNA 1	0.736	3.759
A_23_P149707	DLGAP3	DLG associated protein 3	-1.443	5.485
A_23_P149834	POLR3A	RNA polymerase III subunit A	-0.939	4.055
A_23_P14986	HSD11B2	hydroxysteroid 11-beta dehydrogenase 2	1.859	3.591
A_23_P149892	CSGALNACT2	chondroitin sulfate N-acetylgalactosaminyltransferase 2	-0.526	2.55
A_23_P149946	CDHR1	cadherin related family member 1	-1.713	7.038
A_23_P149975	FAM107B	family with sequence similarity 107 member B	1.091	4.429
A_23_P149992	PDLIM1	PDZ and LIM domain 1	-0.643	2.36
A_23_P150018	DUSP5	dual specificity phosphatase 5	0.816	2.238
A_23_P150057	MMRN2	multimerin 2	-0.51	1.67
A_23_P150092	SEPHS1	selenophosphate synthetase 1	0.538	4.86
A_23_P150162	DRD4	dopamine receptor D4	-1.415	3.929
A_23_P150198	LOC440040	glutamate metabotropic receptor 5 pseudogene	-0.823	4.377
A_23_P150238	C11orf68	chromosome 11 open reading frame 68	-0.569	3.545
A_23_P150249	CCDC85B	coiled-coil domain containing 85B	-0.882	5.304
A_23_P150281			-1.125	6.42
A_23_P150316	MMP12	matrix metallopeptidase 12	0.602	2.873
A_23_P150325	TMEM133	transmembrane protein 133	-0.656	1.801
A_23_P150379	MPZL2	myelin protein zero like 2	-0.92	4.815
A_23_P150407	CREB3L1	cAMP responsive element binding protein 3 like 1	-0.827	4.041
A_23_P15045	E4F1	E4F transcription factor 1	-0.563	2.473
A_23_P1505	LRP5	LDL receptor related protein 5	-0.572	3.197
A_23_P150555	SCGB1D2	secretoglobin family 1D member 2	1.052	1.799
A_23_P150583	SCGB1A1	secretoglobin family 1A member 1	-0.674	2.765
A_23_P150664	IFITM5	interferon induced transmembrane protein 5	-1.58	4.712
A_23_P150667	KIF18A	kinesin family member 18A	-1.101	2.967
A_23_P15067	RHOT2	ras homolog family member T2	-0.601	2.158
A_23_P150693	FJX1	four jointed box 1	-1.233	5.082
A_23_P150718	RHOG	ras homolog family member G	-0.764	5.429
A_23_P150768	SLCO2B1	solute carrier organic anion transporter family member 2B1	-1.003	2.893
A_23_P150841	ZNF140	zinc finger protein 140	0.638	2.397
A_23_P150852	ESYT1	extended synaptotagmin 1	-0.608	4.055
A_23_P150857	SUOX	sulfite oxidase	0.757	4.059
A_23_P150903	FAR2	fatty acyl-CoA reductase 2	-0.788	2.075
A_23_P150919	ORAI1	ORAI calcium release-activated calcium modulator 1	-0.795	2.009
A_23_P150931	LMBR1L	limb development membrane protein 1 like	-0.846	3.283
A_23_P150935	TROAP	trophinin associated protein	-1.201	2.879
A_23_P150963	BEST3	bestrophin 3	-1.464	4.903
A_23_P151043	PYROXD1	pyridine nucleotide-disulphide oxidoreductase domain 1	0.714	5.094
A_23_P151046	KLRC1	killer cell lectin like receptor C1	-1.136	2.857
A_23_P151075	ARHGDIB	Rho GDP dissociation inhibitor beta	-1.347	9.353
A_23_P151120	ACRBP	acrosin binding protein	-0.978	5.23
A_23_P151150	FOXM1	forkhead box M1	-1.472	4.041
A_23_P151232	TMEM132C	transmembrane protein 132C	1.565	4.44
A_23_P15135	ZSCAN10	zinc finger and SCAN domain containing 10	-1.359	4.497
A_23_P151394	TM9SF2	transmembrane 9 superfamily member 2	0.879	3.924
A_23_P151415	KATNAL1	katanin catalytic subunit A1 like 1	-0.613	3.463
A_23_P151426	FOXO1	forkhead box O1	0.514	1.836
A_23_P151436	ALG5	ALG5, dolichyl-phosphate beta-glucosyltransferase	0.754	3.232
A_23_P15146	IL32	interleukin 32	-1.732	7.717
A_23_P151529			2.44	9.232
A_23_P151544	DDX24	DEAD-box helicase 24	0.513	2.298
A_23_P151570	RALGAPA1	Ral GTPase activating protein catalytic alpha subunit 1	0.87	2.343
A_23_P151595	CPNE6	copine 6	1.052	3.217
A_23_P151690	ACTR10	actin-related protein 10 homolog	0.867	3.125
A_23_P151710	PTGER2	prostaglandin E receptor 2	0.872	4.436
A_23_P15174	MT1F	metallothionein 1F	2.268	5.533
A_23_P151746	ISCA2	iron-sulfur cluster assembly 2	0.703	4.133
A_23_P151791	LTB4R	leukotriene B4 receptor	-1.229	8.229
A_23_P151805	FBLN5	fibulin 5	2.073	4.576
A_23_P151820	RIN3	Ras and Rab interactor 3	-1.211	6.279
A_23_P151851	DUOX2	dual oxidase 2	1.841	5.598
A_23_P151870	GLCE	glucuronic acid epimerase	0.825	3.601
A_23_P151895	CILP	cartilage intermediate layer protein	2.29	9.835
A_23_P151907	PCSK6	proprotein convertase subtilisin/kexin type 6	-2.758	10.134
A_23_P151975	RHCG	Rh family C glycoprotein	2.602	7.356
A_23_P152002	BCL2A1	BCL2 related protein A1	-0.986	1.879
A_23_P15202	DHODH	dihydroorotate dehydrogenase (quinone)	-0.511	2.812
A_23_P152024	CSK	c-src tyrosine kinase	-0.951	4.876
A_23_P152047	SCAMP5	secretory carrier membrane protein 5	0.794	3.463
A_23_P152173	KIAA0513	KIAA0513	-0.544	2.743
A_23_P15218	ZNF768	zinc finger protein 768	-0.581	1.891
A_23_P152199	CTRL	chymotrypsin like	-0.808	3.255
A_23_P152235	IRX3	iroquois homeobox 3	-1.909	7.63
A_23_P15226			1.725	7.496
A_23_P152262	DPEP1	dipeptidase 1 (renal)	2.953	5.748
A_23_P152284	SNRNP25	small nuclear ribonucleoprotein U11/U12 subunit 25	0.624	3.8
A_23_P1523	RHOD	ras homolog family member D	0.542	2.396
A_23_P152330	DOC2A	double C2 domain alpha	-2.412	8.352
A_23_P152428	MARVELD3	MARVEL domain containing 3	1.351	3.966
A_23_P152505	ABAT	4-aminobutyrate aminotransferase	2.702	8.232
A_23_P152516	H3F3B	H3 histone, family 3B	0.598	2.925
A_23_P152548	SCPEP1	serine carboxypeptidase 1	1.479	5.366
A_23_P152583	ENGASE	endo-beta-N-acetylglucosaminidase	-0.756	4.311
A_23_P152666	COX11	COX11, cytochrome c oxidase copper chaperone	0.741	3.758
A_23_P152678	B9D1	B9 domain containing 1	0.742	2.903
A_23_P152753	DBF4B	DBF4 zinc finger B	-0.797	3.808
A_23_P152791	SLC16A6	solute carrier family 16 member 6	-1.009	4.937
A_23_P15285	METTL22	methyltransferase like 22	-1.04	3.351
A_23_P152858	COPRS	coordinator of PRMT5 and differentiation stimulator	0.648	3.883
A_23_P152873	NEK8	NIMA related kinase 8	-0.89	3.244
A_23_P152906	ALOX12	arachidonate 12-lipoxygenase, 12S type	-0.625	2.187
A_23_P152970	RAPGEFL1	Rap guanine nucleotide exchange factor like 1	-0.621	1.894
A_23_P15299	WBP2	WW domain binding protein 2	-0.585	2.405
A_23_P152992	TMC8	transmembrane channel like 8	-1.255	4.562
A_23_P152995	SLC6A4	solute carrier family 6 member 4	1.124	3.56
A_23_P153022	KRTAP2-4	keratin associated protein 2-4	-1.031	5.17
A_23_P15305	PRPSAP1	phosphoribosyl pyrophosphate synthetase associated protein 1	0.725	4.198
A_23_P153084	RALBP1	ralA binding protein 1	0.626	2.652
A_23_P153086	RBFA	ribosome binding factor A (putative)	-0.687	5.821
A_23_P153098	HDHD2	haloacid dehalogenase like hydrolase domain containing 2	0.684	3.72
A_23_P153128	LINC00470	long intergenic non-protein coding RNA 470	-1.113	4.544
A_23_P153146	CDH7	cadherin 7	-0.875	2.66
A_23_P153185	SERPINB2	serpin family B member 2	-1.876	2.993
A_23_P153266	TOMM40	translocase of outer mitochondrial membrane 40	-0.519	2.69
A_23_P153301	CEACAM5	carcinoembryonic antigen related cell adhesion molecule 5	-1.041	2.645
A_23_P153311	TYK2	tyrosine kinase 2	-0.801	3.217
A_23_P153320	ICAM1	intercellular adhesion molecule 1	-1.488	5.502
A_23_P153360	SMIM7	small integral membrane protein 7	0.689	2.251
A_23_P153372	HSH2D	hematopoietic SH2 domain containing	-1.262	3.553
A_23_P153441	HOOK2	hook microtubule tethering protein 2	0.605	3.793
A_23_P153461	PLPPR2	phospholipid phosphatase related 2	-0.759	5.066
A_23_P153480	KLK5	kallikrein related peptidase 5	0.701	3.182
A_23_P153502	AKT1S1	AKT1 substrate 1	-0.555	2.261
A_23_P153524	C19orf73	chromosome 19 open reading frame 73	0.876	5.134
A_23_P153529	TRPM4	transient receptor potential cation channel subfamily M member 4	1.179	4.004
A_23_P153540	FAM83E	family with sequence similarity 83 member E	-0.587	3.463
A_23_P153549	GRIN2D	glutamate ionotropic receptor NMDA type subunit 2D	-1.251	4.027
A_23_P153586	UQCRFS1	ubiquinol-cytochrome c reductase, Rieske iron-sulfur polypeptide 1	1.666	9.317
A_23_P153628			-1.165	2.442
A_23_P153676	TLE2	transducin like enhancer of split 2	0.91	4.576
A_23_P153692	XRCC1	X-ray repair cross complementing 1	-0.625	3.817
A_23_P153698	BTBD2	BTB domain containing 2	-0.992	4.917
A_23_P153745	IFI30	IFI30, lysosomal thiol reductase	-0.647	1.826
A_23_P153757	LSM4	LSM4 homolog, U6 small nuclear RNA and mRNA degradation associated	0.646	4.377
A_23_P153767	AKAP8L	A-kinase anchoring protein 8 like	-0.744	2.994
A_23_P153797	NCAN	neurocan	-0.589	4.793
A_23_P153889	PGLS	6-phosphogluconolactonase	-0.728	4.892
A_23_P153897	GNG7	G protein subunit gamma 7	0.522	2.341
A_23_P153930	ACVR2A	activin A receptor type 2A	0.893	7.951
A_23_P15394	CD68	CD68 molecule	-1.862	9.996
A_23_P153941	CAMKMT	calmodulin-lysine N-methyltransferase	0.641	4.25
A_23_P153945	GTDC1	glycosyltransferase like domain containing 1	0.616	3.334
A_23_P153958	INHBB	inhibin beta B subunit	-3.645	12.432
A_23_P153964	INHBB	inhibin beta B subunit	-3.755	13.991
A_23_P153971	SGPP2	sphingosine-1-phosphate phosphatase 2	1.469	5.33
A_23_P154130	MAP4K3	mitogen-activated protein kinase kinase kinase kinase 3	1.413	2.663
A_23_P154150	GPR1	G protein-coupled receptor 1	-0.637	2.72
A_23_P154234	POLE4	DNA polymerase epsilon 4, accessory subunit	0.7	2.825
A_23_P154235	NMI	N-myc and STAT interactor	-1.145	4.793
A_23_P154245	GPR35	G protein-coupled receptor 35	-1.058	2.997
A_23_P154294	DDX11L2	DEAD/H-box helicase 11 like 2	-0.905	2.95
A_23_P154330	TXNDC9	thioredoxin domain containing 9	0.93	4.334
A_23_P154338	EFHD1	EF-hand domain family member D1	2.229	7.081
A_23_P154345	HIBCH	3-hydroxyisobutyryl-CoA hydrolase	1.526	7.518
A_23_P154349	HIBCH	3-hydroxyisobutyryl-CoA hydrolase	1.148	5.862
A_23_P154358	PROM2	prominin 2	3.984	16.12
A_23_P154447	NOP58	NOP58 ribonucleoprotein	-0.832	2.696
A_23_P154500	DNMT3A	DNA methyltransferase 3 alpha	-0.716	6.205
A_23_P154507	ITGB1BP1	integrin subunit beta 1 binding protein 1	0.854	2.295
A_23_P154526	GRB14	growth factor receptor bound protein 14	3.226	14.61
A_23_P154539	PRPF6	pre-mRNA processing factor 6	-0.63	3.478
A_23_P154566	TOX2	TOX high mobility group box family member 2	-1.562	7.975
A_23_P154627	TSHZ2	teashirt zinc finger homeobox 2	1.24	3.47
A_23_P154643	BMP7	bone morphogenetic protein 7	1.487	3.905
A_23_P15466	SCO1	SCO1 cytochrome c oxidase assembly protein	0.911	5.834
A_23_P154667	FKBP1A	FK506 binding protein 1A	-0.88	3.631
A_23_P154688	SLC4A11	solute carrier family 4 member 11	2.448	8.161
A_23_P154758	ZNF337	zinc finger protein 337	-0.908	3.801
A_23_P154771	DUSP15	dual specificity phosphatase 15	-1.004	4.658
A_23_P154818			-0.616	2.533
A_23_P154832	ATP5J	ATP synthase, H+ transporting, mitochondrial Fo complex subunit F6	1.04	5.892
A_23_P154849	OLIG1	oligodendrocyte transcription factor 1	3.972	12.183
A_23_P154919	ERVH48-1	endogenous retrovirus group 48 member 1	-1.076	5.064
A_23_P154929	BID	BH3 interacting domain death agonist	-1.039	5.068
A_23_P154962	RIMBP3	RIMS binding protein 3	-1.345	6.507
A_23_P154972	ZNF280A	zinc finger protein 280A	-1.429	2.84
A_23_P154986			-0.877	3.12
A_23_P155027	MORC2	MORC family CW-type zinc finger 2	-0.905	5.953
A_23_P155052	APOL6	apolipoprotein L6	-0.541	1.81
A_23_P155057	CYTH4	cytohesin 4	-1.11	3.294
A_23_P155079	SLC16A8	solute carrier family 16 member 8	-0.638	2.47
A_23_P155123	CYP2D6	cytochrome P450 family 2 subfamily D member 6	-0.534	1.882
A_23_P155162	PANX2	pannexin 2	-0.616	2.245
A_23_P155197			0.672	2.495
A_23_P1552	CTSC	cathepsin C	0.814	3.007
A_23_P155276	CGGBP1	CGG triplet repeat binding protein 1	0.58	1.983
A_23_P155288	GFM1	G elongation factor mitochondrial 1	1.155	8.436
A_23_P155335	PLD1	phospholipase D1	-0.529	2.181
A_23_P155351	BTD	biotinidase	1.318	5.27
A_23_P155417	ABHD14B	abhydrolase domain containing 14B	0.618	2.081
A_23_P15542	HSD17B1	hydroxysteroid 17-beta dehydrogenase 1	1.218	9.521
A_23_P155425	DUSP7	dual specificity phosphatase 7	-0.723	3.223
A_23_P155453	UCN2	urocortin 2	-1.452	5.744
A_23_P155463	LRRC2	leucine rich repeat containing 2	2.223	4.002
A_23_P155477	C3orf18	chromosome 3 open reading frame 18	1.028	7.605
A_23_P155596	FMO3	flavin containing monooxygenase 3	1.358	1.958
A_23_P155601	FMO3	flavin containing monooxygenase 3	1.437	3.681
A_23_P155666	NAAA	N-acylethanolamine acid amidase	1.352	7.977
A_23_P155677	UBE2K	ubiquitin conjugating enzyme E2 K	0.949	3.817
A_23_P155711	NEIL3	nei like DNA glycosylase 3	-0.97	3.412
A_23_P155815	NCAPG	non-SMC condensin I complex subunit G	-2.037	5.529
A_23_P155828	TBC1D14	TBC1 domain family member 14	0.632	4.103
A_23_P155837	CYP2U1	cytochrome P450 family 2 subfamily U member 1	0.924	5.428
A_23_P155857	NUDT6	nudix hydrolase 6	1.367	9.886
A_23_P155969	PLK4	polo like kinase 4	-1.062	2.98
A_23_P155979	EGF	epidermal growth factor	4.686	11.592
A_23_P155989	CENPK	centromere protein K	-1.502	2.374
A_23_P156025	IRX2	iroquois homeobox 2	4.923	15.356
A_23_P15603	MRM1	mitochondrial rRNA methyltransferase 1	-0.582	3.635
A_23_P156061	LNPEP	leucyl and cystinyl aminopeptidase	0.52	4.173
A_23_P156087	GHR	growth hormone receptor	1.249	2.602
A_23_P156101	TNPO1	transportin 1	0.87	2.184
A_23_P156109	FAF2	Fas associated factor family member 2	-0.615	3.495
A_23_P156180	SLC22A4	solute carrier family 22 member 4	-0.947	2.177
A_23_P156185	SHROOM1	shroom family member 1	-1.402	11.166
A_23_P15619	PRAC1	prostate cancer susceptibility candidate 1	-0.541	3.216
A_23_P15621	PRAC1	prostate cancer susceptibility candidate 1	-1.056	3.319
A_23_P156284	DBN1	drebrin 1	1.198	9.699
A_23_P156289	OSMR	oncostatin M receptor	-1.261	6.364
A_23_P156310	SKP2	S-phase kinase-associated protein 2, E3 ubiquitin protein ligase	-1.022	2.626
A_23_P156327	TGFBI	transforming growth factor beta induced	-1.716	3.502
A_23_P15639	C17orf75	chromosome 17 open reading frame 75	0.534	2.2
A_23_P156402	NME5	NME/NM23 family member 5	1.59	2.863
A_23_P156425	MAN1A1	mannosidase alpha class 1A member 1	2.165	12.064
A_23_P156431	MAN1A1	mannosidase alpha class 1A member 1	1.817	11.598
A_23_P156443	KPNA5	karyopherin subunit alpha 5	1.002	4.875
A_23_P15647	NLK	nemo like kinase	0.609	5.168
A_23_P156505	IRF4	interferon regulatory factor 4	-0.972	3.389
A_23_P156609			-0.698	2.092
A_23_P156687	CFB	complement factor B	-1.452	4.867
A_23_P156708	TNXB	tenascin XB	0.833	1.959
A_23_P156732	PHF1	PHD finger protein 1	-0.589	3.297
A_23_P156739	UQCC2	ubiquinol-cytochrome c reductase complex assembly factor 2	0.549	2.863
A_23_P156807	CFLAR	CASP8 and FADD like apoptosis regulator	-1.653	4.094
A_23_P156826	ADTRP	androgen dependent TFPI regulating protein	2.877	9.298
A_23_P156842	EEF1E1	eukaryotic translation elongation factor 1 epsilon 1	1.077	6.558
A_23_P156852	ECI2	enoyl-CoA delta isomerase 2	1.196	8.41
A_23_P156880	ENPP1	ectonucleotide pyrophosphatase/phosphodiesterase 1	1.343	4.893
A_23_P156890	TCF21	transcription factor 21	2.281	8.419
A_23_P156907	SOBP	sine oculis binding protein homolog	1.45	9.306
A_23_P156957	NCOA7	nuclear receptor coactivator 7	1.465	5.673
A_23_P156970	MEST	mesoderm specific transcript	2.224	8.02
A_23_P157072	EIF3B	eukaryotic translation initiation factor 3 subunit B	-0.887	8.655
A_23_P157109	ADCYAP1R1	ADCYAP receptor type I	-0.583	3.256
A_23_P157117	CREB5	cAMP responsive element binding protein 5	-1.208	4.669
A_23_P157136	SCIN	scinderin	1.575	4.215
A_23_P15714	NSF	N-ethylmaleimide sensitive factor, vesicle fusing ATPase	0.502	3.354
A_23_P157196	RPS2P32	ribosomal protein S2 pseudogene 32	-0.759	4.148
A_23_P157240	IMPDH1	inosine monophosphate dehydrogenase 1	-0.843	5.258
A_23_P157268	CLDN12	claudin 12	0.615	2.66
A_23_P15727	FKBP10	FK506 binding protein 10	-1.158	5.325
A_23_P157333	EPHA1	EPH receptor A1	1.262	4.395
A_23_P15734	KRT9	keratin 9	-0.665	4.998
A_23_P157361	WDR60	WD repeat domain 60	-0.849	4.76
A_23_P157365	FAM3C	family with sequence similarity 3 member C	1.244	5.395
A_23_P157371	FAM3C	family with sequence similarity 3 member C	0.787	3.877
A_23_P157405	CHCHD2	coiled-coil-helix-coiled-coil-helix domain containing 2	0.988	3.272
A_23_P157416	ZNF394	zinc finger protein 394	-0.538	5.888
A_23_P157449	POLR2K	RNA polymerase II subunit K	0.559	2.803
A_23_P157460	ZNF395	zinc finger protein 395	-2.359	10.269
A_23_P157478	ATP6V1H	ATPase H+ transporting V1 subunit H	1.33	8.741
A_23_P1575	TRIM49	tripartite motif containing 49	-1.195	4.856
A_23_P15751	GCGR	glucagon receptor	2.723	8.016
A_23_P157513	MOS	v-mos Moloney murine sarcoma viral oncogene homolog	-0.573	2.047
A_23_P157527	LRRCC1	leucine rich repeat and coiled-coil centrosomal protein 1	1.05	5.408
A_23_P157556	HHLA1	HERV-H LTR-associating 1	-0.738	6.009
A_23_P157569	ADHFE1	alcohol dehydrogenase, iron containing 1	1.505	6.896
A_23_P157580	SDCBP	syndecan binding protein	0.857	5.29
A_23_P157593	CHRNA6	cholinergic receptor nicotinic alpha 6 subunit	-0.537	2.616
A_23_P157636	PEBP4	phosphatidylethanolamine binding protein 4	1.739	6.889
A_23_P157669	NDUFB9	NADH:ubiquinone oxidoreductase subunit B9	0.677	3.104
A_23_P157758	KIAA2026	KIAA2026	0.614	5.11
A_23_P157784	HINT2	histidine triad nucleotide binding protein 2	0.667	4.894
A_23_P157793	CA9	carbonic anhydrase 9	-4.463	16.785
A_23_P157809	PTGR1	prostaglandin reductase 1	1.649	8.027
A_23_P157861	REXO4	REX4 homolog, 3'-5' exonuclease	-0.88	6.09
A_23_P157914	MAMDC2	MAM domain containing 2	1.862	7.903
A_23_P157926	LINGO2	leucine rich repeat and Ig domain containing 2	1.736	6.47
A_23_P157943	MAN1B1	mannosidase alpha class 1B member 1	-0.693	3.032
A_23_P157963	CNTLN	centlein	-0.88	5.77
A_23_P15798	KRTAP4-12	keratin associated protein 4-12	-0.854	2.445
A_23_P158024	DCTN3	dynactin subunit 3	0.729	3.312
A_23_P158041	AQP7	aquaporin 7	2.277	8.954
A_23_P158096			-0.94	3.313
A_23_P158231	APBA2	amyloid beta precursor protein binding family A member 2	-0.998	4.615
A_23_P158239	SHMT2	serine hydroxymethyltransferase 2	-1.286	4.569
A_23_P158257	DUX3	double homeobox 3	-0.904	4.55
A_23_P158349	RABL3	RAB, member of RAS oncogene family like 3	0.915	4.231
A_23_P158406	PDE4D	phosphodiesterase 4D	1.309	3.929
A_23_P158470	FAM212A	family with sequence similarity 212 member A	-1.158	8.079
A_23_P158485	TSPYL2	TSPY like 2	-0.673	1.891
A_23_P158570	ACADSB	acyl-CoA dehydrogenase, short/branched chain	1.362	7.772
A_23_P158593	COL5A1	collagen type V alpha 1 chain	-0.711	2.329
A_23_P158675	KCNMB2	potassium calcium-activated channel subfamily M regulatory beta subunit 2	2.822	7.031
A_23_P158725	SLC16A3	solute carrier family 16 member 3	-2.499	14.012
A_23_P15876	ALPK2	alpha kinase 2	-2.175	8.997
A_23_P158775	UMOD	uromodulin	5.24	11.164
A_23_P158811	PRKG1	protein kinase, cGMP-dependent, type I	0.762	1.652
A_23_P158829	ARRB2	arrestin beta 2	-1.137	8.096
A_23_P158880	STARD5	StAR related lipid transfer domain containing 5	-0.583	3.117
A_23_P15889	CBLN2	cerebellin 2 precursor	1.295	2.863
A_23_P158938	AP3M1	adaptor related protein complex 3 mu 1 subunit	0.63	3.577
A_23_P159125	SLC16A5	solute carrier family 16 member 5	2.913	11.761
A_23_P159169	AATK	apoptosis associated tyrosine kinase	-1.557	6.566
A_23_P159172	AATK	apoptosis associated tyrosine kinase	-0.953	4.734
A_23_P159191	GAST	gastrin	-0.586	1.944
A_23_P159211			1.583	3.769
A_23_P159227	ADAM15	ADAM metallopeptidase domain 15	-0.768	6.111
A_23_P159255	PTPRM	protein tyrosine phosphatase, receptor type M	-0.998	7.03
A_23_P159284	SLC25A30	solute carrier family 25 member 30	1.569	6.771
A_23_P159305	TAF15	TATA-box binding protein associated factor 15	-1.362	6.364
A_23_P159316	BFSP2	beaded filament structural protein 2	1.249	4.182
A_23_P159325	ANGPTL4	angiopoietin like 4	-5.557	18.037
A_23_P159335	CD8B	CD8b molecule	-1.007	2.435
A_23_P159355	POLE	DNA polymerase epsilon, catalytic subunit	-0.874	3.087
A_23_P1594	VEGFB	vascular endothelial growth factor B	-0.509	2.717
A_23_P159406	SPRR1B	small proline rich protein 1B	-1.688	5.12
A_23_P159424	ACYP2	acylphosphatase 2	0.896	8.07
A_23_P15944	ELAC1	elaC ribonuclease Z 1	0.781	3.924
A_23_P159622	CACNA1B	calcium voltage-gated channel subunit alpha1 B	-1.06	2.441
A_23_P159650	COX7B	cytochrome c oxidase subunit 7B	1.083	6.733
A_23_P159671	PHKA2	phosphorylase kinase regulatory subunit alpha 2	-2.291	11.294
A_23_P159764	POF1B	premature ovarian failure, 1B	2.442	7.194
A_23_P159775	GABRE	gamma-aminobutyric acid type A receptor epsilon subunit	-1.227	1.66
A_23_P159797	PNPLA4	patatin like phospholipase domain containing 4	0.579	2.677
A_23_P159833	NDUFA1	NADH:ubiquinone oxidoreductase subunit A1	0.806	4.692
A_23_P159839	C1GALT1C1	C1GALT1 specific chaperone 1	0.697	2.903
A_23_P159851	SLC7A3	solute carrier family 7 member 3	-0.854	2.687
A_23_P159865	UPRT	uracil phosphoribosyltransferase homolog	0.538	1.712
A_23_P159877	RAB39B	RAB39B, member RAS oncogene family	0.763	3.591
A_23_P159893	CHRDL1	chordin like 1	1.194	3.473
A_23_P159927	ARHGAP4	Rho GTPase activating protein 4	-0.69	1.715
A_23_P159937	SLC6A8	solute carrier family 6 member 8	-1.328	6.461
A_23_P159952	BEX1	brain expressed X-linked 1	1.423	2.118
A_23_P159974	KLHL13	kelch like family member 13	2.589	12.08
A_23_P160025	IFI16	interferon gamma inducible protein 16	-1.812	7.175
A_23_P16006	ZNF600	zinc finger protein 600	-0.531	2.367
A_23_P160103	SLC30A5	solute carrier family 30 member 5	0.501	2.942
A_23_P160159	SLC2A5	solute carrier family 2 member 5	-1.38	3.078
A_23_P160167	TSPAN1	tetraspanin 1	1.611	4.47
A_23_P160177	ATP1A4	ATPase Na+/K+ transporting subunit alpha 4	1.991	16.414
A_23_P1602	CDC42EP2	CDC42 effector protein 2	1.088	6.18
A_23_P160200	ZFP69B	ZFP69 zinc finger protein B	-0.797	5.314
A_23_P160226	MROH7	maestro heat like repeat family member 7	0.789	2.586
A_23_P160240	ACP6	acid phosphatase 6, lysophosphatidic	0.976	3.081
A_23_P160297	C1orf94	chromosome 1 open reading frame 94	-1.435	4.066
A_23_P160318	COL16A1	collagen type XVI alpha 1 chain	1.421	5.339
A_23_P160336	LEFTY1	left-right determination factor 1	0.948	1.85
A_23_P160367	THRAP3	thyroid hormone receptor associated protein 3	-0.677	3.662
A_23_P160406	KCTD3	potassium channel tetramerization domain containing 3	-1.021	7.789
A_23_P160433	C1orf115	chromosome 1 open reading frame 115	0.881	2.758
A_23_P160460	UAP1	UDP-N-acetylglucosamine pyrophosphorylase 1	1.102	4.291
A_23_P160466	SLC19A2	solute carrier family 19 member 2	2.291	10.284
A_23_P160537	AUNIP	aurora kinase A and ninein interacting protein	-1.21	2.327
A_23_P160546	FAM63A	family with sequence similarity 63 member A	0.868	3.67
A_23_P160567	ZMYND12	zinc finger MYND-type containing 12	2.067	7.513
A_23_P16058	ZNF296	zinc finger protein 296	-0.57	2.306
A_23_P160582	HYI	hydroxypyruvate isomerase (putative)	-0.668	4.827
A_23_P160607	BCAN	brevican	-0.725	4.477
A_23_P160618	SH2D2A	SH2 domain containing 2A	-1.672	5.65
A_23_P160720	BATF3	basic leucine zipper ATF-like transcription factor 3	-0.769	1.741
A_23_P160800	NR0B2	nuclear receptor subfamily 0 group B member 2	2.894	13.103
A_23_P160849	FCER1G	Fc fragment of IgE receptor Ig	-0.797	2.901
A_23_P160862	HNRNPU	heterogeneous nuclear ribonucleoprotein U	-0.503	2.44
A_23_P16089	S1PR2	sphingosine-1-phosphate receptor 2	-0.637	2.888
A_23_P160890	TAS1R1	taste 1 receptor member 1	-0.702	2.9
A_23_P160902	FCAMR	Fc fragment of IgA and IgM receptor	1.236	4.844
A_23_P160920	PDZK1IP1	PDZK1 interacting protein 1	-1.438	3.669
A_23_P160940	ABCA4	ATP binding cassette subfamily A member 4	1.945	6.656
A_23_P16096	PPAN	peter pan homolog (Drosophila)	-0.918	7.759
A_23_P160992	FMO4	flavin containing monooxygenase 4	1.918	9.979
A_23_P161076	CD2	CD2 molecule	-1.338	2.581
A_23_P161125	MOV10	Mov10 RISC complex RNA helicase	-0.547	2.161
A_23_P161183	ZDHHC6	zinc finger DHHC-type containing 6	0.811	4.369
A_23_P161190	VIM	vimentin	-1.77	10.949
A_23_P161231	SFXN3	sideroflexin 3	-0.525	4.201
A_23_P161280	SPOCK2	sparc/osteonectin, cwcv and kazal-like domains proteoglycan (testican) 2	-0.594	2.205
A_23_P161297	OGDHL	oxoglutarate dehydrogenase-like	2.289	5.201
A_23_P161352	HACD1	3-hydroxyacyl-CoA dehydratase 1	1.399	4.516
A_23_P161386	SLIT1	slit guidance ligand 1	-1.265	5.014
A_23_P161428	ANKRD22	ankyrin repeat domain 22	2.89	7.959
A_23_P16143	GTF2F1	general transcription factor IIF subunit 1	-0.507	2.285
A_23_P161439	ADIRF	adipogenesis regulatory factor	-0.996	1.902
A_23_P161458	OLAH	oleoyl-ACP hydrolase	1.218	7.129
A_23_P161474	MCM10	minichromosome maintenance 10 replication initiation factor	-1.437	5.372
A_23_P161481	PALD1	phosphatase domain containing, paladin 1	-1.85	8.066
A_23_P161507	TESMIN	testis expressed metallothionein like protein	1.256	5.557
A_23_P16157	KHSRP	KH-type splicing regulatory protein	-0.543	2.442
A_23_P161583	NAALAD2	N-acetylated alpha-linked acidic dipeptidase 2	1.205	7.952
A_23_P161624	FOSL1	FOS like 1, AP-1 transcription factor subunit	-0.79	2.256
A_23_P161644	RBM14	RNA binding motif protein 14	-0.592	2.638
A_23_P161647	PC	pyruvate carboxylase	1.216	3.715
A_23_P161659	SYT13	synaptotagmin 13	1.661	2.179
A_23_P161727	HSPB2	heat shock protein family B (small) member 2	-0.83	2.044
A_23_P161769	FXYD2	FXYD domain containing ion transport regulator 2	-1.063	2.233
A_23_P161909	MS4A3	membrane spanning 4-domains A3	-1.445	3.268
A_23_P161918	CCDC86	coiled-coil domain containing 86	-0.508	1.841
A_23_P161962			0.911	6.747
A_23_P162010	CCKBR	cholecystokinin B receptor	-0.82	2.412
A_23_P162068	SLC1A2	solute carrier family 1 member 2	-0.901	1.993
A_23_P162087	TMEM9B	TMEM9 domain family member B	0.94	8.202
A_23_P162120	NUMA1	nuclear mitotic apparatus protein 1	-0.527	1.826
A_23_P162171	MCAM	melanoma cell adhesion molecule	-1.671	10.039
A_23_P162199	PIP4K2C	phosphatidylinositol-5-phosphate 4-kinase type 2 gamma	1.057	7.232
A_23_P162211	MANSC1	MANSC domain containing 1	0.741	2.083
A_23_P162288	MYO1A	myosin IA	-1.439	7.688
A_23_P162314	DHH	desert hedgehog	-0.642	4.868
A_23_P162336	CNOT2	CCR4-NOT transcription complex subunit 2	-0.822	4.207
A_23_P162355	HOXC5	homeobox C5	0.51	2.037
A_23_P162386	BIN2	bridging integrator 2	-0.829	4.179
A_23_P16242	ZNF20	zinc finger protein 20	0.5	1.874
A_23_P162466	PKP2	plakophilin 2	-0.562	3
A_23_P162476	CDCA3	cell division cycle associated 3	-0.977	4.078
A_23_P162486	PTPN6	protein tyrosine phosphatase, non-receptor type 6	-0.554	2.572
A_23_P16252	KLK1	kallikrein 1	3.017	6.47
A_23_P162525	UTP20	UTP20, small subunit processome component	-0.529	3.11
A_23_P162589	VDR	vitamin D (1,25- dihydroxyvitamin D3) receptor	2.063	5.908
A_23_P162596	ACTR6	ARP6 actin-related protein 6 homolog	0.691	2.661
A_23_P162607	STAB2	stabilin 2	0.532	1.941
A_23_P162640	GABARAPL1	GABA type A receptor associated protein like 1	1.943	7.152
A_23_P162660	GPD1	glycerol-3-phosphate dehydrogenase 1	1.453	4.216
A_23_P162668	CPM	carboxypeptidase M	0.91	2.925
A_23_P162719	DIAPH3	diaphanous related formin 3	-0.936	2.021
A_23_P162734	RNF6	ring finger protein 6	0.825	4.101
A_23_P162739	TSC22D1	TSC22 domain family member 1	1.017	3.101
A_23_P162746	CRYL1	crystallin lambda 1	1.083	2.735
A_23_P162766	DOCK9	dedicator of cytokinesis 9	-0.723	3.259
A_23_P162846	LAMP1	lysosomal associated membrane protein 1	1.402	7.035
A_23_P162874	HSP90AA1	heat shock protein 90 alpha family class A member 1	0.854	3.066
A_23_P162982	DHRS4	dehydrogenase/reductase 4	0.731	1.673
A_23_P163079	GCH1	GTP cyclohydrolase 1	1.764	5.799
A_23_P163087	NID2	nidogen 2	-1.059	4.059
A_23_P163099	POLE2	DNA polymerase epsilon 2, accessory subunit	-1.188	3.685
A_23_P163113	PRPF39	pre-mRNA processing factor 39	-0.568	2.475
A_23_P163166	LTB4R2	leukotriene B4 receptor 2	-0.763	6.174
A_23_P163200	RIN3	Ras and Rab interactor 3	-0.965	5.953
A_23_P163209	BCL2L10	BCL2 like 10	2.521	8.937
A_23_P163216	ATP8B4	ATPase phospholipid transporting 8B4 (putative)	1.276	4.554
A_23_P163227	CKMT1A	creatine kinase, mitochondrial 1A	1.891	10.39
A_23_P163235	CKMT1A	creatine kinase, mitochondrial 1A	2.961	14.621
A_23_P163251	PAQR5	progestin and adipoQ receptor family member 5	1.932	7.834
A_23_P163306	CGNL1	cingulin like 1	3.21	11.317
A_23_P163336	CA12	carbonic anhydrase 12	1.602	2.973
A_23_P163408	SCAPER	S-phase cyclin A associated protein in the ER	0.567	3.641
A_23_P163428	PPCDC	phosphopantothenoylcysteine decarboxylase	-0.521	3.396
A_23_P163467	C15orf52	chromosome 15 open reading frame 52	0.666	3.307
A_23_P163481	BUB1B	BUB1 mitotic checkpoint serine/threonine kinase B	-1.66	3.025
A_23_P163492	BAIAP3	BAI1 associated protein 3	1.022	3.791
[truncated: 12,300 more rows]
