# Supplementary material for: Integrative Meta‐Analysis and WGCNA Reveal Candidate Diagnostic Hub Genes in Clear Cell Carcinoma
Source: Int J Cell Biol. 2026 Feb 2;2026:5567255. doi: 10.1155/ijcb/5567255 (PMC12865128; doi:10.1155/ijcb/5567255)
Supplement: Supplementary file 2 — Supporting Information 2 File S1 (A–L) Represent log2 (fold change) and p value of DEGs from GSE11024, GSE11151, GSE16441, GSE36895, GSE46699, GSE53000, GSE53757, GSE66270, GSE68417, GSE71963, GSE76351, and GSE168845 datasets. [file IJCB-2026-5567255-s002.zip › Supplementary file 1 B.tsv]

ID	Gene.symbol	Gene.title	log2(fold change)	-log10(Pvalue)
1405_i_at	CCL5	C-C motif chemokine ligand 5	-3.884	6.489
1438_at	EPHB3	EPH receptor B3	2.094	3.048
1552256_a_at	SCARB1	scavenger receptor class B member 1	-2.84	5.945
1552275_s_at	PXK	PX domain containing serine/threonine kinase like	1.523	4.39
1552310_at	C15orf40	chromosome 15 open reading frame 40	0.793	3.379
1552315_at	GIMAP1	GTPase, IMAP family member 1	-1.112	2.913
1552316_a_at	GIMAP1	GTPase, IMAP family member 1	-1.054	2.371
1552365_at	SCIN	scinderin	2.567	2.348
1552367_a_at	SCIN	scinderin	2.743	2.36
1552386_at	GAPT	GRB2-binding adaptor protein, transmembrane	-3.239	4.368
1552398_a_at	CLEC12A	C-type lectin domain family 12 member A	-3.223	4.937
1552436_a_at	LOC100653137///CDH23	cadherin-23-like///cadherin-related 23	2.007	2.503
1552440_at	GPR182	G protein-coupled receptor 182	1.675	3.519
1552470_a_at	ABHD11	abhydrolase domain containing 11	-1.706	2.408
1552472_a_at	ACAP2	ArfGAP with coiled-coil, ankyrin repeat and PH domains 2	-0.921	3.271
1552502_s_at	RHBDL2	rhomboid like 2	-2.392	2.838
1552506_at	CRB2	crumbs 2, cell polarity complex component	2.382	4.066
1552535_at	CLDN19	claudin 19	4.596	6.742
1552548_at	BSND	barttin CLCNK type accessory beta subunit	1.83	2.493
1552549_a_at	BSND	barttin CLCNK type accessory beta subunit	2.584	6.052
1552553_a_at	NLRC4	NLR family CARD domain containing 4	-1.991	4.915
1552578_a_at	MYO3B	myosin IIIB	4.287	4.37
1552584_at	IL12RB1	interleukin 12 receptor subunit beta 1	-1.88	2.809
1552613_s_at	CDC42SE2	CDC42 small effector 2	-1.467	3.318
1552648_a_at	TNFRSF10A	TNF receptor superfamily member 10a	-1.762	3.478
1552691_at	ARL11	ADP ribosylation factor like GTPase 11	-3.411	6.588
1552693_at	ARL11	ADP ribosylation factor like GTPase 11	2.402	3.084
1552701_a_at	CARD16	caspase recruitment domain family member 16	-2.688	6.891
1552703_s_at	CARD16///CASP1	caspase recruitment domain family member 16///caspase 1	-2.348	7.644
1552721_a_at	FGF1	fibroblast growth factor 1	3.972	5.167
1552766_at	HS6ST2	heparan sulfate 6-O-sulfotransferase 2	5.163	7.45
1552767_a_at	HS6ST2	heparan sulfate 6-O-sulfotransferase 2	7.107	7.986
1552796_a_at	SIM1	single-minded family bHLH transcription factor 1	2.298	2.825
1552797_s_at	PROM2	prominin 2	4.17	5.155
1552806_a_at	SIGLEC10	sialic acid binding Ig like lectin 10	-2.216	2.781
1552807_a_at	SIGLEC10	sialic acid binding Ig like lectin 10	-3.77	6.945
1552811_at	WFIKKN1	WAP, follistatin/kazal, immunoglobulin, kunitz and netrin domain containing 1	1.712	2.781
1552814_a_at	KLF14	Kruppel like factor 14	2.003	3.249
1552826_at	SLC26A7	solute carrier family 26 member 7	3.686	3.649
1552848_a_at	PTCHD1	patched domain containing 1	1.659	2.97
1552882_a_at	AMER1	APC membrane recruitment protein 1	1.817	2.453
1552897_a_at	KCNG3	potassium voltage-gated channel modifier subfamily G member 3	2.973	2.929
1552910_at	SIGLEC11	sialic acid binding Ig like lectin 11	1.899	2.477
1553043_a_at	CD300LF	CD300 molecule like family member f	-2.829	8.865
1553055_a_at	SLFN5	schlafen family member 5	-1.794	2.764
1553133_at	C9orf72	chromosome 9 open reading frame 72	-2.395	6.299
1553147_at	RANBP3L	RAN binding protein 3 like	4.124	4.986
1553151_at	ATP6V0D2	ATPase H+ transporting V0 subunit d2	4.062	3.646
1553153_at	ATP6V0D2	ATPase H+ transporting V0 subunit d2	3.192	6.605
1553155_x_at	ATP6V0D2	ATPase H+ transporting V0 subunit d2	3.35	5.453
1553179_at	ADAMTS19	ADAM metallopeptidase with thrombospondin type 1 motif 19	3.899	4.661
1553237_x_at	PCDHAC1	protocadherin alpha subfamily C, 1	-1.615	2.701
1553257_at	GAL3ST3	galactose-3-O-sulfotransferase 3	2.92	6.748
1553280_at	PUS10	pseudouridylate synthase 10	-1.467	5.076
1553292_s_at	SGK494	uncharacterized serine/threonine-protein kinase SgK494	1.169	2.699
1553297_a_at	CSF3R	colony stimulating factor 3 receptor	-1.057	2.505
1553299_at	DUSP5P1	dual specificity phosphatase 5 pseudogene 1	-2.167	4.792
1553319_at	OXGR1	oxoglutarate receptor 1	2.725	3.158
1553363_at	LINC01600	long intergenic non-protein coding RNA 1600	-1.772	3.146
1553392_at	LOC102724660///EFCAB3	uncharacterized LOC102724660///EF-hand calcium binding domain 3	-3.381	3.764
1553394_a_at	TFAP2B	transcription factor AP-2 beta	4.301	5.467
1553403_at	RLN3	relaxin 3	1.492	2.641
1553411_s_at	SALL3	spalt like transcription factor 3	2.773	3.699
1553423_a_at	SLFN13	schlafen family member 13	-3.234	6.787
1553432_s_at	LOC101060424///LOC653786///OTOA	otoancorin-like///otoancorin pseudogene///otoancorin	-1.489	2.493
1553448_at	FLJ34503	uncharacterized FLJ34503	2.278	3.17
1553499_s_at	SERPINA9	serpin family A member 9	1.464	2.951
1553613_s_at	FOXC1	forkhead box C1	3.142	8.128
1553681_a_at	PRF1	perforin 1	-1.07	2.435
1553693_s_at	CBR4	carbonyl reductase 4	1.331	3.975
1553706_at	HTRA4	HtrA serine peptidase 4	-4.157	5.275
1553797_a_at	LINC01105	long intergenic non-protein coding RNA 1105	1.831	2.35
1553826_a_at	PRR35	proline rich 35	2.426	4.138
1553906_s_at	FGD2	FYVE, RhoGEF and PH domain containing 2	-1.119	3.706
1553911_at	ZNF663P	zinc finger protein 663, pseudogene	1.86	2.442
1553970_s_at	CEL	carboxyl ester lipase	5.306	9.55
1553974_at	C22orf39	chromosome 22 open reading frame 39	0.774	2.539
1553989_a_at	ATP6V1C2	ATPase H+ transporting V1 subunit C2	2.344	2.621
1553992_s_at	NBR2	neighbor of BRCA1 gene 2 (non-protein coding)	1.131	2.512
1553997_a_at	ASPHD1	aspartate beta-hydroxylase domain containing 1	-2.307	5.157
1553998_at	DMRTC1B///DMRTC1	DMRT like family C1B///DMRT like family C1	1.912	5.092
1554008_at	OSMR	oncostatin M receptor	-1.614	3.008
1554063_at	ZHX1-C8orf76	ZHX1-C8orf76 readthrough	-1.607	4.298
1554067_at	C12orf66	chromosome 12 open reading frame 66	-1.248	2.91
1554068_s_at	C12orf66	chromosome 12 open reading frame 66	-1.114	2.761
1554195_a_at	C5orf46	chromosome 5 open reading frame 46	-4.252	2.804
1554199_at	PTPRO	protein tyrosine phosphatase, receptor type O	2.545	2.861
1554239_s_at	ZADH2	zinc binding alcohol dehydrogenase domain containing 2	1.03	2.876
1554240_a_at	ITGAL	integrin subunit alpha L	-2.156	5.756
1554266_at			1.594	2.594
1554308_s_at	GABRA2	gamma-aminobutyric acid type A receptor alpha2 subunit	3.65	5.468
1554390_s_at	ACTR2	ARP2 actin related protein 2 homolog	-0.854	2.681
1554406_a_at	CLEC7A	C-type lectin domain family 7 member A	-2.378	6.569
1554452_a_at	HILPDA	hypoxia inducible lipid droplet associated	-3.722	7.618
1554462_a_at	DNAJB9	DnaJ heat shock protein family (Hsp40) member B9	-1.093	2.912
1554474_a_at	MOXD1	monooxygenase DBH like 1	3.138	5.064
1554503_a_at	OSCAR	osteoclast associated, immunoglobulin-like receptor	-1.828	2.794
1554514_at	ACSM5	acyl-CoA synthetase medium-chain family member 5	-1.43	2.682
1554524_a_at	OLFM3	olfactomedin 3	2.933	3.367
1554526_at	OLFM3	olfactomedin 3	2.938	2.484
1554597_at	LIG3	DNA ligase 3	0.981	3.215
1554599_x_at	LIG3	DNA ligase 3	0.869	2.723
1554624_a_at	SIRPB1	signal regulatory protein beta 1	-2.057	2.405
1554704_at	ATP8B3	ATPase phospholipid transporting 8B3	-2.562	4.428
1554715_at	LINC00593	long intergenic non-protein coding RNA 593	2.047	4.14
1554748_at	CLCNKB	chloride voltage-gated channel Kb	6.912	8.273
1554749_s_at	CLCNKB	chloride voltage-gated channel Kb	4.189	7.433
1554804_a_at	CLDN19	claudin 19	3.684	6.283
1554805_at	CLDN19	claudin 19	2.537	4.716
1554833_at	MCTP2	multiple C2 and transmembrane domain containing 2	2.031	2.56
1554842_at	SLC12A1	solute carrier family 12 member 1	2.341	3.506
1554855_at	PARK2	parkin RBR E3 ubiquitin protein ligase	1.394	2.502
1554899_s_at	FCER1G	Fc fragment of IgE receptor Ig	-3.037	8.424
1554933_at	PSIP1	PC4 and SFRS1 interacting protein 1	2.109	3.542
1554950_at	ACAN	aggrecan	1.928	2.502
1554971_at	OK/SW-CL.58	OK/SW-CL.58	-1.922	2.591
1555000_at	OK/SW-CL.36	OK/SW-CL.36	2.266	3.528
1555095_at	LINC01558	long intergenic non-protein coding RNA 1558	1.879	2.382
1555111_at	CCDC181	coiled-coil domain containing 181	1.777	2.99
1555112_a_at	CCDC181	coiled-coil domain containing 181	2.861	4.583
1555120_at	CD96	CD96 molecule	-2.524	2.726
1555123_at	ST6GAL2	ST6 beta-galactoside alpha-2,6-sialyltransferase 2	1.942	3.482
1555137_a_at	FGD6	FYVE, RhoGEF and PH domain containing 6	-1.433	3.011
1555216_a_at	LOC101060604///SLC7A5P2///SLC7A5P1	putative L-type amino acid transporter 1-like protein IMAA///solute carrier family 7 member 5 pseudogene 2///solute carrier family 7 member 5 pseudogene 1	1.693	2.731
1555275_a_at	KLHL6	kelch like family member 6	-1.695	3.389
1555310_a_at	PAK6	p21 (RAC1) activated kinase 6	2.591	4.606
1555349_a_at	ITGB2	integrin subunit beta 2	-4.169	9.193
1555471_a_at	FMN2	formin 2	2.701	2.442
1555474_at	TTLL3	tubulin tyrosine ligase like 3	1.554	2.504
1555475_x_at	TTLL3	tubulin tyrosine ligase like 3	1.75	2.404
1555500_s_at	SLC2A4RG	SLC2A4 regulator	1.128	3.271
1555543_a_at	CLCC1	chloride channel CLIC like 1	-1.004	4.078
1555609_a_at	ZMAT3	zinc finger matrin-type 3	-1.583	3.696
1555638_a_at	SAMSN1	SAM domain, SH3 domain and nuclear localization signals 1	-1.177	2.355
1555691_a_at	KLRC4-KLRK1///KLRK1	KLRC4-KLRK1 readthrough///killer cell lectin like receptor K1	-2.798	5.411
1555728_a_at	MS4A4A	membrane spanning 4-domains A4A	-2.685	7.244
1555735_a_at	BAP1	BRCA1 associated protein 1	0.985	2.85
1555756_a_at	CLEC7A	C-type lectin domain family 7 member A	-3.016	9.57
1555759_a_at	CCL5	C-C motif chemokine ligand 5	-3.613	6.579
1555788_a_at	TRIB3	tribbles pseudokinase 3	-2.897	4.933
1555797_a_at	ARPC5	actin related protein 2/3 complex subunit 5	-0.78	2.593
1555812_a_at	ARHGDIB	Rho GDP dissociation inhibitor beta	-2.031	7.116
1555830_s_at	ESYT2	extended synaptotagmin 2	-1.012	2.478
1555845_at			0.847	2.344
1555846_a_at			1.052	3.823
1555852_at	PSMB8-AS1	PSMB8 antisense RNA 1 (head to head)	-2.295	9.648
1555862_s_at	MICALL2	MICAL like 2	-2.668	3.04
1555878_at	RPS24	ribosomal protein S24	-1.455	3.042
1555883_s_at	SPIN3	spindlin family member 3	0.754	2.442
1555904_at	FRY	FRY microtubule binding protein	1.083	2.514
1555907_at	AGAP2-AS1	AGAP2 antisense RNA 1	-1.992	3.031
1555910_at	PTCD2	pentatricopeptide repeat domain 2	0.617	2.759
1555916_at	RPUSD3	RNA pseudouridylate synthase domain containing 3	0.744	2.987
1555923_a_at	CASC10	cancer susceptibility candidate 10	1.842	2.921
1555938_x_at	VIM	vimentin	-1.882	3.093
1555960_at	HINT1	histidine triad nucleotide binding protein 1	-1.378	3.234
1555961_a_at	HINT1	histidine triad nucleotide binding protein 1	-0.704	2.986
1555989_at	DAAM1	dishevelled associated activator of morphogenesis 1	2.34	4.099
1556034_s_at	MTMR11	myotubularin related protein 11	-1.588	4.581
1556047_s_at	MAGEE1	MAGE family member E1	0.954	2.856
1556069_s_at	HIF3A	hypoxia inducible factor 3 alpha subunit	2.139	2.427
1556096_s_at	UNC13C	unc-13 homolog C	2.442	2.471
1556156_at	ESRRB	estrogen related receptor beta	4.52	4.923
1556159_at			2.966	3.404
1556185_a_at			-2.586	2.702
1556209_at	CLEC2B	C-type lectin domain family 2 member B	-3.498	4.763
1556244_s_at	LOC375196	uncharacterized LOC375196	1.632	3.104
1556300_s_at	SIM1	single-minded family bHLH transcription factor 1	4.304	2.861
1556336_at	LOC101928747///RBMX///SNORD61	uncharacterized LOC101928747///RNA binding motif protein, X-linked///small nucleolar RNA, C/D box 61	1.558	4.503
1556344_at	LOC150051	uncharacterized LOC150051	2.581	4.678
1556397_at			0.841	2.7
1556513_at	ZNF573	zinc finger protein 573	1.901	2.708
1556554_at	TRIM50	tripartite motif containing 50	2.413	3.634
1556579_s_at	IGSF10	immunoglobulin superfamily member 10	1.302	2.632
1556583_a_at	SLC8A1	solute carrier family 8 member A1	1.504	3.538
1556643_at			-1.043	2.573
1556695_a_at	NR2F1-AS1	NR2F1 antisense RNA 1	2.147	3.63
1556706_at			1.972	2.583
1556736_at	SCOC-AS1	SCOC antisense RNA 1	1.737	2.426
1556776_a_at	LOC101928238	uncharacterized LOC101928238	2.027	2.498
1556797_at	RNF144A-AS1	RNF144A antisense RNA 1	1.955	2.592
1556822_s_at	ZNF837	zinc finger protein 837	1.475	2.838
1556984_at			0.923	3.729
1557078_at	SLFN5	schlafen family member 5	-2.08	5.086
1557114_a_at	ZNF561-AS1	ZNF561 antisense RNA 1 (head to head)	1.065	2.607
1557116_at	APOL6	apolipoprotein L6	-1.585	4.056
1557146_a_at	SSTR5-AS1	SSTR5 antisense RNA 1	2.951	2.428
1557176_a_at	C14orf37	chromosome 14 open reading frame 37	3.222	4.611
1557192_at	COX10-AS1	COX10 antisense RNA 1	1.147	3.977
1557232_at			1.119	3.192
1557236_at	APOL6	apolipoprotein L6	-2.638	7.578
1557300_s_at			1.362	3.052
1557303_at	NT5C	5', 3'-nucleotidase, cytosolic	-1.167	2.931
1557394_at	DLGAP4	DLG associated protein 4	0.895	2.583
1557411_s_at	SLC25A43	solute carrier family 25 member 43	-1.99	8.705
1557415_s_at	LETM2	leucine zipper and EF-hand containing transmembrane protein 2	1.129	2.397
1557457_at			1.697	2.493
1557474_at	LOC284578	uncharacterized LOC284578	4.773	6.627
1557557_at	MATN1-AS1	MATN1 antisense RNA 1	-1.734	5.554
1557586_s_at	ATP6V1H	ATPase H+ transporting V1 subunit H	1.047	2.81
1557632_at			-2.537	3.031
1557644_at	RUNDC3A-AS1	RUNDC3A antisense RNA 1	2.398	2.356
1557802_at	LOC101926944	uncharacterized LOC101926944	-2.772	4.125
1557905_s_at	CD44	CD44 molecule (Indian blood group)	-2.322	2.745
1557915_s_at	GSTO1	glutathione S-transferase omega 1	-0.783	3.254
1557998_at	NAALADL2	N-acetylated alpha-linked acidic dipeptidase-like 2	2.241	3.291
1558034_s_at	CP	ceruloplasmin (ferroxidase)	-5.212	3.929
1558103_a_at	HDGFRP3	hepatoma-derived growth factor, related protein 3	1.39	2.942
1558142_at	TNRC6B	trinucleotide repeat containing 6B	0.733	3.105
1558148_x_at	BAIAP2-AS1	BAIAP2 antisense RNA 1 (head to head)	0.962	2.472
1558170_at			2.458	2.664
1558217_at	SLFN13	schlafen family member 13	-1.572	3.059
1558238_at	TNRC18	trinucleotide repeat containing 18	-1.933	3.012
1558256_at	LINC00662	long intergenic non-protein coding RNA 662	1.189	4.999
1558290_a_at	MIR1204///PVT1	microRNA 1204///Pvt1 oncogene (non-protein coding)	-3.369	7.619
1558295_a_at	PPFIA2	PTPRF interacting protein alpha 2	2.005	2.74
1558323_at	TMEM72	transmembrane protein 72	3.266	3.917
1558324_a_at	TMEM72	transmembrane protein 72	3.771	3.567
1558388_a_at	UG0898H09	uncharacterized LOC643763	3.538	3.225
1558466_at	UGGT2	UDP-glucose glycoprotein glucosyltransferase 2	1.777	2.483
1558487_a_at	TMED4	transmembrane p24 trafficking protein 4	1.392	3.35
1558511_s_at	ESYT2	extended synaptotagmin 2	-0.963	3.849
1558522_at	MPP6	membrane palmitoylated protein 6	-1.366	2.783
1558680_s_at	PDE1A	phosphodiesterase 1A	2.647	4.246
1558738_at	NOL3	nucleolar protein 3	-2.084	4.788
1558748_at			1.611	3.569
1558793_at	FRY-AS1	FRY antisense RNA 1	2.12	2.45
1558822_at			1.193	2.606
1558869_at			1.911	2.385
1558964_at	FAT3	FAT atypical cadherin 3	2.488	4.117
1558971_at	THEMIS	thymocyte selection associated	-3.139	4.81
1558972_s_at	THEMIS	thymocyte selection associated	-2.459	3.21
1558995_at	ZNF547	zinc finger protein 547	1.449	2.47
1558996_at	FOXP1	forkhead box P1	1.071	3.379
1559034_at	SIRPB2	signal regulatory protein beta 2	-2.446	4.429
1559051_s_at	MB21D1	Mab-21 domain containing 1	-1.942	2.897
1559131_a_at	LOC101928047	uncharacterized LOC101928047	2.752	3.072
1559148_at	LOC101060609	uncharacterized LOC101060609	1.107	3.557
1559149_at			2.346	3.915
1559180_at	LOC100131860	uncharacterized LOC100131860	2.335	2.626
1559240_at	LOC100507053	uncharacterized LOC100507053	1.252	2.407
1559263_s_at	ZC3H12D	zinc finger CCCH-type containing 12D	-1.821	3.391
1559265_at	SKIDA1	SKI/DACH domain containing 1	2.765	2.952
1559266_s_at	SKIDA1	SKI/DACH domain containing 1	2.799	3.733
1559277_at	FLJ35700	uncharacterized protein FLJ35700	3.896	6.945
1559280_a_at	APELA	apelin receptor early endogenous ligand	4.385	4.516
1559313_at	ANKRD18A	ankyrin repeat domain 18A	2.149	2.807
1559450_at			2.578	3.376
1559477_s_at	MEIS1	Meis homeobox 1	1.621	2.734
1559502_s_at	LRRC25	leucine rich repeat containing 25	-1.911	2.62
1559503_a_at	LOC441666	zinc finger protein 91 pseudogene	-2.514	3.714
1559507_at	LOC100130357	uncharacterized LOC100130357	1.267	2.45
1559524_at			0.843	2.62
1559584_a_at	C16orf54	chromosome 16 open reading frame 54	-3.115	6.081
1559705_s_at	PHKA2	phosphorylase kinase regulatory subunit alpha 2	-1.479	3.147
1559820_at			1.222	2.943
1559883_s_at	SAMHD1	SAM and HD domain containing deoxynucleoside triphosphate triphosphohydrolase 1	-2.277	3.345
1559901_s_at	MIR99AHG	mir-99a-let-7c cluster host gene	1.332	3.543
1559979_at	SYF2	SYF2 pre-mRNA splicing factor	1.063	2.491
1559992_a_at	LINC00645	long intergenic non-protein coding RNA 645	7.132	7.394
1560025_at			2.004	2.434
1560089_at	SLC25A25-AS1	SLC25A25 antisense RNA 1	1.828	3.731
1560100_at	DLX1	distal-less homeobox 1	1.845	2.793
1560228_at	SNAI3	snail family transcriptional repressor 3	-1.248	2.366
1560291_at	RIPPLY1	ripply transcriptional repressor 1	1.602	2.415
1560383_at	LOC101928658	uncharacterized LOC101928658	3.698	4.657
1560384_a_at	LOC101928658	uncharacterized LOC101928658	1.705	2.452
1560396_at	KLHL6	kelch like family member 6	-3.017	6.451
1560525_at			1.388	3.212
1560526_at	MAGI2-IT1	MAGI2 intronic transcript 1	3.362	3.355
1560562_a_at	ZNF677	zinc finger protein 677	1.817	3.341
1560573_at	LINC00944	long intergenic non-protein coding RNA 944	-2.263	2.541
1560676_at	SIAH3	siah E3 ubiquitin protein ligase family member 3	2.729	2.809
1560782_at			2.792	4.455
1560784_x_at			3.34	6.34
1560924_at			1.892	3.665
1561094_a_at	SLC22A25	solute carrier family 22 member 25	2.154	2.755
1561123_at			1.935	2.624
1561134_at			2.146	2.643
1561135_at			1.105	2.978
1561136_at	GYPE	glycophorin E (MNS blood group)	-2.016	2.604
1561195_at			2.845	4.338
1561341_at			3.006	2.865
1561545_at	EPN2-AS1	EPN2 antisense RNA 1	1.753	2.491
1561595_x_at	LOC101928238	uncharacterized LOC101928238	1.774	2.446
1561666_a_at	PSMG3-AS1	PSMG3 antisense RNA 1 (head to head)	2.019	2.43
1561895_at			2.68	2.892
1561908_a_at	HS3ST3B1	heparan sulfate-glucosamine 3-sulfotransferase 3B1	1.48	3.209
1561940_at	LOC100128843///CHFR	uncharacterized LOC100128843///checkpoint with forkhead and ring finger domains, E3 ubiquitin protein ligase	2.003	2.482
1562144_at			1.029	2.545
1562235_s_at			2.932	3.859
1562289_at			-1.394	3.101
1562299_at	TTC6	tetratricopeptide repeat domain 6	1.682	2.371
1562309_s_at	PHF21B	PHD finger protein 21B	2.633	2.541
1562473_at			2.367	2.414
1562588_at			2.419	3.488
1562719_at	LOC101928476	uncharacterized LOC101928476	0.925	2.432
1562828_at			3.55	4.494
1562983_at	LOC441025	uncharacterized LOC441025	2.046	3.146
1563085_at			1.541	2.539
1563107_at	LOC101927843	uncharacterized LOC101927843	2.178	2.66
1563217_at			2.922	3.017
1563252_at	ERBB3	erb-b2 receptor tyrosine kinase 3	1.089	2.777
1563386_at			2.988	3.215
1563497_at	USP25	ubiquitin specific peptidase 25	1.039	2.521
1563498_s_at	SLC25A45	solute carrier family 25 member 45	-1.318	2.826
1563533_at	GADL1	glutamate decarboxylase like 1	3.181	5.231
1563649_at			2.033	2.542
1563719_a_at			-2.169	3.377
1563793_at	LOC100130278	uncharacterized LOC100130278	3.209	4.158
1563841_at			1.998	3.207
1563906_at	SOBP	sine oculis binding protein homolog	2.851	3.571
1563963_at			2.103	3.102
1564027_a_at	LOC101928422///TCAF2P1///TCAF2	TRPM8 channel-associated factor 2-like///TRPM8 channel associated factor 2 pseudogene 1///TRPM8 channel associated factor 2	-1.657	3.653
1564236_at			3.646	4.292
1564295_at	LOC401585	uncharacterized LOC401585	2.089	2.884
1564358_at			2.529	2.727
1564423_a_at	SEC16B	SEC16 homolog B, endoplasmic reticulum export factor	-2.434	3.772
1564460_at	LINC01281	long intergenic non-protein coding RNA 1281	1.319	2.977
1564463_at	KLF13	Kruppel like factor 13	1.311	2.834
1564485_at	LINC00887	long intergenic non-protein coding RNA 887	-2.64	3.228
1564498_at			0.997	2.429
1564559_at	LOC728073	uncharacterized LOC728073	1.641	2.552
1564757_a_at	CCDC148	coiled-coil domain containing 148	1.342	2.825
1564841_at			3.085	4.695
1565557_at			-2.029	3.335
1565579_at			-1.394	2.775
1565598_at			1.073	2.546
1565612_at	DYNLRB1	dynein light chain roadblock-type 1	1.275	2.562
1565740_at	ACACB	acetyl-CoA carboxylase beta	2.306	2.931
1565925_at	SLC17A4	solute carrier family 17 member 4	-2.846	2.618
1565975_at			1.187	2.397
1566115_at			1.958	2.99
1566145_s_at	LOC101930100///LOC101928669///LOC644450	uncharacterized LOC101930100///uncharacterized LOC101928669///uncharacterized LOC644450	-1.512	2.646
1566152_a_at			2.956	4.468
1566163_at			3.132	3.581
1566342_at	SOD2	superoxide dismutase 2, mitochondrial	-1.405	3.685
1566551_at			2.829	3.993
1566677_at	MMP2	matrix metallopeptidase 2	1.947	2.768
1566716_at			2.287	2.819
1566884_at			-1.825	2.499
1566887_x_at			1.491	2.952
1566926_at	LINC00527	long intergenic non-protein coding RNA 527	2.028	3.089
1567079_at	CLN6	ceroid-lipofuscinosis, neuronal 6, late infantile, variant	-1.237	2.481
1567101_at			3.383	4.761
1567238_at	OR2L2	olfactory receptor family 2 subfamily L member 2	1.873	2.524
1567255_at	OR10D1P	olfactory receptor family 10 subfamily D member 1 pseudogene	2.263	4.736
1567558_at	TREML4	triggering receptor expressed on myeloid cells like 4	1.253	2.571
1567628_at	CD74	CD74 molecule	-3.305	5.194
1568191_at	MCAM	melanoma cell adhesion molecule	1.322	2.624
1568406_at			1.915	2.344
1568574_x_at	SPP1	secreted phosphoprotein 1	-2.061	3.378
1568611_at	P4HA2	prolyl 4-hydroxylase subunit alpha 2	-1.291	3.572
1568644_at	ZNF208	zinc finger protein 208	2.049	2.393
1568655_a_at			-1.556	2.392
1568807_a_at	RBM26-AS1	RBM26 antisense RNA 1	1.467	3.093
1568814_at	DDX50	DEAD-box helicase 50	1.836	3.13
1568868_at	CYP27C1	cytochrome P450 family 27 subfamily C member 1	3.046	3.007
1568891_x_at	FANCD2	Fanconi anemia complementation group D2	1.985	2.543
1569003_at	VMP1	vacuole membrane protein 1	-1.908	2.949
1569086_at	EML2-AS1	EML2 antisense RNA 1	-1.871	2.376
1569156_at	LOC100505555///ZNF846	uncharacterized LOC100505555///zinc finger protein 846	-1.484	2.426
1569208_a_at			1.264	2.558
1569256_a_at	FAM43B	family with sequence similarity 43 member B	2.143	3.229
1569263_at			-2.296	2.759
1569348_at	LOC102725451///TPTEP1	uncharacterized LOC102725451///transmembrane phosphatase with tensin homology pseudogene 1	1.611	2.589
1569365_a_at	KIAA1656	KIAA1656 protein	1.347	2.384
1569520_at	LOC101929747	uncharacterized LOC101929747	1.075	2.558
1569617_at	OSBP2	oxysterol binding protein 2	2.027	2.822
1569648_at	DACT2	dishevelled binding antagonist of beta catenin 2	2.775	2.492
1569675_at	POU2AF1	POU class 2 associating factor 1	2.505	2.684
1569703_a_at			-1.984	3.614
1569834_at			0.971	2.437
1569940_at	SLC6A16	solute carrier family 6 member 16	1.729	2.559
1569969_a_at	UNC13C	unc-13 homolog C	2.829	2.43
1570190_at	LSAMP	limbic system-associated membrane protein	1.984	2.395
1570328_s_at	LINC01620	long intergenic non-protein coding RNA 1620	-1.844	3.844
1570339_x_at			1.642	2.447
1570361_a_at			1.855	2.401
1570375_at	LOC100506585	uncharacterized LOC100506585	-1.999	3.559
1570396_at	LOC101928910///FAM66C	uncharacterized LOC101928910///family with sequence similarity 66 member C	2.044	2.619
1570414_x_at	KLF3-AS1	KLF3 antisense RNA 1	1.097	2.426
1570452_at			2.638	2.872
1729_at	TRADD	TNFRSF1A associated via death domain	-1.871	6.076
200075_s_at	GUK1	guanylate kinase 1	-0.906	3.619
200087_s_at	TMED2	transmembrane p24 trafficking protein 2	-0.611	2.424
200093_s_at	HINT1	histidine triad nucleotide binding protein 1	-0.746	2.581
200594_x_at	HNRNPU	heterogeneous nuclear ribonucleoprotein U	0.507	2.442
200599_s_at	MIR3652///HSP90B1	microRNA 3652///heat shock protein 90 beta family member 1	-0.768	3.034
200600_at	MSN	moesin	-0.8	4.327
200616_s_at	MLEC	malectin	-1.409	4.922
200621_at	CSRP1	cysteine and glycine rich protein 1	0.78	2.577
200625_s_at	CAP1	adenylate cyclase associated protein 1	-0.773	4.648
200629_at	WARS	tryptophanyl-tRNA synthetase	-1.1	2.346
200632_s_at	NDRG1	N-myc downstream regulated 1	-1.372	3.622
200650_s_at	LDHA	lactate dehydrogenase A	-1.47	8.578
200654_at	P4HB	prolyl 4-hydroxylase subunit beta	-1.604	5.864
200656_s_at	P4HB	prolyl 4-hydroxylase subunit beta	-1.363	4.914
200657_at	SLC25A5	solute carrier family 25 member 5	0.683	2.624
200663_at	CD63	CD63 molecule	-0.601	3.247
200665_s_at	SPARC	secreted protein acidic and cysteine rich	-1.033	2.87
200677_at	PTTG1IP	pituitary tumor-transforming 1 interacting protein	-0.887	4.039
200678_x_at	GRN	granulin	-0.826	2.347
200697_at	HK1	hexokinase 1	-0.875	2.578
200728_at	ACTR2	ARP2 actin related protein 2 homolog	-0.624	3.13
200736_s_at	GPX1	glutathione peroxidase 1	-0.906	2.729
200737_at	PGK1	phosphoglycerate kinase 1	-1.513	6.008
200738_s_at	PGK1	phosphoglycerate kinase 1	-1.098	6.028
200742_s_at	TPP1	tripeptidyl peptidase 1	-0.978	2.459
200743_s_at	TPP1	tripeptidyl peptidase 1	-1.148	5.54
200748_s_at	FTH1	ferritin heavy chain 1	-0.525	2.455
200760_s_at	ARL6IP5	ADP ribosylation factor like GTPase 6 interacting protein 5	-1.165	4.156
200761_s_at	ARL6IP5	ADP ribosylation factor like GTPase 6 interacting protein 5	-0.86	3.491
200766_at	CTSD	cathepsin D	-1.453	3.415
200782_at	ANXA5	annexin A5	-0.663	2.859
200783_s_at	STMN1	stathmin 1	1.305	3.498
200788_s_at	PEA15	phosphoprotein enriched in astrocytes 15	-0.866	3.902
200795_at	SPARCL1	SPARC like 1	-1.637	2.699
200821_at	LAMP2	lysosomal associated membrane protein 2	-1.324	5.678
200822_x_at	TPI1	triosephosphate isomerase 1	-0.825	3.102
200827_at	PLOD1	procollagen-lysine,2-oxoglutarate 5-dioxygenase 1	-0.923	3.539
200831_s_at	SCD	stearoyl-CoA desaturase	-2.5	4.546
200832_s_at	SCD	stearoyl-CoA desaturase	-2.646	5.629
200837_at	BCAP31	B-cell receptor-associated protein 31	-0.612	2.805
200847_s_at	SARAF	store-operated calcium entry associated regulatory factor	-0.836	2.868
200872_at	S100A10	S100 calcium binding protein A10	-1.274	3.296
200886_s_at	PGAM1	phosphoglycerate mutase 1	-0.852	3.076
200887_s_at	STAT1	signal transducer and activator of transcription 1	-1.137	2.777
200889_s_at	SSR1	signal sequence receptor subunit 1	-1.023	2.709
200894_s_at	FKBP4	FK506 binding protein 4	0.854	3.504
200895_s_at	FKBP4	FK506 binding protein 4	1.001	3.693
200901_s_at	M6PR///PHC1	mannose-6-phosphate receptor, cation dependent///polyhomeotic homolog 1	-0.946	3.387
200904_at	HLA-E	major histocompatibility complex, class I, E	-2.106	7.462
200905_x_at	HLA-E	major histocompatibility complex, class I, E	-2.151	8.758
200916_at	TAGLN2	transgelin 2	-1.429	5.01
200921_s_at	BTG1	BTG anti-proliferation factor 1	-0.781	2.848
200966_x_at	ALDOA	aldolase, fructose-bisphosphate A	-1.176	5.84
200971_s_at	SERP1	stress-associated endoplasmic reticulum protein 1	-0.906	2.473
200975_at	PPT1	palmitoyl-protein thioesterase 1	-0.783	3.785
200979_at	PDHA1	pyruvate dehydrogenase (lipoamide) alpha 1	1.134	3.164
200996_at	ACTR3	ARP3 actin related protein 3 homolog	-0.751	2.877
201012_at	ANXA1	annexin A1	-1.96	4.36
201028_s_at	CD99	CD99 molecule	-0.881	2.517
201030_x_at	LDHB	lactate dehydrogenase B	0.702	2.378
201032_at	BLCAP	bladder cancer associated protein	0.608	2.569
201035_s_at	HADH	hydroxyacyl-CoA dehydrogenase	0.936	4.024
201036_s_at	HADH	hydroxyacyl-CoA dehydrogenase	1.394	3.433
201037_at	PFKP	phosphofructokinase, platelet	-3.022	6.322
201042_at	TGM2	transglutaminase 2	-1.66	2.493
201060_x_at	STOM	stomatin	-1.391	4.831
201061_s_at	STOM	stomatin	-1.151	3.08
201063_at	RCN1	reticulocalbin 1	-1.064	2.591
201068_s_at	PSMC2	proteasome 26S subunit, ATPase 2	-0.665	2.753
201074_at	SMARCC1	SWI/SNF related, matrix associated, actin dependent regulator of chromatin subfamily c member 1	1.153	4.221
201075_s_at	SMARCC1	SWI/SNF related, matrix associated, actin dependent regulator of chromatin subfamily c member 1	1.113	2.924
201079_at	SYNGR2	synaptogyrin 2	-0.97	3.834
201102_s_at	PFKL	phosphofructokinase, liver type	-0.632	2.425
201105_at	LGALS1	galectin 1	-1.354	3.648
201118_at	PGD	phosphogluconate dehydrogenase	0.963	2.87
201126_s_at	MGAT1	mannosyl (alpha-1,3-)-glycoprotein beta-1,2-N-acetylglucosaminyltransferase	-0.874	3.425
201128_s_at	ACLY	ATP citrate lyase	-1.315	4.593
201137_s_at	HLA-DPB1	major histocompatibility complex, class II, DP beta 1	-2.616	4.65
201152_s_at	MBNL1	muscleblind like splicing regulator 1	-1.086	4.68
201153_s_at	MBNL1	muscleblind like splicing regulator 1	-0.932	4.706
201157_s_at	NMT1	N-myristoyltransferase 1	-0.763	2.77
201160_s_at	YBX3	Y-box binding protein 3	-1.115	4.097
201161_s_at	YBX3	Y-box binding protein 3	-1.439	4.197
201188_s_at	ITPR3	inositol 1,4,5-trisphosphate receptor type 3	-1.51	3.181
201189_s_at	ITPR3	inositol 1,4,5-trisphosphate receptor type 3	-1.44	2.578
201200_at	CREG1	cellular repressor of E1A stimulated genes 1	-0.77	2.421
201230_s_at	ARIH2	ariadne RBR E3 ubiquitin protein ligase 2	0.692	3.334
201231_s_at	ENO1	enolase 1	-1.056	5.288
201235_s_at	BTG2	BTG anti-proliferation factor 2	1.859	3.766
201236_s_at	BTG2	BTG anti-proliferation factor 2	1.355	3.754
201244_s_at	RAF1	Raf-1 proto-oncogene, serine/threonine kinase	0.596	2.774
201247_at	SREBF2	sterol regulatory element binding transcription factor 2	1.148	5.453
201250_s_at	SLC2A1	solute carrier family 2 member 1	-1.212	2.716
201251_at	PKM	pyruvate kinase, muscle	-1.187	4.347
201284_s_at	APEH	acylaminoacyl-peptide hydrolase	0.975	3.649
201288_at	ARHGDIB	Rho GDP dissociation inhibitor beta	-2.015	9.673
201301_s_at	ANXA4	annexin A4	-1.933	4.408
201302_at	ANXA4	annexin A4	-1.663	3.458
201313_at	ENO2	enolase 2	-4.001	9.305
201330_at	RARS	arginyl-tRNA synthetase	-1.247	2.694
201331_s_at	STAT6	signal transducer and activator of transcription 6	-0.748	2.528
201338_x_at	GTF3A	general transcription factor IIIA	-0.873	3.695
201345_s_at	UBE2D2	ubiquitin conjugating enzyme E2 D2	-0.674	2.941
201389_at	ITGA5	integrin subunit alpha 5	-1.496	2.977
201394_s_at	RBM5	RNA binding motif protein 5	0.829	2.445
201397_at	PHGDH	phosphoglycerate dehydrogenase	1.976	3.878
201398_s_at	TRAM1	translocation associated membrane protein 1	-0.732	3.24
201399_s_at	TRAM1	translocation associated membrane protein 1	-0.907	3.001
201417_at	SOX4	SRY-box 4	1.203	2.766
201419_at	BAP1	BRCA1 associated protein 1	0.864	3.077
201422_at	IFI30///PIK3R2	IFI30, lysosomal thiol reductase///phosphoinositide-3-kinase regulatory subunit 2	-2.572	4.883
201426_s_at	VIM	vimentin	-0.98	4.518
201471_s_at	SQSTM1	sequestosome 1	-1.269	2.979
201522_x_at	SNURF///SNRPN	SNRPN upstream reading frame///small nuclear ribonucleoprotein polypeptide N	0.962	2.947
201525_at	APOD	apolipoprotein D	2.393	2.798
201535_at	UBL3	ubiquitin like 3	0.755	2.453
201543_s_at	SAR1A	secretion associated Ras related GTPase 1A	-0.836	2.598
201544_x_at	BCL2L2-PABPN1///PABPN1///BCL2L2	BCL2L2-PABPN1 readthrough///poly(A) binding protein nuclear 1///BCL2 like 2	0.633	2.482
201545_s_at	BCL2L2-PABPN1///PABPN1	BCL2L2-PABPN1 readthrough///poly(A) binding protein nuclear 1	0.831	2.793
201578_at	PODXL	podocalyxin like	1.783	2.689
201590_x_at	ANXA2	annexin A2	-0.826	2.441
201591_s_at	NISCH	nischarin	1.265	4.977
201608_s_at	PWP1	PWP1 homolog, endonuclein	-0.648	2.928
201623_s_at	DARS	aspartyl-tRNA synthetase	-1.548	7.502
201624_at	DARS	aspartyl-tRNA synthetase	-1.273	5.085
201641_at	BST2	bone marrow stromal cell antigen 2	-1.489	2.562
201642_at	IFNGR2	interferon gamma receptor 2 (interferon gamma transducer 1)	-0.988	4.807
201648_at	JAK1	Janus kinase 1	-0.654	2.411
201649_at	UBE2L6	ubiquitin conjugating enzyme E2 L6	-1.31	4.669
201666_at	TIMP1	TIMP metallopeptidase inhibitor 1	-2.209	5.439
201667_at	GJA1	gap junction protein alpha 1	-1.31	2.489
201712_s_at	RANBP2	RAN binding protein 2	0.724	3.06
201720_s_at	LAPTM5	lysosomal protein transmembrane 5	-3.073	8.357
201721_s_at	LAPTM5	lysosomal protein transmembrane 5	-2.489	7.434
201738_at	EIF1B	eukaryotic translation initiation factor 1B	0.813	3.22
201743_at	CD14	CD14 molecule	-2.781	6.868
201762_s_at	MIR7703///PSME2	microRNA 7703///proteasome activator subunit 2	-1.111	3.805
201779_s_at	RNF13	ring finger protein 13	-0.711	2.536
201780_s_at	RNF13	ring finger protein 13	-1.189	5.015
201787_at	FBLN1	fibulin 1	3.235	4.877
201798_s_at	MYOF	myoferlin	-1.857	7.778
201814_at	TBC1D5	TBC1 domain family member 5	0.711	2.517
201818_at	LPCAT1	lysophosphatidylcholine acyltransferase 1	-2.47	6.928
201819_at	SCARB1	scavenger receptor class B member 1	-2.66	5.571
201823_s_at	RNF14	ring finger protein 14	-0.874	2.359
201833_at	HDAC2	histone deacetylase 2	0.756	3.036
201839_s_at	EPCAM	epithelial cell adhesion molecule	2.44	2.578
201841_s_at	HSPB1	heat shock protein family B (small) member 1	-1.059	3.786
201847_at	LIPA	lipase A, lysosomal acid type	-1.68	7.826
201848_s_at	BNIP3	BCL2 interacting protein 3	-2.131	4.407
201849_at	BNIP3	BCL2 interacting protein 3	-1.745	5.464
201851_at	SH3GL1	SH3 domain containing GRB2 like 1, endophilin A2	-0.931	3.44
201858_s_at	SRGN	serglycin	-2.493	6.785
201859_at	SRGN	serglycin	-2.015	6.422
201860_s_at	PLAT	plasminogen activator, tissue type	1.965	3.023
201865_x_at	NR3C1	nuclear receptor subfamily 3 group C member 1	-1.007	2.939
201887_at	IL13RA1	interleukin 13 receptor subunit alpha 1	-0.688	3.271
201888_s_at	IL13RA1	interleukin 13 receptor subunit alpha 1	-0.986	3.537
201893_x_at	DCN	decorin	3.881	4.143
201903_at	UQCRC1	ubiquinol-cytochrome c reductase core protein I	1.096	4.341
201904_s_at	CTDSPL	CTD small phosphatase like	1.437	3.033
201905_s_at	CTDSPL	CTD small phosphatase like	1.421	2.507
201906_s_at	CTDSPL	CTD small phosphatase like	1.684	4.564
201908_at	DVL3	dishevelled segment polarity protein 3	0.803	2.35
201910_at	FARP1	FERM, ARH/RhoGEF and pleckstrin domain protein 1	0.855	2.492
201923_at	PRDX4	peroxiredoxin 4	-1.498	7.257
201929_s_at	PKP4	plakophilin 4	1.039	2.684
201944_at	HEXB	hexosaminidase subunit beta	-1.145	4.435
201954_at	ARPC1B	actin related protein 2/3 complex subunit 1B	-1.932	4.902
201976_s_at	MYO10	myosin X	1.312	3.671
201989_s_at	CREBL2	cAMP responsive element binding protein like 2	-0.885	3.343
202000_at	NDUFA6	NADH:ubiquinone oxidoreductase subunit A6	0.936	3.47
202006_at	PTPN12	protein tyrosine phosphatase, non-receptor type 12	-0.684	2.371
202011_at	TJP1	tight junction protein 1	0.942	2.915
202016_at	MEST	mesoderm specific transcript	2.986	2.988
202022_at	ALDOC	aldolase, fructose-bisphosphate C	-2.146	5.158
202030_at	BCKDK	branched chain ketoacid dehydrogenase kinase	-0.755	2.592
202035_s_at	SFRP1	secreted frizzled related protein 1	3.015	4.69
202036_s_at	SFRP1	secreted frizzled related protein 1	5.692	8.825
202037_s_at	SFRP1	secreted frizzled related protein 1	5.784	11.426
202074_s_at	OPTN	optineurin	-1.191	3.718
202086_at	MX1	MX dynamin like GTPase 1	-1.857	3.371
202087_s_at	CTSL	cathepsin L	-0.766	2.395
202096_s_at	TSPO	translocator protein	-1.486	5.458
202112_at	VWF	von Willebrand factor	-3.168	5.562
202121_s_at	CHMP2A	charged multivesicular body protein 2A	-0.617	2.796
202128_at	AREL1	apoptosis resistant E3 ubiquitin protein ligase 1	1.006	4.633
202136_at	ZMYND11	zinc finger MYND-type containing 11	0.629	2.768
202145_at	LY6E	lymphocyte antigen 6 complex, locus E	-1.709	2.873
202156_s_at	CELF2	CUGBP, Elav-like family member 2	-1.263	3.13
202157_s_at	CELF2	CUGBP, Elav-like family member 2	-1.175	2.367
202180_s_at	MVP	major vault protein	-1.814	5.043
202185_at	PLOD3	procollagen-lysine,2-oxoglutarate 5-dioxygenase 3	-1.149	3.681
202204_s_at	AMFR	autocrine motility factor receptor	0.918	3.594
202211_at	ARFGAP3	ADP ribosylation factor GTPase activating protein 3	-0.994	3.919
202222_s_at	DES	desmin	1.474	2.75
202234_s_at	SLC16A1	solute carrier family 16 member 1	-1.653	3.574
202235_at	SLC16A1	solute carrier family 16 member 1	-1.406	3.978
202237_at	LOC101928916///NNMT	uncharacterized LOC101928916///nicotinamide N-methyltransferase	-5.95	12.188
202238_s_at	LOC101928916///NNMT	uncharacterized LOC101928916///nicotinamide N-methyltransferase	-6.163	12.888
202269_x_at	GBP1	guanylate binding protein 1	-2.324	5.01
202270_at	GBP1	guanylate binding protein 1	-2.378	6.918
202276_at	SHFM1	split hand/foot malformation (ectrodactyly) type 1	-1.044	2.965
202279_at	C14orf2	chromosome 14 open reading frame 2	1.044	2.821
202282_at	HSD17B10	hydroxysteroid 17-beta dehydrogenase 10	0.639	2.68
202284_s_at	CDKN1A	cyclin dependent kinase inhibitor 1A	-1.453	2.446
202286_s_at	TACSTD2	tumor-associated calcium signal transducer 2	4.089	4.813
202307_s_at	TAP1	transporter 1, ATP binding cassette subfamily B member	-2.748	8.564
202336_s_at	PAM	peptidylglycine alpha-amidating monooxygenase	-0.988	2.634
202341_s_at	TRIM2	tripartite motif containing 2	2.178	5.08
202342_s_at	TRIM2	tripartite motif containing 2	2.149	5.737
202350_s_at	LOC100506558///MATN2	uncharacterized LOC100506558///matrilin 2	1.614	3.638
202352_s_at	PSMD12	proteasome 26S subunit, non-ATPase 12	-0.615	2.921
202357_s_at	CFB	complement factor B	-3.472	4.45
202375_at	SEC24D	SEC24 homolog D, COPII coat complex component	-0.855	2.362
202381_at	ADAM9	ADAM metallopeptidase domain 9	-1.683	6.485
202409_at	INS-IGF2///IGF2	INS-IGF2 readthrough///insulin like growth factor 2	4.722	7.19
202410_x_at	INS-IGF2///IGF2	INS-IGF2 readthrough///insulin like growth factor 2	4.613	6.55
202411_at	IFI27	interferon alpha inducible protein 27	-3.532	6.215
202430_s_at	PLSCR1	phospholipid scramblase 1	-1.11	2.464
202431_s_at	MYC	v-myc avian myelocytomatosis viral oncogene homolog	-1.319	2.968
202438_x_at	IDS	iduronate 2-sulfatase	-0.721	2.799
202439_s_at	IDS	iduronate 2-sulfatase	-0.909	2.712
202446_s_at	PLSCR1	phospholipid scramblase 1	-1.016	3.029
202484_s_at	MBD2	methyl-CpG binding domain protein 2	-0.724	2.571
202489_s_at	FXYD3	FXYD domain containing ion transport regulator 3	3.169	4.052
202510_s_at	TNFAIP2	TNF alpha induced protein 2	-1.155	2.857
202517_at	CRMP1	collapsin response mediator protein 1	1.48	2.57
202524_s_at	SPOCK2	sparc/osteonectin, cwcv and kazal-like domains proteoglycan (testican) 2	1.272	4.181
202525_at	PRSS8	protease, serine 8	2.63	2.607
202529_at	PRPSAP1	phosphoribosyl pyrophosphate synthetase associated protein 1	0.576	2.611
202531_at	IRF1	interferon regulatory factor 1	-1.181	2.611
202535_at	FADD	Fas associated via death domain	-0.674	2.376
202540_s_at	HMGCR	3-hydroxy-3-methylglutaryl-CoA reductase	0.889	2.96
202554_s_at	GSTM3	glutathione S-transferase mu 3	3.157	5.377
202560_s_at	CHTOP	chromatin target of PRMT1	0.724	2.89
202575_at	CRABP2	cellular retinoic acid binding protein 2	2.247	3.14
202591_s_at	SSBP1	single stranded DNA binding protein 1	-0.711	3.534
202595_s_at	LEPROTL1	leptin receptor overlapping transcript-like 1	-1.35	3.184
202619_s_at	PLOD2	procollagen-lysine,2-oxoglutarate 5-dioxygenase 2	-2.121	4.12
202620_s_at	PLOD2	procollagen-lysine,2-oxoglutarate 5-dioxygenase 2	-1.669	4.145
202625_at	LYN	LYN proto-oncogene, Src family tyrosine kinase	-1.262	4.148
202626_s_at	LYN	LYN proto-oncogene, Src family tyrosine kinase	-1.343	3.711
202628_s_at	SERPINE1	serpin family E member 1	-3.238	2.936
202637_s_at	ICAM1	intercellular adhesion molecule 1	-1.927	5.497
202638_s_at	ICAM1	intercellular adhesion molecule 1	-1.722	4.044
202643_s_at	TNFAIP3	TNF alpha induced protein 3	-1.34	3.358
202644_s_at	TNFAIP3	TNF alpha induced protein 3	-1.753	5.357
202649_x_at	RPS19	ribosomal protein S19	-0.675	2.578
202651_at	LPGAT1	lysophosphatidylglycerol acyltransferase 1	-1.456	4.774
202657_s_at	SERTAD2	SERTA domain containing 2	-0.779	2.643
202659_at	PSMB10	proteasome subunit beta 10	-2.266	7.451
202663_at	WIPF1	WAS/WASL interacting protein family member 1	-1.677	6.978
202664_at	WIPF1	WAS/WASL interacting protein family member 1	-1.526	6.783
202679_at	NPC1	NPC intracellular cholesterol transporter 1	-1.629	4.518
202681_at	MIR4271///C3orf62///USP4	microRNA 4271///chromosome 3 open reading frame 62///ubiquitin specific peptidase 4	0.528	2.588
202687_s_at	TNFSF10	tumor necrosis factor superfamily member 10	-2.18	3.065
202688_at	TNFSF10	tumor necrosis factor superfamily member 10	-1.789	2.465
202689_at	RBM15B	RNA binding motif protein 15B	0.783	2.641
202692_s_at	UBTF	upstream binding transcription factor, RNA polymerase I	0.76	3.566
202708_s_at	HIST2H2BE	histone cluster 2, H2be	1.61	4.329
202712_s_at	CKMT1A///CKMT1B	creatine kinase, mitochondrial 1A///creatine kinase, mitochondrial 1B	2.125	2.824
202718_at	IGFBP2	insulin like growth factor binding protein 2	3.579	3.351
202727_s_at	IFNGR1	interferon gamma receptor 1	-1.091	6.174
202728_s_at	LTBP1	latent transforming growth factor beta binding protein 1	2.138	2.803
202729_s_at	LTBP1	latent transforming growth factor beta binding protein 1	1.821	4.856
202733_at	LOC101927705///P4HA2	uncharacterized LOC101927705///prolyl 4-hydroxylase subunit alpha 2	-2.07	5.614
202744_at	SLC20A2	solute carrier family 20 member 2	1.058	4.09
202748_at	GBP2	guanylate binding protein 2	-2.416	7.262
202752_x_at	SLC7A8	solute carrier family 7 member 8	2.481	3.516
202771_at	PIEZO1	piezo type mechanosensitive ion channel component 1	-0.942	2.597
202780_at	OXCT1	3-oxoacid CoA-transferase 1	2.086	5.242
202793_at	LPCAT3	lysophosphatidylcholine acyltransferase 3	-1.33	2.67
202794_at	INPP1	inositol polyphosphate-1-phosphatase	-0.899	3.499
202800_at	SLC1A3	solute carrier family 1 member 3	-2.556	6.172
202801_at	PRKACA	protein kinase cAMP-activated catalytic subunit alpha	0.785	2.517
202803_s_at	ITGB2	integrin subunit beta 2	-3.515	10.019
202812_at	GAA	glucosidase alpha, acid	-0.808	2.55
202831_at	GPX2	glutathione peroxidase 2	1.983	2.512
202833_s_at	SERPINA1	serpin family A member 1	-2.733	4.17
202841_x_at	OGFR	opioid growth factor receptor	-0.873	3.512
202842_s_at	DNAJB9	DnaJ heat shock protein family (Hsp40) member B9	-1.073	3.021
202845_s_at	RALBP1	ralA binding protein 1	0.825	3.303
202855_s_at	MIR6787///SLC16A3	microRNA 6787///solute carrier family 16 member 3	-4.6	10.809
202856_s_at	MIR6787///SLC16A3	microRNA 6787///solute carrier family 16 member 3	-3.654	12.826
202863_at	SP100	SP100 nuclear antigen	-1.584	5.475
202864_s_at	SP100	SP100 nuclear antigen	-1.583	4.751
202869_at	OAS1	2'-5'-oligoadenylate synthetase 1	-2.061	4.005
202871_at	TRAF4	TNF receptor associated factor 4	1.023	3.436
202878_s_at	CD93	CD93 molecule	-1.051	2.4
202887_s_at	DDIT4	DNA damage inducible transcript 4	-1.726	6.292
202895_s_at	SIRPA	signal regulatory protein alpha	-1.073	2.353
202896_s_at	SIRPA	signal regulatory protein alpha	-1.387	4.318
202897_at	SIRPA	signal regulatory protein alpha	-1.796	5.424
202901_x_at	CTSS	cathepsin S	-3.538	9.771
202902_s_at	CTSS	cathepsin S	-3.946	9.915
202906_s_at	NBN	nibrin	-1.107	2.866
202909_at	EPM2AIP1	EPM2A interacting protein 1	0.887	2.962
202910_s_at	ADGRE5	adhesion G protein-coupled receptor E5	-1.453	3.993
202912_at	ADM	adrenomedullin	-3.219	8.551
202920_at	ANK2	ankyrin 2, neuronal	2.335	2.611
202934_at	HK2	hexokinase 2	-3.602	8.099
202953_at	C1QB	complement C1q B chain	-3.762	8.553
202957_at	HCLS1	hematopoietic cell-specific Lyn substrate 1	-2.515	7.111
202975_s_at	RHOBTB3	Rho related BTB domain containing 3	2.239	2.629
202976_s_at	RHOBTB3	Rho related BTB domain containing 3	2.644	3.056
202986_at	ARNT2	aryl hydrocarbon receptor nuclear translocator 2	2.904	2.958
202988_s_at	RGS1	regulator of G-protein signaling 1	-4.799	6.606
202989_at	RGS1	regulator of G-protein signaling 1	-2.656	2.363
202990_at	PYGL	phosphorylase, glycogen, liver	-2.04	9.602
202991_at	STARD3	StAR related lipid transfer domain containing 3	-0.998	3.315
202992_at	C7	complement component 7	4.224	3.588
202994_s_at	FBLN1	fibulin 1	3.545	6.191
202995_s_at	FBLN1	fibulin 1	3.231	7.569
202998_s_at	LOXL2	lysyl oxidase like 2	-2.014	2.482
203005_at	LTBR	lymphotoxin beta receptor	-1.283	4.381
203008_x_at	TXNDC9	thioredoxin domain containing 9	-0.636	2.689
203009_at	BCAM	basal cell adhesion molecule (Lutheran blood group)	1.267	2.985
203020_at	RABGAP1L	RAB GTPase activating protein 1 like	0.795	3.923
203024_s_at	C5orf15	chromosome 5 open reading frame 15	-0.74	2.978
203026_at	ZBTB5	zinc finger and BTB domain containing 5	0.91	2.621
203028_s_at	CYBA	cytochrome b-245 alpha chain	-1.392	3.128
203041_s_at	LAMP2	lysosomal associated membrane protein 2	-0.965	2.694
203047_at	STK10	serine/threonine kinase 10	-2.169	5.627
203057_s_at	PRDM2	PR/SET domain 2	1.026	5.116
203065_s_at	CAV1	caveolin 1	-2.427	3.673
203066_at	CHST15	carbohydrate (N-acetylgalactosamine 4-sulfate 6-O) sulfotransferase 15	-1.436	2.49
203081_at	CTNNBIP1	catenin beta interacting protein 1	1.081	3.493
203085_s_at	TGFB1	transforming growth factor beta 1	-1.978	4.002
203088_at	FBLN5	fibulin 5	3.02	3.237
203104_at	CSF1R	colony stimulating factor 1 receptor	-1.809	4.638
203115_at	FECH	ferrochelatase	1.627	5.029
203116_s_at	FECH	ferrochelatase	1.567	7.102
203131_at	PDGFRA	platelet derived growth factor receptor alpha	5.102	4.207
203132_at	RB1	RB transcriptional corepressor 1	-1.185	5.703
203140_at	BCL6	B-cell CLL/lymphoma 6	-2	5.713
203148_s_at	TRIM14	tripartite motif containing 14	-2.428	7.377
203165_s_at	SLC33A1	solute carrier family 33 member 1	-1.013	3.002
203175_at	RHOG	ras homolog family member G	-0.948	2.985
203184_at	FBN2	fibrillin 2	3.24	2.692
203185_at	RASSF2	Ras association domain family member 2	-1.542	4.962
203192_at	ABCB6	ATP binding cassette subfamily B member 6 (Langereis blood group)	-1.065	2.423
203201_at	PMM2	phosphomannomutase 2	-1.061	2.873
203219_s_at	APRT	adenine phosphoribosyltransferase	-0.738	2.354
203233_at	IL4R	interleukin 4 receptor	-1.153	4.139
203236_s_at	LGALS9	galectin 9	-1.314	3.481
203252_at	CDK2AP2	cyclin dependent kinase 2 associated protein 2	-1.258	3.309
203256_at	CDH3	cadherin 3	4.33	4.415
203264_s_at	ARHGEF9	Cdc42 guanine nucleotide exchange factor 9	0.963	3.367
203271_s_at	UNC119	unc-119 lipid binding chaperone	1.372	2.668
203317_at	PSD4	pleckstrin and Sec7 domain containing 4	-0.857	2.744
203320_at	SH2B3	SH2B adaptor protein 3	-1.432	5.535
203323_at	CAV2	caveolin 2	-2.162	5.829
203324_s_at	CAV2	caveolin 2	-2.785	8.876
203331_s_at	INPP5D	inositol polyphosphate-5-phosphatase D	-2.672	4.42
203332_s_at	INPP5D	inositol polyphosphate-5-phosphatase D	-1.32	4.474
203356_at	CAPN7	calpain 7	0.808	3.217
203357_s_at	CAPN7	calpain 7	0.824	2.578
203366_at	POLG	DNA polymerase gamma, catalytic subunit	-0.663	2.971
203386_at	TBC1D4	TBC1 domain family member 4	1.014	2.68
203387_s_at	TBC1D4	TBC1 domain family member 4	1.711	4.175
203388_at	ARRB2	arrestin beta 2	-1.197	4.481
203397_s_at	GALNT3	polypeptide N-acetylgalactosaminyltransferase 3	2.596	3.677
203401_at	PRPS2	phosphoribosyl pyrophosphate synthetase 2	1.054	2.715
203404_at	ARMCX2	armadillo repeat containing, X-linked 2	0.969	2.796
203408_s_at	SATB1	SATB homeobox 1	1.228	3.579
203409_at	DDB2	damage specific DNA binding protein 2	-2.636	7.633
203416_at	CD53	CD53 molecule	-2.047	5.751
203417_at	MFAP2	microfibrillar associated protein 2	2.848	4.009
203423_at	RBP1	retinol binding protein 1	1.841	3.661
203438_at	STC2	stanniocalcin 2	-4.899	5.93
203439_s_at	STC2	stanniocalcin 2	-2.713	7.124
203453_at	SCNN1A	sodium channel epithelial 1 alpha subunit	4.726	3.39
203470_s_at	PLEK	pleckstrin	-2.257	3.107
203471_s_at	PLEK	pleckstrin	-1.588	3.5
203472_s_at	SLCO2B1	solute carrier organic anion transporter family member 2B1	-1.971	3.235
203473_at	SLCO2B1	solute carrier organic anion transporter family member 2B1	-2.325	6.03
203484_at	SEC61G	Sec61 translocon gamma subunit	-1.008	4.46
203488_at	ADGRL1	adhesion G protein-coupled receptor L1	2.288	3.047
203490_at	ELF4	E74 like ETS transcription factor 4	-1.76	3.904
203504_s_at	ABCA1	ATP binding cassette subfamily A member 1	-1.586	5.544
203505_at	ABCA1	ATP binding cassette subfamily A member 1	-1.799	6.66
203507_at	LOC101928634///SNORA67///CD68	uncharacterized LOC101928634///small nucleolar RNA, H/ACA box 67///CD68 molecule	-2.082	4.809
203508_at	TNFRSF1B	TNF receptor superfamily member 1B	-1.499	5.699
203510_at	MET	MET proto-oncogene, receptor tyrosine kinase	-2.219	7.742
203518_at	LYST	lysosomal trafficking regulator	-0.7	2.381
203523_at	LSP1	lymphocyte-specific protein 1	-2.332	4.801
203530_s_at	STX4	syntaxin 4	-0.947	4.503
203538_at	CAMLG	calcium modulating ligand	-0.828	2.767
203547_at	CD4	CD4 molecule	-1.186	3.052
203561_at	FCGR2A	Fc fragment of IgG receptor IIa	-2.801	7.84
203567_s_at	TRIM38	tripartite motif containing 38	-1.199	3.645
203568_s_at	TRIM38	tripartite motif containing 38	-1.194	3.941
203580_s_at	SLC7A6	solute carrier family 7 member 6	0.869	3.162
203586_s_at	ARL4D	ADP ribosylation factor like GTPase 4D	1.834	3.933
203595_s_at	IFIT5	interferon induced protein with tetratricopeptide repeats 5	-0.743	2.852
203610_s_at	TRIM38	tripartite motif containing 38	-1.144	3.309
203632_s_at	GPRC5B	G protein-coupled receptor class C group 5 member B	1.676	3.103
203638_s_at	FGFR2	fibroblast growth factor receptor 2	2.025	2.462
203639_s_at	FGFR2	fibroblast growth factor receptor 2	2.433	2.767
203641_s_at	COBLL1	cordon-bleu WH2 repeat protein like 1	1.901	3.518
203642_s_at	COBLL1	cordon-bleu WH2 repeat protein like 1	1.834	3.598
203645_s_at	CD163	CD163 molecule	-2.654	5.011
203650_at	PROCR	protein C receptor	-1.094	2.838
203665_at	HMOX1	heme oxygenase 1	-2.893	6.015
203666_at	CXCL12	C-X-C motif chemokine ligand 12	1.751	2.47
203667_at	TBCA	tubulin folding cofactor A	-0.574	2.713
203675_at	NUCB2	nucleobindin 2	-1.267	4.168
203680_at	PRKAR2B	protein kinase cAMP-dependent type II regulatory subunit beta	2.523	6.461
203686_at	MPG	N-methylpurine DNA glycosylase	-0.645	2.598
203696_s_at	RFC2	replication factor C subunit 2	-0.958	3.734
203705_s_at	FZD7	frizzled class receptor 7	1.649	3.7
203706_s_at	FZD7	frizzled class receptor 7	2.05	4.997
203713_s_at	LLGL2	LLGL2, scribble cell polarity complex component	0.873	2.543
203714_s_at	TBCE	tubulin folding cofactor E	-0.856	2.411
203722_at	ALDH4A1	aldehyde dehydrogenase 4 family member A1	2.186	2.43
203723_at	ITPKB	inositol-trisphosphate 3-kinase B	1.448	4.059
203741_s_at	ADCY7	adenylate cyclase 7	-1.772	3.912
203760_s_at	SLA	Src-like-adaptor	-2.409	5.783
203761_at	SLA	Src-like-adaptor	-1.743	4.704
203767_s_at	STS	steroid sulfatase (microsomal), isozyme S	-1.081	2.64
203771_s_at	BLVRA	biliverdin reductase A	-1.096	2.84
203773_x_at	BLVRA	biliverdin reductase A	-1.433	4.346
203780_at	MPZL2	myelin protein zero like 2	-1.886	3.364
203792_x_at	PCGF2	polycomb group ring finger 2	1.035	3.15
203793_x_at	PCGF2	polycomb group ring finger 2	0.929	3.712
203795_s_at	BCL7A	BCL tumor suppressor 7A	1.58	3.338
203797_at	VSNL1	visinin like 1	2.781	4.366
203824_at	TSPAN8	tetraspanin 8	5.083	5.521
203825_at	BRD3	bromodomain containing 3	1.049	2.891
203828_s_at	IL32	interleukin 32	-3.049	4.579
203833_s_at	TGOLN2	trans-golgi network protein 2	-0.793	2.471
203834_s_at	TGOLN2	trans-golgi network protein 2	-0.741	2.811
203843_at	RPS6KA3	ribosomal protein S6 kinase A3	-0.848	2.959
203857_s_at	MIR7110///PDIA5	microRNA 7110///protein disulfide isomerase family A member 5	-1.707	3.85
203859_s_at	PALM	paralemmin	1.602	2.841
203868_s_at	VCAM1	vascular cell adhesion molecule 1	-2.192	3.257
203870_at	USP46	ubiquitin specific peptidase 46	1.239	4.236
203874_s_at	SMARCA1	SWI/SNF related, matrix associated, actin dependent regulator of chromatin, subfamily a, member 1	0.955	2.841
203879_at	PIK3CD	phosphatidylinositol-4,5-bisphosphate 3-kinase catalytic subunit delta	-1.192	3.311
203911_at	RAP1GAP	RAP1 GTPase activating protein	1.908	2.614
203913_s_at	HPGD	hydroxyprostaglandin dehydrogenase 15-(NAD)	3.221	3.387
203914_x_at	HPGD	hydroxyprostaglandin dehydrogenase 15-(NAD)	3.285	4.758
203915_at	CXCL9	C-X-C motif chemokine ligand 9	-4.68	6.359
203922_s_at	CYBB	cytochrome b-245 beta chain	-2.246	4.516
203923_s_at	CYBB	cytochrome b-245 beta chain	-2.077	5.59
203925_at	GCLM	glutamate-cysteine ligase modifier subunit	-1.336	3.64
203927_at	NFKBIE	NFKB inhibitor epsilon	-1.451	5.558
203932_at	HLA-DMB	major histocompatibility complex, class II, DM beta	-1.946	5.353
203959_s_at	ZBTB40	zinc finger and BTB domain containing 40	0.787	2.396
203964_at	NMI	N-myc and STAT interactor	-1.657	7.395
203973_s_at	CEBPD	CCAAT/enhancer binding protein delta	-1.135	2.361
203984_s_at	CASP9	caspase 9	0.629	3.1
203985_at	ZNF212	zinc finger protein 212	0.549	2.585
203986_at	FAM47E-STBD1///FAM47E///STBD1	FAM47E-STBD1 readthrough///family with sequence similarity 47 member E///starch binding domain 1	-1.557	5.202
203999_at	SYT1	synaptotagmin 1	3.091	3.871
204006_s_at	FCGR3B///FCGR3A	Fc fragment of IgG receptor IIIb///Fc fragment of IgG receptor IIIa	-5.099	9.225
204007_at	FCGR3B	Fc fragment of IgG receptor IIIb	-2.132	2.842
204011_at	SPRY2	sprouty RTK signaling antagonist 2	1.408	3.026
204014_at	DUSP4	dual specificity phosphatase 4	-2.437	3.357
204016_at	LARS2	leucyl-tRNA synthetase 2, mitochondrial	0.701	2.7
204018_x_at	HBA2///HBA1	hemoglobin subunit alpha 2///hemoglobin subunit alpha 1	2.826	4.241
204037_at	LPAR1	lysophosphatidic acid receptor 1	1.343	2.809
204038_s_at	LPAR1	lysophosphatidic acid receptor 1	1.432	2.617
204040_at	RNF144A	ring finger protein 144A	2.201	3.554
204042_at	WASF3	WAS protein family member 3	2.472	6.77
204057_at	IRF8	interferon regulatory factor 8	-1.491	5.984
204058_at	ME1	malic enzyme 1	-1.835	3.144
204067_at	SUOX	sulfite oxidase	0.98	2.995
204069_at	MEIS1	Meis homeobox 1	2.035	3.003
204070_at	RARRES3	retinoic acid receptor responder 3	-2.439	4.219
204099_at	SMARCD3	SWI/SNF related, matrix associated, actin dependent regulator of chromatin, subfamily d, member 3	1.39	2.851
204103_at	CCL4	C-C motif chemokine ligand 4	-2.387	4.151
204118_at	CD48	CD48 molecule	-2.614	6.854
204122_at	TYROBP	TYRO protein tyrosine kinase binding protein	-3.03	9.587
204129_at	BCL9	B-cell CLL/lymphoma 9	1.194	3.321
204130_at	HSD11B2	hydroxysteroid 11-beta dehydrogenase 2	3.814	3.046
204139_x_at	MZF1	myeloid zinc finger 1	0.745	2.345
204141_at	TUBB2A	tubulin beta 2A class IIa	1.604	2.343
204150_at	STAB1	stabilin 1	-1.397	3.105
204154_at	CDO1	cysteine dioxygenase type 1	2.461	3.379
204155_s_at	SIK3	SIK family kinase 3	0.873	3.026
204166_at	SBNO2	strawberry notch homolog 2	-2.584	4.456
204174_at	ALOX5AP	arachidonate 5-lipoxygenase activating protein	-2.212	3.703
204176_at	KLHL20	kelch like family member 20	-0.816	2.681
204183_s_at	GRK3	G protein-coupled receptor kinase 3	-1.447	3.881
204187_at	GMPR	guanosine monophosphate reductase	2.011	4.156
204192_at	CD37	CD37 molecule	-3.094	6.946
204197_s_at	RUNX3	runt related transcription factor 3	-1.836	3.786
204198_s_at	RUNX3	runt related transcription factor 3	-3.199	6.735
204199_at	RALGPS1	Ral GEF with PH domain and SH3 binding motif 1	3.171	5.533
204201_s_at	PTPN13	protein tyrosine phosphatase, non-receptor type 13	1.899	4.703
204204_at	SLC31A2	solute carrier family 31 member 2	-1.452	3.475
204205_at	APOBEC3G	apolipoprotein B mRNA editing enzyme catalytic subunit 3G	-2.647	6.8
204215_at	TMEM243	transmembrane protein 243	-1.014	3.033
204220_at	GMFG	glia maturation factor gamma	-1.646	5.028
204221_x_at	GLIPR1	GLI pathogenesis related 1	-1.697	2.998
204222_s_at	GLIPR1	GLI pathogenesis related 1	-1.947	4.809
204225_at	HDAC4	histone deacetylase 4	0.773	2.711
204232_at	FCER1G	Fc fragment of IgE receptor Ig	-2.291	6.618
204236_at	FLI1	Fli-1 proto-oncogene, ETS transcription factor	-1.193	2.587
204239_s_at	NNAT	neuronatin	2.562	3.212
204245_s_at	RPP14	ribonuclease P/MRP subunit p14	0.861	3.45
204260_at	CHGB	chromogranin B	3.526	5.039
204265_s_at	GPSM3	G-protein signaling modulator 3	-1.395	3.04
204268_at	S100A2	S100 calcium binding protein A2	2.621	2.759
204279_at	PSMB9	proteasome subunit beta 9	-3.35	9.227
204281_at	TEAD4	TEA domain transcription factor 4	-1.981	4.612
204287_at	SYNGR1	synaptogyrin 1	1.169	2.449
204290_s_at	ALDH6A1	aldehyde dehydrogenase 6 family member A1	2.519	3.425
204294_at	AMT	aminomethyltransferase	1.68	3.371
204298_s_at	LOX	lysyl oxidase	-3.089	4.552
204306_s_at	CD151	CD151 molecule (Raph blood group)	-1.243	5.725
204311_at	ATP1B2	ATPase Na+/K+ transporting subunit beta 2	1.727	3.069
204319_s_at	RGS10	regulator of G-protein signaling 10	-1.136	2.557
204343_at	ABCA3	ATP binding cassette subfamily A member 3	-1.181	2.48
204355_at	DHX30	DEAH-box helicase 30	0.917	4.662
204356_at	LIMK1	LIM domain kinase 1	1.143	2.768
204358_s_at	LOC100506718///FLRT2	uncharacterized LOC100506718///fibronectin leucine rich transmembrane protein 2	2.18	3.974
204359_at	LOC100506718///FLRT2	uncharacterized LOC100506718///fibronectin leucine rich transmembrane protein 2	3.581	4.505
204365_s_at	REEP1	receptor accessory protein 1	0.946	2.342
204393_s_at	ACPP	acid phosphatase, prostate	4.756	8.624
204400_at	EFS	embryonal Fyn-associated substrate	2.849	3.715
204412_s_at	NEFH	neurofilament heavy polypeptide	2.735	3.508
204413_at	TRAF2	TNF receptor associated factor 2	-1.791	2.684
204414_at	LARGE1	LARGE xylosyl- and glucuronyltransferase 1	2.677	3.826
204416_x_at	APOC1	apolipoprotein C1	-5.623	10.008
204419_x_at	HBG2///HBG1	hemoglobin subunit gamma 2///hemoglobin subunit gamma 1	4.076	4.569
204424_s_at	LMO3	LIM domain only 3	3.02	4.652
204429_s_at	SLC2A5	solute carrier family 2 member 5	-2.425	3.865
204430_s_at	SLC2A5	solute carrier family 2 member 5	-3.475	4.216
204431_at	TLE2	transducin like enhancer of split 2	2.075	2.586
204436_at	PLEKHO2	pleckstrin homology domain containing O2	-0.803	3.556
204439_at	IFI44L	interferon induced protein 44 like	-1.815	2.781
204442_x_at	LTBP4	latent transforming growth factor beta binding protein 4	3.064	3.877
204446_s_at	ALOX5	arachidonate 5-lipoxygenase	-3.341	6.063
204447_at	LZTS3	leucine zipper tumor suppressor family member 3	1.839	3.126
204450_x_at	APOA1	apolipoprotein A1	2.577	3.95
204454_at	LDOC1	leucine zipper down-regulated in cancer 1	1.147	2.76
204456_s_at	GAS1	growth arrest specific 1	2.046	2.388
204457_s_at	GAS1	growth arrest specific 1	3.489	8.642
204467_s_at	SNCA	synuclein alpha	1.598	2.693
204481_at	BRPF1	bromodomain and PHD finger containing 1	0.67	2.848
204490_s_at	CD44	CD44 molecule (Indian blood group)	-1.927	2.438
204493_at	BID	BH3 interacting domain death agonist	-1.135	3.958
204502_at	SAMHD1	SAM and HD domain containing deoxynucleoside triphosphate triphosphohydrolase 1	-1.915	5.627
204503_at	EVPL	envoplakin	1.599	2.97
204527_at	MYO5A	myosin VA	-1.029	2.587
204530_s_at	TOX	thymocyte selection associated high mobility group box	1.977	2.442
204533_at	CXCL10	C-X-C motif chemokine ligand 10	-3.367	4.436
204537_s_at	MIR452///MIR224///GABRE	microRNA 452///microRNA 224///gamma-aminobutyric acid type A receptor epsilon subunit	-1.746	2.348
204542_at	ST6GALNAC2	ST6 N-acetylgalactosaminide alpha-2,6-sialyltransferase 2	1.625	2.8
204567_s_at	ABCG1	ATP binding cassette subfamily G member 1	-1.975	5.243
204572_s_at	PIN4	peptidylprolyl cis/trans isomerase, NIMA-interacting 4	0.982	4.149
204573_at	CROT	carnitine O-octanoyltransferase	1.075	3.859
204584_at	L1CAM	L1 cell adhesion molecule	4.278	3.9
204591_at	CHL1	cell adhesion molecule L1 like	4.227	5.205
204600_at	EPHB3	EPH receptor B3	1.682	4.215
204639_at	ADA	adenosine deaminase	-1.683	3.651
204653_at	TFAP2A	transcription factor AP-2 alpha	4.398	4.541
204654_s_at	TFAP2A	transcription factor AP-2 alpha	3.243	4.361
204655_at	CCL5	C-C motif chemokine ligand 5	-3.068	4.971
204661_at	CD52	CD52 molecule	-2.625	5.187
204670_x_at	LOC100996809///HLA-DRB4///HLA-DRB1	HLA class II histocompatibility antigen, DRB1-10 beta chain-like///major histocompatibility complex, class II, DR beta 4///major histocompatibility complex, class II, DR beta 1	-2.537	5.898
204674_at	LRMP	lymphoid restricted membrane protein	-1.732	2.73
204686_at	IRS1	insulin receptor substrate 1	1.299	3.482
204687_at	PARM1	prostate androgen-regulated mucin-like protein 1	1.183	2.426
204694_at	AFP	alpha fetoprotein	2.773	2.903
204695_at	CDC25A	cell division cycle 25A	2.379	4.228
204697_s_at	CHGA	chromogranin A	1.831	2.662
204698_at	ISG20	interferon stimulated exonuclease gene 20	-5.67	13.229
204704_s_at	ALDOB	aldolase, fructose-bisphosphate B	4.826	2.89
204705_x_at	ALDOB	aldolase, fructose-bisphosphate B	5.711	2.808
204712_at	WIF1	WNT inhibitory factor 1	3.75	5.121
204717_s_at	SLC29A2	solute carrier family 29 member 2	3.811	4.851
204725_s_at	NCK1	NCK adaptor protein 1	-1.019	3.334
204731_at	TGFBR3	transforming growth factor beta receptor 3	1.853	3.516
204733_at	KLK6	kallikrein related peptidase 6	2.984	4.261
204735_at	PDE4A	phosphodiesterase 4A	-1.274	3.169
204740_at	CNKSR1	connector enhancer of kinase suppressor of Ras 1	2.095	3.674
204742_s_at	PDS5B	PDS5 cohesin associated factor B	1.078	2.495
204747_at	IFIT3	interferon induced protein with tetratricopeptide repeats 3	-1.364	3.213
204773_at	IL11RA	interleukin 11 receptor subunit alpha	1.826	3.408
204774_at	EVI2A	ecotropic viral integration site 2A	-3.159	8.3
204777_s_at	MAL	mal, T-cell differentiation protein	4.734	4.872
204780_s_at	FAS	Fas cell surface death receptor	-1.865	6.326
204781_s_at	FAS	Fas cell surface death receptor	-2.462	7.509
204785_x_at	IFNAR2	interferon alpha and beta receptor subunit 2	-1.281	5.173
204786_s_at	IFNAR2	interferon alpha and beta receptor subunit 2	-1.428	3.2
204787_at	VSIG4	V-set and immunoglobulin domain containing 4	-1.994	2.801
204802_at	RRAD	RRAD, Ras related glycolysis inhibitor and calcium channel regulator	-2.646	2.393
204805_s_at	H1FX	H1 histone family member X	0.976	2.463
204806_x_at	HLA-F	major histocompatibility complex, class I, F	-2.912	9.612
204811_s_at	CACNA2D2	calcium voltage-gated channel auxiliary subunit alpha2delta 2	1.585	2.445
204813_at	MAPK10	mitogen-activated protein kinase 10	1.364	4.765
204820_s_at	BTN3A2///BTN3A3	butyrophilin subfamily 3 member A2///butyrophilin subfamily 3 member A3	-1.95	9.253
204821_at	BTN3A3	butyrophilin subfamily 3 member A3	-1.796	7.372
204846_at	CP	ceruloplasmin (ferroxidase)	-5.115	4.196
204848_x_at	HBG2///HBG1	hemoglobin subunit gamma 2///hemoglobin subunit gamma 1	4.439	4.552
204850_s_at	DCX	doublecortin	2.435	2.89
204858_s_at	TYMP	thymidine phosphorylase	-3.851	9.688
204862_s_at	NME3	NME/NM23 nucleoside diphosphate kinase 3	-0.91	3.58
204872_at	TLE4	transducin like enhancer of split 4	1.556	3.809
204881_s_at	UGCG	UDP-glucose ceramide glucosyltransferase	-0.852	2.415
204882_at	ARHGAP25	Rho GTPase activating protein 25	-2.229	7.048
204890_s_at	LCK	LCK proto-oncogene, Src family tyrosine kinase	-2.301	5.108
204891_s_at	LCK	LCK proto-oncogene, Src family tyrosine kinase	-1.716	2.656
204899_s_at	SAP30	Sin3A associated protein 30	-2.305	7.182
204900_x_at	SAP30	Sin3A associated protein 30	-2.557	11.358
204908_s_at	MIR8085///BCL3	microRNA 8085///B-cell CLL/lymphoma 3	-1.153	2.706
204912_at	IL10RA	interleukin 10 receptor subunit alpha	-2.431	8.001
204923_at	SASH3	SAM and SH3 domain containing 3	-1.538	5.021
204924_at	TLR2	toll like receptor 2	-2.817	4.973
204931_at	TCF21	transcription factor 21	5.459	6.168
204942_s_at	ALDH3B2	aldehyde dehydrogenase 3 family member B2	2.028	2.734
204949_at	ICAM3	intercellular adhesion molecule 3	-1.029	2.409
204951_at	RHOH	ras homolog family member H	-4.06	8.622
204959_at	MNDA	myeloid cell nuclear differentiation antigen	-2.69	6.965
204961_s_at	NCF1C///NCF1B///NCF1	neutrophil cytosolic factor 1C pseudogene///neutrophil cytosolic factor 1B pseudogene///neutrophil cytosolic factor 1	-3.283	5.33
204963_at	SSPN	sarcospan	-1.66	3.952
204964_s_at	SSPN	sarcospan	-1.759	4.731
204967_at	SHROOM2	shroom family member 2	1.442	2.625
204971_at	CSTA	cystatin A	-3.005	6.164
204972_at	OAS2	2'-5'-oligoadenylate synthetase 2	-1.827	3.992
204982_at	GIT2	GIT ArfGAP 2	-3.375	8.636
204992_s_at	PFN2	profilin 2	1.572	3.028
205015_s_at	TGFA	transforming growth factor alpha	-2.461	2.71
205016_at	TGFA	transforming growth factor alpha	-1.747	2.796
205021_s_at	FOXN3	forkhead box N3	-0.954	2.606
205029_s_at	FABP7	fatty acid binding protein 7	-6.22	2.48
205031_at	EFNB3	ephrin B3	2.821	4.505
205034_at	CCNE2	cyclin E2	-2.031	2.46
205038_at	IKZF1	IKAROS family zinc finger 1	-1.437	3.146
205039_s_at	IKZF1	IKAROS family zinc finger 1	-1.982	3.665
205044_at	GABRP	gamma-aminobutyric acid type A receptor pi subunit	2.441	2.779
205056_s_at	GPR162	G protein-coupled receptor 162	1.353	2.402
205058_at	SLC26A1	solute carrier family 26 member 1	1.31	4.066
205068_s_at	ARHGAP26	Rho GTPase activating protein 26	-0.909	3.479
205072_s_at	XRCC4	X-ray repair cross complementing 4	-0.735	2.897
205073_at	CYP2J2	cytochrome P450 family 2 subfamily J member 2	-4.572	3.603
205080_at	RARB	retinoic acid receptor beta	1.552	3.32
205091_x_at	RECQL	RecQ like helicase	-1.151	3.483
205098_at	CCR1	C-C motif chemokine receptor 1	-1.723	3.246
205101_at	CIITA	class II major histocompatibility complex transactivator	-1.391	2.445
205102_at	TMPRSS2	transmembrane protease, serine 2	2.914	4.043
205106_at	CMC4///MTCP1	C-X9-C motif containing 4///mature T-cell proliferation 1	-2.776	4.685
205111_s_at	PLCE1	phospholipase C epsilon 1	2.127	4.779
205112_at	PLCE1	phospholipase C epsilon 1	1.832	3.625
205116_at	LAMA2	laminin subunit alpha 2	2.019	4.109
205117_at	FGF1	fibroblast growth factor 1	4.446	5.682
205119_s_at	FPR1	formyl peptide receptor 1	-1.921	2.769
205129_at	NPM3	nucleophosmin/nucleoplasmin 3	0.935	2.569
205139_s_at	UST	uronyl 2-sulfotransferase	1.757	2.912
205151_s_at	TRIL	TLR4 interactor with leucine rich repeats	1.764	3.895
205153_s_at	CD40	CD40 molecule	-2.756	6.005
205154_at	LRRN2	leucine rich repeat neuronal 2	2.694	3.182
205155_s_at	SPTBN2	spectrin beta, non-erythrocytic 2	2.737	3.28
205159_at	CSF2RB	colony stimulating factor 2 receptor beta common subunit	-1.903	5.481
205164_at	GCAT	glycine C-acetyltransferase	2.422	2.841
205173_x_at	CD58	CD58 molecule	-1.206	3.353
205177_at	TNNI1	troponin I1, slow skeletal type	3.94	10.433
205180_s_at	ADAM8	ADAM metallopeptidase domain 8	-2.386	4.048
205191_at	RP2	retinitis pigmentosa 2 (X-linked recessive)	-1.029	3.15
205199_at	CA9	carbonic anhydrase 9	-4.917	5.988
205205_at	RELB	RELB proto-oncogene, NF-kB subunit	-1.038	3.175
205210_at	TGFBRAP1	transforming growth factor beta receptor associated protein 1	-1.89	3.22
205217_at	TIMM8A	translocase of inner mitochondrial membrane 8 homolog A (yeast)	0.801	2.407
205231_s_at	EPM2A	epilepsy, progressive myoclonus type 2A, Lafora disease (laforin)	1.032	2.421
205241_at	SCO2	SCO2 cytochrome c oxidase assembly protein	-1.382	5.254
205243_at	SLC13A3	solute carrier family 13 member 3	4.229	2.957
205244_s_at	SLC13A3	solute carrier family 13 member 3	4.534	2.635
205257_s_at	AMPH	amphiphysin	3.39	4.589
205258_at	INHBB	inhibin beta B subunit	-3.991	6.164
205259_at	NR3C2	nuclear receptor subfamily 3 group C member 2	2.559	2.353
205269_at	LCP2	lymphocyte cytosolic protein 2	-3.278	9.221
205270_s_at	LCP2	lymphocyte cytosolic protein 2	-2.183	5.666
205279_s_at	GLRB	glycine receptor beta	1.848	2.902
205280_at	GLRB	glycine receptor beta	3.435	2.461
205285_s_at	FYB	FYN binding protein	-2.527	3.75
205291_at	IL2RB	interleukin 2 receptor subunit beta	-2.455	5.676
205298_s_at	BTN2A2	butyrophilin subfamily 2 member A2	-0.915	4.088
205299_s_at	BTN2A2	butyrophilin subfamily 2 member A2	-1.137	3.864
205312_at	SPI1	Spi-1 proto-oncogene	-1.669	2.755
205316_at	SLC15A2	solute carrier family 15 member 2	2.318	3.865
205319_at	PSCA	prostate stem cell antigen	2.677	3.105
205325_at	PHYHIP	phytanoyl-CoA 2-hydroxylase interacting protein	2.828	3.834
205331_s_at	REEP2	receptor accessory protein 2	2.404	4.058
205336_at	PVALB	parvalbumin	5.524	4.88
205349_at	GNA15	G protein subunit alpha 15	-1.748	4.198
205350_at	CRABP1	cellular retinoic acid binding protein 1	3.715	5.91
205356_at	USP13	ubiquitin specific peptidase 13 (isopeptidase T-3)	0.839	2.416
205358_at	GRIA2	glutamate ionotropic receptor AMPA type subunit 2	3.677	5.279
205366_s_at	HOXB6	homeobox B6	2.236	4.327
205372_at	PLAG1	PLAG1 zinc finger	2.47	3.26
205397_x_at	SMAD3	SMAD family member 3	-1.858	2.821
205413_at	MPPED2	metallophosphoesterase domain containing 2	3.727	5.048
205417_s_at	DAG1	dystroglycan 1	1.033	3.962
205419_at	GPR183	G protein-coupled receptor 183	-2.595	6.886
205429_s_at	MPP6	membrane palmitoylated protein 6	-1.341	3.895
205430_at	BMP5	bone morphogenetic protein 5	3.164	3.22
205443_at	SNAPC1	small nuclear RNA activating complex polypeptide 1	-0.898	2.515
205452_at	PIGB	phosphatidylinositol glycan anchor biosynthesis class B	-0.772	2.528
205462_s_at	HPCAL1	hippocalcin like 1	-2.27	5.502
205464_at	SCNN1B	sodium channel epithelial 1 beta subunit	4.42	5.193
205471_s_at	DACH1	dachshund family transcription factor 1	3.296	5.708
205472_s_at	DACH1	dachshund family transcription factor 1	3.704	3.871
205473_at	ATP6V1B1	ATPase H+ transporting V1 subunit B1	5.169	8.47
205474_at	CRLF3	cytokine receptor like factor 3	-1.167	5.184
205476_at	CCL20	C-C motif chemokine ligand 20	-6.459	4.474
205483_s_at	ISG15	ISG15 ubiquitin-like modifier	-2.208	5.516
205487_s_at	VGLL1	vestigial like family member 1	2.677	4.803
205488_at	GZMA	granzyme A	-3.209	6.548
205495_s_at	GNLY	granulysin	-3.559	6.307
205500_at	C5	complement component 5	1.367	3.144
205504_at	BTK	Bruton tyrosine kinase	-2.14	4.712
205510_s_at	FLJ10038	uncharacterized protein FLJ10038	1.059	3.021
205522_at	HOXD4	homeobox D4	1.884	3.914
205528_s_at	RUNX1T1	RUNX1 translocation partner 1	1.864	2.703
205529_s_at	RUNX1T1	RUNX1 translocation partner 1	2.556	2.803
205531_s_at	GLS2	glutaminase 2	1.844	3.136
205532_s_at	CDH6	cadherin 6	-2.428	2.903
205549_at	PCP4	Purkinje cell protein 4	6.231	7.754
205552_s_at	OAS1	2'-5'-oligoadenylate synthetase 1	-1.952	4.536
205560_at	PCSK5	proprotein convertase subtilisin/kexin type 5	-1.743	3.458
205566_at	ABHD2	abhydrolase domain containing 2	-1.105	2.439
205568_at	AQP9	aquaporin 9	-3.655	3.352
205572_at	ANGPT2	angiopoietin 2	-2.025	2.642
205573_s_at	SNX7	sorting nexin 7	-0.759	2.863
205574_x_at	BMP1	bone morphogenetic protein 1	-1.551	2.615
205592_at	SLC4A1	solute carrier family 4 member 1 (Diego blood group)	5.621	10.153
205600_x_at	HOXB5	homeobox B5	1.783	5.209
205601_s_at	HOXB5	homeobox B5	1.943	6.068
205604_at	HOXD9	homeobox D9	1.416	3.704
205608_s_at	ANGPT1	angiopoietin 1	1.931	2.596
205609_at	ANGPT1	angiopoietin 1	1.972	3.384
205611_at	TNFSF12-TNFSF13///TNFSF12	TNFSF12-TNFSF13 readthrough///tumor necrosis factor superfamily member 12	-1.154	2.719
205614_x_at	MST1	macrophage stimulating 1	2.094	3.534
205617_at	PRRG2	proline rich and Gla domain 2	1.747	3.376
205618_at	PRRG1	proline rich and Gla domain 1	0.748	2.677
205625_s_at	CALB1	calbindin 1	8.68	11.829
205626_s_at	CALB1	calbindin 1	8.176	11.496
205634_x_at	ZDHHC24	zinc finger DHHC-type containing 24	-0.997	3.599
205637_s_at	SH3GL3	SH3 domain containing GRB2 like 3, endophilin A3	2.355	2.984
205638_at	ADGRB3	adhesion G protein-coupled receptor B3	3.087	3.853
205639_at	AOAH	acyloxyacyl hydrolase	-1.929	4.656
205640_at	ALDH3B1	aldehyde dehydrogenase 3 family member B1	-2.476	4.066
205641_s_at	TRADD	TNFRSF1A associated via death domain	-1.122	3.97
205668_at	LY75	lymphocyte antigen 75	-1.395	2.482
205671_s_at	HLA-DOB	major histocompatibility complex, class II, DO beta	-2.114	2.934
205681_at	BCL2A1	BCL2 related protein A1	-3.657	5.808
205685_at	CD86	CD86 molecule	-1.678	4.575
205686_s_at	CD86	CD86 molecule	-3.898	9.842
205690_s_at	BUD31	BUD31 homolog	-0.721	2.622
205691_at	SYNGR3	synaptogyrin 3	2.826	3.442
205692_s_at	CD38	CD38 molecule	-2.793	2.648
205694_at	TYRP1	tyrosinase related protein 1	4.881	4.536
205695_at	SDS	serine dehydratase	-1.898	3.032
205704_s_at	ATP6V0A2	ATPase H+ transporting V0 subunit a2	-0.604	2.383
205712_at	PTPRD	protein tyrosine phosphatase, receptor type D	2.709	3.523
205718_at	ITGB7	integrin subunit beta 7	-1.801	2.866
205726_at	DIAPH2	diaphanous related formin 2	-1.418	3.011
205729_at	OSMR	oncostatin M receptor	-1.945	3.114
205736_at	PGAM2	phosphoglycerate mutase 2	3.265	4.503
205744_at	DOC2A	double C2 domain alpha	-1.872	2.426
205751_at	SH3GL2	SH3 domain containing GRB2 like 2, endophilin A1	5.359	6.367
205752_s_at	GSTM5	glutathione S-transferase mu 5	1.433	4.775
205756_s_at	F8	coagulation factor VIII	-1.415	2.817
205758_at	CD8A	CD8a molecule	-3.818	5.163
205760_s_at	OGG1	8-oxoguanine DNA glycosylase	1.477	5.171
205777_at	DUSP9	dual specificity phosphatase 9	4.5	8.379
205785_at	ITGAM	integrin subunit alpha M	1.489	2.468
205786_s_at	ITGAM	integrin subunit alpha M	-1.702	5.213
205789_at	CD1D	CD1d molecule	-1.95	4.655
205796_at	TCP11L1	t-complex 11 like 1	-1.9	4.813
205798_at	IL7R	interleukin 7 receptor	-2.526	3.246
205804_s_at	TRAF3IP3	TRAF3 interacting protein 3	-2.541	3.759
205812_s_at	TMED9	transmembrane p24 trafficking protein 9	-0.869	2.88
205821_at	KLRC4-KLRK1///KLRK1	KLRC4-KLRK1 readthrough///killer cell lectin like receptor K1	-2.249	4.668
205831_at	CD2	CD2 molecule	-3.507	6.042
205833_s_at	PART1	prostate androgen-regulated transcript 1 (non-protein coding)	2.01	2.348
205835_s_at	YTHDC2	YTH domain containing 2	-1.439	3.423
205845_at	CACNA1H	calcium voltage-gated channel subunit alpha1 H	1.612	2.694
205847_at	PRSS22	protease, serine 22	0.931	2.549
205848_at	GAS2	growth arrest specific 2	2.866	2.942
205859_at	LY86	lymphocyte antigen 86	-1.852	7.367
205884_at	ITGA4	integrin subunit alpha 4	-1.515	3.053
205890_s_at	UBD///GABBR1	ubiquitin D///gamma-aminobutyric acid type B receptor subunit 1	-4.328	4.522
205891_at	ADORA2B	adenosine A2b receptor	-1.591	2.78
205892_s_at	FABP1	fatty acid binding protein 1	5.421	4.431
205893_at	NLGN1	neuroligin 1	-2.549	2.954
205898_at	CX3CR1	C-X3-C motif chemokine receptor 1	-2.229	2.703
205904_at	MICA	MHC class I polypeptide-related sequence A	-0.952	2.86
205907_s_at	OMD	osteomodulin	2.629	2.993
205910_s_at	CEL	carboxyl ester lipase	5.475	9.514
205911_at	PTH1R	parathyroid hormone 1 receptor	3.342	8.385
205919_at	HBE1	hemoglobin subunit epsilon 1	3.714	5.533
205922_at	VNN2	vanin 2	-3.376	5.258
205924_at	RAB3B	RAB3B, member RAS oncogene family	2.228	2.465
205933_at	SETBP1	SET binding protein 1	1.713	3.238
205934_at	PLCL1	phospholipase C like 1	2.641	4.195
205937_at	CGREF1	cell growth regulator with EF-hand domain 1	-2.365	2.946
205938_at	PPM1E	protein phosphatase, Mg2+/Mn2+ dependent 1E	3.16	3.526
205945_at	IL6R	interleukin 6 receptor	-1.43	4.021
205952_at	KCNK3	potassium two pore domain channel subfamily K member 3	-2.91	2.869
205965_at	BATF	basic leucine zipper ATF-like transcription factor	-1.821	3.088
205972_at	SLC38A3	solute carrier family 38 member 3	1.577	3.078
205975_s_at	HOXD1	homeobox D1	1.471	2.672
205977_s_at	EPHA1	EPH receptor A1	1.811	3.518
205983_at	DPEP1	dipeptidase 1 (renal)	4.058	3.737
205984_at	CRHBP	corticotropin releasing hormone binding protein	4.097	4.017
205985_x_at	CLCNKB	chloride voltage-gated channel Kb	6.42	11.851
205987_at	CD1C	CD1c molecule	-2.325	3.082
205988_at	CD84	CD84 molecule	-2.33	6.301
205992_s_at	IL15	interleukin 15	-2.126	4.287
205993_s_at	TBX2	T-box 2	1.023	2.366
205997_at	ADAM28	ADAM metallopeptidase domain 28	-3.402	7.377
206001_at	NPY	neuropeptide Y	2.952	3.887
206006_s_at	CEP162	centrosomal protein 162	1.244	4.791
206011_at	CASP1	caspase 1	-2.717	8.543
206025_s_at	TNFAIP6	TNF alpha induced protein 6	-5.928	7.714
206026_s_at	TNFAIP6	TNF alpha induced protein 6	-4.815	6.286
206034_at	SERPINB8	serpin family B member 8	-1.434	3.086
206042_x_at	SNURF///SNRPN	SNRPN upstream reading frame///small nuclear ribonucleoprotein polypeptide N	0.987	2.658
206043_s_at	ATP2C2	ATPase secretory pathway Ca2+ transporting 2	1.668	2.592
206048_at	OVOL2	ovo like zinc finger 2	2.458	3.093
206054_at	KNG1	kininogen 1	9.537	14.816
206059_at	ZNF91	zinc finger protein 91	1.116	3.039
206060_s_at	PTPN22	protein tyrosine phosphatase, non-receptor type 22	-2.901	7.068
206082_at	HCP5	HLA complex P5 (non-protein coding)	-3.167	6.43
206087_x_at	HFE	hemochromatosis	-1.158	3.145
206089_at	NELL1	neural EGFL like 1	4.715	5.059
206122_at	SOX15	SRY-box 15	2.092	4.54
206128_at	ADRA2C	adrenoceptor alpha 2C	1.142	2.434
206133_at	XAF1	XIAP associated factor 1	-2.052	3.338
206134_at	ADAMDEC1	ADAM like decysin 1	-3.762	3.714
206150_at	CD27	CD27 molecule	-2.654	3.694
206171_at	ADORA3	adenosine A3 receptor	-2.571	7.198
206176_at	BMP6	bone morphogenetic protein 6	1.699	3.214
206191_at	ENTPD3	ectonucleoside triphosphate diphosphohydrolase 3	2.712	2.888
206194_at	HOXC4	homeobox C4	1.251	4.64
206204_at	GRB14	growth factor receptor bound protein 14	1.992	2.635
206206_at	CD180	CD180 molecule	-1.731	3.157
206214_at	PLA2G7	phospholipase A2 group VII	-3.063	3.553
206219_s_at	VAV1	vav guanine nucleotide exchange factor 1	-2.758	7.45
206226_at	HRG	histidine rich glycoprotein	4.67	6.004
206227_at	CILP	cartilage intermediate layer protein	1.661	2.489
206230_at	LHX1	LIM homeobox 1	3.631	5.244
206247_at	MICB	MHC class I polypeptide-related sequence B	-1.937	5.002
206254_at	EGF	epidermal growth factor	3.887	3.259
206262_at	ADH1C	alcohol dehydrogenase 1C (class I), gamma polypeptide	5.62	8.85
206271_at	TLR3	toll like receptor 3	-2.974	4.646
206286_s_at	TDGF1P3///TDGF1	teratocarcinoma-derived growth factor 1 pseudogene 3///teratocarcinoma-derived growth factor 1	3.981	2.9
206290_s_at	RGS7	regulator of G-protein signaling 7	3.601	2.367
206291_at	NTS	neurotensin	2.621	2.436
206295_at	IL18	interleukin 18	-1.324	2.46
206296_x_at	MAP4K1	mitogen-activated protein kinase kinase kinase kinase 1	-2.208	2.782
206300_s_at	PTHLH	parathyroid hormone like hormone	-4.385	3.259
206302_s_at	NUDT4P1///NUDT4P2///NUDT4	nudix hydrolase 4 pseudogene 1///nudix hydrolase 4 pseudogene 2///nudix hydrolase 4	1.63	5.695
206303_s_at	NUDT4P1///NUDT4P2///NUDT4	nudix hydrolase 4 pseudogene 1///nudix hydrolase 4 pseudogene 2///nudix hydrolase 4	1.664	4.112
206314_at	ZKSCAN7	zinc finger with KRAB and SCAN domains 7	1.317	2.738
206330_s_at	SHC3	SHC adaptor protein 3	1.905	4.099
206332_s_at	IFI16	interferon gamma inducible protein 16	-1.841	6.223
206337_at	CCR7	C-C motif chemokine receptor 7	-2.758	5.201
206341_at	IL2RA	interleukin 2 receptor subunit alpha	-2.473	3.454
206342_x_at	IDS	iduronate 2-sulfatase	-1.078	4.119
206348_s_at	PDK3	pyruvate dehydrogenase kinase 3	-1.659	2.522
206349_at	LGI1	leucine rich glioma inactivated 1	2.555	3.917
206366_x_at	XCL1	X-C motif chemokine ligand 1	-3.953	7.36
206371_at	FOLR3	folate receptor 3	2.177	3.497
206374_at	LOC101927562///DUSP8	uncharacterized LOC101927562///dual specificity phosphatase 8	0.851	2.44
206379_at	EYA3	EYA transcriptional coactivator and phosphatase 3	1.673	2.49
206404_at	FGF9	fibroblast growth factor 9	7.386	11.819
206410_at	NR0B2	nuclear receptor subfamily 0 group B member 2	2.74	3.122
206420_at	IGSF6	immunoglobulin superfamily member 6	-3.177	7.738
206432_at	HAS2	hyaluronan synthase 2	3.549	3.402
206457_s_at	DIO1	deiodinase, iodothyronine type I	3.803	3.489
206463_s_at	DHRS2	dehydrogenase/reductase 2	2.733	3.33
206472_s_at	TLE3	transducin like enhancer of split 3	-0.729	2.817
206484_s_at	XPNPEP2	X-prolyl aminopeptidase 2	5.454	7.271
206486_at	LAG3	lymphocyte activating 3	-2.454	3.069
206487_at	SUN1	Sad1 and UNC84 domain containing 1	1.999	2.419
206492_at	FHIT	fragile histidine triad	1.049	2.694
206508_at	CD70	CD70 molecule	-2.634	3.313
206510_at	SIX2	SIX homeobox 2	2.606	2.589
206527_at	ABAT	4-aminobutyrate aminotransferase	1.835	2.631
206529_x_at	SLC26A4	solute carrier family 26 member 4	2.301	2.509
206540_at	GLB1L	galactosidase beta 1 like	-1.16	2.975
206553_at	OAS2	2'-5'-oligoadenylate synthetase 2	-2.35	5.143
206554_x_at	SETMAR	SET domain and mariner transposase fusion gene	1.375	4.814
206556_at	CLUL1	clusterin like 1	3.116	5.062
206558_at	SIM2	single-minded family bHLH transcription factor 2	5.072	8.223
206584_at	LY96	lymphocyte antigen 96	-3.065	6.574
206594_at	PASK	PAS domain containing serine/threonine kinase	1.819	2.423
206599_at	SLC16A5	solute carrier family 16 member 5	1.753	2.507
206600_s_at	SLC16A5	solute carrier family 16 member 5	1.977	4.619
206601_s_at	LOC401021///HOXD4///HOXD3	uncharacterized LOC401021///homeobox D4///homeobox D3	3.07	7.221
206604_at	OVOL1	ovo like transcriptional repressor 1	2.355	3.183
206618_at	IL18R1	interleukin 18 receptor 1	-2.048	2.963
206646_at	GLI1	GLI family zinc finger 1	2.351	3.287
206647_at	HBZ	hemoglobin subunit zeta	3.479	6.423
206666_at	GZMK	granzyme K	-3.842	5.03
206672_at	AQP2	aquaporin 2	4.04	10.001
206682_at	CLEC10A	C-type lectin domain family 10 member A	-3.061	6.073
206686_at	PDK1	pyruvate dehydrogenase kinase 1	-2.097	6.499
206687_s_at	PTPN6	protein tyrosine phosphatase, non-receptor type 6	-0.985	3.549
206692_at	KCNJ10	potassium voltage-gated channel subfamily J member 10	2.996	3.675
206693_at	IL7	interleukin 7	-2.166	5.926
206702_at	TEK	TEK receptor tyrosine kinase	1.631	2.688
206715_at	TFEC	transcription factor EC	-1.615	3.444
206716_at	UMOD	uromodulin	8.468	9.558
206721_at	CCDC181	coiled-coil domain containing 181	3.502	3.972
206737_at	WNT11	Wnt family member 11	1.569	3.316
206741_at	SSUH2	ssu-2 homolog (C. elegans)	2.414	5.115
206754_s_at	CYP2B7P///CYP2B6	cytochrome P450 family 2 subfamily B member 7, pseudogene///cytochrome P450 family 2 subfamily B member 6	4.275	5.301
206755_at	CYP2B6	cytochrome P450 family 2 subfamily B member 6	2.235	2.81
206771_at	UPK3A	uroplakin 3A	1.549	3.018
206794_at	ERBB4	erb-b2 receptor tyrosine kinase 4	2.868	4.223
206797_at	NAT2	N-acetyltransferase 2	3.619	6.352
206804_at	CD3G	CD3g molecule	-2.116	2.394
206827_s_at	TRPV6	transient receptor potential cation channel subfamily V member 6	2.187	3.554
206836_at	SLC6A3	solute carrier family 6 member 3	-4.211	4.547
206837_at	ALX1	ALX homeobox 1	4.629	10.576
206848_at	COX20	COX20, cytochrome c oxidase assembly factor	1.117	3.629
206857_s_at	FKBP1B	FK506 binding protein 1B	1.353	3.971
206858_s_at	HOXC6	homeobox C6	1.22	3.382
206876_at	SIM1	single-minded family bHLH transcription factor 1	3.615	3.534
206907_at	TNFSF9	tumor necrosis factor superfamily member 9	-1.486	3.284
206914_at	CRTAM	cytotoxic and regulatory T-cell molecule	-2.578	3.055
206924_at	IL11	interleukin 11	2.128	2.618
206925_at	ST8SIA4	ST8 alpha-N-acetyl-neuraminide alpha-2,8-sialyltransferase 4	-1.811	2.466
206934_at	SIRPB1	signal regulatory protein beta 1	-2.139	2.362
206954_at	WT1-AS	WT1 antisense RNA	2.586	4.11
206960_at	LPAR4	lysophosphatidic acid receptor 4	2.337	2.992
206974_at	CXCR6	C-X-C motif chemokine receptor 6	-2.077	4.591
206978_at	CCR2	C-C motif chemokine receptor 2	-1.828	3.571
206979_at	C8B	complement component 8, beta polypeptide	-1.604	2.445
206991_s_at	CCR5	C-C motif chemokine receptor 5 (gene/pseudogene)	-3.89	8.105
206993_at	ATP5S	ATP synthase, H+ transporting, mitochondrial Fo complex subunit s (factor B)	0.892	2.412
206995_x_at	SCARF1	scavenger receptor class F member 1	-1.271	2.71
207007_at	NR1I3	nuclear receptor subfamily 1 group I member 3	2.152	2.875
207011_s_at	PTK7	protein tyrosine kinase 7 (inactive)	1.776	3.49
207014_at	GABRA2	gamma-aminobutyric acid type A receptor alpha2 subunit	4.343	6.801
207015_s_at	ALDH1A2	aldehyde dehydrogenase 1 family member A2	2.862	4.578
207016_s_at	LOC101928635///ALDH1A2	uncharacterized LOC101928635///aldehyde dehydrogenase 1 family member A2	4.242	5.746
207039_at	CDKN2A	cyclin dependent kinase inhibitor 2A	-3.43	7.839
207047_s_at	CLCNKB///CLCNKA	chloride voltage-gated channel Kb///chloride voltage-gated channel Ka	5.429	7.302
207050_at	CACNA2D1	calcium voltage-gated channel auxiliary subunit alpha2delta 1	1.678	2.523
207052_at	HAVCR1	hepatitis A virus cellular receptor 1	-3.952	4.592
207069_s_at	SMAD6	SMAD family member 6	1.367	3.042
207072_at	IL18RAP	interleukin 18 receptor accessory protein	-2.34	4.554
207075_at	NLRP3	NLR family pyrin domain containing 3	-2.18	3.498
207076_s_at	ASS1	argininosuccinate synthase 1	1.999	2.639
207091_at	P2RX7	purinergic receptor P2X 7	-3.967	10.573
207104_x_at	LILRB1	leukocyte immunoglobulin like receptor B1	-3.813	7.506
207144_s_at	CITED1	Cbp/p300 interacting transactivator with Glu/Asp rich carboxy-terminal domain 1	2.168	2.444
207148_x_at	MYOZ2	myozenin 2	2.331	2.751
207174_at	GPC5	glypican 5	5.858	10.052
207180_s_at	HTATIP2	HIV-1 Tat interactive protein 2	-2.29	5.966
207191_s_at	ISLR	immunoglobulin superfamily containing leucine rich repeat	2.061	2.7
207195_at	CNTN6	contactin 6	2.425	3.1
207196_s_at	TNIP1	TNFAIP3 interacting protein 1	-1.558	6.634
207224_s_at	SIGLEC7	sialic acid binding Ig like lectin 7	-2.13	4.005
207238_s_at	PTPRC	protein tyrosine phosphatase, receptor type C	-3.727	7.952
207249_s_at	SLC28A2	solute carrier family 28 member 2	2.411	3.046
207277_at	CD209	CD209 molecule	-1.166	2.786
207294_at	AGTR2	angiotensin II receptor type 2	4.268	4.23
207299_s_at	GRM1	glutamate metabotropic receptor 1	3.164	3.398
207327_at	EYA4	EYA transcriptional coactivator and phosphatase 4	3.385	5.724
207336_at	SOX5	SRY-box 5	2.204	2.522
207367_at	ATP12A	ATPase H+/K+ transporting non-gastric alpha2 subunit	2.37	4.134
207373_at	HOXD10	homeobox D10	2.907	3.082
207375_s_at	IL15RA	interleukin 15 receptor subunit alpha	-1.815	5.315
207400_at	NPY5R	neuropeptide Y receptor Y5	1.427	2.476
207412_x_at	CELP	carboxyl ester lipase pseudogene	2.293	3.634
207414_s_at	LOC100507472///PCSK6	uncharacterized LOC100507472///proprotein convertase subtilisin/kexin type 6	-2.341	2.579
207415_at	PLA2R1	phospholipase A2 receptor 1	1.691	2.426
207418_s_at	DDO	D-aspartate oxidase	-1.584	2.503
207419_s_at	RAC2	ras-related C3 botulinum toxin substrate 2 (rho family, small GTP binding protein Rac2)	-3.29	5.806
207431_s_at	DEGS1	delta 4-desaturase, sphingolipid 1	-1.694	4.323
207444_at	SLC22A13	solute carrier family 22 member 13	1.567	2.547
207459_x_at	GYPB	glycophorin B (MNS blood group)	1.925	2.606
207467_x_at	CAST	calpastatin	-0.919	2.843
207469_s_at	PIR	pirin	-1.255	2.879
207480_s_at	MEIS2	Meis homeobox 2	2.023	4.27
207485_x_at	BTN3A1	butyrophilin subfamily 3 member A1	-1.115	3.007
207500_at	CASP5	caspase 5	-2.158	3.119
207509_s_at	LAIR2	leukocyte associated immunoglobulin like receptor 2	-1.783	3.97
207536_s_at	TNFRSF9	TNF receptor superfamily member 9	-2.683	3.143
207543_s_at	P4HA1	prolyl 4-hydroxylase subunit alpha 1	-1.799	5.989
207556_s_at	DGKZ	diacylglycerol kinase zeta	-0.778	2.881
207559_s_at	ZMYM3	zinc finger MYM-type containing 3	0.897	3.836
207565_s_at	MR1	major histocompatibility complex, class I-related	-1.695	4.643
207567_at	SLC13A2	solute carrier family 13 member 2	1.957	3.328
207571_x_at	THEMIS2	thymocyte selection associated family member 2	-2.323	6.446
207586_at	SHH	sonic hedgehog	1.88	2.456
207610_s_at	ADGRE2	adhesion G protein-coupled receptor E2	-2.115	5.018
207625_s_at	CBFA2T2	CBFA2/RUNX1 translocation partner 2	0.75	2.917
207643_s_at	TNFRSF1A	TNF receptor superfamily member 1A	-0.994	3.323
207650_x_at	PTGER1	prostaglandin E receptor 1	3.964	5.521
207651_at	GPR171	G protein-coupled receptor 171	-2.222	2.998
207673_at	NPHS1	NPHS1, nephrin	4.52	8.63
207677_s_at	NCF4	neutrophil cytosolic factor 4	-2.82	6.088
207683_at	FOXN1	forkhead box N1	0.971	2.422
207691_x_at	ENTPD1	ectonucleoside triphosphate diphosphohydrolase 1	-1.919	6.375
207693_at	CACNB4	calcium voltage-gated channel auxiliary subunit beta 4	1.526	3.552
207697_x_at	LILRB2	leukocyte immunoglobulin like receptor B2	-4.257	11.643
207705_s_at	NINL	ninein like	2.01	7.792
207721_x_at	HINT1	histidine triad nucleotide binding protein 1	-1.015	3.29
207723_s_at	KLRC3	killer cell lectin like receptor C3	-2.681	4.005
207727_s_at	MUTYH	mutY DNA glycosylase	0.728	2.853
207729_at	CDH9	cadherin 9	2.17	2.857
207789_s_at	DPP6	dipeptidyl peptidase like 6	2.644	6.879
207795_s_at	KLRD1	killer cell lectin like receptor D1	-2.038	4.566
207808_s_at	PROS1	protein S (alpha)	-2.215	4.744
207813_s_at	FDXR	ferredoxin reductase	-1.724	5.346
207819_s_at	ABCB4	ATP binding cassette subfamily B member 4	-2.919	3.381
207839_s_at	TMEM8B	transmembrane protein 8B	1.196	2.431
207840_at	CD160	CD160 molecule	-1.959	4.14
207855_s_at	CLCC1	chloride channel CLIC like 1	-0.994	3.603
207864_at	SCN7A	sodium voltage-gated channel alpha subunit 7	2.177	3.112
207906_at	IL3	interleukin 3	1.446	3.708
207922_s_at	MAEA	macrophage erythroblast attacher	0.59	2.432
207940_x_at	CNR1	cannabinoid receptor 1	1.815	3.648
207945_s_at	CSNK1D	casein kinase 1 delta	-1.241	4.123
207981_s_at	ESRRG	estrogen related receptor gamma	3.637	2.889
207982_at	HIST1H1T	histone cluster 1, H1t	1.75	2.44
207984_s_at	MPP2	membrane palmitoylated protein 2	1.806	2.834
208006_at	FOXI1	forkhead box I1	3.301	5.119
208010_s_at	PTPN22	protein tyrosine phosphatase, non-receptor type 22	-2.512	2.697
208012_x_at	SP110	SP110 nuclear body protein	-1.101	3.907
208018_s_at	HCK	HCK proto-oncogene, Src family tyrosine kinase	-2.196	6.903
208034_s_at	PROZ	protein Z, vitamin K dependent plasma glycoprotein	3.059	4.065
208037_s_at	MADCAM1	mucosal vascular addressin cell adhesion molecule 1	1.022	2.373
208071_s_at	LAIR1	leukocyte associated immunoglobulin like receptor 1	-2.469	4.583
208073_x_at	TTC3P1///TTC3	tetratricopeptide repeat domain 3 pseudogene 1///tetratricopeptide repeat domain 3	0.651	2.621
208092_s_at	FAM49A	family with sequence similarity 49 member A	-1.597	3.18
208121_s_at	PTPRO	protein tyrosine phosphatase, receptor type O	3.268	8.234
208130_s_at	TBXAS1	thromboxane A synthase 1	-1.42	4.428
208131_s_at	PTGIS	prostaglandin I2 (prostacyclin) synthase	1.813	2.588
208153_s_at	FAT2	FAT atypical cadherin 2	2.255	3.03
208161_s_at	ABCC3	ATP binding cassette subfamily C member 3	-3.048	4.105
208177_at	SLC34A1	solute carrier family 34 member 1	3.068	4.487
208202_s_at	JADE2	jade family PHD finger 2	-1.723	3.021
208226_x_at	ADAM22	ADAM metallopeptidase domain 22	-1.945	2.352
208228_s_at	FGFR2	fibroblast growth factor receptor 2	1.813	2.473
208240_s_at	FGF1	fibroblast growth factor 1	2.182	3.584
208253_at	SIGLEC8	sialic acid binding Ig like lectin 8	-3.201	6.825
208270_s_at	RNPEP	arginyl aminopeptidase	-0.652	2.643
208286_x_at	POU5F1P4///POU5F1P3///POU5F1B///POU5F1	POU class 5 homeobox 1 pseudogene 4///POU class 5 homeobox 1 pseudogene 3///POU class 5 homeobox 1B///POU class 5 homeobox 1	-1.879	4.088
208291_s_at	TH	tyrosine hydroxylase	2.538	2.886
208296_x_at	TNFAIP8	TNF alpha induced protein 8	-0.997	3.623
208306_x_at	HLA-DRB1	major histocompatibility complex, class II, DR beta 1	-2.323	6.077
208309_s_at	MALT1	MALT1 paracaspase	-0.983	2.869
208354_s_at	SLC12A3	solute carrier family 12 member 3	4.798	9.048
208358_s_at	UGT8	UDP glycosyltransferase 8	2.886	3.198
208368_s_at	BRCA2	BRCA2, DNA repair associated	-1.792	2.704
208369_s_at	GCDH	glutaryl-CoA dehydrogenase	0.776	2.492
208374_s_at	CAPZA1	capping actin protein of muscle Z-line alpha subunit 1	-0.683	2.685
208392_x_at	SP110	SP110 nuclear body protein	-1.209	3.764
208394_x_at	ESM1	endothelial cell specific molecule 1	-2.523	3.551
208396_s_at	PDE1A	phosphodiesterase 1A	2.36	4.212
208409_at	LOC101930602///SLC14A2	putative uncharacterized protein encoded by LINC00596-like///solute carrier family 14 member 2	2.67	4.697
208416_s_at	SPTB	spectrin beta, erythrocytic	1.483	2.454
208420_x_at	SUPT6H	SPT6 homolog, histone chaperone	0.668	2.845
208423_s_at	MSR1	macrophage scavenger receptor 1	-2.34	4.247
208434_at	MECOM	MDS1 and EVI1 complex locus	1.784	2.584
208435_s_at	AQP6	aquaporin 6	1.352	2.931
208436_s_at	IRF7	interferon regulatory factor 7	-1.477	4.142
208438_s_at	FGR	FGR proto-oncogene, Src family tyrosine kinase	-1.835	7.329
208451_s_at	C4B_2///C4B///C4A	complement component 4B (Chido blood group), copy 2///complement component 4B (Chido blood group)///complement component 4A (Rodgers blood group)	-3.1	4.2
208491_s_at	PGM5	phosphoglucomutase 5	1.661	2.521
208493_at	HOXA11	homeobox A11	1.944	2.456
208499_s_at	DNAJC3	DnaJ heat shock protein family (Hsp40) member C3	-2.026	2.736
208530_s_at	RARB	retinoic acid receptor beta	2.638	2.867
208532_x_at	KRTAP5-8	keratin associated protein 5-8	0.93	2.492
208567_s_at	LOC100996843///KCNJ18///KCNJ12	ATP-sensitive inward rectifier potassium channel 12-like///potassium voltage-gated channel subfamily J member 18///potassium voltage-gated channel subfamily J member 12	2.366	2.714
208594_x_at	LILRA6	leukocyte immunoglobulin like receptor A6	-1.169	2.678
208606_s_at	WNT4	Wnt family member 4	2.451	3.499
208612_at	PDIA3	protein disulfide isomerase family A member 3	-0.897	2.837
208636_at	ACTN1	actinin alpha 1	-0.824	2.35
208641_s_at	RAC1	ras-related C3 botulinum toxin substrate 1 (rho family, small GTP binding protein Rac1)	-0.505	2.391
208659_at	CLIC1	chloride intracellular channel 1	-1.204	6.89
208672_s_at	SRSF3	serine and arginine rich splicing factor 3	0.57	2.778
208674_x_at	DDOST	dolichyl-diphosphooligosaccharide--protein glycosyltransferase non-catalytic subunit	-0.694	2.806
208675_s_at	DDOST	dolichyl-diphosphooligosaccharide--protein glycosyltransferase non-catalytic subunit	-0.731	2.792
208690_s_at	PDLIM1	PDZ and LIM domain 1	-1.402	5.084
208711_s_at	CCND1	cyclin D1	-2.291	5.254
208712_at	CCND1	cyclin D1	-1.322	2.947
208723_at	USP11	ubiquitin specific peptidase 11	1.067	3.487
208729_x_at	HLA-B	major histocompatibility complex, class I, B	-2.756	8.724
208736_at	ARPC3	actin related protein 2/3 complex subunit 3	-0.939	3.761
208757_at	TMED9	transmembrane p24 trafficking protein 9	-1.22	4.191
208767_s_at	LAPTM4B	lysosomal protein transmembrane 4 beta	1.098	2.958
208805_at	KIAA0391///PSMA6	KIAA0391///proteasome subunit alpha 6	-0.602	2.937
208809_s_at	C6orf62	chromosome 6 open reading frame 62	-0.676	2.409
208812_x_at	HLA-C	major histocompatibility complex, class I, C	-1.521	4.676
208829_at	TAPBP	TAP binding protein (tapasin)	-1.772	7.566
208832_at	ATXN10	ataxin 10	0.63	2.811
208861_s_at	ATRX	ATRX, chromatin remodeler	0.557	2.735
208885_at	LCP1	lymphocyte cytosolic protein 1	-2.02	5.213
208886_at	H1F0	H1 histone family member 0	1.623	3.487
208894_at	HLA-DRA	major histocompatibility complex, class II, DR alpha	-3.059	6.721
208895_s_at	DDX18	DEAD-box helicase 18	-0.526	2.348
208902_s_at	RPS28	ribosomal protein S28	2.019	3.395
208903_at	RPS28	ribosomal protein S28	1.083	3.126
208908_s_at	CAST	calpastatin	-1.002	2.885
208911_s_at	PDHB	pyruvate dehydrogenase (lipoamide) beta	0.967	4.061
208912_s_at	CNP	2',3'-cyclic nucleotide 3' phosphodiesterase	0.85	2.657
208934_s_at	LGALS8	galectin 8	-1.056	2.699
208939_at	SEPHS1	selenophosphate synthetase 1	0.905	4.474
208940_at	SEPHS1	selenophosphate synthetase 1	0.851	3.359
208949_s_at	LGALS3	lectin, galactoside binding soluble 3	-1.803	4.301
208957_at	ERP44	endoplasmic reticulum protein 44	0.585	2.614
208965_s_at	IFI16	interferon gamma inducible protein 16	-2.031	5.507
208966_x_at	IFI16	interferon gamma inducible protein 16	-1.935	6.784
208971_at	UROD	uroporphyrinogen decarboxylase	-0.733	2.556
208980_s_at	UBC	ubiquitin C	-0.857	4.858
208981_at	PECAM1	platelet and endothelial cell adhesion molecule 1	-1.352	2.787
208982_at	PECAM1	platelet and endothelial cell adhesion molecule 1	-1.602	3.76
209001_s_at	ANAPC13	anaphase promoting complex subunit 13	0.651	2.373
209002_s_at	CALCOCO1	calcium binding and coiled-coil domain 1	0.681	2.501
209004_s_at	FBXL5	F-box and leucine rich repeat protein 5	-0.763	2.777
209016_s_at	KRT7	keratin 7	2.172	3.903
209040_s_at	PSMB8	proteasome subunit beta 8	-2.918	13.467
209071_s_at	RGS5	regulator of G-protein signaling 5	-1.822	2.887
209083_at	CORO1A	coronin 1A	-2.683	7.307
209086_x_at	MIR6756///MCAM	microRNA 6756///melanoma cell adhesion molecule	-1.294	2.583
209087_x_at	MCAM	melanoma cell adhesion molecule	-1.629	3.59
209091_s_at	SH3GLB1	SH3 domain containing GRB2 like endophilin B1	-0.896	4.947
209093_s_at	GBAP1///GBA	glucosylceramidase beta pseudogene 1///glucosylceramidase beta	-1.18	3.172
209108_at	TSPAN6	tetraspanin 6	1.356	4.589
209109_s_at	TSPAN6	tetraspanin 6	0.987	3.627
209116_x_at	HBB	hemoglobin subunit beta	2.36	2.748
209119_x_at	NR2F2	nuclear receptor subfamily 2 group F member 2	1.563	3.956
209120_at	NR2F2	nuclear receptor subfamily 2 group F member 2	1.506	3.14
209121_x_at	NR2F2	nuclear receptor subfamily 2 group F member 2	1.555	4.236
209122_at	PLIN2	perilipin 2	-3.02	5.797
209135_at	ASPH	aspartate beta-hydroxylase	-1.413	2.924
209140_x_at	HLA-B	major histocompatibility complex, class I, B	-1.846	6.542
209166_s_at	MAN2B1	mannosidase alpha class 2B member 1	-1.588	4.948
209167_at	GPM6B	glycoprotein M6B	3.962	5.126
209168_at	GPM6B	glycoprotein M6B	2.429	4.544
209169_at	GPM6B	glycoprotein M6B	2.58	4.292
209170_s_at	GPM6B	glycoprotein M6B	4.051	6.816
209173_at	AGR2	anterior gradient 2, protein disulphide isomerase family member	4.661	5.227
209182_s_at	C10orf10	chromosome 10 open reading frame 10	-2.843	4.565
209183_s_at	C10orf10	chromosome 10 open reading frame 10	-2.318	5.289
209190_s_at	DIAPH1	diaphanous related formin 1	-0.859	2.622
209201_x_at	CXCR4	C-X-C motif chemokine receptor 4	-1.607	3.632
209204_at	LMO4	LIM domain only 4	1.157	3.03
209209_s_at	FERMT2	fermitin family member 2	1.204	3.027
209210_s_at	FERMT2	fermitin family member 2	0.961	2.407
209211_at	KLF5	Kruppel like factor 5	1.834	3.56
209212_s_at	KLF5	Kruppel like factor 5	1.641	3.051
209220_at	GPC3	glypican 3	5.493	9.597
209242_at	PEG3	paternally expressed 3	3.642	8.084
209243_s_at	PEG3	paternally expressed 3	4.696	4.697
209250_at	DEGS1	delta 4-desaturase, sphingolipid 1	-1.802	5.733
209263_x_at	TSPAN4	tetraspanin 4	-0.825	3.4
209264_s_at	TSPAN4	tetraspanin 4	-1.011	3.326
209286_at	CDC42EP3	CDC42 effector protein 3	1.5	2.726
209288_s_at	CDC42EP3	CDC42 effector protein 3	1.48	2.633
209293_x_at	ID4	inhibitor of DNA binding 4, HLH protein	1.68	3.636
209294_x_at	TNFRSF10B	TNF receptor superfamily member 10b	-1.41	2.916
209295_at	TNFRSF10B	TNF receptor superfamily member 10b	-1.532	4.532
209308_s_at	BNIP2	BCL2 interacting protein 2	-0.837	2.501
209310_s_at	CASP4	caspase 4	-1.736	5.955
209312_x_at	LOC101060835///LOC100996809///HLA-DRB5///HLA-DRB4///HLA-DRB1///HLA-DQB1	HLA class II histocompatibility antigen, DQ beta 1 chain-like///HLA class II histocompatibility antigen, DRB1-10 beta chain-like///major histocompatibility complex, class II, DR beta 5///major histocompatibility complex, class II, DR beta 4///major histocompatibility complex, class II, DR beta 1///major histocompatibility complex, class II, DQ beta 1	-2.586	6.436
209335_at	DCN	decorin	3.824	4.692
209343_at	EFHD1	EF-hand domain family member D1	2.272	3.338
209351_at	KRT14	keratin 14	2.264	2.878
209354_at	TNFRSF14	TNF receptor superfamily member 14	-1.321	4.617
209360_s_at	LOC101928269///LOC100506403///RUNX1	uncharacterized LOC101928269///uncharacterized LOC100506403///runt related transcription factor 1	-2.4	5.266
209361_s_at	PCBP4	poly(rC) binding protein 4	1.117	2.845
209369_at	ANXA3	annexin A3	2.595	2.896
209392_at	ENPP2	ectonucleotide pyrophosphatase/phosphodiesterase 2	-1.833	3.512
209398_at	HIST1H1C	histone cluster 1, H1c	-1.468	2.849
209404_s_at	TMED7-TICAM2///TMED7	TMED7-TICAM2 readthrough///transmembrane p24 trafficking protein 7	-0.781	2.746
209410_s_at	GRB10	growth factor receptor bound protein 10	-0.942	2.476
209417_s_at	IFI35	interferon induced protein 35	-1.881	5.565
209439_s_at	PHKA2	phosphorylase kinase regulatory subunit alpha 2	-1.649	2.904
209443_at	SERPINA5	serpin family A member 5	4.743	4.834
209447_at	SYNE1	spectrin repeat containing nuclear envelope protein 1	0.907	2.541
209448_at	HTATIP2	HIV-1 Tat interactive protein 2	-3.397	7.996
209451_at	TANK	TRAF family member associated NFKB activator	-1.182	5.022
209453_at	SLC9A1	solute carrier family 9 member A1	0.702	2.454
209454_s_at	TEAD3	TEA domain transcription factor 3	1.181	4.825
209458_x_at	HBA2///HBA1	hemoglobin subunit alpha 2///hemoglobin subunit alpha 1	2.868	4.327
209459_s_at	ABAT	4-aminobutyrate aminotransferase	2.265	3.29
209460_at	ABAT	4-aminobutyrate aminotransferase	2.628	3.524
209465_x_at	PTN	pleiotrophin	2.424	3.65
209466_x_at	PTN	pleiotrophin	1.989	4.377
209473_at	ENTPD1	ectonucleoside triphosphate diphosphohydrolase 1	-1.43	4.59
209474_s_at	ENTPD1	ectonucleoside triphosphate diphosphohydrolase 1	-2.194	6.698
209476_at	TMX1	thioredoxin related transmembrane protein 1	-0.634	3.003
209494_s_at	PATZ1	POZ/BTB and AT hook containing zinc finger 1	1.025	3.375
209500_x_at	TNFSF12-TNFSF13///TNFSF13	TNFSF12-TNFSF13 readthrough///tumor necrosis factor superfamily member 13	-1.187	2.538
209505_at	NR2F1	nuclear receptor subfamily 2 group F member 1	2.574	3.061
209506_s_at	NR2F2///NR2F1	nuclear receptor subfamily 2 group F member 2///nuclear receptor subfamily 2 group F member 1	2	3.304
209526_s_at	HDGFRP3	hepatoma-derived growth factor, related protein 3	1.447	2.749
209537_at	EXTL2	exostosin like glycosyltransferase 2	1.146	3.298
209545_s_at	RIPK2	receptor interacting serine/threonine kinase 2	-1.23	3.203
209546_s_at	APOL1	apolipoprotein L1	-2.435	3.103
209558_s_at	HIP1R	huntingtin interacting protein 1 related	0.831	2.38
209560_s_at	DLK1	delta like non-canonical Notch ligand 1	3.306	2.927
209565_at	RNF113A	ring finger protein 113A	-0.799	2.938
209566_at	INSIG2	insulin induced gene 2	-1.378	3.754
209575_at	IL10RB	interleukin 10 receptor subunit beta	-0.933	4.592
209581_at	PLA2G16	phospholipase A2 group XVI	-2.65	4.939
209584_x_at	APOBEC3C	apolipoprotein B mRNA editing enzyme catalytic subunit 3C	-1.743	3.836
209590_at	BMP7	bone morphogenetic protein 7	4.49	6.161
209591_s_at	BMP7	bone morphogenetic protein 7	2.34	3.424
209597_s_at	PNMA2	paraneoplastic Ma antigen 2	-2.306	3.992
209598_at	PNMA2	paraneoplastic Ma antigen 2	-2.427	3.635
209602_s_at	GATA3	GATA binding protein 3	5.213	5.695
209603_at	GATA3	GATA binding protein 3	4.606	5.97
209604_s_at	GATA3	GATA binding protein 3	4.216	8.795
209606_at	CYTIP	cytohesin 1 interacting protein	-1.761	3.267
209610_s_at	SLC1A4	solute carrier family 1 member 4	-1.599	5.433
209611_s_at	SLC1A4	solute carrier family 1 member 4	-1.876	3.097
209612_s_at	ADH1B	alcohol dehydrogenase 1B (class I), beta polypeptide	4.133	2.99
209613_s_at	ADH1B	alcohol dehydrogenase 1B (class I), beta polypeptide	3.68	3.38
209614_at	ADH1B	alcohol dehydrogenase 1B (class I), beta polypeptide	2.605	3.152
209619_at	CD74	CD74 molecule	-1.983	3.927
209641_s_at	ABCC3	ATP binding cassette subfamily C member 3	-2.941	3.925
209644_x_at	CDKN2A	cyclin dependent kinase inhibitor 2A	-1.694	4.892
209646_x_at	ALDH1B1	aldehyde dehydrogenase 1 family member B1	1.011	2.341
209670_at	TRAC	T-cell receptor alpha constant	-1.803	2.522
209671_x_at	TRAC	T-cell receptor alpha constant	-1.988	2.952
209681_at	SLC19A2	solute carrier family 19 member 2	1.756	3.468
209683_at	FAM49A	family with sequence similarity 49 member A	-2.329	6.138
209687_at	CXCL12	C-X-C motif chemokine ligand 12	2.04	2.953
209700_x_at	PDE4DIP	phosphodiesterase 4D interacting protein	1.404	2.673
209708_at	MOXD1	monooxygenase DBH like 1	3.307	4.698
209710_at	GATA2	GATA binding protein 2	1.658	4.696
209716_at	CSF1	colony stimulating factor 1	-0.879	2.455
209726_at	CA11	carbonic anhydrase 11	1.08	2.677
209732_at	CLEC2B	C-type lectin domain family 2 member B	-3.393	6.69
209734_at	NCKAP1L	NCK associated protein 1 like	-2.579	7.431
209737_at	MAGI2	membrane associated guanylate kinase, WW and PDZ domain containing 2	2.031	5.191
209757_s_at	MYCN	v-myc avian myelocytomatosis viral oncogene neuroblastoma derived homolog	3.399	5.042
209762_x_at	SP110	SP110 nuclear body protein	-1.341	5.264
209770_at	BTN3A1	butyrophilin subfamily 3 member A1	-1.207	4.386
209774_x_at	CXCL2	C-X-C motif chemokine ligand 2	-2.337	2.428
209785_s_at	PLA2G4C	phospholipase A2 group IVC	-1.582	3.774
209788_s_at	ERAP1	endoplasmic reticulum aminopeptidase 1	-1.386	2.943
209789_at	CORO2B	coronin 2B	3.904	3.516
209794_at	SRGAP3	SLIT-ROBO Rho GTPase activating protein 3	1.496	3.078
209795_at	CD69	CD69 molecule	-1.678	3.248
209803_s_at	PHLDA2	pleckstrin homology like domain family A member 2	-1.685	2.577
209813_x_at	TARP///TRGV9///TRGC2	TCR gamma alternate reading frame protein///T cell receptor gamma variable 9///T cell receptor gamma constant 2	-2.24	2.703
209815_at	PTCH1	patched 1	1.617	2.949
209816_at	PTCH1	patched 1	1.497	3.511
209817_at	PPP3CB	protein phosphatase 3 catalytic subunit beta	0.827	2.759
209823_x_at	LOC101060835///HLA-DQB1	HLA class II histocompatibility antigen, DQ beta 1 chain-like///major histocompatibility complex, class II, DQ beta 1	-3.902	5.845
209824_s_at	ARNTL	aryl hydrocarbon receptor nuclear translocator like	-1.494	3.927
209827_s_at	IL16	interleukin 16	-1.085	2.906
209839_at	DNM3	dynamin 3	1.165	3.122
209840_s_at	LRRN3	leucine rich repeat neuronal 3	1.931	2.73
209842_at	SOX10	SRY-box 10	2.11	2.97
209846_s_at	BTN3A2	butyrophilin subfamily 3 member A2	-2.586	7.824
209859_at	TRIM9	tripartite motif containing 9	-2.465	4.282
209866_s_at	ADGRL3	adhesion G protein-coupled receptor L3	2.285	3.25
209867_s_at	ADGRL3	adhesion G protein-coupled receptor L3	2.491	2.914
209874_x_at	CNNM2	cyclin and CBS domain divalent metal cation transport mediator 2	0.785	2.508
209876_at	GIT2	GIT ArfGAP 2	-3.132	7.38
209879_at	SELPLG	selectin P ligand	-3.182	7.838
209882_at	RIT1	Ras like without CAAX 1	-1.238	3.556
209897_s_at	SLIT2	slit guidance ligand 2	2.863	8.475
209898_x_at	ITSN2	intersectin 2	-1.047	3.997
209900_s_at	SLC16A1	solute carrier family 16 member 1	-1.735	4.004
209901_x_at	AIF1	allograft inflammatory factor 1	-1.402	3.091
209904_at	TNNC1	troponin C1, slow skeletal and cardiac type	3.131	3.475
209906_at	C3AR1	complement component 3a receptor 1	-2.372	5.55
209914_s_at	NRXN1	neurexin 1	1.928	2.596
209924_at	CCL18	C-C motif chemokine ligand 18	-4.135	2.403
209925_at	OCLN	occludin	2.409	2.624
209928_s_at	MSC	musculin	-1.582	3
209933_s_at	CD300A	CD300a molecule	-3.094	6.678
209939_x_at	CFLAR	CASP8 and FADD like apoptosis regulator	-1.071	2.674
209949_at	NCF2	neutrophil cytosolic factor 2	-1.766	4.941
209966_x_at	ESRRG	estrogen related receptor gamma	2.693	4.495
209969_s_at	STAT1	signal transducer and activator of transcription 1	-1.697	2.53
209970_x_at	CASP1	caspase 1	-2.529	9.467
209975_at	CYP2E1	cytochrome P450 family 2 subfamily E member 1	2.014	2.512
209976_s_at	CYP2E1	cytochrome P450 family 2 subfamily E member 1	2.416	2.528
209992_at	PFKFB2	6-phosphofructo-2-kinase/fructose-2,6-biphosphatase 2	1.437	2.628
210002_at	GATA6	GATA binding protein 6	2.086	2.434
210006_at	ABHD14A///ACY1	abhydrolase domain containing 14A///aminoacylase 1	1.255	4.087
210018_x_at	MALT1	MALT1 paracaspase	-0.942	2.998
210020_x_at	CALML3	calmodulin like 3	1.12	2.489
210022_at	PCGF1	polycomb group ring finger 1	-1.298	3.779
210023_s_at	PCGF1	polycomb group ring finger 1	-0.824	3.611
210029_at	IDO1	indoleamine 2,3-dioxygenase 1	-3.807	8.126
210031_at	CD247	CD247 molecule	-2.642	5.229
210038_at	PRKCQ	protein kinase C theta	1.67	3.361
210041_s_at	PGM3	phosphoglucomutase 3	-0.905	2.369
210051_at	RAPGEF3	Rap guanine nucleotide exchange factor 3	2.519	2.644
210054_at	HAUS3	HAUS augmin like complex subunit 3	-1.023	2.912
210074_at	CTSV	cathepsin V	1.265	3.418
210082_at	ABCA4	ATP binding cassette subfamily A member 4	3.291	7.452
210095_s_at	IGFBP3	insulin like growth factor binding protein 3	-3.024	14.401
210098_s_at			-1.457	3.524
210101_x_at	SH3GLB1	SH3 domain containing GRB2 like endophilin B1	-0.869	5.302
210113_s_at	NLRP1	NLR family pyrin domain containing 1	-2.448	3.22
210116_at	SH2D1A	SH2 domain containing 1A	-2.642	3.868
210117_at	SPAG1	sperm associated antigen 1	-1.402	3.263
210121_at	B3GALT2	beta-1,3-galactosyltransferase 2	4.346	4.882
210128_s_at	LTB4R	leukotriene B4 receptor	-1.885	3.162
210130_s_at	TM7SF2	transmembrane 7 superfamily member 2	2.218	3.282
210132_at	EFNA3	ephrin A3	-1.6	3.202
210140_at	CST7	cystatin F	-3.726	5.686
210145_at	PLA2G4A	phospholipase A2 group IVA	1.275	3.128
210146_x_at	LILRB2	leukocyte immunoglobulin like receptor B2	-2.556	7.836
210163_at	CXCL11	C-X-C motif chemokine ligand 11	-4.305	5.547
210164_at	GZMB	granzyme B	-2.808	5.116
210165_at	DNASE1	deoxyribonuclease 1	5.781	12.156
210176_at	TLR1	toll like receptor 1	-2.515	6.492
210179_at	KCNJ13	potassium voltage-gated channel subfamily J member 13	2.976	3.211
210184_at	ITGAX	integrin subunit alpha X	-1.741	2.374
210198_s_at	PLP1	proteolipid protein 1	2.949	3.228
210212_x_at	CMC4	C-X9-C motif containing 4	-1.468	3.282
210218_s_at	SP100	SP100 nuclear antigen	-1.477	3.701
210219_at	SP100	SP100 nuclear antigen	-1.407	2.872
210223_s_at	MR1	major histocompatibility complex, class I-related	-1.941	3.186
210224_at	MR1	major histocompatibility complex, class I-related	-1.199	3.408
210225_x_at	LILRB3	leukocyte immunoglobulin like receptor B3	-2.685	6.598
210257_x_at	CUL4B	cullin 4B	-0.68	2.594
210260_s_at	TNFAIP8	TNF alpha induced protein 8	-1.359	5.174
210273_at	PCDH7	protocadherin 7	1.425	2.761
210279_at	GPR18	G protein-coupled receptor 18	-1.886	2.996
210287_s_at	FLT1	fms related tyrosine kinase 1	-3.296	4.162
210307_s_at	KLHL25	kelch like family member 25	1.999	2.646
210321_at	GZMH	granzyme H	-3.19	8.192
210326_at	AGXT	alanine-glyoxylate aminotransferase	2.401	3.337
210335_at	RASSF9	Ras association domain family member 9	1.332	3.487
210337_s_at	ACLY	ATP citrate lyase	-1.521	3.071
210340_s_at	CSF2RA	colony stimulating factor 2 receptor alpha subunit	-2.267	3.241
210358_x_at	GATA2	GATA binding protein 2	1.217	2.432
210374_x_at	PTGER3	prostaglandin E receptor 3	2.524	2.626
210385_s_at	ERAP1	endoplasmic reticulum aminopeptidase 1	-1.032	2.388
210393_at	LGR5	leucine rich repeat containing G protein-coupled receptor 5	2.576	3.069
210402_at	KCNJ1	potassium voltage-gated channel subfamily J member 1	8.396	11.76
210403_s_at	KCNJ1	potassium voltage-gated channel subfamily J member 1	7.109	10.221
210405_x_at	TNFRSF10B	TNF receptor superfamily member 10b	-1.949	4.276
210408_s_at	CPNE6	copine 6	1.503	2.931
210414_at	FLRT1	fibronectin leucine rich transmembrane protein 1	2.394	5.354
210432_s_at	SCN3A	sodium voltage-gated channel alpha subunit 3	3.359	2.356
210445_at	FABP6	fatty acid binding protein 6	-5.859	5.004
210458_s_at	TANK	TRAF family member associated NFKB activator	-1.123	3.884
210460_s_at	PSMD4	proteasome 26S subunit, non-ATPase 4	-0.674	2.593
210463_x_at	TRMT1	tRNA methyltransferase 1	-1.701	3.624
210476_s_at	PRLR	prolactin receptor	1.628	3.154
210495_x_at	FN1	fibronectin 1	-1.289	2.744
210510_s_at	NRP1	neuropilin 1	-1.08	2.349
210512_s_at	VEGFA	vascular endothelial growth factor A	-1.331	3.692
210513_s_at	VEGFA	vascular endothelial growth factor A	-1.93	2.685
210514_x_at	HLA-G	major histocompatibility complex, class I, G	-2.103	5.87
210523_at	BMPR1B	bone morphogenetic protein receptor type 1B	1.895	3.205
210538_s_at	BIRC3	baculoviral IAP repeat containing 3	-5.135	9.34
210563_x_at	CFLAR	CASP8 and FADD like apoptosis regulator	-1.074	2.4
210565_at	GCGR	glucagon receptor	1.94	2.853
210568_s_at	RECQL	RecQ like helicase	-0.751	2.495
210577_at	CASR	calcium sensing receptor	4.581	7.984
210602_s_at	CDH6	cadherin 6	-2.474	2.665
210606_x_at	KLRD1	killer cell lectin like receptor D1	-2.339	5.305
210627_s_at	MOGS	mannosyl-oligosaccharide glucosidase	-0.577	2.375
210628_x_at	LTBP4	latent transforming growth factor beta binding protein 4	1.375	4.898
210629_x_at	LST1	leukocyte specific transcript 1	-1.406	4.267
210644_s_at	LAIR1	leukocyte associated immunoglobulin like receptor 1	-2.258	5.39
210649_s_at	ARID1A	AT-rich interaction domain 1A	1.19	3.38
210660_at	LILRA1	leukocyte immunoglobulin like receptor A1	-1.417	2.369
210692_s_at	SLC43A3	solute carrier family 43 member 3	-0.985	2.636
210697_at	ZNF257	zinc finger protein 257	2.207	2.701
210705_s_at	TRIM5	tripartite motif containing 5	-0.95	2.814
210719_s_at	HMG20B	high mobility group 20B	0.598	2.511
210727_at	CALCA	calcitonin related polypeptide alpha	3.52	5.933
210728_s_at	CALCA	calcitonin related polypeptide alpha	3.5	8.549
210732_s_at	LGALS8	galectin 8	-1.36	2.525
210733_at	TRAM1	translocation associated membrane protein 1	-0.973	2.594
210746_s_at	EPB42	erythrocyte membrane protein band 4.2	2.314	4.305
210754_s_at	LYN	LYN proto-oncogene, Src family tyrosine kinase	-1.267	3.585
210769_at	CNGB1	cyclic nucleotide gated channel beta 1	1.517	2.769
210784_x_at	LILRB3	leukocyte immunoglobulin like receptor B3	-2.256	3.922
210785_s_at	THEMIS2	thymocyte selection associated family member 2	-2.208	6.117
210794_s_at	MEG3	maternally expressed 3 (non-protein coding)	2.252	3.57
210817_s_at	CALCOCO2	calcium binding and coiled-coil domain 2	-0.649	3.564
210822_at	RPL13P5///LRRC23	ribosomal protein L13 pseudogene 5///leucine rich repeat containing 23	-1.552	3.472
210865_at	FASLG	Fas ligand	-1.634	3.126
210869_s_at	MIR6756///MCAM	microRNA 6756///melanoma cell adhesion molecule	-1.491	3.058
210881_s_at	INS-IGF2///IGF2	INS-IGF2 readthrough///insulin like growth factor 2	3.725	5.48
210882_s_at	TRO	trophinin	1.76	2.782
210889_s_at	FCGR2B	Fc fragment of IgG receptor IIb	-3.264	5.925
210895_s_at	CD86	CD86 molecule	-3.591	8.712
210896_s_at	ASPH	aspartate beta-hydroxylase	-1.172	2.747
210904_s_at	IL13RA1	interleukin 13 receptor subunit alpha 1	-0.916	3.419
210915_x_at	TRBC1	T cell receptor beta constant 1	-2.687	3.992
210942_s_at	ST3GAL6	ST3 beta-galactoside alpha-2,3-sialyltransferase 6	1.016	2.375
210950_s_at	FDFT1	farnesyl-diphosphate farnesyltransferase 1	1.014	3.382
210951_x_at	RAB27A	RAB27A, member RAS oncogene family	-1.058	2.592
210964_s_at	GYG2	glycogenin 2	2.447	2.614
210971_s_at	ARNTL	aryl hydrocarbon receptor nuclear translocator like	-1.155	2.666
210972_x_at	TRAC///TRAJ17///TRAV20///TRDV2	T-cell receptor alpha constant///T cell receptor alpha joining 17///T cell receptor alpha variable 20///T cell receptor delta variable 2	-2.469	4.134
210976_s_at	PFKM	phosphofructokinase, muscle	1.211	2.839
210978_s_at	TAGLN2	transgelin 2	-1.145	2.854
210982_s_at	HLA-DRA	major histocompatibility complex, class II, DR alpha	-3.295	7.955
210984_x_at	EGFR	epidermal growth factor receptor	-3.413	4.472
210992_x_at	FCGR2C	Fc fragment of IgG receptor IIc (gene/pseudogene)	-4.065	10.686
210997_at	HGF	hepatocyte growth factor	-2.793	3.256
210999_s_at	GRB10	growth factor receptor bound protein 10	-1.308	2.352
211012_s_at	PML	promyelocytic leukemia	-1.312	3.047
211023_at	PDHB	pyruvate dehydrogenase (lipoamide) beta	0.971	5.365
211063_s_at	NCK1	NCK adaptor protein 1	-0.974	4.149
211075_s_at	CD47	CD47 molecule	-1.304	4.39
211085_s_at	STK4	serine/threonine kinase 4	-1.414	2.735
211100_x_at	LILRA2	leukocyte immunoglobulin like receptor A2	-1.292	2.495
211104_s_at	MYO7A	myosin VIIA	-1.808	2.694
211113_s_at	ABCG1	ATP binding cassette subfamily G member 1	-1.058	2.87
211121_s_at	DOK1	docking protein 1	-1.035	2.984
211122_s_at	CXCL11	C-X-C motif chemokine ligand 11	-4.052	5.356
211133_x_at	LILRB3	leukocyte immunoglobulin like receptor B3	-1.119	2.347
211135_x_at	LILRB3	leukocyte immunoglobulin like receptor B3	-1.851	3.436
211148_s_at	ANGPT2	angiopoietin 2	-1.967	2.468
211167_s_at	GCK	glucokinase	1.989	4.241
211178_s_at	PSTPIP1	proline-serine-threonine phosphatase interacting protein 1	-1.413	3.462
211180_x_at	LOC101928269///LOC100506403///RUNX1	uncharacterized LOC101928269///uncharacterized LOC100506403///runt related transcription factor 1	-1.895	3.349
211190_x_at	CD84	CD84 molecule	-2.305	3.35
211203_s_at	CNTN1	contactin 1	2.768	3.165
211210_x_at	SH2D1A	SH2 domain containing 1A	-3.125	3.749
211250_s_at	SH3BP2	SH3 domain binding protein 2	-1.166	4.136
211260_at	BMP7	bone morphogenetic protein 7	1.924	2.791
211272_s_at	DGKA	diacylglycerol kinase alpha	-1.882	2.585
211276_at	TCEAL2	transcription elongation factor A like 2	4.719	4.14
211284_s_at	GRN	granulin	-1.091	2.977
211286_x_at	CSF2RA	colony stimulating factor 2 receptor alpha subunit	-2.77	8.319
211298_s_at	ALB	albumin	4.262	3.907
211312_s_at	WISP1	WNT1 inducible signaling pathway protein 1	2.092	3.097
211322_s_at	SARDH	sarcosine dehydrogenase	1.677	4.797
211329_x_at	HFE	hemochromatosis	-1.836	5.23
211330_s_at	HFE	hemochromatosis	-1.52	3.385
211336_x_at	LILRB1	leukocyte immunoglobulin like receptor B1	-3.491	7.477
211339_s_at	ITK	IL2 inducible T-cell kinase	-2.735	4.821
211340_s_at	MIR6756///MCAM	microRNA 6756///melanoma cell adhesion molecule	-1.211	3.012
211357_s_at	ALDOB	aldolase, fructose-bisphosphate B	4.742	2.767
211366_x_at	CASP1	caspase 1	-2.454	9.887
211367_s_at	CASP1	caspase 1	-3.302	10.748
211368_s_at	CASP1	caspase 1	-3.168	12.015
211384_s_at	CASR	calcium sensing receptor	4.338	8.072
211395_x_at	FCGR2C	Fc fragment of IgG receptor IIc (gene/pseudogene)	-2.442	6.739
211401_s_at	FGFR2	fibroblast growth factor receptor 2	2.522	3.048
211429_s_at	SERPINA1	serpin family A member 1	-2.593	4.637
211431_s_at	TYRO3	TYRO3 protein tyrosine kinase	2.113	3.896
211432_s_at	TYRO3	TYRO3 protein tyrosine kinase	2.729	5.263
211434_s_at	CCRL2	C-C motif chemokine receptor like 2	-2.004	4.526
211469_s_at	CXCR6	C-X-C motif chemokine receptor 6	-2.617	5.043
211473_s_at	COL4A6	collagen type IV alpha 6 chain	3.625	7.253
211474_s_at	SERPINB6	serpin family B member 6	-0.705	2.808
211475_s_at	BAG1	BCL2 associated athanogene 1	0.98	2.355
211493_x_at	DTNA	dystrobrevin alpha	-1.308	2.685
211518_s_at	BMP4	bone morphogenetic protein 4	2.891	2.948
211527_x_at	VEGFA	vascular endothelial growth factor A	-2.212	3.016
211528_x_at	HLA-G	major histocompatibility complex, class I, G	-2.468	9.507
211529_x_at	HLA-G	major histocompatibility complex, class I, G	-2.676	9.05
211530_x_at	HLA-G	major histocompatibility complex, class I, G	-2.694	7.192
211538_s_at	HSPA2	heat shock protein family A (Hsp70) member 2	3.291	7.522
211546_x_at	SNCA	synuclein alpha	1.167	3.213
211548_s_at	HPGD	hydroxyprostaglandin dehydrogenase 15-(NAD)	3.201	3.876
211549_s_at	HPGD	hydroxyprostaglandin dehydrogenase 15-(NAD)	2.31	3.05
211557_x_at	SLCO2B1	solute carrier organic anion transporter family member 2B1	-1.299	2.404
211560_s_at	ALAS2	5'-aminolevulinate synthase 2	2.822	4.066
211569_s_at	HADH	hydroxyacyl-CoA dehydrogenase	1.417	4.277
211581_x_at	LST1	leukocyte specific transcript 1	-1.47	4.25
211582_x_at	LST1	leukocyte specific transcript 1	-1.849	4.67
211588_s_at	PML	promyelocytic leukemia	-2.04	3.063
211599_x_at	MET	MET proto-oncogene, receptor tyrosine kinase	-1.931	3.058
211603_s_at	ETV4	ETS variant 4	2.349	2.446
211607_x_at	EGFR	epidermal growth factor receptor	-2.151	2.384
211612_s_at	IL13RA1	interleukin 13 receptor subunit alpha 1	-0.962	3.813
211628_x_at	FTH1P5	ferritin heavy chain 1 pseudogene 5	-0.604	2.691
211646_at	LOC102725526///IGHM///IGHG3///IGHG2///IGHG1///IGHA1///IGH	uncharacterized LOC102725526///immunoglobulin heavy constant mu///immunoglobulin heavy constant gamma 3 (G3m marker)///immunoglobulin heavy constant gamma 2 (G2m marker)///immunoglobulin heavy constant gamma 1 (G1m marker)///immunoglobulin heavy constant alpha 1///immunoglobulin heavy locus	-2.717	5.057
211654_x_at	HLA-DQB1	major histocompatibility complex, class II, DQ beta 1	-3.074	5.927
211656_x_at	LOC101060835///HLA-DQB1	HLA class II histocompatibility antigen, DQ beta 1 chain-like///major histocompatibility complex, class II, DQ beta 1	-3.186	7.511
211661_x_at	PTAFR	platelet activating factor receptor	-2.318	4.852
211671_s_at	NR3C1	nuclear receptor subfamily 3 group C member 1	-1.267	4.132
211676_s_at	IFNGR1	interferon gamma receptor 1	-0.874	2.488
211689_s_at	TMPRSS2	transmembrane protease, serine 2	5.52	13.098
211696_x_at	HBB	hemoglobin subunit beta	2	2.603
211697_x_at	PNO1	partner of NOB1 homolog	-0.795	2.816
211699_x_at	HBA2///HBA1	hemoglobin subunit alpha 2///hemoglobin subunit alpha 1	2.823	4.763
211700_s_at	TRO	trophinin	2.556	2.795
211715_s_at	BDH1	3-hydroxybutyrate dehydrogenase, type 1	2.021	2.854
211719_x_at	FN1	fibronectin 1	-1.304	2.797
211725_s_at	BID	BH3 interacting domain death agonist	-1.295	3.998
211729_x_at	BLVRA	biliverdin reductase A	-0.949	3.578
211737_x_at	PTN	pleiotrophin	2.654	4.231
211742_s_at	EVI2B	ecotropic viral integration site 2B	-2.648	7.565
211744_s_at	CD58	CD58 molecule	-1.281	3.206
211745_x_at	HBA2///HBA1	hemoglobin subunit alpha 2///hemoglobin subunit alpha 1	2.663	3.998
211756_at	PTHLH	parathyroid hormone like hormone	-5.31	4.543
211778_s_at	OVOL2	ovo like zinc finger 2	1.744	3.12
211786_at	TNFRSF9	TNF receptor superfamily member 9	-2.029	2.591
211787_s_at	LOC101928634///SENP3-EIF4A1///SNORD10///SNORA48///SNORA67///EIF4A1	uncharacterized LOC101928634///SENP3-EIF4A1 readthrough (NMD candidate)///small nucleolar RNA, C/D box 10///small nucleolar RNA, H/ACA box 48///small nucleolar RNA, H/ACA box 67///eukaryotic translation initiation factor 4A1	-0.752	2.813
211792_s_at	CDKN2C	cyclin dependent kinase inhibitor 2C	-1.306	3.284
211794_at	FYB	FYN binding protein	-2.117	4.115
211795_s_at	FYB	FYN binding protein	-2.779	5.704
211796_s_at	TRBC1	T cell receptor beta constant 1	-3.979	5.596
211799_x_at	HLA-C	major histocompatibility complex, class I, C	-2.845	9.486
211813_x_at	DCN	decorin	4.041	3.495
211864_s_at	MYOF	myoferlin	-1.814	5.566
211887_x_at	MSR1	macrophage scavenger receptor 1	-1.825	2.853
211896_s_at	DCN	decorin	3.774	4.454
211902_x_at	YME1L1	YME1 like 1 ATPase	-2.062	3.365
211911_x_at	HLA-B	major histocompatibility complex, class I, B	-2.578	7.714
211918_x_at	PAPPA2	pappalysin 2	0.987	3.103
211919_s_at	CXCR4	C-X-C motif chemokine receptor 4	-1.847	4.363
211924_s_at	PLAUR	plasminogen activator, urokinase receptor	-1.957	3.069
211963_s_at	ARPC5	actin related protein 2/3 complex subunit 5	-0.737	3.452
211967_at	TMEM123	transmembrane protein 123	-0.762	2.596
211987_at	TOP2B	topoisomerase (DNA) II beta	0.971	3.526
211990_at	HLA-DPA1	major histocompatibility complex, class II, DP alpha 1	-2.733	6.278
211991_s_at	HLA-DPA1	major histocompatibility complex, class II, DP alpha 1	-3.661	8.109
211994_at	WNK1	WNK lysine deficient protein kinase 1	0.898	4.045
212007_at	UBXN4	UBX domain protein 4	-0.911	2.763
212014_x_at	CD44	CD44 molecule (Indian blood group)	-2.017	2.341
212026_s_at	EXOC7	exocyst complex component 7	-0.787	2.958
212032_s_at	PTOV1	prostate tumor overexpressed 1	1.014	3.605
212038_s_at	VDAC1	voltage dependent anion channel 1	-0.849	3.686
212063_at	CD44	CD44 molecule (Indian blood group)	-1.918	3.197
212097_at	CAV1	caveolin 1	-2.011	3.7
212100_s_at	POLDIP3	DNA polymerase delta interacting protein 3	0.777	2.572
212108_at	FAF2	Fas associated factor family member 2	-0.676	3.097
212110_at	SLC39A14	solute carrier family 39 member 14	-1.91	4.305
212114_at	ATXN7L3B	ataxin 7 like 3B	0.942	4.482
212128_s_at	DAG1	dystroglycan 1	1.081	2.776
212136_at	ATP2B4	ATPase plasma membrane Ca2+ transporting 4	-0.997	3.471
212143_s_at	IGFBP3	insulin like growth factor binding protein 3	-3.507	10.311
212144_at	SUN2	Sad1 and UNC84 domain containing 2	-0.865	3.113
212148_at	PBX1	PBX homeobox 1	2.403	3.905
212151_at	PBX1	PBX homeobox 1	1.898	3.84
212152_x_at	ARID1A	AT-rich interaction domain 1A	1.097	3.822
212153_at	POGZ	pogo transposable element with ZNF domain	0.662	2.752
212161_at	AP2A2	adaptor related protein complex 2 alpha 2 subunit	0.841	2.744
212166_at	XPO7	exportin 7	0.744	2.615
212171_x_at	VEGFA	vascular endothelial growth factor A	-1.912	3.476
212181_s_at	NUDT4P1///NUDT4P2///NUDT4	nudix hydrolase 4 pseudogene 1///nudix hydrolase 4 pseudogene 2///nudix hydrolase 4	1.668	5.8
212183_at	NUDT4P1///NUDT4	nudix hydrolase 4 pseudogene 1///nudix hydrolase 4	1.93	5.68
212204_at	TMEM87A	transmembrane protein 87A	-0.689	2.58
212221_x_at	IDS	iduronate 2-sulfatase	-1.352	6.398
212222_at	PSME4	proteasome activator subunit 4	0.811	2.656
212229_s_at	FBXO21	F-box protein 21	1.013	2.781
212231_at	FBXO21	F-box protein 21	0.989	2.681
212243_at	GCOM1///POLR2M	GRINL1A complex locus 1///RNA polymerase II subunit M	0.761	2.781
212245_at	MCFD2	multiple coagulation factor deficiency 2	-0.706	3.037
212250_at	MTDH	metadherin	-1.185	5.039
212268_at	SERPINB1	serpin family B member 1	-2.094	8.734
212275_s_at	SRCAP	Snf2-related CREBBP activator protein	1.697	4.569
212281_s_at	TMEM97	transmembrane protein 97	1.308	2.441
212282_at	TMEM97	transmembrane protein 97	1.228	2.643
212297_at	ATP13A3	ATPase 13A3	-1.122	2.726
212306_at	CLASP2	cytoplasmic linker associated protein 2	0.768	2.673
212309_at	CLASP2	cytoplasmic linker associated protein 2	0.834	3.633
212311_at	SEL1L3	SEL1L family member 3	-2.07	5.115
212314_at	SEL1L3	SEL1L family member 3	-2.238	5.623
212326_at	VPS13D	vacuolar protein sorting 13 homolog D	0.889	2.927
212329_at	SCAP	SREBF chaperone	0.883	3.442
212348_s_at	KDM1A	lysine demethylase 1A	0.819	3.091
212350_at	TBC1D1	TBC1 domain family member 1	0.928	4.312
212372_at	MYH10	myosin, heavy chain 10, non-muscle	2.074	5.541
212396_s_at	EMC1	ER membrane protein complex subunit 1	-0.639	2.484
212413_at	SEPT6	septin 6	1.014	3.385
212439_at	IP6K1	inositol hexakisphosphate kinase 1	1.001	3.695
212448_at	NEDD4L	neural precursor cell expressed, developmentally down-regulated 4-like, E3 ubiquitin protein ligase	2.142	7.057
212464_s_at	FN1	fibronectin 1	-1.46	2.738
212471_at	AVL9	AVL9 cell migration associated	-1.372	2.658
212493_s_at	SETD2	SET domain containing 2	0.766	2.448
212501_at	CEBPB	CCAAT/enhancer binding protein beta	-1.456	3.217
212510_at	GPD1L	glycerol-3-phosphate dehydrogenase 1-like	1.569	5.555
212517_at	ATRN	attractin	0.878	3.86
212520_s_at	SMARCA4	SWI/SNF related, matrix associated, actin dependent regulator of chromatin, subfamily a, member 4	0.8	2.638
212533_at	WEE1	WEE1 G2 checkpoint kinase	1.271	3.279
212547_at	BRD3	bromodomain containing 3	1.033	3.631
212552_at	HPCAL1	hippocalcin like 1	-2.183	6.759
212554_at	CAP2	CAP, adenylate cyclase-associated protein, 2 (yeast)	-1.313	2.788
212586_at	CAST	calpastatin	-0.995	4.313
212587_s_at	PTPRC	protein tyrosine phosphatase, receptor type C	-2.963	6.897
212588_at	PTPRC	protein tyrosine phosphatase, receptor type C	-3.012	8.134
212591_at	ARID4B///RBM34	AT-rich interaction domain 4B///RNA binding motif protein 34	-0.927	2.761
212613_at	BTN3A2	butyrophilin subfamily 3 member A2	-2.762	6.25
212627_s_at	EXOSC7	exosome component 7	0.692	2.644
212630_at	EXOC3	exocyst complex component 3	-1.026	2.518
212660_at	JADE2	jade family PHD finger 2	-0.8	2.355
212670_at	ELN	elastin	2.7	3.238
212671_s_at	LOC100509457///HLA-DQA2///HLA-DQA1	HLA class II histocompatibility antigen, DQ alpha 1 chain-like///major histocompatibility complex, class II, DQ alpha 2///major histocompatibility complex, class II, DQ alpha 1	-4.574	5.747
212672_at	ATM	ATM serine/threonine kinase	-1.275	3.523
212674_s_at	DHX30	DEAH-box helicase 30	0.895	4.268
212686_at	PPM1H	protein phosphatase, Mg2+/Mn2+ dependent 1H	1.575	3.159
212689_s_at	KDM3A	lysine demethylase 3A	-0.975	3.869
212693_at	MDN1	midasin AAA ATPase 1	0.77	3.055
212713_at	MFAP4	microfibrillar associated protein 4	4.58	5.262
212719_at	PHLPP1	PH domain and leucine rich repeat protein phosphatase 1	1.012	2.628
212730_at	SYNM	synemin	-1.34	2.521
212732_at	MEG3	maternally expressed 3 (non-protein coding)	2.235	3.358
212736_at	C16orf45	chromosome 16 open reading frame 45	1.18	3.376
212737_at	GM2A	GM2 ganglioside activator	-1.657	4.842
212747_at	ANKS1A	ankyrin repeat and sterile alpha motif domain containing 1A	0.905	2.71
212756_s_at	UBR2	ubiquitin protein ligase E3 component n-recognin 2	-0.647	2.907
212768_s_at	OLFM4	olfactomedin 4	3.052	2.561
212771_at	FAM171A1	family with sequence similarity 171 member A1	2.557	8.337
212805_at	PRUNE2	prune homolog 2	-1.964	2.721
212806_at	PRUNE2	prune homolog 2	-2.2	3.445
212810_s_at	SLC1A4	solute carrier family 1 member 4	-2.17	6.934
212811_x_at	SLC1A4	solute carrier family 1 member 4	-1.487	5.791
212815_at	ASCC3	activating signal cointegrator 1 complex subunit 3	-0.943	4.056
212821_at	PLEKHG3	pleckstrin homology and RhoGEF domain containing G3	2.667	4.077
212823_s_at	PLEKHG3	pleckstrin homology and RhoGEF domain containing G3	1.145	2.793
[truncated: 2,989 more rows]
