# Supplementary material for: Integrative Meta‐Analysis and WGCNA Reveal Candidate Diagnostic Hub Genes in Clear Cell Carcinoma
Source: Int J Cell Biol. 2026 Feb 2;2026:5567255. doi: 10.1155/ijcb/5567255 (PMC12865128; doi:10.1155/ijcb/5567255)
Supplement: Supplementary file 2 — Supporting Information 2 File S1 (A–L) Represent log2 (fold change) and p value of DEGs from GSE11024, GSE11151, GSE16441, GSE36895, GSE46699, GSE53000, GSE53757, GSE66270, GSE68417, GSE71963, GSE76351, and GSE168845 datasets. [file IJCB-2026-5567255-s002.zip › Supplementary file 1 A.tsv]

ID	log2(fold change)	-log10(Pvalue)
10	0.592	4.357
1000	-1.033	7.484
10001	-0.934	7.959
10006	-0.528	5.201
10008	-2.206	12.341
1001	1.186	6.074
10010	-0.775	7.083
10013	0.552	4.017
10019	-1.189	8.754
1002	-1.344	4.824
10020	-0.789	4.326
1003	-1.578	9.311
1004	-1.55	6.15
10044	-0.838	7.93
10045	0.528	5.339
10050	-1.898	6.082
10051	-0.824	3.718
10053	1.534	8.857
10054	-0.619	5.964
10057	0.911	6.171
10062	-0.702	3.954
10068	-0.713	3.183
10081	-0.696	6.861
10085	-0.916	3.032
1009	-0.874	1.896
10092	-0.915	7.13
10095	-0.784	3.443
10096	-0.606	5.77
10097	-0.557	5.262
10110	1.388	5.177
10111	-0.528	2.763
10117	0.969	7.261
1012	-2.919	9.976
10123	-1.001	2.77
10125	-0.885	2.488
10130	-0.574	4.591
10133	-0.722	6.356
1014	2.159	7.017
10144	-0.92	5.341
10157	0.603	5.164
10161	-0.939	6.972
10175	-0.747	8.365
10179	-0.808	6.81
10184	-0.81	10.483
10186	-1.058	4.383
10189	-0.739	3.685
102	-0.918	3.428
10203	-2.073	11.621
10205	-0.979	6.339
10217	0.949	8.57
1022	-0.564	4.454
10221	0.779	4.833
10234	-1.393	4.119
10242	0.613	6.208
10243	0.998	6.063
10246	-0.546	2.486
10249	1.71	3.279
10252	-1.316	6.383
10256	0.825	9.579
1026	-0.627	2.257
10260	-0.543	2.971
10261	-1.391	8.451
10268	-0.86	6.147
1027	-1.21	8.62
10274	-0.834	4.871
10279	-0.82	4.159
1028	0.767	1.578
10287	-0.626	6.656
10288	-0.907	6.674
10289	0.611	6.994
10294	-0.66	7.087
10295	-1.067	7.895
10298	0.538	6.818
10299	-0.591	4.325
10308	-1.327	6.131
10312	-1.059	5.084
10318	-0.978	10.383
10319	0.515	1.809
10346	-1.54	7.758
10351	2.084	4.252
10376	-0.627	4.007
10382	0.625	5.172
10384	-1.987	7.05
10385	-0.611	4.239
10390	-0.584	5.807
10391	1.261	6.784
10397	-1.058	7.588
10399	-0.725	8.124
1040	1.106	5.951
10402	0.71	3.993
10403	-0.709	5.129
10406	0.755	3.852
10411	1.776	10.757
10424	-0.696	6.94
10427	-0.682	6.899
1043	-2.145	7.248
10437	-0.685	5.635
10438	-0.62	4.89
10446	1.123	5.963
10451	0.91	4.402
10455	0.627	2.143
10457	-1.804	6.145
10461	-0.51	2.251
10480	-0.723	9.478
10482	0.557	6.589
10484	-1.091	11.004
10486	-0.569	3.031
10489	-1.083	3.464
10497	0.51	3.23
1050	-0.578	4.018
1051	-0.502	2.264
10516	1.702	5.858
10521	0.695	3.02
10534	-0.506	5.125
10535	-0.516	5.159
10537	-2.471	5.347
10541	-0.532	6.14
10544	-1.381	5.839
10549	-1.791	14.281
10550	-0.688	3.977
10551	0.507	5.851
10552	-0.505	6.925
10553	-1.068	6.33
1056	1.701	7.633
10560	1.705	6.079
10561	-1.248	6.426
10562	1.973	3.861
10569	-1.15	9.748
1057	0.535	4.493
10572	-0.546	4.854
10578	-0.895	4.186
10580	-0.503	3.344
10590	-1.172	2.364
10605	0.617	3.324
10609	-0.547	2.28
10610	1.39	8.922
10615	1.372	2.974
10623	-0.947	8.918
10635	-0.575	7.821
10638	-0.928	9.539
10644	0.634	8.015
10647	0.533	2.432
10655	2.485	10.786
10659	-0.812	4.665
10669	-0.672	6.269
10671	-0.662	8.208
10672	-0.747	7.774
10673	-1.822	6.541
10677	0.695	8.736
10686	1.314	6.487
10687	-1.785	9.965
10695	-0.626	4.883
1070	-0.652	2.798
1071	-0.527	3.352
10725	0.764	3.739
10730	-0.612	8.174
10746	-0.52	4.985
10752	2.697	8.543
10755	0.781	8.816
10758	-1.231	9.476
10768	0.724	8.68
10769	-2.714	9.384
10783	-1.643	8.875
10786	-1.772	2.649
10791	-1.149	7.606
10797	-0.801	2.351
10800	-0.951	5.748
10802	-0.622	4.408
10808	0.766	3.809
10809	0.748	6.492
1081	0.617	4.754
10810	1.16	5.309
10827	-0.581	6.985
10840	1.392	2.682
10841	1.077	1.851
10848	-0.602	2.659
10864	1.884	3.361
10866	-1.615	5.671
10870	-1.036	4.651
10885	-0.535	5.065
10891	1.185	6.464
109	-0.563	5.92
10903	-0.547	2.55
10904	0.739	10.315
10908	0.645	5.475
10915	-0.933	6.012
10924	-2.166	6.548
10928	0.605	6.776
10935	0.579	5.356
10954	-1.701	10.254
10955	-0.679	8.001
10957	-0.583	3.815
10959	-0.593	7.208
10960	-0.89	9.753
10962	0.598	2.995
10964	-2.244	6.723
10966	0.851	5.612
10973	-0.806	8.793
10974	-1.267	4.588
10981	-0.863	10.08
10982	-1.451	10.781
10990	-0.602	3.528
10993	-1.196	8.17
10999	0.643	7.163
11000	-0.681	2.937
11006	-0.517	3.842
11010	-1.741	9.128
11014	-0.618	5.1
1102	-1.238	10.517
11020	0.554	4.176
11031	-1.335	7.255
11033	0.574	5.865
11067	-2.261	9.56
11069	-2.122	11.882
1107	0.585	2.827
11072	-0.5	2.361
11073	-0.72	5.442
11080	-0.711	3.207
11096	-0.663	2.541
11098	-0.985	4.681
11112	0.73	3.709
11116	-1.34	11.019
11117	0.623	1.912
11118	-1.838	4.564
11119	-1.016	4.767
11120	-0.559	5.475
11122	0.53	3.457
11130	-0.764	2.759
1114	2.512	6.146
11140	-0.546	4.768
11145	-0.955	3.907
11147	0.575	5.465
11148	-0.965	2.14
11151	-1.188	5.964
11156	-0.752	3.71
11167	-0.855	2.258
11170	0.752	6.592
11177	-1.308	5.421
11179	-0.8	6.045
11183	-0.704	5.22
11188	0.552	4.698
1119	0.629	7.711
112	0.64	5.179
11201	-0.933	5.704
11216	-0.573	7.424
11221	-0.519	3.765
1123	-0.526	5.411
112399	-4.238	21.748
1124	0.684	3.895
112464	-1.635	9.156
112483	1.311	6.22
11253	-0.668	8.071
112609	0.991	11.379
112817	2.076	4.107
112942	-0.787	5.641
113	-0.784	4.988
11309	-1.108	7.153
11314	-1.496	6.795
113146	-3.538	10.527
113178	0.746	6.456
113189	-0.531	3.369
113220	0.912	5.996
113230	1.099	9.194
113246	-0.913	7.461
11326	-1.018	5.065
113278	0.777	10.034
11334	0.54	9.586
11336	-0.754	9.277
11340	-0.936	8.461
11343	-0.601	4.784
113655	0.874	6.32
113675	0.616	7.046
114088	-0.64	5.022
114569	1.923	3.716
114614	-1.558	2.696
114659	-0.644	4.703
114757	-0.796	4.796
114769	-1.393	6.392
114789	1.115	7.161
114801	-1.484	4.757
114815	0.86	3.246
114823	0.899	5.535
114825	-0.998	8.684
114880	0.517	4.684
114908	-0.903	6.958
114915	-1.706	10.428
114990	0.59	3.612
115106	-1.052	6.056
115111	1.628	7.314
115123	-0.533	4.428
1152	1.067	6.767
115209	0.668	5.336
115273	-1.789	2.576
115290	-0.887	5.366
115361	-1.49	3.108
115362	-1.326	2.563
1154	0.77	2.601
115548	-0.617	5.962
115572	0.838	2.863
115584	0.78	5.751
115677	-0.696	2.929
115701	-1.491	3.329
115817	0.547	4.038
115908	-2.878	4.236
115992	-0.884	5.608
1160	1.39	5.119
116068	-0.504	3.026
116085	1.784	2.89
116159	-1.148	8.596
116238	1.255	9.805
116255	0.752	5.409
116362	-1.537	5.038
116441	-1.263	4.926
116449	0.669	4.881
116496	-1.401	7.262
116984	-0.605	2.116
116987	0.659	3.466
117145	0.562	6.449
117178	0.507	3.84
117247	1.324	4.925
117248	-0.506	2.205
117283	0.91	2.427
117852	0.657	4.98
117854	1.587	2.959
1181	0.558	5.126
1184	1.477	6.298
118429	-0.65	4.089
118460	-0.54	4.5
118471	1.1	2.514
118491	0.803	5.865
118738	0.532	6.435
118788	-0.727	3.326
1188	3.119	14.759
118924	-1.035	7.028
118980	1.203	5.658
1191	-0.628	1.693
1192	-0.689	7.408
1193	-1.538	8.39
119391	1.188	4.864
119392	-1.087	7.016
119467	-1.097	1.771
12	1.469	2.934
1200	-0.661	5.714
120071	0.747	10.787
120224	1.36	8.999
120425	-0.687	4.165
120892	-1.634	9.852
1209	0.501	3.582
120939	4.534	11.371
121227	-1.438	7.581
121260	-1.762	10.529
121457	-1.786	11.705
121506	2.677	12.101
121536	-0.558	4.791
121551	0.606	3.447
121601	-0.798	4.138
122402	0.521	3.63
122416	1.219	6.79
122622	-3.246	9.13
122786	-0.712	2.16
123	-2.571	8.821
123096	0.968	9.28
123169	-0.54	3.881
1234	-0.565	2.574
123688	0.772	6.595
123803	-0.952	7.429
123811	-0.902	8.356
123920	-0.738	5.91
124402	1.066	7.212
124540	0.702	7.156
124842	1.05	3.029
124923	0.92	3.589
124936	0.536	6.004
124944	-0.525	3.154
124975	2.987	13.062
125	2.544	3.543
125144	-1.048	5.988
125228	-1.059	7.502
125476	-0.943	7.053
1259	0.765	4.933
126	0.819	3.253
126308	-1.004	9.176
126353	0.532	6.107
126393	0.88	3.27
1266	-0.557	2.305
126669	-0.97	8.389
1267	0.516	6.223
126823	1.134	8.709
127124	2.865	9.038
1277	-1.467	2.358
127703	-0.741	4.757
1278	-1.629	2.797
127943	0.525	2.028
1282	-1.269	4.294
128218	0.552	1.959
128338	-0.503	4.83
128346	-2.084	8.818
1284	-0.907	3.114
128414	0.92	2.575
1285	1.758	8.85
1286	1.875	10.55
1287	0.591	6.388
1288	1.259	6.774
128853	0.748	7.857
1290	-1.548	4.931
129138	0.517	9.04
1292	-1.084	3.973
129303	0.523	2.578
1294	0.658	2.635
129401	-0.809	5.578
129531	-0.94	6.323
129642	1.094	8.352
129787	-0.594	6.872
1298	1.158	5.586
130	1.006	2.623
130271	0.608	1.651
130535	-0.588	6.783
130576	0.829	9.628
130589	0.707	1.594
1306	-1.676	4.143
130733	3.528	12.453
130752	0.734	7.616
130814	-0.619	3.727
130940	0.845	6.764
131118	0.606	3.279
131474	0.55	5.354
1316	-0.502	1.612
1318	-0.542	1.748
131920	1.393	5.433
132158	0.562	4.689
132320	-1.093	5.675
132430	-1.112	5.821
1326	-0.76	3.149
132671	-1.544	6.916
132720	-1.315	5.651
132864	-0.84	5.393
133	-2.01	6.441
133121	2.484	4.951
133686	-0.641	3.1
133957	-0.811	5.759
134265	-1.07	9.296
134266	-0.651	8.028
134288	0.972	1.976
134466	0.899	4.574
134492	-0.992	7.529
134510	-0.513	3.618
134548	1.457	10.468
135112	0.843	5.527
135138	1.151	8.418
1356	-3.597	8.392
135892	0.676	4.272
1359	-1.866	5.749
1363	-1.648	3.912
136306	0.515	3.996
1366	0.752	1.71
1370	1.359	4.788
1371	-0.963	7.069
137392	0.536	3.591
137492	-0.722	7.093
137872	0.797	5.337
1380	0.978	2.258
138046	2.567	7.664
1381	0.914	4.607
1385	-0.649	4.725
1389	-0.508	5.402
138948	0.63	4.142
1393	2.234	4.519
1396	-1.458	5.441
1397	-0.632	2.776
139728	-2.185	6.021
139818	-0.531	3.221
139886	-0.994	3.878
140	-0.705	6.526
1404	-0.905	3.269
140462	0.887	2.862
140465	-0.607	3.084
140578	1.099	3.033
140597	1.347	2.536
140706	-0.973	8.255
140801	-0.831	4.61
140885	-1.11	5.869
1409	2.508	5.033
142680	0.646	4.555
1436	-1.396	7.143
143662	1.847	5.64
143872	-1.863	6.891
143888	-1.105	8.129
143903	-1.068	6.308
143941	0.573	3.075
144100	0.558	4.883
144110	0.627	7.587
144124	0.598	5.615
144165	1.037	6.239
144348	0.568	6.067
144402	-0.562	4.944
144577	-0.652	5.048
1452	-0.838	7.839
145226	1.169	4.722
145270	-1.706	3.325
145376	0.646	5.524
145389	-1.031	4.104
145407	0.685	10.261
1456	-0.521	5.239
1462	-1.896	2.848
146223	1.246	11.388
146330	-0.691	6.356
146336	0.528	3.88
1464	-1.792	7.391
146556	1.749	7.241
1468	0.989	3.561
146802	3.33	4.837
146857	-0.683	4.958
147040	-0.823	5.281
147372	0.774	7.36
147463	-0.991	3.381
1475	-1.482	8.289
1476	-0.773	4.913
147650	0.668	8.155
147798	1.55	5.253
148156	-0.637	4.544
148418	0.518	6.828
148646	0.723	4.207
148808	3.267	8.362
148811	1.162	3.566
1489	0.671	6.529
148979	-0.637	3.882
1490	1.133	3.167
1491	1.237	7.275
149371	-0.542	3.067
149461	1.651	7.944
149473	0.524	7.012
1499	-0.55	2.493
150244	0.59	7.626
150274	-0.62	6.354
150696	0.771	4.899
151011	-0.594	3.738
151050	-0.551	2.525
151126	0.782	1.569
151176	0.806	4.018
151188	-0.533	7.239
1512	1.385	7.047
151230	-0.701	5.517
1515	1.475	4.727
151531	2.341	5.059
151556	0.889	2.393
151903	0.588	8.192
1520	-2.627	11.144
152007	-0.77	4.949
1522	-0.721	2.512
152273	-0.569	4.136
1524	-1.725	4.123
152404	1.55	5.072
152485	0.781	6.36
152573	1.437	5.507
152926	1.114	5.104
153241	-0.639	4.835
153443	-0.746	4.119
1535	-1.043	4.757
153562	0.812	5.387
153572	2.883	9.684
153579	-2.738	12.455
1536	-1.719	7.679
153733	-0.785	7.548
153768	-1.874	11.973
153830	-1.211	11.277
154	-0.596	3.93
1540	-0.552	2.93
154043	-0.648	4.316
154091	0.846	7.913
1545	1.468	4.269
154791	0.512	3.766
155006	4.49	15.717
155038	-1.152	8.519
155066	1.435	7.012
1551	0.727	1.819
1558	-0.72	2.416
157285	-0.722	4.719
1573	-4.547	12.555
157313	-1.742	10.568
157506	1.134	5.055
1576	0.553	4.744
157724	2.646	3.658
1579	1.889	2.672
158	-0.55	7.376
158038	0.518	5.442
1582	1.771	4.023
158326	1.723	8.601
158401	0.646	4.676
158471	-1.655	3.381
158584	0.501	4.077
1586	1.962	4.103
1591	1.797	3.626
1594	2.153	3.377
1602	1.816	10.022
1605	0.909	12.985
1610	1.786	5.136
161198	-0.586	5.28
161291	3.047	12.37
1615	-1.571	13.801
161742	-0.985	8.444
162417	0.663	2.15
1627	0.569	2.075
162966	-1.071	8.01
162967	-1.591	7.335
163175	-0.511	3.443
163183	1.111	9.46
1633	-1.195	5.849
1634	2.147	4.631
163404	-0.589	1.861
164091	0.674	7.901
1643	-1.665	13.641
1644	1.403	1.873
1647	1.044	4.129
1649	0.796	4.735
1650	-0.658	9.126
166012	-0.781	2.457
167153	-0.791	5.359
1672	3.33	8.371
1675	-1.463	5.261
168537	-2.383	8.597
168544	0.559	3.351
169200	-0.675	3.399
169611	-2.017	9.057
170384	-1.575	11
170575	-1.335	9.123
170954	-1.05	5.898
171425	0.594	2.044
1727	-0.684	6.273
173	2.334	4.742
1730	-1.291	8.66
1733	4.286	5.675
176	-0.506	3.007
1760	0.847	7.634
1762	0.567	11.669
1776	1.116	6.33
1777	-0.743	6.779
1786	-0.738	4.235
1794	-1.88	7.79
18	2.82	6.769
1800	2.516	4.933
1803	-0.848	1.969
1804	0.944	8.804
1806	-0.996	4.469
1807	1.239	1.775
1808	-1.108	8.122
182	-0.991	5.372
1822	0.5	6.117
1827	0.883	2.344
1831	-0.748	2.646
1832	1.123	1.794
1840	0.648	6.075
1842	-0.566	1.596
1843	-1.034	4.976
1846	-0.504	1.985
1850	0.593	2.67
1852	3.204	15.059
1857	0.529	4.072
187	-1.056	3.573
1879	-0.592	3.791
1880	-1.284	5.507
189	0.942	3.457
1890	-1.409	6.852
1891	-0.532	3.06
1892	1.1	4.796
1894	-0.589	2.782
19	-1.665	7.922
1901	-1.677	9.217
1906	-1.794	6.337
1909	-1.451	5.919
1910	-1.476	6.824
192683	0.617	7.518
1936	-0.585	6.228
1942	-0.995	5.344
1948	-0.989	4.926
1950	5.092	12.377
195827	-0.599	4.362
196	-1.543	10.374
196047	0.584	3.227
196051	1.79	10.647
1965	-0.574	6.999
196513	-0.536	5.564
196527	-0.765	8.162
196792	0.663	3.719
1968	-0.57	4.377
197257	1.351	4.641
197259	-1.248	9.109
1973	-0.541	4.357
1978	-1.144	6.878
1992	-1.363	6.597
1997	-0.505	3.455
1999	1.355	5.397
199920	1.277	6.056
199964	1.412	12.004
2000	-0.828	5.07
2001	1.066	3.308
200230	1.236	2.533
200373	0.781	8.382
200845	0.701	3.634
200879	0.584	8.969
2009	-0.771	6.153
200916	-1.448	7.134
201161	0.918	3.357
2013	-0.72	2.77
2014	-1.376	8.176
2016	1.323	9.152
202151	0.942	3.23
2022	-0.537	3.346
2023	-1.078	7.168
2026	-3.27	14.288
2028	-1.15	2.483
203068	-0.799	4.898
203111	-0.665	2.989
203328	1.068	3.514
2034	-0.891	9.345
203427	-1.404	8.38
203447	0.928	10.376
2036	1.022	7.422
2037	-0.744	4.547
2040	-0.801	8.694
2041	0.747	9.498
2045	-0.852	2.172
2052	0.563	1.777
2053	1.249	4.371
2057	0.588	9.746
2059	-0.876	7.869
2060	-0.508	5.946
2063	0.537	5.461
2064	0.828	6.273
2067	-0.588	4.817
2070	0.597	2.306
2073	-0.962	8.533
2078	-1.292	7.521
2091	-0.868	6.263
210	0.925	4.064
2103	0.847	7.094
2104	2.822	11.861
211	1.203	8.489
2113	-1.604	10.663
2114	-0.839	4.696
2122	2.749	9.747
2123	-2.512	10.107
2124	-2.844	10.506
2125	0.679	9.883
213	1.867	2.387
2139	0.627	4.203
2146	-0.8	3.609
2149	-1.974	6.271
2152	1.096	2.453
2157	-1.155	3.61
2160	0.954	4.259
2161	-0.91	6.256
2167	-1.271	2.021
2168	3.777	4.362
217	0.731	3.547
2172	-1.104	4.655
2173	-4.472	5.328
2181	0.828	5.788
2182	0.905	3.028
2192	1.028	3.377
219285	-0.745	3.539
2193	-0.562	6.575
219348	-1.125	5.757
219404	-1.051	11.628
2197	-0.641	7.725
219749	-0.654	6.894
219928	0.941	3.652
219972	-1.934	8.49
22	-0.63	7.213
220001	-0.885	4.183
2203	1.713	3.226
220323	0.542	3.533
2207	-2.162	9.024
220963	1.528	2.34
220965	-0.912	4.606
221035	-0.933	3.143
221061	1.601	8.082
221184	-1.168	8.051
2213	-1.513	5.879
221476	0.542	4.929
2215	-1.046	3.123
221545	1.312	13.727
2217	-0.539	4.791
221749	-0.702	3.451
221895	-1.353	11.201
2219	-0.736	4.003
221955	-0.51	5.909
221981	1.612	8.741
222166	1.122	9.793
222171	2.081	11.635
222236	0.835	4.643
2224	-0.558	4.504
222643	1.429	4.131
222658	-0.908	7.672
222962	-0.634	3.086
223	0.699	4.552
2230	0.636	3.909
2232	-0.956	6.76
2235	0.967	5.533
2239	0.949	3.183
2246	1.895	6.909
2254	4.093	14.782
226	-0.989	6.664
2261	1.095	4.102
2262	2.405	6.5
2263	1.107	5.639
2268	-0.675	4.262
2272	0.854	5.229
2273	-1.879	7.158
22795	-1.453	3.728
22797	-0.823	1.598
22822	-0.641	3.9
22824	-0.517	1.657
22834	-1.078	4.59
22836	1.399	6.489
22837	1.667	8.43
22846	-1.452	7.523
22848	0.728	8.249
22854	1.425	7.778
22856	-0.841	5.491
22858	-0.671	7.632
22859	0.57	4.803
22868	-0.733	6.805
22871	-1.874	9.415
22874	1.231	9.397
2288	0.774	5.838
22880	-0.544	3.119
22881	-0.636	3.236
22882	-1.008	6.879
22885	-1.252	4.449
22887	-1.46	4.656
229	3.381	3.007
22900	-0.951	5.46
22903	-0.725	3.748
22906	0.636	9.685
22907	0.563	7.218
22914	-0.643	2.843
22918	-1.279	8.514
22925	1.089	5.625
22936	-0.974	3.698
22937	0.808	11.402
2294	-0.656	3.432
22944	-0.749	6.177
22950	-0.766	6.123
2296	1.962	6.317
22981	1.942	15.059
22986	-0.994	1.813
2299	2.574	12.101
230	-1.954	11.625
23002	0.859	5.016
23014	0.854	3.28
23016	0.647	9.32
23023	-1.96	11.279
23024	1.04	4.794
23029	-0.701	6.145
23036	-0.831	8.264
23037	-1.033	2.598
23043	-0.651	2.102
23066	0.687	5.897
23075	-1.28	9.745
23078	0.567	7.006
23081	-0.629	8.599
23086	0.827	3.529
23092	-0.711	6.206
23097	-0.571	6.38
231	-1.301	4.113
23102	-0.832	5.335
23108	0.955	6.577
23109	1.028	6.527
23114	0.543	5.898
23129	-1.269	8.209
2313	-1.275	9.862
23132	0.586	6.021
23141	-0.501	3.989
23142	-0.612	5.827
23151	-1.669	7.252
23155	-0.809	6.202
23158	0.645	3.364
23166	-0.672	3.421
23171	1.526	11.794
23175	0.705	8.675
23180	-1.235	7.796
23197	-0.616	6.886
23213	-1.072	3.912
23216	0.53	8.299
23225	0.568	5.636
23231	-1.844	8.743
23240	-0.784	6.136
23242	0.665	3.15
23243	0.558	5.244
23247	0.645	8.515
23250	-1.085	8.145
23254	0.531	5.219
23258	-0.867	7.692
2326	1.076	2.395
23262	-0.952	6.599
23266	-0.58	3.721
23273	-1.613	4.217
23277	0.776	7.305
2329	1.162	4.263
23293	0.541	5.885
23295	-0.718	5.426
2330	0.87	3.497
23301	-0.5	3.44
23303	1.122	10.213
23313	-0.518	3.511
23314	-0.694	3.098
23321	1.24	8.304
23322	-0.631	6.185
23327	1.097	9.788
23333	-0.62	3.886
23336	-1.472	8.528
23347	-0.539	3.77
23348	-0.809	9.308
2335	-1.397	6.298
23363	0.673	3.348
23382	0.596	3.179
23395	0.914	8.964
23398	-0.739	5.024
23404	-0.539	6.572
23413	0.566	7.877
23417	-1.096	5.272
23421	-0.778	2.929
23424	-0.654	7.448
23428	2.173	7.518
23452	-0.895	3.945
23456	-1.01	7.861
23460	0.621	4.305
23462	-1.806	7.538
23464	0.64	4.101
23471	-0.605	4.186
23475	1.098	3.714
23476	0.701	8.644
23479	0.605	6.573
2348	1.597	6.109
23480	-1.253	11.951
23483	-0.53	4.87
23484	-1.424	11.319
23493	-0.797	4.693
2350	-0.857	5.736
23504	1.486	6.426
23515	-0.941	8.963
23516	-1.521	5.561
2352	0.57	6.005
23526	-0.873	5.8
23527	-0.675	7.681
23530	0.638	3.848
23534	0.549	5.58
23545	-0.564	3.803
23548	-0.707	4.221
23554	-0.587	3.904
23562	0.841	5.815
2357	-0.508	2.166
23582	-0.563	7.623
23586	-0.719	4.745
23589	-1.1	6.607
2359	-1.985	11.66
23603	-1.448	10.053
23612	-0.696	3.958
23643	-2.326	9.706
23648	0.953	8.245
23658	-0.616	5.441
23670	-1.06	5.468
23677	0.658	2.626
23682	-1.246	6.16
23683	-0.605	4
23704	-1.749	10.292
23705	0.656	2.875
23710	1.375	8.317
23731	0.529	4.376
23741	-0.585	8.091
23767	0.923	1.964
23769	0.778	5.748
23779	1.685	7.916
23788	0.549	2.951
24	0.556	4.589
240	-1.512	7.539
241	-1.301	5.794
24138	-0.539	5.45
24147	-0.668	2.168
245972	2.634	9.687
245973	1.645	9.597
2475	0.719	8.237
2487	-1.202	3.743
2525	0.929	5.037
2528	0.893	2.122
253012	2.238	8.187
253018	-0.622	2.622
253190	0.551	3.676
2532	-0.84	2.391
2534	-0.599	2.904
2537	-0.962	4.72
253943	-0.558	4.788
253982	-0.968	4.58
254102	-0.664	5.043
254295	1.692	9.397
254887	0.916	7.106
2550	0.778	5.695
2551	-0.755	7.267
255189	1.09	11.481
2555	1.277	4.14
255743	1.168	4.483
255919	-0.562	8.889
2563	-0.816	4.292
2564	-1.096	2.717
256435	0.961	3.413
256586	-0.985	6.177
256643	-0.763	3.781
256714	-0.726	1.65
256764	1.388	4.276
257019	-0.603	2.158
2571	0.712	7.197
257364	-0.619	7.364
25766	0.611	6.576
25780	-1.246	8.825
25788	-0.571	2.622
25796	-0.505	4.907
25797	-0.971	1.689
25799	0.596	5.8
2580	0.529	7.031
258010	0.695	6.273
2581	-0.727	8.369
25816	-1.782	10.007
25827	0.94	7.054
25849	1.045	5.023
25854	-1.208	7.03
25864	0.887	5.206
25865	-0.594	3.869
25873	-0.986	8.624
2589	-0.659	4.587
25890	-1.245	3.714
25894	-0.562	2.684
25898	-0.501	7.534
259	0.662	4.287
25900	-0.896	8.292
25903	-2.241	6.926
25907	0.944	4.859
2591	0.73	4.922
25911	-0.536	2.961
25913	-0.773	8.173
259173	1.157	13.049
259217	0.503	2.142
25923	-0.722	9.575
25927	-1.119	6.085
25928	1.9	4.132
25930	0.577	9.031
259307	-0.566	3.481
25932	-0.77	5.637
25936	-0.542	6.783
25939	-0.884	4.848
25953	1.394	8.154
25956	0.678	7.862
25960	-1.079	4.016
25962	-0.643	8.272
25966	-0.698	5.227
25987	0.594	2.235
25989	0.642	5.75
25994	1.106	10.219
26002	1.62	3.028
26007	0.878	4.989
26010	-0.65	5.963
26012	0.533	2.317
26027	0.97	8.065
26030	0.61	5.181
26031	0.776	4.787
26039	0.629	5.706
26040	1.306	8.408
26050	-0.648	1.796
26051	0.901	2.233
26061	0.807	5.34
26071	-0.73	4.771
26073	0.534	7.059
26092	-0.802	8.618
26136	-0.734	4.269
26156	-1.367	11.54
26157	-2.591	10.58
2619	1.067	5.181
262	-0.605	2.595
2620	0.872	3.315
26207	-0.658	3.936
26220	-0.905	4.803
26227	0.825	3.524
26228	1.412	7.844
26232	0.571	5.162
26234	-0.73	7.361
26238	0.527	5.007
2624	0.626	6.352
26249	1.04	8.797
2625	2.356	10.72
26258	-0.81	10.205
26270	-0.628	2.453
26275	0.797	3.22
26278	-1.263	4.792
2628	0.847	2.936
26287	0.939	4.467
26298	1.276	5.052
2633	-1.684	4.114
2634	-2.379	8.842
2635	-1.04	2.136
26353	-1.781	5.473
2639	1.05	5.579
2643	1.063	2.141
26469	-0.512	5.807
26470	-0.935	3.996
26471	-1.019	5.71
26502	-0.676	4.484
26509	-1.365	7.068
26511	-0.598	4.45
26578	-1.083	4.747
26586	-1.151	7.597
2665	-0.554	8.177
266675	-0.625	1.632
266977	0.912	10.318
267	0.915	2.554
2673	-0.503	3.172
26776	0.726	4.23
26873	0.79	4.692
2697	-2.174	10.188
26999	1.048	3.897
2701	-1.311	8.576
27010	-1.022	8.276
27034	1.121	7.435
27042	-0.639	7.397
27044	-0.51	5.108
2705	0.765	4.401
27069	0.506	5.078
27075	-1.196	5.621
2710	1.336	3.758
27106	-1.002	6.754
27122	-0.822	2.253
27124	1.201	11.022
27134	0.538	6.653
27143	-0.869	5.359
27148	0.611	8.147
27151	0.881	8.977
27166	-0.518	3.632
2719	3.432	12.475
27199	0.676	5.217
2720	0.869	9.263
27233	-1.531	3.623
27244	-0.666	4.406
27250	-0.897	6.891
27253	-1.194	4.558
27254	1.355	6.582
27286	0.523	2.185
27295	-0.742	2.281
27296	0.531	4.867
27299	-0.794	3.058
273	0.762	5.01
2730	-0.844	3.611
2731	2.264	6.858
27324	1.242	2.206
27327	0.788	7.236
27344	2.339	7.921
27347	-0.792	4.785
27348	-0.627	9.002
27350	-0.737	4.265
274	0.683	3.077
2744	0.674	2.77
275	1.043	5.513
2752	-0.84	4.527
2760	-1.36	11.068
2762	0.581	4.678
2766	1.43	10.91
2771	-0.615	3.099
2773	-0.543	5.753
2788	0.55	5.887
2790	-0.726	7.321
2791	-1.623	5.39
280	0.572	4.277
2803	0.791	7.329
2805	1.005	6.106
2806	0.908	7.256
2813	1.776	9.385
2819	1.384	3.018
2821	-1.008	6.32
28232	-0.708	3.488
2824	0.877	5.009
282679	0.731	3.298
2828	-0.793	6.772
282991	-0.566	9.024
283	-1.527	6.146
283209	-0.745	4.838
283237	-0.559	6.267
283316	-1.002	3.966
283431	-1.354	5.712
283537	-0.512	2.037
283635	-0.525	2.463
283638	0.524	5.573
283870	0.502	6.642
283874	0.524	3.208
283897	-1.23	3.822
284	0.508	2.31
284018	-0.647	5.263
284021	-0.765	8.225
284076	0.58	3.083
284119	-1.059	5.014
284207	0.848	5.437
284252	2.197	9.152
284406	-0.547	4.581
284422	1.331	2.725
284611	-0.697	4.105
284612	1.177	7.556
284716	-0.607	5.628
284723	0.59	4.339
284996	-1.307	10.246
285	-2.751	9.773
285195	-0.544	3.212
2852	-1.091	3.252
285203	-0.902	3.993
285237	-0.522	3.321
285343	0.739	11.011
285362	0.68	7.363
285382	-0.772	6.962
285412	-0.634	4.665
285636	-0.529	5.526
2857	-2.315	9.003
286256	1.759	5.768
286319	-0.681	5.691
286334	1.344	9.329
286336	-0.618	4.9
286343	-0.989	5.618
28639	-0.689	1.666
28652	-0.959	2.051
286676	0.648	5.222
2869	-0.852	5.806
287	2.541	7.798
2873	0.529	5.482
28755	-1.156	3.516
2876	-0.73	6.917
2877	0.535	3.425
2878	0.636	1.944
288	1.058	5.226
2886	0.869	5.161
2887	-1.173	8.198
2888	2.87	8.627
28958	0.649	7.068
28959	-0.588	3.024
28968	0.994	6.106
28972	0.57	7.396
28984	-2.342	9.967
28985	-0.655	7.48
28987	-0.522	7.019
28992	1.188	5.984
28999	0.527	4.593
2901	0.508	7.241
29015	-0.893	4.154
29066	-0.537	8.924
2908	-1.287	9.839
29081	-0.534	5.525
29082	-0.707	11.29
29085	-0.739	7.507
29093	-0.9	8.329
29097	-0.534	5.907
29098	0.786	10.197
291	0.543	2.988
29108	-1.52	7.902
29114	0.887	8.62
29118	0.707	8.415
29127	-1.09	3.508
2919	0.638	1.595
292	0.677	5.639
2934	-0.687	4.04
2947	2.245	8.667
2956	-0.743	5.477
29760	1.385	6.252
29766	-0.581	5.026
2980	0.513	5.603
2982	-1.144	5.157
2983	-1.434	8.274
29842	2.667	14.441
29844	-0.501	5.406
2987	-0.581	7.283
29887	-1.085	4.853
29889	-0.893	5.158
2990	-0.542	6.871
29902	-1.114	6.527
29904	-0.561	6.046
29922	-0.592	3.807
29923	-4.059	15.044
29940	-0.51	2.271
29952	-0.642	4.456
29957	-0.662	7.474
29968	2.722	6.619
29969	-0.77	5.097
2997	-0.561	4.155
29982	-0.648	7.304
29997	-0.656	6.604
30	1.388	5.979
30001	-1.863	10.154
3001	-2.05	5.363
3002	-0.571	3.615
3003	-1.607	2.849
3006	-1.024	2.976
30061	-0.854	7.974
301	-1.653	7.135
3015	-0.552	4.652
3017	-0.867	2.698
302	-0.649	2.967
3028	0.605	5.512
3029	0.765	3.205
3033	1.246	6.15
3035	-0.557	6.541
3055	-1.642	9.087
3059	-1.84	8.427
306	1.27	1.975
307	-1.565	11.583
3071	-0.947	4.819
308	-0.777	4.037
30844	-0.534	4.582
30845	0.855	2.588
30846	-1.423	9.123
3087	-1.191	7.29
3091	0.527	2.534
3094	-0.542	5.502
3099	-3.672	14.431
31	0.601	4.743
3105	-0.555	4.878
3106	-0.825	7.163
3107	-0.518	5.055
3108	-1.605	7.683
3109	-1.243	7.153
311	0.51	3.754
3111	-0.804	3.166
3113	-1.648	9.052
3115	-1.471	8.982
3119	-2.409	9.414
3122	-1.605	8.28
3123	-1.218	8.899
3128	-1.19	3.315
313	-1.514	6.671
3133	-1.113	7.985
3134	-1.233	7.067
3135	-1.093	7.331
3142	-1.508	6.36
3146	-0.529	6.018
3148	-0.814	3.835
3155	0.523	3.989
3156	0.785	5.442
3162	-1.532	3.49
3164	0.807	2.943
3167	0.726	3.233
3174	-0.908	2
3176	-0.787	4.101
317649	-0.595	2.943
3184	-0.62	6.146
32	0.723	7.867
3201	-1.036	4.843
3202	0.913	2.52
3204	0.595	3.399
3205	0.785	1.568
3213	1	7.103
3215	0.825	5.871
3216	1.634	6.485
3217	0.622	3.159
3218	0.529	4.444
3219	0.728	4.736
323	-0.582	3.691
3231	0.789	4.495
3232	0.754	5.267
3233	0.82	6.537
3236	0.879	2.493
3237	0.677	2.577
3241	-1.458	10.638
3242	4.281	6.124
3248	1.837	4.55
327	1.234	13.028
3273	2.021	6.214
328	-0.622	6.551
3290	0.506	3.756
3291	3.6	8.858
33	-0.909	2.589
330	-2.218	5.634
3303	0.563	2.172
3306	3.234	8.154
3321	0.509	7.07
3337	0.643	2.874
3339	-0.989	3.925
3373	1.108	5.664
338094	3.629	6.236
3383	-0.692	4.078
3384	-0.904	7.975
3385	-0.858	5.013
339344	0.507	5.842
3394	-1.419	5.828
339448	-0.613	7.295
3399	-1.008	4.085
339983	0.831	6.006
340061	-0.895	3.704
340277	0.666	6.568
340348	1.48	8.836
340542	0.619	4.274
341	-2.651	12.238
3417	0.651	2.214
3418	0.576	3.668
3422	0.651	3.506
342527	1.019	4.818
3428	-1.469	7.467
342897	1.108	7.244
3429	-1.176	5.661
342979	1.467	7.097
3430	-0.687	4.622
3431	-0.658	4.765
3433	-1.175	4.191
3437	-0.767	3.001
345	0.831	2.282
3454	-0.629	7.821
345557	1.064	5.61
345757	-0.803	7.176
3459	-0.958	7.299
3460	-0.824	6.664
347	1.25	2.87
347475	0.593	5.07
347544	-0.991	8.673
3476	-0.866	8.717
347733	2.646	11.697
3481	1.153	2.891
3485	2.35	7.771
3486	-2.868	12.528
349236	0.655	3.45
3493	-2.277	2.178
350	1.294	1.582
3512	-2.192	2.9
3516	-0.52	4.874
353	-0.518	4.969
353135	0.694	7.413
353322	-1.033	2.549
355	-1.765	9.129
3550	-0.667	7.163
3560	-0.57	2.714
3561	-0.66	2.313
3575	-0.823	2.452
358	0.541	1.737
3587	-1.964	6.892
3588	-1.263	8.974
359	3.424	11.093
3597	-0.524	2.737
36	1.716	4.806
360	1.072	2.838
3600	-0.755	3.252
360023	-0.851	7.568
3601	-0.577	3.607
3614	-0.588	4.54
3620	-2.09	5.866
3625	-3.533	8.705
3627	-2.059	4.833
363	1.216	4.693
3635	-0.728	5.358
364	0.78	3.444
3646	-0.628	6.767
3664	1.262	5.537
3665	-0.749	3.134
3667	0.576	1.659
3669	-1.386	7.416
3673	0.885	3.912
3675	-0.505	1.634
3676	-1.964	9.323
3678	-0.913	6.735
3679	-0.579	2.423
3683	-0.862	3.822
3684	-1.315	8.55
3687	-0.51	4.661
3689	-2.2	8.68
3694	1.792	2.785
3702	-1.043	2.101
3703	-1.101	4.646
3710	-0.628	2.434
3712	0.581	2.265
3714	-1.092	6.93
3716	-0.503	3.158
3727	0.504	2.103
3728	0.845	4.844
3730	-0.939	5.867
374819	0.808	2.038
374864	0.502	4.519
374986	-0.655	3.487
375033	-0.73	5.064
375061	0.703	4.91
375295	-0.643	2.677
3758	4.532	12.371
3759	-2.004	5.938
376267	0.81	8.908
3764	-0.693	2.443
3766	1.78	12.105
3772	0.901	3.099
3773	1.174	8.787
3777	-2.619	6.932
3779	-0.531	2.861
3782	-0.577	5.054
3784	0.578	6.305
378464	0.546	2.865
3787	0.527	7.488
378938	1.118	5.392
379	1.09	9.221
3790	-0.773	4.558
3791	-1.686	8.539
3796	-1.064	6.49
38	0.822	3.794
3801	0.614	4.881
3815	0.815	3.322
3816	1.976	5.001
3818	0.65	2.044
3820	-0.745	3.633
3827	6.339	14.253
3838	-0.593	2.912
384	2.271	6.156
3845	0.666	3.445
3855	1.761	4.706
387066	-1.472	6.028
387638	-1.1	4.339
387758	0.72	2.523
387914	1.881	9.979
387921	-0.657	6.866
388135	1.021	7.364
388279	-0.686	2.502
388335	-0.648	2.521
388610	1.267	9.933
388969	-0.534	2.272
389289	-0.537	5.016
389332	1.412	4.373
389336	-1.428	2.384
389434	1.203	3.491
3897	0.916	8.903
3898	0.941	6.059
389906	-1.717	7.865
3903	-1.126	9.436
390354	-0.939	7.772
390411	-0.512	8.777
3908	0.605	3.228
390940	0.666	9.628
391	-0.525	4.271
3910	-1.113	7.82
391132	-0.719	5.705
3912	0.832	3.143
3915	-0.594	2.954
3932	-0.706	1.98
3934	1.02	3.102
3936	-1.262	5.146
3937	-2.425	10.624
3939	-1.136	8.449
3945	0.92	10.307
3949	0.949	3.989
3956	-1.878	8.469
3958	-1.029	5.112
3964	-0.728	5.192
3965	-1.273	7.757
397	-1.644	10.02
3975	0.892	7.123
3983	0.526	3.18
3988	-1.843	13.298
3993	1.184	10.409
399474	-0.963	8.008
399512	0.895	9.23
399665	0.886	4.212
3998	-0.704	4.183
400077	-0.891	5.443
4001	-0.527	3.176
400223	0.538	7.059
400258	-0.575	2.018
400566	0.58	3.019
400765	2.302	1.856
400916	0.563	2.394
401081	1.698	4.533
401152	-0.921	8.151
4013	0.515	4.934
401466	-0.772	7.615
401494	-0.575	2.008
4015	-2.782	10.241
4016	0.793	1.675
4017	-1.294	5.975
402	0.515	6.313
402057	-0.532	4.994
4033	-0.842	3.994
4040	0.506	7.616
404093	0.631	6.542
404201	0.81	3.195
404550	-0.717	4.033
4046	-0.909	4.436
4048	-0.645	6.419
4051	3.506	4.92
4056	-0.729	4.629
4059	1.445	6.099
4060	1.596	2.608
4061	-1.628	5.644
4067	-0.858	4.549
4069	-3.209	7.318
4071	-0.563	2.349
4072	1.985	3.884
4074	-0.517	4.403
4082	-1.516	5.851
4085	-1.004	5.842
409	-0.531	4.151
4116	-0.516	6.085
4118	4.17	10.373
4121	0.595	2.167
4125	-0.789	4.714
4126	-0.541	5.324
4128	1.668	4.308
4131	-0.833	5.262
4133	-0.741	5.008
414	0.598	5.218
414328	0.764	2.683
4154	-0.802	6.343
4162	-1.709	9.508
4171	-0.897	2.868
4174	-1.327	7.195
4189	-0.661	1.945
4190	0.553	4.734
4194	-0.561	4.721
4197	0.602	8.567
4199	-1.236	5.239
4200	-0.528	5.464
4208	-1.147	7.491
4218	-0.53	5.609
4232	2.498	5.679
4233	-1.23	8.329
4238	-0.793	6.921
4242	-0.799	8.365
4245	-0.647	9.345
4247	-0.541	7.171
4254	0.595	4.184
4276	-1.001	6.109
4277	-0.713	2.272
4281	-0.617	2.063
4282	-0.884	10.048
4283	-1.81	3.76
4291	0.671	3.358
4306	1.641	9.302
4311	1.699	3.102
4316	1.505	2.272
4318	-0.777	5.556
4329	2.107	5.56
4330	-0.657	3.658
4332	-2.316	11.846
4338	0.504	3.879
4345	-1.441	7.522
4350	-0.565	6.333
4351	-1.456	11.274
4363	-0.961	3.733
439949	0.667	3.61
439992	-0.666	7.007
440087	0.525	6.244
440145	-1.157	9.841
440270	0.614	2.322
440275	-0.776	5.365
440335	0.926	3.049
440338	-1.264	4.177
440730	0.718	4.146
440836	-0.84	6.814
440854	-0.503	1.872
440993	-0.526	2.367
441150	0.654	8.542
441168	-2.145	4.249
442171	-0.859	6.682
442262	-0.719	7.684
4430	-0.748	3.077
4436	-0.87	4.655
444	-0.515	5.29
445	2.203	5.892
4481	-0.552	7.184
4482	0.948	2.103
4485	1.188	5.109
4493	2.058	4.405
4494	2.209	4.579
4495	3.129	5.209
4496	3.472	5.792
4499	2.072	2.466
4501	1.824	2.45
4502	0.678	1.915
4515	-1.321	6.025
4521	-0.585	5.236
4542	-1.556	9.279
4582	1.485	4.788
4594	0.566	4.984
4601	-0.994	7.521
4603	-1.024	6.605
4609	-1.801	6.059
4616	0.691	2.485
4628	1.034	4.313
4629	-0.611	1.625
4634	0.706	5.05
4644	-0.563	6.355
4645	0.694	6.093
4646	0.6	4.469
4664	-0.792	5.323
4673	-0.748	4.43
4674	0.766	2.109
4682	-0.647	6.159
4683	-0.653	6.804
4688	-1.409	9.579
4689	-0.945	6.764
4690	-1.182	10.203
4697	0.749	8.3
47	-1.288	8.573
4715	0.62	6.095
4719	0.967	6.597
472	-0.913	7.342
4728	0.538	4.794
4734	-0.54	3.041
474344	-1.693	9.968
4745	2.225	8.838
476	1.92	13.1
4774	-0.654	6.126
4781	-0.572	5.327
479	0.573	4.586
4794	-0.672	5.437
48	0.944	3.242
4803	-0.53	3.086
481	0.557	6.265
4810	0.511	4.431
4811	-0.688	3.145
4818	-1.002	3.333
482	0.502	4.109
4820	0.523	3.844
4828	-0.823	3.052
483	0.739	5.099
4830	-0.588	3.47
4837	-3.615	9.39
4855	-0.728	8.186
4860	1.215	6.06
4864	-0.544	1.961
4868	1.056	6.578
4869	-0.959	8.94
4885	-4.921	7.394
4886	0.698	1.675
4889	0.506	3.188
4893	-0.881	6.521
4900	0.561	4.096
4915	0.727	4.333
4919	0.559	3.889
4925	-1.25	8.152
4935	0.534	3.777
4938	-1.059	5.78
493856	-0.735	6.644
493869	-1.155	4.504
4940	-0.785	4.637
4942	0.894	5.244
4947	-0.542	6.183
4953	0.764	3.394
4968	0.768	4.684
4973	-0.767	1.847
498	0.617	8.2
5017	0.747	3.65
5019	1.43	5.294
5033	-1.438	11.438
5034	-0.785	8.195
5037	0.972	6.896
50484	-0.696	5.798
50485	-0.539	4.759
50486	1.632	4.029
50507	1.469	2.405
50509	-0.568	4.622
5053	3.853	5.494
5054	-1.121	2.632
506	0.528	5.749
50617	3.43	14.683
5062	-0.543	5.658
5064	1.191	9.399
5066	-0.729	6.752
5067	2.488	8.101
5069	1.477	8.424
5076	0.977	4.663
50804	0.548	4.392
50807	-0.814	7.559
50808	0.998	8.84
5082	-0.548	4.976
50856	-1.029	8.398
50861	-1.246	6.001
5087	0.545	2.246
5091	1.42	4.359
5093	-0.607	7.765
50937	-0.533	5.169
5095	1.114	6.861
5096	1.611	7.041
50964	2.677	8.542
51	0.664	2.6
51002	-0.899	7.677
51004	0.504	4.396
51008	-0.653	7.238
5101	1.048	11.153
51014	-0.959	7.911
51018	-0.561	3.156
51026	-0.69	7.302
5104	4.727	14.139
5105	2.185	2.169
5106	1.974	3.886
51063	-0.692	6.062
51068	-0.88	9.234
51071	-0.559	2.278
51077	-0.517	7.717
51078	0.647	5.289
51084	0.731	2.22
51085	0.63	2.967
51090	1.365	13.576
51100	-0.755	10.109
5111	-0.646	3.878
51121	-0.515	5.263
51122	-0.607	4.037
51128	-0.568	2.254
51129	-4.435	16.023
51133	-1.214	6.484
51136	-0.655	6.937
51141	-1.637	11.672
51154	-0.807	5.057
51161	0.634	6.551
51163	-0.618	3.631
51164	-0.873	9.932
51167	-0.718	7.558
51170	-0.547	2.563
51177	-1.088	6.536
51179	1.253	2.149
51181	2.133	7.42
51182	-0.723	5.192
51187	-0.933	10.235
51192	-0.941	6.265
51194	-0.814	7.281
51201	0.571	2.291
51203	-1.306	7.644
5121	2.892	7.353
51218	0.664	8.901
51227	-0.663	5.019
51228	0.673	3.861
51251	-0.692	4.407
51267	-0.616	4.853
51268	1.671	2.782
51278	-1.502	10.325
5128	-0.778	6.83
51280	0.592	1.576
51283	-0.848	7.782
51284	-0.615	7.276
51285	-0.963	6.698
5129	-1.899	10.072
51294	-0.836	5.715
51296	-1.292	9.73
51303	-0.795	4.592
51304	0.593	6.586
51311	-0.96	5.395
51313	-2.344	11.148
51316	-0.9	5.511
51321	-0.513	6.95
51338	-1.846	8.977
51352	0.544	4.525
5136	1.824	6.699
51363	-1.158	3.493
51365	-1.681	5.729
51367	0.67	7.13
51368	0.775	9.743
51375	-0.931	9.847
51379	-0.996	6.824
5138	-0.52	2.204
51411	-0.526	2.954
5142	-1.162	2.851
51426	-0.515	4.838
51428	-1.094	6.825
51440	0.913	6.521
51444	-0.518	4.593
51447	0.764	8.82
51454	0.772	1.897
51458	3.208	10.167
51465	-0.622	6.454
51466	-0.6	4.155
51491	-0.756	2.834
51495	0.929	8.244
51496	-0.711	6.222
51504	-0.61	6.846
51514	-0.685	4.771
51517	-0.536	3.778
51520	-0.72	7.167
51523	0.515	3.518
51526	-0.539	6.125
51530	-0.762	8.185
51537	-1.108	8.994
51540	0.572	2.901
51550	-0.626	5.789
5156	2.736	5.919
51569	-0.662	8.209
51573	0.536	7.252
5159	-0.805	4.03
516	0.631	6.063
5160	0.817	7.428
51606	0.72	8.603
5162	0.782	9.423
51629	0.913	10.902
5163	-2.592	15.492
51651	-0.72	4.865
51655	2.091	7.649
51659	-0.678	4.287
51660	1.074	6.392
51668	-0.507	6.13
51669	-0.794	13.859
5167	1.219	9.009
51673	-0.596	2.483
51678	-0.683	2.286
5168	-0.967	2.639
5169	-3.254	11.38
51690	-0.522	4.281
51691	-0.525	3.896
51693	-0.758	6.886
51696	-0.843	6.341
517	-0.524	6.767
51703	-0.508	1.945
51704	0.894	4.84
5172	1.802	3.846
51727	-0.644	7.43
5175	-1.976	12.498
51751	-1.204	6.041
51752	-1.33	2.214
51762	-0.967	8.23
51776	-0.884	7.423
5178	0.654	3.141
518	0.508	4.368
51805	0.758	7.09
51808	-0.729	4.619
51816	-1.127	3.871
5184	1.249	3.257
5197	-0.564	1.65
5204	-0.67	8.546
5208	1.304	8.256
5210	-0.621	7.546
5213	0.701	5.597
5214	-2.323	13.717
5216	-0.687	5.535
5217	0.83	6.524
5228	-2.46	4.584
523	0.833	4.493
5230	-1.174	10.4
5238	-0.712	5.9
5243	1.744	5.282
525	2.501	10.566
5256	-1.5	14.617
5264	0.785	2.629
5265	-1.117	3.982
5267	0.676	5.165
5269	-0.648	8.943
527	0.562	6.703
5272	-0.983	4.699
5284	1.031	1.681
5288	0.851	7.761
5290	-0.759	4.706
5313	0.802	1.689
5314	0.748	9.484
5315	-0.795	3.295
5321	0.81	2.098
5325	-1.383	7.981
5327	1.403	7.326
5328	1.586	4.132
533	0.657	9.069
5334	2.382	9.18
53346	-1.735	11.022
53354	0.867	2.759
5336	0.897	6.971
53371	-0.617	6.17
5340	2.607	2.076
53405	2.17	7.599
5341	-0.708	3.346
5350	-1.263	2.446
5351	-0.64	4.385
5352	-1.908	7.498
5359	-0.508	1.843
53635	0.592	4.676
5364	1.765	12.636
5376	-1.137	4.898
53827	-1.541	8.313
53828	4.112	12.016
53829	-1.051	3.89
53917	-0.799	8.221
53918	-0.722	4.343
53938	-0.736	5.041
54097	1.479	11.659
54107	-1.015	7.34
54187	-0.526	5.009
5420	0.523	2.757
54205	0.584	4.202
54207	0.539	3.335
54209	-1.261	8.57
5434	-0.572	5.217
54345	-0.64	3.136
54435	-0.833	6.296
54437	-2.355	15.753
54438	-0.904	7.205
54440	-0.542	2.526
54453	-0.633	3.999
54465	-0.586	6.649
5447	0.625	3.181
54490	0.968	1.872
54491	-0.524	2.703
54495	-0.685	5.01
54497	-0.557	8.702
54502	0.654	6.447
54517	-0.858	4.325
54518	-1.909	10.031
54521	-0.606	6.705
54541	-2.212	8.564
54567	-0.737	5.398
54583	-0.525	9.469
54625	-0.713	3.494
5465	0.723	5.305
54662	0.787	7.008
54680	-0.75	4.882
54681	0.601	6.256
[truncated: 1,586 more rows]
