# Supplementary material for: Integrative Meta‐Analysis and WGCNA Reveal Candidate Diagnostic Hub Genes in Clear Cell Carcinoma
Source: Int J Cell Biol. 2026 Feb 2;2026:5567255. doi: 10.1155/ijcb/5567255 (PMC12865128; doi:10.1155/ijcb/5567255)
Supplement: Supplementary file 2 — Supporting Information 2 File S1 (A–L) Represent log2 (fold change) and p value of DEGs from GSE11024, GSE11151, GSE16441, GSE36895, GSE46699, GSE53000, GSE53757, GSE66270, GSE68417, GSE71963, GSE76351, and GSE168845 datasets. [file IJCB-2026-5567255-s002.zip › Supplementary file 1 G.tsv]

ID	Gene.symbol	Gene.title	log2(fold change)	-log10(Pvalue)
1053_at	RFC2	replication factor C subunit 2	-0.924	36.074
117_at	HSPA6	heat shock protein family A (Hsp70) member 6	-1.748	26.842
121_at	PAX8	paired box 8	1.279	34.173
1320_at	PTPN21	protein tyrosine phosphatase, non-receptor type 21	0.854	5.362
1405_i_at	CCL5	C-C motif chemokine ligand 5	-2.931	25.573
1431_at	CYP2E1	cytochrome P450 family 2 subfamily E member 1	0.503	2.733
1487_at	ESRRA	estrogen related receptor alpha	0.891	29.385
1552256_a_at	SCARB1	scavenger receptor class B member 1	-3.113	45.646
1552258_at	LOC101930489///LINC00152	uncharacterized LOC101930489///long intergenic non-protein coding RNA 152	-0.731	7.199
1552261_at	WFDC2	WAP four-disulfide core domain 2	0.658	3.762
1552263_at	MAPK1	mitogen-activated protein kinase 1	-1.069	27.718
1552264_a_at	MAPK1	mitogen-activated protein kinase 1	-0.602	16.952
1552269_at	SPATA17	spermatogenesis associated 17	1.604	14.256
1552274_at	PXK	PX domain containing serine/threonine kinase like	0.817	16.308
1552275_s_at	PXK	PX domain containing serine/threonine kinase like	1.074	14.518
1552277_a_at	MSANTD3	Myb/SANT DNA binding domain containing 3	-0.584	16.069
1552280_at	TIMD4	T-cell immunoglobulin and mucin domain containing 4	-1.117	9.987
1552281_at	SLC39A5	solute carrier family 39 member 5	2.216	20.702
1552283_s_at	ZDHHC11B///ZDHHC11	zinc finger DHHC-type containing 11B///zinc finger DHHC-type containing 11	0.535	4.474
1552296_at	BEST4	bestrophin 4	-2.095	13.239
1552299_at	AK9	adenylate kinase 9	0.585	3.893
1552302_at	TMEM106A	transmembrane protein 106A	1.057	18.471
1552303_a_at	TMEM106A	transmembrane protein 106A	0.861	14.52
1552307_a_at	TTC39C	tetratricopeptide repeat domain 39C	-0.7	7.251
1552311_a_at	RAX2	retina and anterior neural fold homeobox 2	0.815	8.623
1552312_a_at	MFAP3	microfibrillar associated protein 3	-0.846	12.332
1552315_at	GIMAP1	GTPase, IMAP family member 1	-1.082	18.853
1552316_a_at	GIMAP1	GTPase, IMAP family member 1	-1.142	26.815
1552318_at	GIMAP1	GTPase, IMAP family member 1	-1.219	18.499
1552321_a_at	CCDC65	coiled-coil domain containing 65	0.931	3.332
1552322_at	FAM122C	family with sequence similarity 122C	-0.702	2.989
1552332_at	TRIOBP	TRIO and F-actin binding protein	-0.743	5.624
1552334_at	TRIOBP	TRIO and F-actin binding protein	-0.658	12.51
1552335_at	CATSPER1	cation channel sperm associated 1	-1.15	7.142
1552362_a_at	LEAP2	liver enriched antimicrobial peptide 2	1.239	16.037
1552364_s_at	MSI2	musashi RNA binding protein 2	0.538	8.297
1552365_at	SCIN	scinderin	1.716	12.411
1552367_a_at	SCIN	scinderin	1.826	14.338
1552368_at	CTCFL	CCCTC-binding factor like	0.698	1.896
1552373_s_at	C4orf33	chromosome 4 open reading frame 33	0.559	1.71
1552375_at	ZNF333	zinc finger protein 333	-0.545	9.07
1552378_s_at	RDH10	retinol dehydrogenase 10 (all-trans)	1.243	13.924
1552379_at	RDH10	retinol dehydrogenase 10 (all-trans)	0.751	2.213
1552384_a_at	FAM71A	family with sequence similarity 71 member A	-0.504	1.864
1552386_at	GAPT	GRB2-binding adaptor protein, transmembrane	-1.504	18.748
1552398_a_at	CLEC12A	C-type lectin domain family 12 member A	-2.084	18.379
1552399_a_at	BRF1	BRF1, RNA polymerase III transcription initiation factor 90 kDa subunit	-1.041	6.216
1552400_a_at	TMEM266	transmembrane protein 266	0.699	5.75
1552410_at	CLEC4F	C-type lectin domain family 4 member F	-0.505	2.388
1552411_at	DEFB106B///DEFB106A	defensin beta 106B///defensin beta 106A	-0.861	5.489
1552412_a_at	DEFB106B///DEFB106A	defensin beta 106B///defensin beta 106A	0.701	2.389
1552415_a_at	WFDC9	WAP four-disulfide core domain 9	0.844	3.356
1552422_at	C10orf25	chromosome 10 open reading frame 25	-1.333	11.121
1552427_at	ZNF485	zinc finger protein 485	-0.899	12.247
1552436_a_at	LOC100653137///CDH23	cadherin-23-like///cadherin-related 23	0.729	3.141
1552439_s_at	MEGF11	multiple EGF like domains 11	-1.136	2.264
1552440_at	GPR182	G protein-coupled receptor 182	1.188	8.766
1552448_a_at	FAM167A-AS1	FAM167A antisense RNA 1	0.919	3.612
1552455_at	PRUNE2	prune homolog 2	-1.546	19.92
1552456_a_at	MBD3L2	methyl-CpG binding domain protein 3 like 2	0.728	3.87
1552457_a_at	ADAMTSL1	ADAMTS like 1	1.06	4.604
1552461_at	FAM46D	family with sequence similarity 46 member D	0.565	1.756
1552472_a_at	ACAP2	ArfGAP with coiled-coil, ankyrin repeat and PH domains 2	-0.531	15.036
1552477_a_at	IRF6	interferon regulatory factor 6	1.65	17.306
1552478_a_at	IRF6	interferon regulatory factor 6	1.265	9.447
1552480_s_at	PTPRC	protein tyrosine phosphatase, receptor type C	-1.267	6.078
1552490_at	LACE1	lactation elevated 1	0.523	8.414
1552496_a_at	COBL	cordon-bleu WH2 repeat protein	1.601	12.633
1552498_at	ZSCAN20	zinc finger and SCAN domain containing 20	0.606	3.963
1552502_s_at	RHBDL2	rhomboid like 2	-1.182	7.327
1552503_at	FRAS1	Fraser extracellular matrix complex subunit 1	0.608	2.44
1552504_a_at	BRSK1	BR serine/threonine kinase 1	1.024	16.127
1552506_at	CRB2	crumbs 2, cell polarity complex component	1.023	5.033
1552507_at	KCNE4	potassium voltage-gated channel subfamily E regulatory subunit 4	-2.555	24.7
1552508_at	KCNE4	potassium voltage-gated channel subfamily E regulatory subunit 4	-2.362	16.369
1552509_a_at	CD300LG	CD300 molecule like family member g	0.879	5.975
1552510_at	SLC34A3	solute carrier family 34 member 3	1.701	30.429
1552511_a_at	CPA6	carboxypeptidase A6	-2.388	14.614
1552518_s_at	MTBP	MDM2 binding protein	-0.953	3.623
1552519_at	ACVR1C	activin A receptor type 1C	1.417	15.272
1552528_at	LINC01547	long intergenic non-protein coding RNA 1547	0.806	4.69
1552532_a_at	ATP6V1C2	ATPase H+ transporting V1 subunit C2	4.752	40.087
1552535_at	CLDN19	claudin 19	3.249	27.784
1552540_s_at	IQCD	IQ motif containing D	0.62	3.755
1552542_s_at	TAGAP	T-cell activation RhoGTPase activating protein	-1.053	8.109
1552548_at	BSND	barttin CLCNK type accessory beta subunit	1.306	11.798
1552549_a_at	BSND	barttin CLCNK type accessory beta subunit	2.761	34.898
1552553_a_at	NLRC4	NLR family CARD domain containing 4	-1.797	20.667
1552554_a_at	NLRC4	NLR family CARD domain containing 4	-0.883	3.466
1552555_at	PRSS36	protease, serine 36	-0.881	6.042
1552557_a_at	ZDHHC15	zinc finger DHHC-type containing 15	1.104	11.34
1552563_a_at			0.514	2.286
1552566_at	BTBD16	BTB domain containing 16	-1.22	5.457
1552570_at	TSPEAR	thrombospondin type laminin G domain and EAR repeats	0.687	2.303
1552573_s_at	MIPOL1	mirror-image polydactyly 1	0.772	3.812
1552575_a_at	C6orf141	chromosome 6 open reading frame 141	-0.64	1.766
1552578_a_at	MYO3B	myosin IIIB	3.157	20.945
1552582_at	ABCC13	ATP binding cassette subfamily C member 13 (pseudogene)	0.635	1.641
1552584_at	IL12RB1	interleukin 12 receptor subunit beta 1	-2.01	21.721
1552587_at	CNBD1	cyclic nucleotide binding domain containing 1	0.601	2.076
1552588_a_at	CNBD1	cyclic nucleotide binding domain containing 1	0.576	1.684
1552590_a_at	ABCC12	ATP binding cassette subfamily C member 12	0.869	3.109
1552596_at	GAS2L2	growth arrest specific 2 like 2	0.895	5.125
1552602_at	CACNG5	calcium voltage-gated channel auxiliary subunit gamma 5	0.531	3.612
1552604_at	LINC00308	long intergenic non-protein coding RNA 308	0.657	2.094
1552610_a_at	JAK1	Janus kinase 1	-0.708	14.787
1552611_a_at	JAK1	Janus kinase 1	-0.664	10.66
1552615_at	ACACB	acetyl-CoA carboxylase beta	0.825	21.786
1552619_a_at	ANLN	anillin actin binding protein	-2.299	22.136
1552623_at	HSH2D	hematopoietic SH2 domain containing	-1.219	6.019
1552625_a_at	TRNT1	tRNA nucleotidyl transferase 1	0.587	14.728
1552627_a_at	ARHGAP5	Rho GTPase activating protein 5	0.56	10.588
1552630_a_at	SRCAP	Snf2-related CREBBP activator protein	-0.671	3.484
1552631_a_at	MAP3K6	mitogen-activated protein kinase kinase kinase 6	-0.781	4.902
1552633_at	ZNF101	zinc finger protein 101	-0.517	7.424
1552634_a_at	ZNF101	zinc finger protein 101	-0.601	8.529
1552641_s_at	ATAD3B///ATAD3A	ATPase family, AAA domain containing 3B///ATPase family, AAA domain containing 3A	-0.705	3.716
1552648_a_at	TNFRSF10A	TNF receptor superfamily member 10a	-0.727	9.256
1552651_a_at	RAD51L3-RFFL///RFFL	RAD51L3-RFFL readthrough///ring finger and FYVE-like domain containing E3 ubiquitin protein ligase	0.812	5.822
1552661_at	PCDHGB7	protocadherin gamma subfamily B, 7	-0.718	1.75
1552667_a_at	SH2D3C	SH2 domain containing 3C	-0.579	4.889
1552669_at	PPP1R3B	protein phosphatase 1 regulatory subunit 3B	-0.737	2.906
1552670_a_at	PPP1R3B	protein phosphatase 1 regulatory subunit 3B	-1.574	38.912
1552671_a_at	SLC9A7	solute carrier family 9 member A7	-0.576	2.143
1552672_a_at	IGSF3	immunoglobulin superfamily member 3	0.514	1.891
1552677_a_at	DIP2A	disco interacting protein 2 homolog A	-0.76	8.746
1552682_a_at	KNL1	kinetochore scaffold 1	1.388	11.911
1552685_a_at	GRHL1	grainyhead like transcription factor 1	0.581	6.868
1552687_a_at	CNBD2	cyclic nucleotide binding domain containing 2	0.576	2.447
1552691_at	ARL11	ADP ribosylation factor like GTPase 11	-2.607	21.065
1552701_a_at	CARD16	caspase recruitment domain family member 16	-1.884	35.669
1552703_s_at	CARD16///CASP1	caspase recruitment domain family member 16///caspase 1	-2.075	39.728
1552713_a_at	SLC4A1	solute carrier family 4 member 1 (Diego blood group)	1.535	20.911
1552714_at	CREG2	cellular repressor of E1A stimulated genes 2	-0.852	2.523
1552715_a_at	RXFP1	relaxin/insulin like family peptide receptor 1	0.562	2.821
1552717_s_at	CEP170P1///CEP170	centrosomal protein 170 pseudogene 1///centrosomal protein 170	-1.157	11.884
1552718_at	DTD1	D-tyrosyl-tRNA deacylase 1	0.537	7.979
1552721_a_at	FGF1	fibroblast growth factor 1	4.117	38.436
1552726_at	ADAMTS17	ADAM metallopeptidase with thrombospondin type 1 motif 17	1.117	6.838
1552727_s_at	ADAMTS17	ADAM metallopeptidase with thrombospondin type 1 motif 17	0.796	8.619
1552732_at	ABRA	actin binding Rho activating protein	0.531	1.716
1552735_at	PCDHGA4	protocadherin gamma subfamily A, 4	-0.941	7.713
1552736_a_at	NETO1	neuropilin and tolloid like 1	-1.318	5.72
1552740_at	C2orf15	chromosome 2 open reading frame 15	1.275	8.286
1552749_a_at	KLC3	kinesin light chain 3	1.479	13.792
1552752_a_at	CADM2	cell adhesion molecule 2	0.72	6.331
1552754_a_at	CADM2	cell adhesion molecule 2	1.113	3.702
1552755_at	C9orf66	chromosome 9 open reading frame 66	2.132	18.651
1552757_s_at	C9orf66	chromosome 9 open reading frame 66	2.181	14.948
1552760_at	HDAC9	histone deacetylase 9	-1.285	5.609
1552761_at	SLC16A11	solute carrier family 16 member 11	0.612	3.278
1552763_at	TMEM67	transmembrane protein 67	-0.73	2.009
1552766_at	HS6ST2	heparan sulfate 6-O-sulfotransferase 2	5.24	34.876
1552767_a_at	HS6ST2	heparan sulfate 6-O-sulfotransferase 2	5.585	41.834
1552768_at	CAMKK1	calcium/calmodulin dependent protein kinase kinase 1	0.806	3.371
1552770_s_at	ZNF563	zinc finger protein 563	0.806	11.679
1552772_at	CLEC4D	C-type lectin domain family 4 member D	-0.556	2.465
1552774_a_at	SLC25A27	solute carrier family 25 member 27	0.548	3.875
1552777_a_at	RAET1E	retinoic acid early transcript 1E	0.857	3.441
1552796_a_at	SIM1	single-minded family bHLH transcription factor 1	1.475	12.565
1552797_s_at	PROM2	prominin 2	3.993	35.554
1552798_a_at	TLR4	toll like receptor 4	-1.636	17.222
1552800_at	ABHD11	abhydrolase domain containing 11	-1.037	6.644
1552801_at	CAPN13	calpain 13	0.919	4.326
1552806_a_at	SIGLEC10	sialic acid binding Ig like lectin 10	-2.028	17.872
1552807_a_at	SIGLEC10	sialic acid binding Ig like lectin 10	-2.471	29.142
1552812_a_at	SENP1	SUMO1/sentrin specific peptidase 1	-0.986	7.079
1552818_a_at	BRS3	bombesin receptor subtype 3	0.635	2.323
1552826_at	SLC26A7	solute carrier family 26 member 7	3.704	25.121
1552827_s_at	SLC26A7	solute carrier family 26 member 7	1.491	17.69
1552835_at	DENND1B	DENN domain containing 1B	0.509	1.761
1552836_at	ZNF619	zinc finger protein 619	0.572	5.081
1552842_at	HS6ST3	heparan sulfate 6-O-sulfotransferase 3	0.508	1.685
1552845_at	CLDN15	claudin 15	-0.521	5.099
1552846_s_at	RAB42	RAB42, member RAS oncogene family	-2.491	25.303
1552853_at	VWA5B1	von Willebrand factor A domain containing 5B1	0.992	5.395
1552854_a_at	VWA5B1	von Willebrand factor A domain containing 5B1	0.825	4.245
1552856_at	LINC00311	long intergenic non-protein coding RNA 311	0.508	2.806
1552875_a_at	CD200R1	CD200 receptor 1	-1.066	3.608
1552877_s_at	LINC00334	long intergenic non-protein coding RNA 334	0.766	4.34
1552878_at	ATOH7	atonal bHLH transcription factor 7	1.028	5.881
1552879_a_at	ATOH7	atonal bHLH transcription factor 7	1.06	8.996
1552880_at	SEC16B	SEC16 homolog B, endoplasmic reticulum export factor	-0.737	10.341
1552882_a_at	AMER1	APC membrane recruitment protein 1	0.791	3.86
1552885_a_at	NKX6-3	NK6 homeobox 3	1.058	11.16
1552887_at	TBATA	thymus, brain and testes associated	0.929	7.054
1552892_at	TNFRSF13C	TNF receptor superfamily member 13C	0.636	3.129
1552897_a_at	KCNG3	potassium voltage-gated channel modifier subfamily G member 3	1.004	3.817
1552900_a_at	LINC01312	long intergenic non-protein coding RNA 1312	0.525	1.926
1552902_a_at	FOXP2	forkhead box P2	-0.761	3.317
1552903_at	B4GALNT2	beta-1,4-N-acetyl-galactosaminyltransferase 2	0.729	2.858
1552915_at	IFNL2	interferon lambda 2	0.852	5.595
1552917_at	IFNL1	interferon lambda 1	0.542	4.391
1552921_a_at	FIGNL1	fidgetin like 1	-0.843	12.685
1552929_at	GRK7	G protein-coupled receptor kinase 7	0.828	2.405
1552935_at	ZCCHC5	zinc finger CCHC-type containing 5	0.71	11.179
1552944_a_at	PANX2	pannexin 2	0.596	6.066
1552950_at	CFAP161	cilia and flagella associated protein 161	0.951	3.008
1552955_at	LINC00208	long intergenic non-protein coding RNA 208	0.962	4.699
1552967_at	ZNF645	zinc finger protein 645	0.528	3.536
1552969_a_at	ZMYM6	zinc finger MYM-type containing 6	0.597	2.997
1552977_a_at	CNPY3	canopy FGF signaling regulator 3	-0.859	23.698
1552980_at	HAS3	hyaluronan synthase 3	0.701	7.808
1552985_at	SLC30A8	solute carrier family 30 member 8	1.095	8.015
1552986_at	LOC142937	uncharacterized protein BC008131	-1.079	8.597
1552988_at	C11orf65	chromosome 11 open reading frame 65	0.694	4.271
1552991_at	OR5P2	olfactory receptor family 5 subfamily P member 2	0.539	1.722
1552993_at	DYDC1	DPY30 domain containing 1	0.696	2.001
1552995_at	IL27	interleukin 27	1.298	7.594
1552997_a_at	IQCF1	IQ motif containing F1	-0.642	2.489
1552998_at	DEFB125	defensin beta 125	1.191	6.176
1553002_at	DEFB105B///DEFB105A	defensin beta 105B///defensin beta 105A	0.706	3.228
1553003_at	PKHD1	polycystic kidney and hepatic disease 1 (autosomal recessive)	0.536	3.101
1553007_a_at	TENM1	teneurin transmembrane protein 1	0.673	2.332
1553016_at	ADGRF3	adhesion G protein-coupled receptor F3	1.209	7.784
1553019_at	TMC2	transmembrane channel like 2	0.736	4.175
1553021_s_at	BICD2	BICD cargo adaptor 2	-0.721	3.684
1553022_at	ZIM3	zinc finger imprinted 3	1.099	3.218
1553030_a_at	SUOX	sulfite oxidase	1.134	36.26
1553033_at	SYTL5	synaptotagmin like 5	0.896	3.343
1553034_at	SDCCAG8	serologically defined colon cancer antigen 8	-0.669	12.288
1553036_at	ADGRF2	adhesion G protein-coupled receptor F2	-0.703	2.28
1553037_a_at	SYN2	synapsin II	1.108	6.139
1553041_at	HTR3C	5-hydroxytryptamine receptor 3C	0.873	6.955
1553042_a_at	NFKBID	NFKB inhibitor delta	-0.5	3.335
1553043_a_at	CD300LF	CD300 molecule like family member f	-3.15	31.053
1553045_at	WNT9A	Wnt family member 9A	-0.53	1.908
1553046_s_at	GAL3ST2	galactose-3-O-sulfotransferase 2	-0.785	5.031
1553055_a_at	SLFN5	schlafen family member 5	-1.502	12.456
1553059_at	PGLYRP3	peptidoglycan recognition protein 3	-0.554	1.953
1553062_at	MOGAT1	monoacylglycerol O-acyltransferase 1	2.239	22.045
1553072_at	BNIPL	BCL2 interacting protein like	0.825	4.867
1553074_at	ASB11	ankyrin repeat and SOCS box containing 11	1.165	5.236
1553118_at	THEM4	thioesterase superfamily member 4	0.651	14.774
1553129_at	SVEP1	sushi, von Willebrand factor type A, EGF and pentraxin domain containing 1	0.79	3.595
1553130_at	LOC652276	potassium channel tetramerization domain containing 5 pseudogene	1.255	6.949
1553133_at	C9orf72	chromosome 9 open reading frame 72	-0.632	5.688
1553134_s_at	C9orf72	chromosome 9 open reading frame 72	-0.695	2.328
1553139_s_at	PLXNA3	plexin A3	-1.308	9.133
1553142_at	LACC1	laccase domain containing 1	-0.818	13.519
1553145_at	TAPT1-AS1	TAPT1 antisense RNA 1 (head to head)	0.648	11.933
1553147_at	RANBP3L	RAN binding protein 3 like	3.411	24.873
1553151_at	ATP6V0D2	ATPase H+ transporting V0 subunit d2	4.573	34.788
1553153_at	ATP6V0D2	ATPase H+ transporting V0 subunit d2	4.2	46.667
1553155_x_at	ATP6V0D2	ATPase H+ transporting V0 subunit d2	4.363	46.348
1553159_at	DNAH11	dynein axonemal heavy chain 11	-3.348	35.839
1553167_a_at	SEPSECS	Sep (O-phosphoserine) tRNA:Sec (selenocysteine) tRNA synthase	0.635	15.276
1553169_at	LRRN4	leucine rich repeat neuronal 4	0.875	2.593
1553171_x_at	LRRN4	leucine rich repeat neuronal 4	0.515	1.685
1553174_at	JPH2	junctophilin 2	0.682	2.81
1553177_at	SH2D1B	SH2 domain containing 1B	-0.832	6.586
1553179_at	ADAMTS19	ADAM metallopeptidase with thrombospondin type 1 motif 19	2.311	17.951
1553180_at	ADAMTS19	ADAM metallopeptidase with thrombospondin type 1 motif 19	1.709	9.24
1553181_at	DDX31	DEAD-box helicase 31	0.561	7.554
1553183_at	UMODL1	uromodulin like 1	1.097	4.206
1553188_s_at	PARD3B	par-3 family cell polarity regulator beta	0.737	3.178
1553190_s_at	PARD3B	par-3 family cell polarity regulator beta	0.547	3.002
1553202_at	STOX1	storkhead box 1	1.064	4.115
1553214_a_at	CCDC7	coiled-coil domain containing 7	-0.774	2.895
1553216_at	ZNF41	zinc finger protein 41	-0.585	9.817
1553222_at	OXER1	oxoeicosanoid receptor 1	0.711	8.677
1553232_at	RMDN2	regulator of microtubule dynamics 2	0.779	5.038
1553239_at	FAM124A	family with sequence similarity 124 member A	0.521	6.462
1553241_at	NKAIN3	Na+/K+ transporting ATPase interacting 3	0.632	3.073
1553243_at	ITIH5	inter-alpha-trypsin inhibitor heavy chain family member 5	-0.597	5.131
1553249_at	SMC1B	structural maintenance of chromosomes 1B	0.89	4.07
1553254_at	MAGEE2	MAGE family member E2	1.001	4.566
1553257_at	GAL3ST3	galactose-3-O-sulfotransferase 3	0.842	3.461
1553264_a_at	SYN1	synapsin I	0.72	4.268
1553265_at	SLC23A3	solute carrier family 23 member 3	1.203	7.093
1553271_at	DIP2B	disco interacting protein 2 homolog B	-0.624	6.084
1553275_s_at			-0.714	8.763
1553279_at	BTNL9	butyrophilin like 9	-1.622	12.339
1553288_a_at	NYAP1	neuronal tyrosine phosphorylated phosphoinositide-3-kinase adaptor 1	0.536	2.342
1553292_s_at	SGK494	uncharacterized serine/threonine-protein kinase SgK494	0.803	11.135
1553297_a_at	CSF3R	colony stimulating factor 3 receptor	-0.763	14.377
1553298_at	C17orf77	chromosome 17 open reading frame 77	0.69	2.475
1553299_at	DUSP5P1	dual specificity phosphatase 5 pseudogene 1	-2.905	22.174
1553301_a_at	TMEM182	transmembrane protein 182	-0.694	5.586
1553303_at	C16orf46	chromosome 16 open reading frame 46	0.576	2.143
1553311_at	C20orf197	chromosome 20 open reading frame 197	-1.768	9.468
1553313_s_at	SLC5A3	solute carrier family 5 member 3	0.758	5.614
1553314_a_at	KIF19	kinesin family member 19	0.511	2.091
1553316_at	GPR82	G protein-coupled receptor 82	-0.752	6.651
1553317_s_at	GPR82	G protein-coupled receptor 82	-1.66	12.788
1553319_at	OXGR1	oxoglutarate receptor 1	2.21	19.603
1553349_at	ARID2	AT-rich interaction domain 2	-0.661	18.113
1553359_at	FBXL18	F-box and leucine rich repeat protein 18	1.685	18.024
1553361_x_at	FBXL18	F-box and leucine rich repeat protein 18	1.833	22.037
1553362_at	DNAH6	dynein axonemal heavy chain 6	0.724	1.88
1553363_at	LINC01600	long intergenic non-protein coding RNA 1600	-0.645	2.469
1553364_at	PNPLA1	patatin like phospholipase domain containing 1	2.296	15.53
1553365_at	DEPDC4	DEP domain containing 4	0.786	3.069
1553373_at	WDR64	WD repeat domain 64	-0.561	2.173
1553387_at	ATM	ATM serine/threonine kinase	-0.636	3.251
1553388_at	FAM26D	family with sequence similarity 26 member D	0.551	1.543
1553390_at	ATG9B	autophagy related 9B	0.664	1.918
1553391_at	CXorf58	chromosome X open reading frame 58	0.665	2.008
1553392_at	LOC102724660///EFCAB3	uncharacterized LOC102724660///EF-hand calcium binding domain 3	-4.644	41.93
1553394_a_at	TFAP2B	transcription factor AP-2 beta	4.716	40.327
1553396_a_at	CCDC13	coiled-coil domain containing 13	2.379	21.656
1553402_a_at	HFE	hemochromatosis	-0.749	6.411
1553403_at	RLN3	relaxin 3	0.564	2.804
1553405_a_at	CSMD1	CUB and Sushi multiple domains 1	0.986	6.736
1553411_s_at	SALL3	spalt like transcription factor 3	2.314	19.74
1553412_at	AGBL4	ATP/GTP binding protein like 4	0.519	2.427
1553413_at	LCAL1	lung cancer associated lncRNA 1	1.594	10.109
1553417_at	C11orf44	chromosome 11 open reading frame 44	0.501	3.103
1553420_at	SATB2-AS1	SATB2 antisense RNA 1	0.863	2.641
1553422_s_at	RBFOX1	RNA binding protein, fox-1 homolog 1	0.649	2.588
1553423_a_at	SLFN13	schlafen family member 13	-3.104	28.603
1553424_at	C12orf40	chromosome 12 open reading frame 40	0.937	3.149
1553432_s_at	LOC101060424///LOC653786///OTOA	otoancorin-like///otoancorin pseudogene///otoancorin	-1.224	7.701
1553435_at	C18orf15	chromosome 18 open reading frame 15	-0.834	3.792
1553436_at	MUC19	mucin 19, oligomeric	1.587	8.55
1553437_at	KLHDC7A	kelch domain containing 7A	1.196	9.529
1553443_at	FER1L6-AS1	FER1L6 antisense RNA 1	0.538	1.812
1553447_at	AGBL1	ATP/GTP binding protein like 1	0.718	2.775
1553449_at	LINC00304	long intergenic non-protein coding RNA 304	-1.569	10.123
1553453_at	ASB14	ankyrin repeat and SOCS box containing 14	0.596	4.36
1553458_at	VSTM4	V-set and transmembrane domain containing 4	0.794	5.036
1553459_at	CCDC150	coiled-coil domain containing 150	0.603	3.09
1553471_at	SLC35G3	solute carrier family 35 member G3	0.716	2.358
1553485_at	CCDC140	coiled-coil domain containing 140	0.781	2.746
1553486_a_at	C17orf78	chromosome 17 open reading frame 78	0.72	2.452
1553492_a_at	PAX1	paired box 1	0.951	3.989
1553499_s_at	SERPINA9	serpin family A member 9	1.126	11.028
1553506_at	CPO	carboxypeptidase O	0.54	2.409
1553507_a_at	GPR6	G protein-coupled receptor 6	0.554	5.615
1553508_at	MDS2	myelodysplastic syndrome 2 translocation associated	-0.798	3.709
1553512_at	HOXC12	homeobox C12	0.502	2.042
1553515_at	COPS9	COP9 signalosome subunit 9	0.771	4.061
1553524_at	DGKB	diacylglycerol kinase beta	0.566	1.609
1553525_at	NLRP13	NLR family pyrin domain containing 13	0.676	3.265
1553528_a_at	TAF5	TATA-box binding protein associated factor 5	-0.583	12.798
1553530_a_at	ITGB1	integrin subunit beta 1	-0.966	25.995
1553535_a_at	RANGAP1	Ran GTPase activating protein 1	0.603	13.686
1553540_a_at	SLC29A2	solute carrier family 29 member 2	0.817	4.179
1553544_at	GPR101	G protein-coupled receptor 101	0.516	1.785
1553545_at	ILDR1	immunoglobulin like domain containing receptor 1	0.751	3.438
1553552_at	TAAR8	trace amine associated receptor 8	0.782	3.653
1553564_at	MACROD2	MACRO domain containing 2	0.774	7.409
1553565_s_at	DDAH1	dimethylarginine dimethylaminohydrolase 1	0.866	2.977
1553572_a_at	CYGB	cytoglobin	-1.14	5.756
1553575_at	ND6	NADH dehydrogenase, subunit 6 (complex I)	-0.68	7.901
1553583_a_at	THRSP	thyroid hormone responsive	0.615	3.96
1553589_a_at	PDZK1IP1	PDZK1 interacting protein 1	1.385	16.645
1553590_at	FAM27E2///FAM27E3	family with sequence similarity 27 member E2///family with sequence similarity 27 member E3	0.774	3.845
1553593_a_at	TAL2	TAL bHLH transcription factor 2	-0.632	1.737
1553594_a_at	INSL3	insulin like 3	0.749	13.314
1553599_a_at	SYCP3	synaptonemal complex protein 3	0.664	5.412
1553601_a_at	TMIE	transmembrane inner ear	0.858	3.665
1553604_at	ABCA13	ATP binding cassette subfamily A member 13	1.113	2.963
1553605_a_at	ABCA13	ATP binding cassette subfamily A member 13	1.421	3.649
1553611_s_at	KLHL35	kelch like family member 35	-0.517	1.824
1553613_s_at	FOXC1	forkhead box C1	1.66	20.587
1553633_s_at	LOC101929373///SLC9B1	uncharacterized LOC101929373///solute carrier family 9 member B1	0.516	4.021
1553634_a_at	WEE2-AS1	WEE2 antisense RNA 1	0.809	5.376
1553635_s_at	TCTEX1D1	Tctex1 domain containing 1	-0.599	2.427
1553637_s_at	TMCO5A	transmembrane and coiled-coil domains 5A	0.504	5.276
1553642_at	C9orf163	chromosome 9 open reading frame 163	0.792	5.605
1553645_at	CCDC141	coiled-coil domain containing 141	-1.019	3.972
1553655_at	CDC20B	cell division cycle 20B	1.23	8.005
1553672_at	ENAH	enabled homolog (Drosophila)	-0.554	3.145
1553673_at	STK35	serine/threonine kinase 35	0.754	2.683
1553674_at	LRRIQ3	leucine rich repeats and IQ motif containing 3	0.799	5.185
1553678_a_at	ITGB1	integrin subunit beta 1	-0.976	29.684
1553681_a_at	PRF1	perforin 1	-0.79	19.619
1553697_at	CCSAP	centriole, cilia and spindle associated protein	-0.597	1.685
1553698_a_at	CCSAP	centriole, cilia and spindle associated protein	-0.956	3.245
1553705_a_at	CHRM3	cholinergic receptor muscarinic 3	0.561	1.851
1553706_at	HTRA4	HtrA serine peptidase 4	-2.576	15.257
1553713_a_at	RHEBL1	Ras homolog enriched in brain like 1	-0.523	2.545
1553715_s_at	MCRIP2	MAPK regulated corepressor interacting protein 2	0.894	17.627
1553717_at	KCTD7///RABGEF1	potassium channel tetramerization domain containing 7///RAB guanine nucleotide exchange factor 1	-0.823	4.251
1553721_at	RNF152	ring finger protein 152	1.829	19.866
1553722_s_at	RNF152	ring finger protein 152	1.971	27.522
1553723_at	ADGRG3	adhesion G protein-coupled receptor G3	-1.011	4.926
1553727_at	B4GALNT3	beta-1,4-N-acetyl-galactosaminyltransferase 3	1.311	13.785
1553729_s_at	LRRC43	leucine rich repeat containing 43	1.877	18.143
1553730_x_at	LRRC43	leucine rich repeat containing 43	1.32	13.686
1553732_s_at	CEP89	centrosomal protein 89	-0.746	6.344
1553734_at	AK7	adenylate kinase 7	0.824	6.64
1553740_a_at	IRAK2	interleukin 1 receptor associated kinase 2	-0.607	2.238
1553746_a_at	OTOGL	otogelin like	3.404	25.821
1553749_at	FAM76B	family with sequence similarity 76 member B	-0.592	2.567
1553750_a_at	FAM76B	family with sequence similarity 76 member B	-0.693	9.969
1553757_at	IQCG	IQ motif containing G	0.902	4.712
1553770_a_at	SLAMF9	SLAM family member 9	0.591	2.565
1553775_at	LOC152048	uncharacterized FLJ31715	1.305	23.684
1553776_at	UBE2U	ubiquitin conjugating enzyme E2 U (putative)	1.207	3.497
1553781_at	ZC3HAV1L	zinc finger CCCH-type containing, antiviral 1 like	-1.938	11.472
1553785_at	RASGEF1B	RasGEF domain family member 1B	-0.526	1.814
1553787_at	C11orf45	chromosome 11 open reading frame 45	-0.625	3.788
1553798_a_at	FBXL13	F-box and leucine rich repeat protein 13	-0.771	6.788
1553801_a_at	DTD2	D-tyrosyl-tRNA deacylase 2 (putative)	0.535	6.222
1553802_a_at	SOX3	SRY-box 3	0.616	2.114
1553803_at	SPATA32	spermatogenesis associated 32	0.586	4.104
1553804_a_at	SPATA32	spermatogenesis associated 32	0.515	1.608
1553809_a_at	TMEM252	transmembrane protein 252	2.368	18.422
1553813_s_at	TLE6	transducin like enhancer of split 6	0.623	2.195
1553818_x_at	LOC102725315///LOC727983///POM121L10P///POM121L4P///POM121L8P///POM121L9P///POM121L1P	putative POM121-like protein 1-like///putative POM121-like protein 1-like///POM121 transmembrane nucleoporin like 10, pseudogene///POM121 transmembrane nucleoporin like 4, pseudogene///POM121 transmembrane nucleoporin like 8, pseudogene///POM121 transmembrane nucleoporin like 9, pseudogene///POM121 transmembrane nucleoporin like 1, pseudogene	0.613	2.199
1553822_at	RTP1	receptor transporter protein 1	0.634	1.66
1553826_a_at	PRR35	proline rich 35	0.648	4.018
1553831_at	APOBEC3D	apolipoprotein B mRNA editing enzyme catalytic subunit 3D	0.641	8.488
1553835_a_at	COL6A5	collagen type VI alpha 5 chain	0.97	3.338
1553838_at	C4orf45	chromosome 4 open reading frame 45	0.74	2.717
1553844_a_at	C10orf67	chromosome 10 open reading frame 67	1.916	16.609
1553852_at	VPS13B	vacuolar protein sorting 13 homolog B	-0.687	2.729
1553856_s_at	P2RY10	purinergic receptor P2Y10	-1.213	10.283
1553857_at	IGSF22	immunoglobulin superfamily member 22	1.589	13.832
1553864_at	GPR26	G protein-coupled receptor 26	1.283	5.243
1553871_at	CSNK1G2-AS1	CSNK1G2 antisense RNA 1	0.628	6.548
1553876_at	SAMD3	sterile alpha motif domain containing 3	-0.624	2.07
1553880_at	C10orf91	chromosome 10 open reading frame 91	0.68	2.503
1553883_at	ZNF99	zinc finger protein 99	1.013	4.723
1553885_x_at	ZNF99	zinc finger protein 99	1.491	6.016
1553888_at	LDHAL6A	lactate dehydrogenase A like 6A	0.517	2.124
1553890_s_at	NTN5	netrin 5	-0.634	3.544
1553893_at	CCDC105	coiled-coil domain containing 105	0.559	1.904
1553905_at			0.545	1.682
1553906_s_at	FGD2	FYVE, RhoGEF and PH domain containing 2	-1.119	20.343
1553907_a_at	EXD1	exonuclease 3'-5' domain containing 1	0.708	2.187
1553912_at	LINC00955	long intergenic non-protein coding RNA 955	3.067	25.047
1553915_at	C10orf126	chromosome 10 open reading frame 126	2.096	14.268
1553917_at	PIKFYVE	phosphoinositide kinase, FYVE-type zinc finger containing	0.667	3.56
1553918_at	LINC00479	long intergenic non-protein coding RNA 479	0.915	7.489
1553923_at	SLC22A24	solute carrier family 22 member 24	1.249	13.384
1553938_a_at	STK32A	serine/threonine kinase 32A	1.361	8.823
1553940_a_at	LRRC28	leucine rich repeat containing 28	0.997	23.3
1553945_at	GPHB5	glycoprotein hormone beta 5	1.107	9.267
1553946_at	DCD	dermcidin	0.878	8.369
1553955_at	PPP1R21	protein phosphatase 1 regulatory subunit 21	0.51	16.416
1553962_s_at	RHOB	ras homolog family member B	-0.732	4.146
1553970_s_at	CEL	carboxyl ester lipase	2.858	20.33
1553974_at	C22orf39	chromosome 22 open reading frame 39	0.545	20.894
1553976_a_at	DPCD	deleted in primary ciliary dyskinesia homolog (mouse)	-0.725	19.999
1553977_a_at	CYP39A1	cytochrome P450 family 39 subfamily A member 1	1.39	22.1
1553982_a_at	RAB7B	RAB7B, member RAS oncogene family	-1.568	11.09
1553989_a_at	ATP6V1C2	ATPase H+ transporting V1 subunit C2	3.764	42.576
1553991_s_at	LOC101928274///VSIG10	uncharacterized LOC101928274///V-set and immunoglobulin domain containing 10	-0.512	4.746
1553994_at	NT5E	5'-nucleotidase ecto	1.845	27.703
1553995_a_at	NT5E	5'-nucleotidase ecto	1.547	23.395
1553997_a_at	ASPHD1	aspartate beta-hydroxylase domain containing 1	-1.216	16.778
1553998_at	DMRTC1B///DMRTC1	DMRT like family C1B///DMRT like family C1	1.46	20.682
1554003_at	ARHGEF28	Rho guanine nucleotide exchange factor 28	0.524	8.989
1554006_a_at	LLGL2	LLGL2, scribble cell polarity complex component	1.334	28.398
1554017_at	RILPL1///SNRNP35	Rab interacting lysosomal protein like 1///small nuclear ribonucleoprotein U11/U12 subunit 35	0.533	6.561
1554018_at	GPNMB	glycoprotein nmb	-1.447	11.512
1554020_at	BICD1	BICD cargo adaptor 1	-0.863	11.155
1554021_a_at	ZNF12	zinc finger protein 12	-0.52	15.017
1554026_a_at	MYO10	myosin X	0.897	6.771
1554027_a_at	SLC4A4	solute carrier family 4 member 4	1.476	17.681
1554030_at	ARSB	arylsulfatase B	0.586	4.913
1554034_a_at	FRMD4A	FERM domain containing 4A	-0.607	1.705
1554036_at	ZBTB24	zinc finger and BTB domain containing 24	0.589	5.693
1554049_s_at	DCAF8	DDB1 and CUL4 associated factor 8	0.507	4.651
1554050_at	SMPDL3B	sphingomyelin phosphodiesterase acid like 3B	0.828	9.857
1554059_at	SETMAR	SET domain and mariner transposase fusion gene	0.527	3.534
1554060_s_at	SETMAR	SET domain and mariner transposase fusion gene	1.274	17.138
1554074_s_at	SLFNL1	schlafen like 1	-0.992	10.1
1554077_a_at	TMEM53	transmembrane protein 53	0.908	26.966
1554093_a_at	SNAPC5	small nuclear RNA activating complex polypeptide 5	0.575	18.927
1554094_at	ENTPD5	ectonucleoside triphosphate diphosphohydrolase 5	1.133	18.434
1554101_a_at	TMTC4	transmembrane and tetratricopeptide repeat containing 4	0.691	9.065
1554102_a_at	TMTC4	transmembrane and tetratricopeptide repeat containing 4	0.517	9.119
1554103_at			-0.526	2.029
1554113_a_at	SLC4A8	solute carrier family 4 member 8	0.745	3.347
1554121_at	HSD17B12	hydroxysteroid 17-beta dehydrogenase 12	1.246	4.97
1554126_at	MSRB3	methionine sulfoxide reductase B3	-1.194	10.775
1554127_s_at	MSRB3	methionine sulfoxide reductase B3	-0.743	6.364
1554128_at	ADIG	adipogenin	-1.524	8.349
1554131_at	CCSER2	coiled-coil serine rich protein 2	0.826	2.272
1554140_at	WDR78	WD repeat domain 78	0.543	4.114
1554141_s_at	WDR78	WD repeat domain 78	0.825	4.8
1554143_a_at	SUGT1P3	SGT1 homolog, MIS12 kinetochore complex assembly cochaperone pseudogene 3	0.623	5.405
1554145_a_at	PPP1R21	protein phosphatase 1 regulatory subunit 21	0.583	15.602
1554152_a_at	OGDH	oxoglutarate dehydrogenase	0.589	8.001
1554153_a_at	PHF21A	PHD finger protein 21A	-0.687	21.245
1554159_a_at	ZMYND11	zinc finger MYND-type containing 11	0.651	5.503
1554195_a_at	C5orf46	chromosome 5 open reading frame 46	-4.472	25.343
1554196_at	IZUMO1	izumo sperm-egg fusion 1	-0.657	1.685
1554199_at	PTPRO	protein tyrosine phosphatase, receptor type O	1.854	16.889
1554213_at	ARHGEF10	Rho guanine nucleotide exchange factor 10	-1.22	18.258
1554222_at	MGC45922	uncharacterized LOC284365	1.119	7.16
1554234_at	KATNAL2	katanin catalytic subunit A1 like 2	0.951	9.698
1554239_s_at	ZADH2	zinc binding alcohol dehydrogenase domain containing 2	0.626	13.927
1554240_a_at	ITGAL	integrin subunit alpha L	-1.856	25.51
1554242_a_at	COCH	cochlin	3.136	21.916
1554246_at	C1orf210	chromosome 1 open reading frame 210	2.042	18.279
1554258_a_at	DNAJC5B	DnaJ heat shock protein family (Hsp40) member C5 beta	-0.645	5.303
1554259_at	GPSM1	G-protein signaling modulator 1	-0.626	3.67
1554260_a_at	FRYL	FRY like transcription coactivator	-0.584	11.613
1554261_at	KLHL29	kelch like family member 29	-0.78	2.658
1554266_at			0.635	4.941
1554268_at	MORN1	MORN repeat containing 1	0.632	4.213
1554271_a_at	CENPL	centromere protein L	-0.854	15.836
1554273_a_at	ERAP2	endoplasmic reticulum aminopeptidase 2	-0.809	3.263
1554280_a_at	C9orf43	chromosome 9 open reading frame 43	0.607	7.3
1554281_at			2.06	12.059
1554287_at	TRIM4	tripartite motif containing 4	-0.909	14.228
1554291_at	UHRF1BP1L	UHRF1 binding protein 1 like	0.589	7.299
1554298_a_at	WDR49	WD repeat domain 49	0.753	1.568
1554299_at	NPAS4	neuronal PAS domain protein 4	0.703	2.282
1554300_a_at	SVOPL	SVOP like	2.568	22.74
1554308_s_at	GABRA2	gamma-aminobutyric acid type A receptor alpha2 subunit	3.099	23.944
1554309_at	EIF4G3	eukaryotic translation initiation factor 4 gamma 3	-0.611	3.586
1554314_at	C6orf141	chromosome 6 open reading frame 141	-0.765	2.296
1554318_at	LOC100101148///LOC541473	FK506 binding protein 6, 36kDa pseudogene///FK506 binding protein 6, 36kDa pseudogene	0.607	3.284
1554321_a_at	NFS1	NFS1 cysteine desulfurase	0.55	8.071
1554325_at	DOCK2	dedicator of cytokinesis 2	-0.815	3.374
1554327_a_at	CANT1	calcium activated nucleotidase 1	-1	7.538
1554333_at	DNAJA4	DnaJ heat shock protein family (Hsp40) member A4	0.767	4.064
1554334_a_at	DNAJA4	DnaJ heat shock protein family (Hsp40) member A4	0.506	4.426
1554335_at	CYTH4	cytohesin 4	-1.464	13.212
1554343_a_at	STAP1	signal transducing adaptor family member 1	2.444	19.764
1554355_a_at	SIAE	sialic acid acetylesterase	1.359	6.323
1554360_at	FCHSD2	FCH and double SH3 domains 2	-0.505	3.489
1554362_at	BTG4	BTG anti-proliferation factor 4	1.028	3.742
1554375_a_at	NR1H4	nuclear receptor subfamily 1 group H member 4	-0.561	4.723
1554382_at	LINC00656	long intergenic non-protein coding RNA 656	-0.533	1.603
1554386_at	CST9	cystatin 9	0.603	2.309
1554406_a_at	CLEC7A	C-type lectin domain family 7 member A	-2.205	23.471
1554408_a_at	TK1	thymidine kinase 1	-0.575	7.451
1554415_at	TAF5L	TATA-box binding protein associated factor 5 like	-0.56	11.083
1554430_at	SMIM11A	small integral membrane protein 11A	0.577	3.331
1554443_s_at	BEST1	bestrophin 1	-1.154	7.638
1554452_a_at	HILPDA	hypoxia inducible lipid droplet associated	-4.689	54.659
1554460_at	ST8SIA4	ST8 alpha-N-acetyl-neuraminide alpha-2,8-sialyltransferase 4	-1.623	6.548
1554466_a_at	METTL26	methyltransferase like 26	-1.001	18.999
1554470_s_at	ZBTB44	zinc finger and BTB domain containing 44	0.562	16.426
1554473_at	SRGAP1	SLIT-ROBO Rho GTPase activating protein 1	-0.516	5.474
1554474_a_at	MOXD1	monooxygenase DBH like 1	0.958	5.768
1554475_a_at	C19orf47	chromosome 19 open reading frame 47	0.651	3.406
1554479_a_at	CARD8	caspase recruitment domain family member 8	-0.927	25.765
1554481_a_at	EPB41	erythrocyte membrane protein band 4.1	-0.973	3.689
1554489_a_at	CEP70	centrosomal protein 70	0.537	9.881
1554491_a_at	SERPINC1	serpin family C member 1	1.838	10.584
1554500_a_at	RGS7	regulator of G-protein signaling 7	1.391	6.198
1554503_a_at	OSCAR	osteoclast associated, immunoglobulin-like receptor	-1.385	15.436
1554506_x_at	NAALAD2	N-acetylated alpha-linked acidic dipeptidase 2	0.64	2.007
1554507_at	NAALAD2	N-acetylated alpha-linked acidic dipeptidase 2	0.804	1.946
1554510_s_at	GHITM	growth hormone inducible transmembrane protein	1.121	33.573
1554512_a_at	CEP89	centrosomal protein 89	-0.678	2.742
1554513_s_at	CEP89	centrosomal protein 89	-0.545	5.819
1554519_at	CD80	CD80 molecule	-1.155	9.134
1554522_at	CNNM2	cyclin and CBS domain divalent metal cation transport mediator 2	1.191	22.418
1554523_a_at	CNNM2	cyclin and CBS domain divalent metal cation transport mediator 2	0.776	11.677
1554524_a_at	OLFM3	olfactomedin 3	0.827	2.202
1554526_at	OLFM3	olfactomedin 3	0.926	2.757
1554531_at	TTC12	tetratricopeptide repeat domain 12	0.52	7.011
1554536_at	DPYD	dihydropyrimidine dehydrogenase	-0.831	2.536
1554541_a_at	GPRIN2	G protein regulated inducer of neurite outgrowth 2	0.67	2.945
1554542_at	SLC25A48	solute carrier family 25 member 48	1.063	22.068
1554545_at	APOBEC4	apolipoprotein B mRNA editing enzyme catalytic polypeptide like 4	0.514	4.698
1554549_a_at	WDR20	WD repeat domain 20	0.588	9.67
1554559_at	GPR62	G protein-coupled receptor 62	1.488	15.753
1554565_x_at	SPPL3	signal peptide peptidase like 3	-0.726	4.312
1554569_a_at	CELF2	CUGBP, Elav-like family member 2	-1.014	8.33
1554571_at	APBB1IP	amyloid beta precursor protein binding family B member 1 interacting protein	-2.467	27.337
1554574_a_at	CYB5R3	cytochrome b5 reductase 3	-0.512	5.77
1554578_at	ZNF70	zinc finger protein 70	-0.522	2.9
1554579_a_at	MYO18B	myosin XVIIIB	0.934	3.839
1554582_a_at	ETFBKMT	electron transfer flavoprotein beta subunit lysine methyltransferase	0.882	16.581
1554593_s_at	SLC1A6	solute carrier family 1 member 6	-0.676	1.753
1554594_at	ARHGAP27	Rho GTPase activating protein 27	-0.934	5.069
1554597_at	LIG3	DNA ligase 3	0.592	21.439
1554599_x_at	LIG3	DNA ligase 3	0.518	19.077
1554600_s_at	LMNA	lamin A/C	-0.758	11.973
1554602_at	RBM8A	RNA binding motif protein 8A	-0.753	12.344
1554606_at	CEP120	centrosomal protein 120	-0.663	12.192
1554610_at	ANKMY1	ankyrin repeat and MYND domain containing 1	0.855	5.097
1554618_at	AGFG2	ArfGAP with FG repeats 2	0.82	4.194
1554624_a_at	SIRPB1	signal regulatory protein beta 1	-1.422	10.949
1554628_at	ZNF57	zinc finger protein 57	0.772	12.422
1554634_at	PDS5B	PDS5 cohesin associated factor B	0.979	3.392
1554635_a_at	NPAS3	neuronal PAS domain protein 3	1.203	8.771
1554638_at	ZFYVE16	zinc finger FYVE-type containing 16	-0.546	10.161
1554643_at	RGS11	regulator of G-protein signaling 11	0.968	4.425
1554648_a_at	DUOXA1	dual oxidase maturation factor 1	0.564	2.062
1554650_a_at			0.844	4.064
1554652_s_at	MAST4	microtubule associated serine/threonine kinase family member 4	1.035	12.773
1554655_a_at	RPRML	reprimo like	1.052	6.502
1554662_at	C17orf47	chromosome 17 open reading frame 47	0.688	3.799
1554668_a_at	FAM151A	family with sequence similarity 151 member A	5.481	32.972
1554676_at	SRGN	serglycin	-1.375	17.336
1554677_s_at	CMTM4	CKLF like MARVEL transmembrane domain containing 4	2.086	24.295
1554683_a_at	CCDC187	coiled-coil domain containing 187	0.866	4.866
1554686_at	STAU2	staufen double-stranded RNA binding protein 2	-0.626	2.043
1554696_s_at	TYMS	thymidylate synthetase	-1.132	25.814
1554699_at	L3MBTL4	l(3)mbt-like 4 (Drosophila)	0.636	3.961
1554703_at	ARHGEF10	Rho guanine nucleotide exchange factor 10	-1.184	25.738
1554704_at	ATP8B3	ATPase phospholipid transporting 8B3	-1.744	18.62
1554708_s_at	SPATA6L	spermatogenesis associated 6 like	-0.625	2.907
1554710_at	KCNMB1	potassium calcium-activated channel subfamily M regulatory beta subunit 1	-0.759	4.389
1554712_a_at	GLYATL2	glycine-N-acyltransferase like 2	-0.67	3.659
1554722_at	TRPM3	transient receptor potential cation channel subfamily M member 3	1.335	7.02
1554725_at	RABGAP1L	RAB GTPase activating protein 1 like	0.833	2.539
1554730_at	MCTP1	multiple C2 and transmembrane domain containing 1	-0.92	7.194
1554732_at	LOC728175	uncharacterized LOC728175	-0.667	2.64
1554733_at	LOC728175	uncharacterized LOC728175	-1.266	4.631
1554741_s_at	FGF7P3///FGF7P6///FGF7	fibroblast growth factor 7 pseudogene 3///fibroblast growth factor 7 pseudogene 6///fibroblast growth factor 7	0.865	10.958
1554748_at	CLCNKB	chloride voltage-gated channel Kb	6.327	43.688
1554749_s_at	CLCNKB	chloride voltage-gated channel Kb	4.239	38.74
1554761_a_at	DNAAF5	dynein axonemal assembly factor 5	-0.571	12.431
1554763_at	UBE2DNL	ubiquitin conjugating enzyme E2 D N-terminal like (pseudogene)	0.827	3.793
1554768_a_at	MAD2L1	MAD2 mitotic arrest deficient-like 1 (yeast)	-1.155	13.82
1554769_at	ZNF785	zinc finger protein 785	-0.704	19.064
1554770_x_at	ZNF785	zinc finger protein 785	-0.668	15.224
1554773_at	WFIKKN2	WAP, follistatin/kazal, immunoglobulin, kunitz and netrin domain containing 2	0.601	3.389
1554774_at	MINA	MYC induced nuclear antigen	0.802	6.498
1554777_at	ZFP42	ZFP42 zinc finger protein	0.53	2.436
1554780_a_at	PHTF2	putative homeodomain transcription factor 2	-0.576	4.752
1554781_at	MGC32805	uncharacterized LOC153163	0.587	2.054
1554783_s_at	ARHGEF2	Rho/Rac guanine nucleotide exchange factor 2	-0.668	3.565
1554784_at	CNTN1	contactin 1	0.84	3.944
1554786_at	CASS4	Cas scaffolding protein family member 4	-0.779	9.08
1554789_a_at	PDE8B	phosphodiesterase 8B	0.744	4.558
1554795_a_at	FBLIM1	filamin binding LIM protein 1	-0.538	2.988
1554796_at	DPP6	dipeptidyl peptidase like 6	0.506	2.698
1554804_a_at	CLDN19	claudin 19	2.664	35.388
1554805_at	CLDN19	claudin 19	1.38	17.587
1554807_a_at	SPIRE1	spire type actin nucleation factor 1	-0.83	17.604
1554808_at	ACP1	acid phosphatase 1, soluble	-0.578	1.772
1554812_at	CLDN20	claudin 20	0.872	7.318
1554820_at	AGBL3	ATP/GTP binding protein like 3	-0.672	2.69
1554828_at	PDGFRA	platelet derived growth factor receptor alpha	0.87	3.119
1554830_a_at	STEAP3	STEAP3 metalloreductase	-0.759	3.295
1554831_x_at	ALS2CR11	amyotrophic lateral sclerosis 2 chromosome region candidate 11	0.618	1.638
1554834_a_at	RASSF5	Ras association domain family member 5	-2.296	22.013
1554835_a_at	B3GNT5	UDP-GlcNAc:betaGal beta-1,3-N-acetylglucosaminyltransferase 5	-0.86	5.235
1554837_a_at	CYP4A22///CYP4A11	cytochrome P450 family 4 subfamily A member 22///cytochrome P450 family 4 subfamily A member 11	2.385	24.272
1554840_at	LOC280665	anti-CNG alpha 1 cation channel translation product-like	0.972	9.026
1554841_at	MTHFD2L	methylenetetrahydrofolate dehydrogenase (NADP+ dependent) 2-like	0.54	6.908
1554842_at	SLC12A1	solute carrier family 12 member 1	3.508	36.189
1554847_at	ATP6V1B1	ATPase H+ transporting V1 subunit B1	1.542	10.524
1554855_at	PARK2	parkin RBR E3 ubiquitin protein ligase	0.627	1.812
1554867_a_at	PRR16	proline rich 16	-1.087	6.793
1554874_at	MITF	melanogenesis associated transcription factor	0.774	2.914
1554875_at	CAMKMT	calmodulin-lysine N-methyltransferase	0.673	1.706
1554876_a_at	S100Z	S100 calcium binding protein Z	-0.69	2.6
1554878_a_at	ABCD3	ATP binding cassette subfamily D member 3	0.858	11.324
1554885_a_at	PRIM2B///PRIM2	primase (DNA) subunit 2 pseudogene///primase (DNA) subunit 2	-0.719	6.962
1554892_a_at	MS4A3	membrane spanning 4-domains A3	0.707	2.516
1554897_s_at	RHBDL2	rhomboid like 2	-0.858	4.649
1554899_s_at	FCER1G	Fc fragment of IgE receptor Ig	-2.415	33.192
1554906_a_at	MPHOSPH6	M-phase phosphoprotein 6	0.645	5.601
1554910_at	PRKD3	protein kinase D3	-0.563	2.352
1554911_at	ABCC11	ATP binding cassette subfamily C member 11	0.989	6.182
1554912_at	ESYT3	extended synaptotagmin 3	1.591	8.906
1554915_a_at	PDE12	phosphodiesterase 12	0.947	26.716
1554921_a_at	SCEL	sciellin	0.69	1.702
1554923_at	ANKS6	ankyrin repeat and sterile alpha motif domain containing 6	-0.537	2.007
1554929_at	SIK3	SIK family kinase 3	0.715	3.298
1554931_at	CYP4A22///CYP4A11	cytochrome P450 family 4 subfamily A member 22///cytochrome P450 family 4 subfamily A member 11	3.076	21.867
1554937_x_at	EXOC3L1	exocyst complex component 3 like 1	-1.686	12.696
1554938_a_at	ACOT11	acyl-CoA thioesterase 11	2.571	21.908
1554942_a_at	KLHL14	kelch like family member 14	1.134	8.4
1554948_at			-1.023	13.766
1554949_at	LOC554174	uncharacterized LOC554174	0.736	3.463
1554953_a_at	TSPEAR-AS2	TSPEAR antisense RNA 2	0.702	3.548
1554957_at	LOC101928921	uncharacterized LOC101928921	0.518	1.916
1554960_at	CCDC190	coiled-coil domain containing 190	0.69	1.87
1554961_at	FGFR4	fibroblast growth factor receptor 4	0.732	4.059
1554962_a_at	FGFR4	fibroblast growth factor receptor 4	0.502	4.126
1554974_at	ACY3	aminoacylase 3	1.55	13.89
1554992_at	RASGRF1	Ras protein specific guanine nucleotide releasing factor 1	1.105	7.572
1554996_at	ZNF733P///LOC285902///ZNF479///ZNF273	zinc finger protein 733, pseudogene///uncharacterized LOC285902///zinc finger protein 479///zinc finger protein 273	0.653	1.74
1555001_at	IQCF1	IQ motif containing F1	0.911	4.376
1555004_a_at	RBL1	RB transcriptional corepressor like 1	-0.533	3.622
1555011_at	ZFYVE16	zinc finger FYVE-type containing 16	1.035	5.247
1555014_x_at			-0.697	4.563
1555022_at	RGS12	regulator of G-protein signaling 12	-0.986	6.998
1555027_at	LOC101927705///P4HA2	uncharacterized LOC101927705///prolyl 4-hydroxylase subunit alpha 2	1.032	6.31
1555037_a_at	IDH1	isocitrate dehydrogenase (NADP(+)) 1, cytosolic	1.054	18.925
1555038_at	EPB41L4A	erythrocyte membrane protein band 4.1 like 4A	-0.995	4.708
1555043_at	LHFPL5	lipoma HMGIC fusion partner-like 5	0.579	1.721
1555053_at	SYT9	synaptotagmin 9	0.562	3.172
1555058_a_at	LPGAT1	lysophosphatidylglycerol acyltransferase 1	-0.66	9.04
1555060_a_at	IKZF2	IKAROS family zinc finger 2	0.562	2.913
1555074_a_at	KCNH5	potassium voltage-gated channel subfamily H member 5	0.598	2.031
1555084_at			1.146	7.785
1555085_at	LOC101928751	uncharacterized LOC101928751	1.397	7.317
1555088_x_at	STAT5B	signal transducer and activator of transcription 5B	-0.516	8.051
1555092_at	VASH2	vasohibin 2	0.676	6.718
1555095_at	LINC01558	long intergenic non-protein coding RNA 1558	2.464	25.817
1555096_at	STPG2	sperm tail PG-rich repeat containing 2	0.542	5.27
1555097_a_at	PTGFR	prostaglandin F receptor	0.938	6.594
1555107_a_at	UVSSA	UV stimulated scaffold protein A	-0.543	4.156
1555110_a_at	KLHL3	kelch like family member 3	0.911	3.817
1555111_at	CCDC181	coiled-coil domain containing 181	2.451	12.524
1555112_a_at	CCDC181	coiled-coil domain containing 181	3.274	30.816
1555114_at	ATP6V0A2	ATPase H+ transporting V0 subunit a2	-0.741	3.199
1555116_s_at	SLC11A1	solute carrier family 11 member 1	-2.575	20.164
1555118_at	ENTPD3	ectonucleoside triphosphate diphosphohydrolase 3	0.652	1.839
1555120_at	CD96	CD96 molecule	-2.176	12.849
1555136_at	FGD6	FYVE, RhoGEF and PH domain containing 6	-0.842	12.5
1555137_a_at	FGD6	FYVE, RhoGEF and PH domain containing 6	-1.007	15.189
1555140_a_at	BCL2L2	BCL2 like 2	0.601	5.785
1555142_at	LOC101929373///SLC9B1	uncharacterized LOC101929373///solute carrier family 9 member B1	0.708	2.327
1555146_at	ATF2	activating transcription factor 2	-1.072	6.607
1555153_s_at	FCHO2	FCH domain only 2	-1.212	8.019
1555154_a_at	QKI	QKI, KH domain containing RNA binding	-0.57	7.493
1555165_a_at	PGPEP1	pyroglutamyl-peptidase I	1.174	10.406
1555167_s_at	NAMPT	nicotinamide phosphoribosyltransferase	-1.28	12.842
1555173_at	STX19	syntaxin 19	0.774	2.845
1555174_at			0.833	3.748
1555175_a_at	PBLD	phenazine biosynthesis like protein domain containing	1.987	22.397
1555191_a_at	FHL5	four and a half LIM domains 5	-0.871	6.142
1555194_at			-0.627	5.139
1555198_x_at	C21orf58	chromosome 21 open reading frame 58	0.736	3.735
1555201_a_at	RMND1	required for meiotic nuclear division 1 homolog	0.69	16.013
1555203_s_at	SLC44A4	solute carrier family 44 member 4	2.798	20.304
1555214_a_at	CLEC7A	C-type lectin domain family 7 member A	-2.614	23.031
1555216_a_at	LOC101060604///SLC7A5P2///SLC7A5P1	putative L-type amino acid transporter 1-like protein IMAA///solute carrier family 7 member 5 pseudogene 2///solute carrier family 7 member 5 pseudogene 1	0.843	8.534
1555222_a_at	LOC101927122	uncharacterized LOC101927122	0.519	2.073
1555227_a_at	MANEA	mannosidase endo-alpha	-0.947	3.017
1555229_a_at	C1S	complement component 1, s subcomponent	-2.104	12.944
1555233_at	RHOJ	ras homolog family member J	-0.658	6.047
1555234_a_at	RHOJ	ras homolog family member J	-1.514	12.101
1555241_at	C8orf59	chromosome 8 open reading frame 59	-0.698	17.122
1555243_x_at	C8orf59	chromosome 8 open reading frame 59	-0.693	17.002
1555247_a_at	RAPGEF6	Rap guanine nucleotide exchange factor 6	-0.995	13.493
1555250_a_at	CPEB3	cytoplasmic polyadenylation element binding protein 3	0.902	18.028
1555252_a_at	TRPM3	transient receptor potential cation channel subfamily M member 3	2.229	14.745
1555253_at	COL25A1	collagen type XXV alpha 1 chain	-1.038	2.973
1555257_a_at	MYO3B	myosin IIIB	1.895	11.659
1555259_at	ZAK	sterile alpha motif and leucine zipper containing kinase AZK	-1.645	20.726
1555267_at	GRID1	glutamate ionotropic receptor delta type subunit 1	0.752	5.089
1555269_a_at	ANO1	anoctamin 1	-1.416	10.43
1555275_a_at	KLHL6	kelch like family member 6	-1.303	7.705
1555284_at	ALS2	ALS2, alsin Rho guanine nucleotide exchange factor	0.853	7.077
1555292_at	STRIP2	striatin interacting protein 2	1.908	10.318
1555303_at			-0.647	5.082
1555310_a_at	PAK6	p21 (RAC1) activated kinase 6	2.06	24.544
1555313_a_at	MCF2	MCF.2 cell line derived transforming sequence	0.554	1.543
1555321_at	ACOT11	acyl-CoA thioesterase 11	0.856	5.04
1555325_s_at	ZNF26	zinc finger protein 26	-0.891	23.968
1555326_a_at	ADAM9	ADAM metallopeptidase domain 9	-0.753	12.894
1555336_a_at	ITGA9	integrin subunit alpha 9	-0.57	2.795
1555339_at	RAP1A	RAP1A, member of RAS oncogene family	0.503	1.723
1555345_at	SLC38A4	solute carrier family 38 member 4	1.332	6.387
1555349_a_at	ITGB2	integrin subunit beta 2	-2.358	35.986
1555355_a_at	ETS1	ETS proto-oncogene 1, transcription factor	-1.541	24.025
1555360_a_at	DNAJC11	DnaJ heat shock protein family (Hsp40) member C11	0.75	16.684
1555366_at	NSAP11	nervous system abundant protein 11	0.533	1.562
1555377_at	OR4D2	olfactory receptor family 4 subfamily D member 2	0.511	1.829
1555384_a_at	LARP4	La ribonucleoprotein domain family member 4	0.727	10.713
1555392_at			-0.905	11.186
1555401_at	SOHLH2	spermatogenesis and oogenesis specific basic helix-loop-helix 2	0.81	2.728
1555410_at			0.54	4.182
1555416_a_at	ALOX15B	arachidonate 15-lipoxygenase, type B	-1.22	7.476
1555420_a_at	KLF7	Kruppel like factor 7	-0.563	13.113
1555434_a_at	SLC39A14	solute carrier family 39 member 14	-0.647	6.888
1555448_at	AP5M1	adaptor related protein complex 5 mu 1 subunit	0.573	2.6
1555457_at	BRINP1	BMP/retinoic acid inducible neural specific 1	0.958	4.209
1555463_a_at	CHD6	chromodomain helicase DNA binding protein 6	-0.669	2.6
1555468_at	NRP2	neuropilin 2	-0.621	9.289
1555469_a_at	CLASP2	cytoplasmic linker associated protein 2	0.61	5.636
1555471_a_at	FMN2	formin 2	2.919	25.102
1555472_at	SORBS2	sorbin and SH3 domain containing 2	0.576	1.682
1555485_s_at	LOC100507387///FAM153A///FAM153B	uncharacterized LOC100507387///family with sequence similarity 153 member A///family with sequence similarity 153 member B	-2.635	17.208
1555486_a_at	PRR5L	proline rich 5 like	-0.624	11.959
1555489_at			0.504	1.639
1555490_s_at	PDZD3	PDZ domain containing 3	2.62	21.325
1555492_a_at	BEST3	bestrophin 3	-0.624	2.112
1555500_s_at	SLC2A4RG	SLC2A4 regulator	1.816	36.886
1555533_at	QRFPR	pyroglutamylated RFamide peptide receptor	-3.893	27.449
1555536_at	ANTXR2	anthrax toxin receptor 2	-1.048	6.597
1555539_at	SDS	serine dehydratase	-1.223	7.007
1555542_at	AFAP1L1	actin filament associated protein 1 like 1	-0.865	16.771
1555543_a_at	CLCC1	chloride channel CLIC like 1	-0.687	21.603
1555545_at	KLK2	kallikrein related peptidase 2	1.013	7.495
1555547_at			0.636	3.381
1555553_a_at	SLC22A7	solute carrier family 22 member 7	3.037	26.533
1555557_a_at	TNK2	tyrosine kinase non receptor 2	0.515	1.551
1555562_a_at	ZCCHC7	zinc finger CCHC-type containing 7	-0.797	12.249
1555564_a_at	CFI	complement factor I	0.761	6.736
1555565_s_at	TAPBP	TAP binding protein (tapasin)	-0.631	12.066
1555567_s_at	LMOD3	leiomodin 3	0.684	2.858
1555573_at	CFAP46	cilia and flagella associated protein 46	1.282	6.918
1555578_at			-0.796	15.924
1555579_s_at	PTPRM	protein tyrosine phosphatase, receptor type M	-0.86	23.522
1555600_s_at	APOL4	apolipoprotein L4	-1.067	5.114
1555603_at	BAGE	B melanoma antigen	0.698	2.748
1555608_at	CAPRIN2	caprin family member 2	0.616	2.576
1555612_s_at	G6PC	glucose-6-phosphatase catalytic subunit	2.948	23.426
1555613_a_at	ZAP70	zeta chain of T cell receptor associated protein kinase 70	-1.685	15.632
1555617_x_at			0.577	8.576
1555628_a_at	HAVCR2	hepatitis A virus cellular receptor 2	-0.823	2.97
1555629_at	HAVCR2	hepatitis A virus cellular receptor 2	-2.299	17.499
1555638_a_at	SAMSN1	SAM domain, SH3 domain and nuclear localization signals 1	-1.524	21.13
1555647_a_at	FOXP2	forkhead box P2	-0.657	2.241
1555653_at			0.895	22.925
1555655_at	OR10A4	olfactory receptor family 10 subfamily A member 4	0.994	5.845
1555665_at			0.59	2.382
1555676_s_at	GSX1	GS homeobox 1	0.85	4.274
1555679_a_at	RTN4IP1	reticulon 4 interacting protein 1	0.595	14.539
1555680_a_at	SMOX	spermine oxidase	-1.396	8.729
1555685_at	H6PD	hexose-6-phosphate dehydrogenase/glucose 1-dehydrogenase	-0.532	3.397
1555689_at	CD80	CD80 molecule	-1.478	5.386
1555691_a_at	KLRC4-KLRK1///KLRK1	KLRC4-KLRK1 readthrough///killer cell lectin like receptor K1	-1.519	17.577
1555703_at	ST3GAL3	ST3 beta-galactoside alpha-2,3-sialyltransferase 3	1.43	8.891
1555705_a_at	CMTM3	CKLF like MARVEL transmembrane domain containing 3	-1.515	18.801
1555710_at			0.619	1.676
1555713_at	PNKD	paroxysmal nonkinesigenic dyskinesia	0.534	4.867
1555723_at			0.507	4.608
1555725_a_at	RGS5	regulator of G-protein signaling 5	-2.848	26.942
1555728_a_at	MS4A4A	membrane spanning 4-domains A4A	-2.16	25.312
1555731_a_at	AP1S3	adaptor related protein complex 1 sigma 3 subunit	-0.638	3.883
1555733_s_at	AP1S3	adaptor related protein complex 1 sigma 3 subunit	-0.536	3.59
1555735_a_at	BAP1	BRCA1 associated protein 1	0.614	17.609
1555743_s_at	ERVH-6	endogenous retrovirus group H member 6	-0.553	2.637
1555745_a_at	LYZ	lysozyme	-2.893	13.789
1555753_x_at	ERVH-6	endogenous retrovirus group H member 6	1.062	8.123
1555755_at			0.832	2.406
1555756_a_at	CLEC7A	C-type lectin domain family 7 member A	-2.263	34.236
1555758_a_at	CDKN3	cyclin dependent kinase inhibitor 3	-1.386	17.581
1555759_a_at	CCL5	C-C motif chemokine ligand 5	-2.755	21.765
1555762_s_at	RBM15	RNA binding motif protein 15	-0.961	27.463
1555766_a_at	GNG2	G protein subunit gamma 2	-0.828	2.688
1555778_a_at	POSTN	periostin	-1.191	5.644
1555787_at	C11orf63	chromosome 11 open reading frame 63	1.389	14.336
1555788_a_at	TRIB3	tribbles pseudokinase 3	-1.589	11.573
1555790_a_at	TMEM192///ZNF320	transmembrane protein 192///zinc finger protein 320	1.103	28.315
1555792_a_at	CCDC116	coiled-coil domain containing 116	0.521	2.938
1555793_a_at	ZFP82	ZFP82 zinc finger protein	-0.657	12.321
1555797_a_at	ARPC5	actin related protein 2/3 complex subunit 5	-0.898	22.323
1555800_at	ZNF385B	zinc finger protein 385B	2.278	9.236
1555801_s_at	ZNF385B	zinc finger protein 385B	2.232	10.964
1555812_a_at	ARHGDIB	Rho GDP dissociation inhibitor beta	-1.481	35.735
1555817_s_at	THSD4	thrombospondin type 1 domain containing 4	0.854	2.521
1555819_s_at	SAMD14	sterile alpha motif domain containing 14	-1.712	12.042
1555826_at	BIRC5	baculoviral IAP repeat containing 5	-1.34	12.446
1555830_s_at	ESYT2	extended synaptotagmin 2	-0.797	13.293
1555831_s_at	LRRC41	leucine rich repeat containing 41	-1.003	13.399
1555832_s_at	KLF6	Kruppel like factor 6	-0.823	10.27
1555834_at	UCHL1	ubiquitin C-terminal hydrolase L1	1.382	10.813
1555841_at	MSANTD3	Myb/SANT DNA binding domain containing 3	-1.011	20.995
1555843_at	HNRNPM	heterogeneous nuclear ribonucleoprotein M	-0.633	11.286
1555844_s_at	HNRNPM	heterogeneous nuclear ribonucleoprotein M	-0.58	19.088
1555846_a_at			0.559	20.986
1555847_a_at	MIR24-2///MIR23A///LOC284454	microRNA 24-2///microRNA 23a///uncharacterized LOC284454	-0.568	3.631
1555852_at	PSMB8-AS1	PSMB8 antisense RNA 1 (head to head)	-1.473	33.236
1555854_at	LOC101930400///AKR1C2///AKR1C1	aldo-keto reductase family 1 member C2-like///aldo-keto reductase family 1, member C2///aldo-keto reductase family 1 member C1	1.153	6.931
1555855_at	AKR1C1	aldo-keto reductase family 1 member C1	0.641	2.583
1555858_at	THUMPD3-AS1	THUMPD3 antisense RNA 1	0.529	12.6
1555860_x_at	THUMPD3-AS1	THUMPD3 antisense RNA 1	0.521	14.133
1555862_s_at	MICALL2	MICAL like 2	-2.61	21.403
1555864_s_at	PDHA1	pyruvate dehydrogenase (lipoamide) alpha 1	1.123	39.103
1555865_at	TOLLIP-AS1	TOLLIP antisense RNA 1 (head to head)	0.969	14.955
1555867_at	GNG4	G protein subunit gamma 4	0.89	2.723
1555868_at	LOC100507477	uncharacterized LOC100507477	1.214	8.887
1555871_at	TTC28-AS1	TTC28 antisense RNA 1	-0.708	3.463
1555876_at	SRGAP1	SLIT-ROBO Rho GTPase activating protein 1	-0.508	1.909
1555878_at	RPS24	ribosomal protein S24	-0.66	15.616
1555880_at	ERVFRD-1	endogenous retrovirus group FRD member 1	2.031	17.888
1555883_s_at	SPIN3	spindlin family member 3	0.585	15.342
1555886_at	PDSS2	prenyl (decaprenyl) diphosphate synthase, subunit 2	0.86	28.219
1555890_at	LOC101928605///OR2A1-AS1///OR2A9P///OR2A20P	uncharacterized LOC101928605///OR2A1 antisense RNA 1///olfactory receptor family 2 subfamily A member 9 pseudogene///olfactory receptor family 2 subfamily A member 20 pseudogene	0.559	2.724
1555895_at	DNM2	dynamin 2	-1.585	12.925
1555896_a_at	ADAM15	ADAM metallopeptidase domain 15	-1.023	17.839
1555898_at	ANKRD36C	ankyrin repeat domain 36C	-1.132	11.681
1555905_a_at	TCAIM	T-cell activation inhibitor, mitochondrial	1.184	38.149
1555906_s_at	TCAIM	T-cell activation inhibitor, mitochondrial	0.934	33.671
1555907_at	AGAP2-AS1	AGAP2 antisense RNA 1	-1.62	11.5
1555908_at	FAM120A	family with sequence similarity 120A	0.501	4.184
1555916_at	RPUSD3	RNA pseudouridylate synthase domain containing 3	0.576	26.524
1555920_at	CBX3	chromobox 3	-0.561	4.431
1555922_at	CASC10	cancer susceptibility candidate 10	1.298	15.954
1555923_a_at	CASC10	cancer susceptibility candidate 10	1.759	24.118
1555925_at			1.243	8.632
1555926_a_at			0.623	4.828
1555928_at			0.729	2.573
1555929_s_at			1.17	9.449
1555931_at	TSGA10	testis specific 10	0.773	2.746
1555932_at	TSGA10	testis specific 10	0.529	1.566
1555935_s_at	HUNK	hormonally up-regulated Neu-associated kinase	0.722	7.46
1555938_x_at	VIM	vimentin	-2.154	33.135
1555960_at	HINT1	histidine triad nucleotide binding protein 1	-1.058	25.884
1555977_at	MYL12A	myosin light chain 12A	0.533	6.141
1555979_at	LOC100130417	uncharacterized LOC100130417	0.542	2.715
1555980_a_at	LOC100130417	uncharacterized LOC100130417	-0.56	1.83
1555982_at	ZFYVE16	zinc finger FYVE-type containing 16	0.7	11.786
1555988_a_at	LINC00661	long intergenic non-protein coding RNA 661	1.007	6.358
1555989_at	DAAM1	dishevelled associated activator of morphogenesis 1	0.68	4.846
1555990_at	C22orf42	chromosome 22 open reading frame 42	0.546	2.56
1555993_at	CACNA1D	calcium voltage-gated channel subunit alpha1 D	0.913	21.437
1555995_a_at	DIAPH3-AS1	DIAPH3 antisense RNA 1	-0.961	4.654
1555996_s_at	MIR1248///SNORA81///SNORA4///SNORD2///SNORA63///EIF4A2	microRNA 1248///small nucleolar RNA, H/ACA box 81///small nucleolar RNA, H/ACA box 4///small nucleolar RNA, C/D box 2///small nucleolar RNA, H/ACA box 63///eukaryotic translation initiation factor 4A2	-0.566	9.901
1555997_s_at	IGFBP5	insulin like growth factor binding protein 5	0.948	5.8
1556006_s_at	CSNK1A1	casein kinase 1 alpha 1	-0.919	29.939
1556007_s_at	CSNK1A1	casein kinase 1 alpha 1	-0.834	25.088
1556008_a_at			-0.612	5.939
1556009_at	PEX13	peroxisomal biogenesis factor 13	0.558	7.948
1556012_at	KLHDC7A	kelch domain containing 7A	1.123	13.226
1556021_at	GPR180	G protein-coupled receptor 180	-0.681	7.282
1556033_at	LINC01138	long intergenic non-protein coding RNA 1138	-0.554	9.607
1556037_s_at	HHIP	hedgehog interacting protein	0.952	3.612
1556042_s_at	LINC01089	long intergenic non-protein coding RNA 1089	0.67	13.414
1556046_a_at	MIR124-1///LINC00599	microRNA 124-1///long intergenic non-protein coding RNA 599	0.945	6.382
1556047_s_at	MAGEE1	MAGE family member E1	0.544	11.09
1556048_at	LOC100507564	uncharacterized LOC100507564	0.928	19.166
1556049_at	RTN4	reticulon 4	-0.523	6.268
1556051_a_at	BICD1	BICD cargo adaptor 1	-1.305	29.021
1556055_at			-1.358	18.467
1556062_at	RPP30	ribonuclease P/MRP subunit p30	0.537	2.519
1556067_a_at	KDM6B	lysine demethylase 6B	-0.632	3.015
1556072_at	LINC00528	long intergenic non-protein coding RNA 528	-1.071	5.814
1556075_at	BMPR2	bone morphogenetic protein receptor type 2	0.504	1.849
1556078_at	LOC143286	uncharacterized LOC143286	1.354	19.806
1556084_at	HNRNPM	heterogeneous nuclear ribonucleoprotein M	0.571	3.228
1556092_s_at	HEMK1	HemK methyltransferase family member 1	0.729	3.131
1556095_at	UNC13C	unc-13 homolog C	1.308	4.719
1556096_s_at	UNC13C	unc-13 homolog C	2.375	13.868
1556097_at	HOMER2	homer scaffolding protein 2	1.112	8.324
1556102_x_at	LOC389906	zinc finger protein 839 pseudogene	-0.602	3.571
1556103_at			-0.804	15.213
1556113_at	LOC101928841	collagen alpha-1(II) chain-like	-1.143	5.784
1556116_s_at	TNPO1	transportin 1	-0.747	3.004
1556117_at	LINC01260	long intergenic non-protein coding RNA 1260	-0.614	2.503
1556121_at	NAP1L1	nucleosome assembly protein 1 like 1	-0.885	19.056
1556129_at	LOC642533	uncharacterized LOC642533	0.749	13.265
1556134_a_at	B3GNT5	UDP-GlcNAc:betaGal beta-1,3-N-acetylglucosaminyltransferase 5	-0.821	2.734
1556136_at	MYLK4	myosin light chain kinase family member 4	1.313	9.923
1556138_a_at			-0.933	5.042
1556147_at	LOC105377832	uncharacterized LOC105377832	0.547	4.218
1556148_s_at	LOC105377832	uncharacterized LOC105377832	0.597	7.811
1556156_at	ESRRB	estrogen related receptor beta	3.827	32.37
1556158_at	SAXO2	stabilizer of axonemal microtubules 2	0.645	1.802
1556159_at			1.062	10.003
1556160_a_at			0.797	15.51
1556162_at	IGSF3	immunoglobulin superfamily member 3	0.556	6.895
1556166_x_at	LOC100505727	uncharacterized LOC100505727	0.525	2.237
1556168_s_at	MROH2A	maestro heat like repeat family member 2A	0.814	2.332
1556171_a_at	LOC101927516	uncharacterized LOC101927516	0.766	2.651
1556183_at	ANKRD36BP2	ankyrin repeat domain 36B pseudogene 2	-0.875	8.596
1556185_a_at			-1.658	15.823
1556192_x_at			1.023	4.195
1556195_a_at	LOC105376796	uncharacterized LOC105376796	1.155	12.491
1556199_a_at	RGS9BP	regulator of G-protein signaling 9 binding protein	1.428	8.313
1556200_a_at	C10orf90	chromosome 10 open reading frame 90	0.824	2.813
1556201_at	RNASET2	ribonuclease T2	-1.29	16.478
1556202_at	SRGAP2	SLIT-ROBO Rho GTPase activating protein 2	-1.339	11.894
1556203_a_at	SRGAP2	SLIT-ROBO Rho GTPase activating protein 2	-1.091	7.088
1556205_at			1.194	18.507
1556209_at	CLEC2B	C-type lectin domain family 2 member B	-2.552	18.852
1556210_at			-0.65	7.508
1556211_a_at			-0.719	11.33
1556212_x_at			-0.602	7.249
1556213_a_at	BTG3	BTG anti-proliferation factor 3	1.047	5.73
1556220_at			1.743	10.744
1556221_a_at			1.297	14.382
1556226_at			-0.53	3.795
1556236_at	ZNF391	zinc finger protein 391	0.512	5.441
1556240_at			-0.55	2.537
1556244_s_at	LOC375196	uncharacterized LOC375196	0.791	6.392
1556249_a_at	EIF1B-AS1	EIF1B antisense RNA 1	0.637	5.866
1556250_at			0.683	4.787
1556253_s_at			-0.689	10.25
1556262_at	LOC101928818///PWRN1	uncharacterized LOC101928818///Prader-Willi region non-protein coding RNA 1	1.986	10.992
1556263_s_at	LOC101928818///PWRN1	uncharacterized LOC101928818///Prader-Willi region non-protein coding RNA 1	3.036	17.198
1556269_at	MYT1	myelin transcription factor 1	0.558	1.856
1556271_at	LOC101928896	uncharacterized LOC101928896	1.598	10.408
1556272_a_at	LOC101928896	uncharacterized LOC101928896	1.556	17.085
1556284_at	PPA2	pyrophosphatase (inorganic) 2	0.84	13.563
1556285_s_at	PPA2	pyrophosphatase (inorganic) 2	0.891	26.37
1556291_at	POM121L12	POM121 transmembrane nucleoporin like 12	0.984	5.836
1556299_s_at	C12orf76	chromosome 12 open reading frame 76	-0.56	2.38
1556300_s_at	SIM1	single-minded family bHLH transcription factor 1	3.365	18.123
1556309_s_at	FAAP20	Fanconi anemia core complex associated protein 20	-0.669	2.693
1556314_a_at	ZNF366	zinc finger protein 366	-0.752	8.673
1556323_at	CELF2	CUGBP, Elav-like family member 2	-1.291	8.631
1556325_at	FILIP1	filamin A interacting protein 1	-1.779	18.924
1556332_at			-0.515	5.07
1556333_at			-0.563	1.943
1556340_at	MAPK12	mitogen-activated protein kinase 12	0.566	5.022
1556346_at	COTL1	coactosin like F-actin binding protein 1	1.813	19.573
1556347_at			-0.694	4.65
1556348_at	HEATR1	HEAT repeat containing 1	-0.857	4.083
1556350_a_at	EIF4A2	eukaryotic translation initiation factor 4A2	0.744	2.414
1556352_at			-0.562	8.194
1556355_x_at	RGL3	ral guanine nucleotide dissociation stimulator like 3	0.632	8.49
1556357_s_at	ERICH1	glutamate rich 1	-0.738	6.034
1556361_s_at	ANKRD13C	ankyrin repeat domain 13C	0.568	3.316
1556362_at	LOC101927531	uncharacterized LOC101927531	0.553	2.083
1556365_at	LY86-AS1	LY86 antisense RNA 1	0.801	5.074
1556368_at	PHKG2	phosphorylase kinase catalytic subunit gamma 2	0.981	4.491
1556373_a_at	FAM185A	family with sequence similarity 185 member A	-0.982	26.411
1556374_s_at	LOC105370622	uncharacterized LOC105370622	0.656	2.905
1556389_at	CNPY3	canopy FGF signaling regulator 3	-0.863	16.499
1556400_at	LOC105378589	uncharacterized LOC105378589	-0.761	2.63
1556401_a_at	LOC105378589	uncharacterized LOC105378589	-1.969	13.477
1556402_at			-0.772	3.914
1556405_s_at	LOC374890	uncharacterized LOC374890	0.951	4.16
1556410_a_at	KRTAP19-1	keratin associated protein 19-1	0.598	1.775
1556416_s_at			-0.686	13.004
1556420_s_at	YPEL2	yippee like 2	-0.622	9.533
1556423_at	VASH1	vasohibin 1	-2.202	30.954
1556425_a_at	LOC284219	uncharacterized LOC284219	-0.649	8.192
1556429_a_at	TBC1D31	TBC1 domain family member 31	-0.811	2.77
1556432_at			-0.98	6.573
1556445_at			1.734	8.732
1556447_at	LINC00606	long intergenic non-protein coding RNA 606	0.767	2.448
1556454_a_at	LOC100506274	uncharacterized LOC100506274	0.698	1.752
1556456_at	LINC01138	long intergenic non-protein coding RNA 1138	0.531	1.687
1556468_at	LOC105376166	uncharacterized LOC105376166	0.76	3.162
1556469_s_at	LOC105376166	uncharacterized LOC105376166	2.316	27.632
1556471_at	SCML4	sex comb on midleg-like 4 (Drosophila)	-0.987	4.79
1556472_s_at	SCML4	sex comb on midleg-like 4 (Drosophila)	-1.226	5.014
1556479_at			1.019	10.276
1556493_a_at	KDM4C	lysine demethylase 4C	-0.815	13.853
1556499_s_at	COL1A1	collagen type I alpha 1 chain	-2.208	19.806
1556504_at			0.729	2.711
1556508_s_at	LINC01210	long intergenic non-protein coding RNA 1210	0.811	3.259
1556510_at	NFIA-AS2	NFIA antisense RNA 2	1.303	7.166
1556513_at	ZNF573	zinc finger protein 573	0.801	3.593
1556518_at	DLG1-AS1	DLG1 antisense RNA 1	1.417	13.698
1556520_at			0.669	3.852
1556529_a_at	LINC00692	long intergenic non-protein coding RNA 692	1.185	4.955
1556531_at			0.769	2.808
1556536_at	LOC729224	uncharacterized LOC729224	0.546	2.459
1556543_at			-1.084	20.154
1556554_at	TRIM50	tripartite motif containing 50	3.719	33.421
1556555_at	LYRM4-AS1	LYRM4 antisense RNA 1	0.631	11.566
1556558_s_at	ENTPD3-AS1	ENTPD3 antisense RNA 1	1.628	13.464
1556571_at	LOC100506538	uncharacterized LOC100506538	-1.151	4.321
1556573_s_at	LOC286178	uncharacterized LOC286178	0.878	5.347
1556583_a_at	SLC8A1	solute carrier family 8 member A1	1.222	16.008
1556590_s_at			-0.592	11.325
1556599_s_at	ARPP21	cAMP regulated phosphoprotein 21	0.931	2.896
1556602_at			0.936	11.257
1556606_at	NAV2	neuron navigator 2	0.93	9.229
1556608_a_at	EHD4	EH domain containing 4	-0.562	2.495
1556616_a_at	KLHDC4	kelch domain containing 4	-1.051	6.009
1556621_a_at			0.509	1.66
1556622_s_at			0.661	1.616
1556629_a_at	SNAP25	synaptosome associated protein 25	-1.758	13.71
1556630_at	CASC2	cancer susceptibility candidate 2 (non-protein coding)	0.719	3.251
1556633_at	C1orf204	chromosome 1 open reading frame 204	0.726	11.929
1556641_at	SLC7A14	solute carrier family 7 member 14	1.581	10.268
1556643_at			-1.204	21.789
1556650_at			-0.591	2.742
1556656_at			-0.872	19.439
1556657_at			-1.101	22.851
1556658_a_at			-1.148	23.039
1556659_at			0.568	4.105
1556661_at	GTSE1-AS1	GTSE1 antisense RNA 1 (head to head)	0.621	2.503
1556667_at	FTCDNL1	formiminotransferase cyclodeaminase N-terminal like	0.663	3.045
1556670_at	GTF3C2-AS1	GTF3C2 antisense RNA 1	0.508	1.985
1556671_s_at	GTF3C2-AS1	GTF3C2 antisense RNA 1	0.738	3.192
1556677_at			2.131	6.948
1556678_a_at			-0.742	14.47
1556682_s_at			-0.942	6.507
1556689_a_at	WNT4	Wnt family member 4	0.54	2.196
1556695_a_at	NR2F1-AS1	NR2F1 antisense RNA 1	0.73	6.896
1556696_s_at	NR2F1-AS1	NR2F1 antisense RNA 1	0.587	2.757
1556697_at	GPRIN3	GPRIN family member 3	-1.079	6.88
1556700_a_at			0.626	2.048
1556704_s_at	LOC101929583///LOC101928195///LOC100996643///LOC100133920///LOC286297	methylenetetrahydrofolate dehydrogenase (NADP+ dependent) 1-like pseudogene///methylenetetrahydrofolate dehydrogenase (NADP+ dependent) 1-like pseudogene///monofunctional C1-tetrahydrofolate synthase, mitochondrial-like///methylenetetrahydrofolate dehydrogenase (NADP+ dependent) 1-like pseudogene///methylenetetrahydrofolate dehydrogenase (NADP+ dependent) 1-like pseudogene	1.067	4.23
1556706_at			0.825	6.216
1556713_at			0.538	2.535
1556717_at	MIR194-2	microRNA 194-2	0.682	6.68
1556718_s_at	MIR194-2	microRNA 194-2	0.758	5.408
1556728_at			-1	10.98
1556737_at	LINC00671	long intergenic non-protein coding RNA 671	2.005	12.037
1556743_at	ZNF654	zinc finger protein 654	-0.798	5.909
1556744_a_at	ZNF654	zinc finger protein 654	-0.6	9.05
1556748_x_at	LOC101928343	uncharacterized LOC101928343	1.196	9.327
1556749_at			0.568	2.076
1556750_at	LOC153577	uncharacterized LOC153577	-1.821	14.543
1556753_s_at			0.605	3.8
1556759_at			1.167	3.547
1556760_a_at			-0.675	1.992
1556761_at			0.841	8.697
1556762_a_at			1.105	9.439
1556770_a_at	FBXL13	F-box and leucine rich repeat protein 13	-0.518	2.025
1556773_at			-3.072	14.007
1556775_at			0.853	3.244
1556776_a_at	LOC101928238	uncharacterized LOC101928238	1.074	5.215
1556793_a_at	FAM83C	family with sequence similarity 83 member C	0.551	1.745
1556794_at			-0.599	1.721
1556797_at	RNF144A-AS1	RNF144A antisense RNA 1	1.286	8.116
1556798_a_at	RNF144A-AS1	RNF144A antisense RNA 1	0.745	2.897
1556800_a_at			-0.676	2.752
1556803_at	POLR3B	RNA polymerase III subunit B	0.801	2.739
1556804_s_at	POLR3B	RNA polymerase III subunit B	1.316	8.411
1556805_at			-1.643	13.396
1556812_a_at			-1.117	5.286
1556813_at			-0.652	2.956
1556815_at			0.882	3.768
1556820_a_at	DLEU2	deleted in lymphocytic leukemia 2 (non-protein coding)	-1.556	31.974
1556821_x_at	DLEU2	deleted in lymphocytic leukemia 2 (non-protein coding)	-1.133	22.487
1556846_at			-0.797	3.93
1556854_at	ATP11A-AS1	ATP11A antisense RNA 1	0.538	4.797
1556859_a_at	PHACTR2-AS1	PHACTR2 antisense RNA 1	0.531	1.932
1556864_at	TCTN1	tectonic family member 1	-0.528	4.319
1556865_at			-0.544	3.357
1556876_s_at	LOC101930578///TPTE2P2	uncharacterized LOC101930578///transmembrane phosphoinositide 3-phosphatase and tensin homolog 2 pseudogene 2	0.85	3.059
1556887_at	NPHP3-AS1	NPHP3 antisense RNA 1	0.634	3.061
1556888_at			1.048	5.221
1556891_at	SORCS1	sortilin related VPS10 domain containing receptor 1	0.962	7.566
1556894_at	NT5DC2	5'-nucleotidase domain containing 2	0.742	2.248
1556900_at	APCDD1L-AS1	APCDD1L antisense RNA 1 (head to head)	0.744	6.233
1556901_s_at	APCDD1L-AS1	APCDD1L antisense RNA 1 (head to head)	0.633	1.672
1556903_at	LOC101928335	uncharacterized LOC101928335	-1.369	9.755
1556911_at	ALMS1-IT1	ALMS1 intronic transcript 1	-0.658	4.56
1556913_a_at	GIT2	GIT ArfGAP 2	0.918	3.601
1556914_at	LOC100652911	uncharacterized LOC100652911	0.796	3.843
1556923_at			0.747	7.158
1556924_at	CFLAR-AS1	CFLAR antisense RNA 1	-0.624	5.179
1556927_at	KCNK10	potassium two pore domain channel subfamily K member 10	2.486	15.765
1556928_at			0.562	2.509
1556935_at			-1.819	24.29
1556936_at	GAS1RR	GAS1 adjacent regulatory RNA	0.688	2.67
1556940_at	LOC283484	uncharacterized LOC283484	0.621	1.662
1556944_at			0.841	2.58
1556952_at			-0.835	6.745
1556956_at	KCP	kielin/chordin-like protein	0.876	7.673
1556958_at			1.074	10.641
1556959_at	ANHX	anomalous homeobox	0.592	2.056
1556962_at			0.61	5.024
1556964_s_at			-0.724	2.723
1556971_a_at			1.008	7.581
1556972_at			0.669	2.549
1556983_a_at			-0.615	2.568
1556990_at	PERP	PERP, TP53 apoptosis effector	0.593	2.48
1556992_at	LOC550113///UBA6-AS1	uncharacterized LOC550113///UBA6 antisense RNA 1 (head to head)	0.542	2
1556994_at			0.857	4.21
1556996_at	LEPROT	leptin receptor overlapping transcript	-0.512	1.932
1556997_a_at	LEPROT///LEPR	leptin receptor overlapping transcript///leptin receptor	-0.582	1.806
1557000_at	ESPNL	espin-like	0.555	6.492
1557004_at	LOC100505902///LOC285389	uncharacterized LOC100505902///uncharacterized LOC285389	0.668	2.268
1557007_a_at	LOC105376530	uncharacterized LOC105376530	1.796	13.167
1557008_at	LOC340107	uncharacterized LOC340107	0.67	6.61
1557014_a_at	FAM201A	family with sequence similarity 201 member A	1.214	6.238
1557018_a_at	LOC101929607	uncharacterized LOC101929607	0.755	3.09
1557029_at	HMMR-AS1	HMMR antisense RNA 1	-0.607	1.596
1557034_s_at	LOC100653296///LOC100288778///WASH1///LOC100134445///WASH7P///WASH5P///WASH2P///WASH3P	uncharacterized LOC100653296///WAS protein family homolog 1 pseudogene///WAS protein family homolog 1///uncharacterized LOC100134445///WAS protein family homolog 7 pseudogene///WAS protein family homolog 5 pseudogene///WAS protein family homolog 2 pseudogene///WAS protein family homolog 3 pseudogene	0.975	6.518
1557036_at	ZBTB1	zinc finger and BTB domain containing 1	-0.654	5.643
1557037_a_at	UBAC2-AS1	UBAC2 antisense RNA 1	1.12	4.796
1557038_s_at	UBAC2-AS1	UBAC2 antisense RNA 1	0.593	6.642
1557049_at	BTBD19	BTB domain containing 19	-0.832	17.227
1557057_a_at	C5orf47	chromosome 5 open reading frame 47	1.169	4.015
1557063_at	DICER1-AS1	DICER1 antisense RNA 1	0.609	3.54
1557070_at	TFAP2A-AS1	TFAP2A antisense RNA 1	0.567	3.367
1557071_s_at	NUB1	negative regulator of ubiquitin like proteins 1	-0.894	11.209
1557077_a_at			-0.723	6.439
1557078_at	SLFN5	schlafen family member 5	-1.994	20.156
1557079_at	ITGBL1	integrin subunit beta like 1	-1.039	3.967
1557080_s_at	ITGBL1	integrin subunit beta like 1	-0.828	4.58
1557098_s_at	HAR1A	highly accelerated region 1A (non-protein coding)	-0.839	4.041
1557103_a_at	LMTK3	lemur tyrosine kinase 3	0.688	4.684
1557104_at	ZSCAN30	zinc finger and SCAN domain containing 30	-1.656	8.741
1557107_at	SLC26A4-AS1	SLC26A4 antisense RNA 1	0.579	1.54
1557113_at	LOC283588	uncharacterized LOC283588	-0.847	10.451
1557114_a_at	ZNF561-AS1	ZNF561 antisense RNA 1 (head to head)	0.599	16.829
1557116_at	APOL6	apolipoprotein L6	-0.618	10.937
1557117_at	INTS6-AS1	INTS6 antisense RNA 1	-0.599	4.063
1557122_s_at	GABRB2	gamma-aminobutyric acid type A receptor beta2 subunit	2.324	16.847
1557126_a_at	PLD1	phospholipase D1	0.784	8.388
1557129_a_at	FAM111B	family with sequence similarity 111 member B	-1.928	12.277
1557131_at	SSSCA1-AS1	SSSCA1 antisense RNA 1 (head to head)	1.064	5.294
1557133_at	LINC00632	long intergenic non-protein coding RNA 632	0.751	2.162
1557139_at	DDX11-AS1	DDX11 antisense RNA 1	-0.71	2.333
1557145_at	STK38	serine/threonine kinase 38	-0.574	11.256
1557146_a_at	SSTR5-AS1	SSTR5 antisense RNA 1	3.192	21.847
1557147_a_at	LOC101928837	uncharacterized LOC101928837	0.971	4.558
1557151_at			0.646	2.018
1557154_at			0.999	6.123
1557162_at	C16orf92	chromosome 16 open reading frame 92	0.668	2.621
1557165_s_at	KLHL18	kelch like family member 18	1.146	10.889
1557166_at	PDCD4	programmed cell death 4 (neoplastic transformation inhibitor)	-1.307	6.933
1557167_at	HCG11	HLA complex group 11 (non-protein coding)	-0.705	3.802
1557176_a_at	C14orf37	chromosome 14 open reading frame 37	3.301	27.738
1557179_s_at	CARS2	cysteinyl-tRNA synthetase 2, mitochondrial (putative)	1.091	8.078
1557189_at	DNASE1	deoxyribonuclease 1	0.765	15.864
1557194_a_at	RAD54L2	RAD54-like 2 (S. cerevisiae)	0.538	2.68
1557195_at			1.018	7.933
1557197_a_at	LGALS3	lectin, galactoside binding soluble 3	-0.642	3.892
1557206_at	MEIOC	meiosis specific with coiled-coil domain	0.759	2.159
1557207_s_at	LOC283177	uncharacterized LOC283177	0.982	8.302
1557218_s_at	FANCB	Fanconi anemia complementation group B	-0.662	2.487
1557226_a_at	ASPG	asparaginase	0.671	1.993
1557227_s_at	TPR	translocated promoter region, nuclear basket protein	-0.668	7.712
1557228_at	EHBP1L1	EH domain binding protein 1 like 1	-1.053	16.23
1557232_at			0.641	17.445
1557233_at	F11-AS1	F11 antisense RNA 1	0.508	1.577
1557236_at	APOL6	apolipoprotein L6	-1.306	20.161
1557256_a_at	GABRB1	gamma-aminobutyric acid type A receptor beta1 subunit	1.517	6.697
1557261_at	WHAMMP2///WHAMMP3	WAS protein homolog associated with actin, golgi membranes and microtubules pseudogene 2///WAS protein homolog associated with actin, golgi membranes and microtubules pseudogene 3	-0.617	8.097
1557267_s_at	GEN1	GEN1, Holliday junction 5' flap endonuclease	-0.575	1.917
1557275_a_at	TLCD2	TLC domain containing 2	-1.07	7.232
1557283_a_at	ZNF519	zinc finger protein 519	-0.857	4.522
1557285_at	AREG	amphiregulin	-1.737	9.064
1557290_at	DPY19L2P4	DPY19L2 pseudogene 4	-0.781	2.438
1557292_a_at	MCOLN3	mucolipin 3	1.83	22.264
1557303_at	NT5C	5', 3'-nucleotidase, cytosolic	-0.579	6.836
1557305_at	TACC1	transforming acidic coiled-coil containing protein 1	-0.703	6.503
1557315_a_at			-0.833	5.2
1557316_at			-0.604	6.861
1557321_a_at	CAPN14	calpain 14	-0.96	3.562
1557325_at			-0.504	1.701
1557326_at			0.7	1.717
1557328_at	LOC283665	uncharacterized LOC283665	0.824	3.332
1557334_a_at	MCM8-AS1	MCM8 antisense RNA 1	1.027	4.158
1557336_at	SUCLG2-AS1	SUCLG2 antisense RNA 1 (head to head)	1.339	11.588
1557338_x_at	SUCLG2-AS1	SUCLG2 antisense RNA 1 (head to head)	1.242	17.867
1557346_a_at	C17orf51	chromosome 17 open reading frame 51	0.566	2.38
1557349_at	RERE	arginine-glutamic acid dipeptide repeats	1.231	9.45
1557350_at	G3BP1	G3BP stress granule assembly factor 1	-0.79	17.956
1557357_at	THUMPD3-AS1	THUMPD3 antisense RNA 1	0.679	4.864
1557359_at	LINC01268	long intergenic non-protein coding RNA 1268	-1.798	16.017
1557363_a_at	PHIP	pleckstrin homology domain interacting protein	0.567	2.373
1557366_at	LOC101929141///CCDC144CP///CCDC144B///CCDC144A	coiled-coil domain-containing protein 144B-like///coiled-coil domain containing 144C, pseudogene///coiled-coil domain containing 144B (pseudogene)///coiled-coil domain containing 144A	-1.005	4.405
1557373_at	LINC01141	long intergenic non-protein coding RNA 1141	0.517	1.843
1557380_at	AGAP11	ArfGAP with GTPase domain, ankyrin repeat and PH domain 11	-0.973	5.425
1557382_x_at	AGAP11	ArfGAP with GTPase domain, ankyrin repeat and PH domain 11	-0.816	3.575
1557383_a_at			0.684	6.943
1557388_at	RTTN	rotatin	0.506	8.423
1557400_at			1.396	17.481
1557404_at			0.613	2.778
1557411_s_at	SLC25A43	solute carrier family 25 member 43	-0.808	22.703
1557415_s_at	LETM2	leucine zipper and EF-hand containing transmembrane protein 2	0.66	8.435
1557418_at	ACSL4	acyl-CoA synthetase long-chain family member 4	0.506	6.216
1557427_at			-0.656	2.166
1557432_at	RASAL2	RAS protein activator like 2	-0.725	10.79
1557439_at	ARHGEF7-AS2	ARHGEF7 antisense RNA 2	0.752	4.038
1557443_s_at	HNCAT21	head and neck cancer-associated transcript 21	2.061	11.724
1557444_at	TREML3P	triggering receptor expressed on myeloid cells like 3, pseudogene	-0.616	2.325
1557448_a_at			1.342	6.05
1557451_at	DGCR10	DiGeorge syndrome critical region gene 10 (non-protein coding)	-1.359	8.127
1557463_at			-0.544	1.635
1557465_at	LINC00282	long intergenic non-protein coding RNA 282	0.751	3.911
1557474_at	LOC284578	uncharacterized LOC284578	5.205	42.763
1557479_at	LOC101928718	uncharacterized LOC101928718	0.901	4.23
1557483_at	LOC284788	uncharacterized LOC284788	0.539	2.162
1557491_at	LOC100240728	uncharacterized LOC100240728	1.023	4.496
1557493_x_at	LOC100240728	uncharacterized LOC100240728	0.708	2.555
1557520_a_at			-0.945	4.844
1557527_at			-2.19	24.888
1557531_a_at	C10orf55	chromosome 10 open reading frame 55	0.654	1.84
1557533_at			0.779	2.742
1557538_at			-0.654	9.565
1557541_at	FAM201A	family with sequence similarity 201 member A	-0.514	1.737
1557542_at			0.78	3.599
1557543_at			-0.848	13.414
1557545_s_at	RNF165	ring finger protein 165	-2.822	23.938
1557548_at	PRR26	proline rich 26	-1.118	9.779
1557550_at	LINC00906	long intergenic non-protein coding RNA 906	0.577	2.675
1557557_at	MATN1-AS1	MATN1 antisense RNA 1	-1.252	14.638
1557558_s_at	MATN1-AS1	MATN1 antisense RNA 1	-0.93	15.356
1557562_at			-0.798	13.476
1557564_at	ALKBH3-AS1	ALKBH3 antisense RNA 1	0.628	2.104
1557565_a_at	ALKBH3-AS1	ALKBH3 antisense RNA 1	0.903	4.126
1557569_at	MPDU1	mannose-P-dolichol utilization defect 1	0.526	1.734
1557580_at			-0.576	8.102
1557581_x_at			-0.635	5.048
1557582_at	BIN3	bridging integrator 3	0.523	5.211
1557584_at	LOC403323	uncharacterized LOC403323	0.645	14.538
1557598_at	LOC101927870	uncharacterized LOC101927870	2.132	12.282
1557602_at	LINC00870	long intergenic non-protein coding RNA 870	0.517	1.731
1557605_a_at	LOC401312	uncharacterized LOC401312	0.502	3.092
1557606_at	LOC101928002	uncharacterized LOC101928002	0.757	2.863
1557609_s_at	TBC1D12	TBC1 domain family member 12	-0.961	12.098
1557610_at	PITRM1-AS1	PITRM1 antisense RNA 1	-0.947	7.082
1557616_at	ZNF496	zinc finger protein 496	-0.542	1.783
1557623_at			0.725	2.823
1557626_at			-0.639	6.766
1557628_s_at	LOC283745	uncharacterized LOC283745	0.623	1.768
1557632_at			-2.062	18.082
1557641_at			0.669	1.928
1557644_at	RUNDC3A-AS1	RUNDC3A antisense RNA 1	0.824	3.319
1557645_at			0.811	4.367
1557661_at			0.589	2.5
1557674_s_at	LOC101928068	uncharacterized LOC101928068	0.682	4.626
1557685_at	ASAP1-IT2	ASAP1 intronic transcript 2	-0.688	12.566
1557688_at			-0.948	19.988
1557692_a_at	GATM	glycine amidinotransferase	-4.13	24.681
1557698_at			-0.539	4.938
1557701_s_at	POLH	DNA polymerase eta	-0.923	6.01
1557702_at	LOC101927604	uncharacterized LOC101927604	0.684	3.224
1557706_at	ZHX2	zinc fingers and homeoboxes 2	-0.704	11.541
1557709_at			1.395	7.832
1557718_at	PPP2R5C	protein phosphatase 2 regulatory subunit B'gamma	-0.525	7.984
1557723_at	LOC285847	uncharacterized LOC285847	0.661	2.462
1557729_at	GRK5	G protein-coupled receptor kinase 5	-0.531	6.066
1557731_at	LOC400620	uncharacterized LOC400620	0.889	5.921
1557733_a_at	CHRM3-AS2	CHRM3 antisense RNA 2	1.986	14.049
1557740_a_at			-1.47	9.082
1557746_at			2.325	13.851
1557749_at	EHBP1L1	EH domain binding protein 1 like 1	-1.133	14.763
1557754_at	LOC401068	uncharacterized LOC401068	0.763	8.19
1557756_a_at	CEP128	centrosomal protein 128	-0.929	5.608
1557767_at	NANOS2	nanos C2HC-type zinc finger 2	0.706	2.456
1557769_at	CHN2	chimerin 2	0.575	4.472
1557774_at	LOC105373958	uncharacterized LOC105373958	0.784	8.499
1557776_at	LOC101928303	uncharacterized LOC101928303	2.364	30.314
1557778_at	LOC101927967	uncharacterized LOC101927967	1.316	5.543
1557780_at			-1.04	5.545
1557788_a_at	LOC101930476///LINC00476	uncharacterized LOC101930476///long intergenic non-protein coding RNA 476	0.694	3.892
1557789_at			0.538	2.098
1557791_at			0.72	3.673
1557797_a_at			-1.399	17.588
1557804_at			-0.99	25.943
1557807_a_at			1.873	14.159
1557809_a_at			-0.949	6.328
1557811_a_at			-0.562	2.258
1557813_at			-0.513	7.679
1557820_at	AFG3L2	AFG3 like matrix AAA peptidase subunit 2	0.559	12.92
1557821_at	LINC00639	long intergenic non-protein coding RNA 639	-0.61	1.976
1557825_at			0.926	9.326
1557827_at	DNAJC9-AS1	DNAJC9 antisense RNA 1	0.548	5.164
1557828_a_at	TMEM267	transmembrane protein 267	-0.504	7.504
1557832_at	LOC101926960	uncharacterized LOC101926960	0.841	2.417
1557838_at	FAM135B	family with sequence similarity 135 member B	0.645	2.441
1557848_at	LOC101929084	uncharacterized LOC101929084	-0.667	2.803
1557850_at	INHBA-AS1	INHBA antisense RNA 1	0.628	3.335
1557857_a_at			0.638	2.387
1557867_s_at	CFAP157	cilia and flagella associated protein 157	0.731	4.795
1557877_s_at	LINC01020	long intergenic non-protein coding RNA 1020	1.524	8.478
1557879_at	LOC100129175	uncharacterized LOC100129175	1.081	6.27
1557882_at			0.611	1.941
1557883_a_at			-0.887	2.328
1557886_at	CEP112	centrosomal protein 112	-0.756	3.606
1557889_at			-1.539	12.539
1557895_at	FLJ35934	FLJ35934	-0.687	4.631
1557898_at	LOC101928663	uncharacterized LOC101928663	-0.515	1.894
1557900_at	SIM2	single-minded family bHLH transcription factor 2	1.344	7.56
1557905_s_at	CD44	CD44 molecule (Indian blood group)	-1.325	15.291
1557910_at	HSP90AB1	heat shock protein 90 alpha family class B member 1	-0.545	2.779
1557918_s_at	SLC16A1	solute carrier family 16 member 1	-1.482	15.992
1557919_a_at	ERVH-3	endogenous retrovirus group H member 3	0.536	2.506
1557921_s_at	LOC100506498	uncharacterized LOC100506498	-0.645	3.171
1557924_s_at	ALPL	alkaline phosphatase, liver/bone/kidney	1.845	10.527
1557938_s_at	PTRF	polymerase I and transcript release factor	-1.145	23.259
1557943_at	CNP	2',3'-cyclic nucleotide 3' phosphodiesterase	0.724	19.704
1557981_at	RPS9	ribosomal protein S9	0.912	5.136
1557991_at	METTL6	methyltransferase like 6	-0.532	1.757
1557993_at	PLCG2	phospholipase C gamma 2	1.364	7.045
1558011_at	LOC441081	POM121 membrane glycoprotein (rat) pseudogene	-0.987	12.423
1558014_s_at	FAR1	fatty acyl-CoA reductase 1	-0.832	18.432
1558034_s_at	CP	ceruloplasmin (ferroxidase)	-4.61	26.649
1558041_a_at	KIAA0895L	KIAA0895 like	-0.581	6.936
1558045_a_at	LOC389906	zinc finger protein 839 pseudogene	-0.801	4.765
1558046_x_at	LOC389906	zinc finger protein 839 pseudogene	-0.513	2
1558048_x_at			-0.995	3.202
1558050_at	EIF2B5	eukaryotic translation initiation factor 2B subunit epsilon	0.559	5.551
1558052_at	TMED4	transmembrane p24 trafficking protein 4	1.379	18.983
1558053_s_at	TMED4	transmembrane p24 trafficking protein 4	1.815	23.411
1558075_at			-0.512	5.093
1558076_at	SLF1	SMC5-SMC6 complex localization factor 1	-0.511	3.102
1558077_s_at	MDH1B	malate dehydrogenase 1B	1.196	21.956
1558111_at	MBNL1	muscleblind like splicing regulator 1	-0.656	11.625
1558115_at	RECK	reversion inducing cysteine rich protein with kazal motifs	-0.568	9.981
1558116_x_at	RECK	reversion inducing cysteine rich protein with kazal motifs	-0.729	12.71
1558118_at	LOC100287576///DGCR5	uncharacterized LOC100287576///DiGeorge syndrome critical region gene 5 (non-protein coding)	-1.385	9.22
1558121_at	CSRNP3	cysteine and serine rich nuclear protein 3	0.974	3.414
1558122_s_at	CSRNP3	cysteine and serine rich nuclear protein 3	0.734	3.671
1558124_at	NUDCD2	NudC domain containing 2	-1.114	5.989
1558128_at	LOC730202	uncharacterized LOC730202	1.287	7.679
1558139_at	LOC100653149///LINC01296	uncharacterized LOC100653149///long intergenic non-protein coding RNA 1296	-1.321	12.225
1558152_at	LOC100131262	uncharacterized LOC100131262	-0.703	6.207
1558154_at			0.861	15.566
1558168_at	H1FX-AS1	H1FX antisense RNA 1	0.544	2.857
1558170_at			2.223	18.214
1558176_at	CYAT1///IGLV1-44///IGLC1	immunoglobulin lambda light chain-like///immunoglobulin lambda variable 1-44///immunoglobulin lambda constant 1	-0.702	2.634
1558193_at	ANKRD54	ankyrin repeat domain 54	1.137	5.398
1558199_at	FN1	fibronectin 1	-1.213	15.684
1558217_at	SLFN13	schlafen family member 13	-2.56	35.907
1558225_at	GABRB1	gamma-aminobutyric acid type A receptor beta1 subunit	0.951	3.857
1558234_at	KCNJ2-AS1	KCNJ2 antisense RNA 1 (head to head)	-0.633	1.698
1558251_a_at	ZNF417///ZNF587	zinc finger protein 417///zinc finger protein 587	-0.533	2.967
1558279_a_at	KDSR	3-ketodihydrosphingosine reductase	-0.536	11.389
1558280_s_at	ARHGAP29	Rho GTPase activating protein 29	-0.676	5.994
1558281_a_at	TMEM184A	transmembrane protein 184A	1.438	8.683
1558289_at	RFT1	RFT1 homolog	0.579	5.423
1558290_a_at	MIR1204///PVT1	microRNA 1204///Pvt1 oncogene (non-protein coding)	-3.315	51.8
1558295_a_at	PPFIA2	PTPRF interacting protein alpha 2	1.024	6.964
1558299_at			-1.021	10.172
1558300_at	EFCAB5	EF-hand calcium binding domain 5	0.726	2.637
1558306_at	THADA	THADA, armadillo repeat containing	-0.826	8.39
1558320_at	LOC100996549	uncharacterized LOC100996549	0.716	3.422
1558322_a_at	PAQR9	progestin and adipoQ receptor family member 9	-1.109	4.994
1558323_at	TMEM72	transmembrane protein 72	2.515	22.147
1558324_a_at	TMEM72	transmembrane protein 72	2.802	22.721
1558330_x_at	TONSL	tonsoku-like, DNA repair protein	-0.706	2.379
1558345_a_at	LOC439911	uncharacterized LOC439911	0.676	14.959
1558354_s_at	PLCG1-AS1	PLCG1 antisense RNA 1	-0.542	5.378
1558356_at	UACA	uveal autoantigen with coiled-coil domains and ankyrin repeats	-0.709	8.527
1558365_at	PGK1	phosphoglycerate kinase 1	-1.724	33.894
1558371_a_at	ERICH1	glutamate rich 1	-0.529	2.382
1558373_s_at	CNOT7	CCR4-NOT transcription complex subunit 7	0.639	2.046
1558375_at	LRRC38	leucine rich repeat containing 38	0.644	2.924
1558378_a_at	AHNAK2	AHNAK nucleoprotein 2	-1.732	11.208
1558387_at	UG0898H09	uncharacterized LOC643763	1.364	3.953
1558388_a_at	UG0898H09	uncharacterized LOC643763	2.084	12.551
1558390_at	ZNF599	zinc finger protein 599	-0.894	4.269
1558391_s_at	ZNF599	zinc finger protein 599	-1.118	11.212
1558392_at	SYNE2	spectrin repeat containing nuclear envelope protein 2	0.58	6.38
1558397_at	PECAM1	platelet and endothelial cell adhesion molecule 1	-1.568	22.205
1558398_at	ANKRD24	ankyrin repeat domain 24	0.526	1.774
1558402_at	CTD-3080P12.3	uncharacterized LOC101928857	3.226	25.819
1558404_at	LINC00622	long intergenic non-protein coding RNA 622	1.189	17.582
1558409_at			-0.561	9.125
1558411_at	EGFEM1P	EGF like and EMI domain containing 1, pseudogene	1.254	4.724
1558412_at	MIR1199///MISP3	microRNA 1199///MISP family member 3	1.069	20.149
1558414_at	FRRS1L	ferric chelate reductase 1 like	0.545	2.161
1558418_at			-0.729	13.703
1558420_at	C14orf180	chromosome 14 open reading frame 180	-0.735	2.45
1558421_a_at	C14orf180	chromosome 14 open reading frame 180	-0.788	2.332
1558430_at	PDXDC1	pyridoxal dependent decarboxylase domain containing 1	-0.581	5.813
1558437_at			0.576	3.314
1558447_at			-1.296	14.19
1558448_a_at			-0.801	8.296
1558460_at	ABCC5	ATP binding cassette subfamily C member 5	0.801	11.065
1558475_at			-0.716	9.456
1558476_at	BEND5	BEN domain containing 5	-0.607	2.548
1558487_a_at	TMED4	transmembrane p24 trafficking protein 4	1.414	38.345
1558493_at	CST13P	cystatin 13, pseudogene	0.508	1.861
1558508_a_at	C1orf53	chromosome 1 open reading frame 53	0.909	10.287
1558511_s_at	ESYT2	extended synaptotagmin 2	-0.708	18.626
1558517_s_at	LOC101927933///LRRC8C	uncharacterized LOC101927933///leucine rich repeat containing 8 family member C	-1.192	21.476
1558523_at	FAM184A	family with sequence similarity 184 member A	0.968	6.962
1558525_at	LOC101928595	uncharacterized LOC101928595	0.532	3.522
1558530_at	LRTM2	leucine rich repeats and transmembrane domains 2	1.124	5.99
1558533_at	KRBA2	KRAB-A domain containing 2	0.619	10.354
1558537_x_at	ZNF844	zinc finger protein 844	0.822	8.994
1558540_s_at	SLC2A11	solute carrier family 2 member 11	0.743	10.144
1558549_s_at	VNN1	vanin 1	0.905	3.523
1558552_s_at	PQLC2L	PQ loop repeat containing 2 like	-0.528	1.994
1558556_at	CAMK1	calcium/calmodulin dependent protein kinase I	0.601	7.845
1558560_s_at	BLZF1	basic leucine zipper nuclear factor 1	-0.579	11.203
1558561_at	HM13	histocompatibility minor 13	-0.714	13.052
1558569_at	LOC100131541	uncharacterized LOC100131541	-0.713	11.307
1558573_at	MCTS1	MCTS1, re-initiation and release factor	0.553	2.156
1558574_at	LOC100508631	uncharacterized LOC100508631	0.54	1.612
1558577_at	LOC148709	actin pseudogene	1.867	14.787
1558579_at	FLJ37786	uncharacterized LOC642691	2.506	13.707
1558581_at	TEX22	testis expressed 22	-0.756	4.828
1558587_at	LOC100996385	uncharacterized LOC100996385	-0.715	2.34
1558601_at	TUSC7	tumor suppressor candidate 7 (non-protein coding)	0.84	3.872
1558607_at	PAPPA	pappalysin 1	0.539	1.641
1558612_a_at	ATP1A4	ATPase Na+/K+ transporting subunit alpha 4	0.761	3.389
1558623_at	RGPD4-AS1	RGPD4 antisense RNA 1 (head to head)	0.76	2.658
1558631_at	PPARA	peroxisome proliferator activated receptor alpha	1.456	20.826
1558636_s_at	ADAMTS5	ADAM metallopeptidase with thrombospondin type 1 motif 5	-1.066	7.036
1558647_at	SH3D19	SH3 domain containing 19	0.849	9.811
1558652_at	KANSL3	KAT8 regulatory NSL complex subunit 3	-0.76	3.739
1558654_at	PPM1H	protein phosphatase, Mg2+/Mn2+ dependent 1H	1.011	4.709
1558658_at	ZNF391	zinc finger protein 391	0.744	2.53
1558670_at			-1.217	10.75
1558680_s_at	PDE1A	phosphodiesterase 1A	1.761	17.144
1558685_a_at	CH17-340M24.3	uncharacterized protein BC009467	0.584	19.638
1558686_at	MPV17L	MPV17 mitochondrial inner membrane protein like	0.851	9.1
1558687_a_at	FOXN1	forkhead box N1	0.543	1.704
1558691_a_at	DOCK4	dedicator of cytokinesis 4	-0.989	14.232
1558699_a_at	HERPUD2	HERPUD family member 2	-0.788	15.817
1558705_at	ATOH8	atonal bHLH transcription factor 8	0.632	7.845
1558711_at	FAM13A-AS1	FAM13A antisense RNA 1	-0.571	7.932
1558722_at	ZNF252P	zinc finger protein 252, pseudogene	0.635	4.776
1558724_at			0.679	1.823
1558728_at	VPS9D1-AS1	VPS9D1 antisense RNA 1	0.576	3.405
1558732_at	MAP4K4	mitogen-activated protein kinase kinase kinase kinase 4	-0.997	19.537
1558738_at	NOL3	nucleolar protein 3	-2.346	38.806
1558748_at			0.631	11.678
1558750_a_at	LOC100288637///ARHGAP11B	OTU deubiquitinase 7A pseudogene///Rho GTPase activating protein 11B	-1.49	8.68
1558756_at	C2CD3	C2 calcium dependent domain containing 3	0.694	2.399
1558760_at			0.737	5.881
1558764_at			0.73	2.66
1558768_at	DNAH1	dynein axonemal heavy chain 1	-0.743	2.55
1558770_a_at	PIK3R6	phosphoinositide-3-kinase regulatory subunit 6	-0.934	8.395
1558779_at	H2AFY	H2A histone family member Y	0.705	2.406
1558780_a_at	H2AFY	H2A histone family member Y	0.658	3.168
1558783_at			-0.514	6.77
1558784_at	LOC100133089	uncharacterized LOC100133089	1.015	6.784
1558785_a_at	RGS5	regulator of G-protein signaling 5	0.592	3.818
1558801_at	NNT-AS1	NNT antisense RNA 1	0.539	9.34
1558802_at	TM2D1	TM2 domain containing 1	-0.881	17.921
1558809_s_at	ZNF790-AS1	ZNF790 antisense RNA 1	0.968	12.847
1558820_a_at	CCDC178	coiled-coil domain containing 178	0.687	6.38
1558826_at	ZNF831	zinc finger protein 831	-1.801	9.332
1558827_a_at	ZNF831	zinc finger protein 831	-1.733	13.102
1558836_at			-1.121	8.124
1558837_a_at			-0.589	7.108
1558839_at	MAPKBP1	mitogen-activated protein kinase binding protein 1	0.73	2.843
1558842_at			-0.575	2.65
1558849_at	LINC00908	long intergenic non-protein coding RNA 908	-0.632	2.422
1558850_s_at	LINC00908	long intergenic non-protein coding RNA 908	-0.991	4.249
1558854_a_at			-0.588	10.209
1558858_at	LOC100506885	uncharacterized LOC100506885	0.772	2.799
1558874_a_at			0.744	4.378
1558881_at	LINC00924	long intergenic non-protein coding RNA 924	1.023	6.928
1558882_at	HTATSF1P2	HIV-1 Tat specific factor 1 pseudogene 2	-1.439	8.416
1558887_at	ZNF816-ZNF321P///ZNF321P	ZNF816-ZNF321P readthrough///zinc finger protein 321, pseudogene	-0.84	5.395
1558888_x_at	ZNF816-ZNF321P///ZNF321P	ZNF816-ZNF321P readthrough///zinc finger protein 321, pseudogene	-0.627	3.7
1558890_at			-1.058	6.599
1558897_at	PLK5	polo like kinase 5	0.783	3.797
1558905_at			-1.569	7.43
1558914_at	DESI2	desumoylating isopeptidase 2	0.584	9.368
1558920_at	SLC8A1-AS1	SLC8A1 antisense RNA 1	0.548	2.435
1558922_at			-0.511	8.518
1558930_at	LINC00460	long intergenic non-protein coding RNA 460	-1.229	4.522
1558937_s_at			-0.512	3.312
1558944_at	LOC100507353///CACNA1A	uncharacterized LOC100507353///calcium voltage-gated channel subunit alpha1 A	1.097	5.02
1558954_at	SNORA78	small nucleolar RNA, H/ACA box 78	-0.803	4.329
1558971_at	THEMIS	thymocyte selection associated	-2.321	13.165
1558972_s_at	THEMIS	thymocyte selection associated	-2.231	14.996
1558976_x_at	UBALD1	UBA like domain containing 1	0.731	3.091
1558982_at	ANKRD20A12P	ankyrin repeat domain 20 family member A12, pseudogene	-0.562	2.78
1558983_at	LRRC41	leucine rich repeat containing 41	-1.582	13.923
1558987_at			0.527	2.063
1558990_at	C18orf21	chromosome 18 open reading frame 21	0.64	1.697
1559003_a_at	CCDC163	coiled-coil domain containing 163	-0.734	4.508
1559005_s_at	CNTLN	centlein	-0.535	4.571
1559006_at			-0.793	18.899
1559007_s_at			-0.534	9.505
1559009_at	LOC101928504	uncharacterized LOC101928504	0.754	4.791
1559011_at	FLJ13773	uncharacterized LOC246318	-0.691	6.036
1559018_at	PTPRE	protein tyrosine phosphatase, receptor type E	-1.226	18.579
1559021_at	C3orf52	chromosome 3 open reading frame 52	1.208	5.615
1559025_at	SEPT9	septin 9	-0.747	18.396
1559033_at	LINC01018	long intergenic non-protein coding RNA 1018	0.89	4.586
1559034_at	SIRPB2	signal regulatory protein beta 2	-1.955	18.862
1559035_a_at			-1.135	4.916
1559036_at	C4B_2///C4B///C4A	complement component 4B (Chido blood group), copy 2///complement component 4B (Chido blood group)///complement component 4A (Rodgers blood group)	-1.07	7.207
1559039_at	DHX36	DEAH-box helicase 36	-0.559	8.768
1559050_at	HCG27	HLA complex group 27 (non-protein coding)	-1.692	14.311
1559051_s_at	MB21D1	Mab-21 domain containing 1	-1.332	7.6
1559057_at			-0.641	4.47
1559059_s_at	ZNF611	zinc finger protein 611	-1.183	16.579
1559061_at	CACNA1G-AS1	CACNA1G antisense RNA 1	0.584	3.703
1559063_at			-0.769	13.334
1559066_at	LOC158402	uncharacterized LOC158402	0.522	5.703
1559075_s_at	BAHCC1	BAH domain and coiled-coil containing 1	1.016	7.501
1559078_at			-0.643	7.035
1559086_at			-0.857	3.229
1559092_at	SLC9A5	solute carrier family 9 member A5	0.523	1.96
1559101_at	FYN	FYN proto-oncogene, Src family tyrosine kinase	-1.289	21.848
1559114_a_at	ACKR3	atypical chemokine receptor 3	-1.134	6.327
1559116_s_at			0.974	6.779
1559125_at			-1.695	19.372
1559131_a_at	LOC101928047	uncharacterized LOC101928047	3.084	31.575
1559138_a_at	SPATA19	spermatogenesis associated 19	0.584	2.061
1559156_at			-0.548	12.911
1559159_at	CEP68	centrosomal protein 68	-0.798	7.015
1559163_at	INHBA-AS1	INHBA antisense RNA 1	-1.203	5.355
1559166_at			0.53	2.16
1559169_at			0.857	6.093
1559172_at			-1.04	3.522
1559186_at	PRKXP1	protein kinase, X-linked, pseudogene 1	0.556	1.994
1559190_s_at	RDH13	retinol dehydrogenase 13	-1.591	16.507
1559194_a_at	CLEC4GP1	C-type lectin domain family 4 member G pseudogene 1	0.681	5.493
1559229_at			1.175	5.266
1559239_s_at	ACAT1	acetyl-CoA acetyltransferase 1	0.852	6.767
1559240_at	LOC100507053	uncharacterized LOC100507053	0.556	2.509
1559244_at	FMN2	formin 2	0.935	4.181
1559245_at			-1.327	12.026
1559256_at	MAGI1	membrane associated guanylate kinase, WW and PDZ domain containing 1	0.66	3.709
1559257_a_at	MAGI1	membrane associated guanylate kinase, WW and PDZ domain containing 1	0.56	4.306
1559265_at	SKIDA1	SKI/DACH domain containing 1	2.284	17.328
1559266_s_at	SKIDA1	SKI/DACH domain containing 1	1.771	24.522
1559276_at	PCAT18	prostate cancer associated transcript 18 (non-protein coding)	0.613	2.826
1559277_at	FLJ35700	uncharacterized protein FLJ35700	2.258	15.349
1559280_a_at	APELA	apelin receptor early endogenous ligand	3.667	23.148
1559282_at			-1.247	9.311
1559285_at			0.603	1.623
1559287_at			-0.575	2.661
1559295_at			0.784	3.354
1559297_at	SNX29P2	sorting nexin 29 pseudogene 2	-0.698	2.904
1559313_at	ANKRD18A	ankyrin repeat domain 18A	0.974	4.393
1559315_s_at	SOCS2-AS1	SOCS2 antisense RNA 1	1.209	14.203
1559331_x_at			-0.939	9.417
1559336_at	LOC101928505	uncharacterized LOC101928505	-0.724	1.881
1559341_at			1.671	7.54
1559342_a_at	LOC101930404///SNORD116-28///SNORD115-26///SNORD115-13///SNORD115-7///SNORD116-22///SNORD116-4///PWARSN///SNORD107///SNRPN///IPW	uncharacterized LOC101930404///small nucleolar RNA, C/D box 116-28///small nucleolar RNA, C/D box 115-26///small nucleolar RNA, C/D box 115-13///small nucleolar RNA, C/D box 115-7///small nucleolar RNA, C/D box 116-22///small nucleolar RNA, C/D box 116-4///Prader Willi/Angelman region RNA, SNRPN neighbor///small nucleolar RNA, C/D box 107///small nuclear ribonucleoprotein polypeptide N///imprinte…	-0.626	1.927
1559348_a_at			1.255	9.307
1559351_at			2.704	16.347
1559355_at	NXPH2	neurexophilin 2	0.563	1.932
1559376_at	ATP1A1-AS1	ATP1A1 antisense RNA 1	0.607	6.345
1559377_at			0.99	3.49
1559382_at	SMIM7	small integral membrane protein 7	-0.576	9.45
1559388_a_at	LYNX1	Ly6/neurotoxin 1	0.616	3.734
1559391_s_at			-0.938	16.199
1559397_s_at	PRR14	proline rich 14	-1.02	7.88
1559400_s_at	PAPPA	pappalysin 1	2.435	21.572
1559401_a_at			-0.557	8.425
1559403_at	HMGN3-AS1	HMGN3 antisense RNA 1	-0.545	2.254
1559410_at			0.781	10.785
1559412_at	MIR99AHG	mir-99a-let-7c cluster host gene	0.902	9.403
1559413_at	TCP11L2	t-complex 11 like 2	-0.782	8.647
1559425_at			-1.159	21.735
1559426_at	SMURF1	SMAD specific E3 ubiquitin protein ligase 1	0.558	5.646
1559432_at	ACKR2	atypical chemokine receptor 2	1.072	6.335
1559433_at	APCDD1L-AS1	APCDD1L antisense RNA 1 (head to head)	1.585	8.798
1559437_at			-0.722	7.173
1559439_s_at	C21orf58	chromosome 21 open reading frame 58	-0.622	2.775
1559450_at			0.829	7.89
1559458_at	LTBR	lymphotoxin beta receptor	-0.829	3.398
1559462_at			-1.508	10.496
1559469_s_at	SIPA1L2	signal induced proliferation associated 1 like 2	-0.696	3.285
1559470_at	D21S2088E	D21S2088E	0.694	1.981
1559471_s_at	D21S2088E	D21S2088E	0.86	10.532
1559483_at	PROX1-AS1	PROX1 antisense RNA 1	0.618	1.612
1559489_a_at	LINC01366	long intergenic non-protein coding RNA 1366	-0.527	2.206
1559494_at	SLC35G2	solute carrier family 35 member G2	-1.3	11.259
1559495_at			0.818	4.608
1559496_at	PPA2	pyrophosphatase (inorganic) 2	-0.583	11.086
1559500_at	VPS8	VPS8, CORVET complex subunit	-0.606	4.517
1559501_at	CBR3-AS1	CBR3 antisense RNA 1	0.634	2.597
1559502_s_at	LRRC25	leucine rich repeat containing 25	-2.609	25.862
1559517_a_at	SPIRE1	spire type actin nucleation factor 1	-0.945	18.84
1559518_at	HSD17B12	hydroxysteroid 17-beta dehydrogenase 12	0.512	1.605
1559521_at			0.716	3.706
1559526_at	LOC101930421	uncharacterized LOC101930421	-0.62	1.885
1559528_at	LOC100129917	uncharacterized LOC100129917	-0.912	4.259
1559532_at	ARIH2OS	ariadne homolog 2 opposite strand	1.369	8
1559548_at	ACVR2B	activin A receptor type 2B	0.826	4.673
1559550_s_at			0.836	4.249
1559561_at	FBXO18	F-box protein, helicase, 18	-0.826	4.291
1559568_at	ZC3H14	zinc finger CCCH-type containing 14	0.51	1.781
1559579_at	LINC00927	long intergenic non-protein coding RNA 927	0.618	2.603
1559583_at	CD276	CD276 molecule	-0.89	10.108
1559584_a_at	C16orf54	chromosome 16 open reading frame 54	-1.869	15.855
1559590_at	CHDH	choline dehydrogenase	2.518	18.832
1559591_s_at	CHDH	choline dehydrogenase	1.298	23.254
1559593_a_at	MED26	mediator complex subunit 26	-0.641	3.314
1559605_a_at	LOC285043	uncharacterized LOC285043	1.524	11.866
1559606_at	GBP6	guanylate binding protein family member 6	-0.642	1.793
1559611_at	TMEM75	transmembrane protein 75	0.543	1.576
1559617_at	LOC101927206	uncharacterized LOC101927206	0.708	2.42
1559618_at	LOC100129447	uncharacterized LOC100129447	0.638	4.186
1559622_at			-0.734	2.501
1559623_at	C11orf54	chromosome 11 open reading frame 54	1.309	18.791
1559627_at	C7orf71	chromosome 7 open reading frame 71	0.552	1.813
1559629_at	LOC101927710	uncharacterized LOC101927710	0.982	12.271
1559631_at			1.579	12.499
1559633_a_at	CHRM3	cholinergic receptor muscarinic 3	0.507	1.526
1559635_at	CASC4	cancer susceptibility candidate 4	0.67	2.988
1559638_at	PIK3CD-AS1	PIK3CD antisense RNA 1	1.278	8.859
1559651_at	CSNK1A1P1	casein kinase 1 alpha 1 pseudogene 1	0.539	2.019
1559655_at	MAMDC2-AS1	MAMDC2 antisense RNA 1	0.627	2.02
1559664_at			0.742	2.572
1559675_at			0.511	5.939
1559676_a_at			1.005	4.861
1559678_s_at	GS1-24F4.2	uncharacterized LOC100652791	-0.615	1.981
1559688_at	GRAPL	GRB2 related adaptor protein like	-0.761	2.095
1559689_a_at	GRAPL	GRB2 related adaptor protein like	-0.782	4.636
1559705_s_at	PHKA2	phosphorylase kinase regulatory subunit alpha 2	-1.451	20.457
1559711_at	FAM120A	family with sequence similarity 120A	0.679	2.481
1559731_x_at	MACROD1	MACRO domain containing 1	0.736	5.874
1559746_a_at	ZNF718///ZNF595	zinc finger protein 718///zinc finger protein 595	-0.832	3.659
1559756_at	LOC399716	uncharacterized LOC399716	-1.136	8.199
1559760_at	LOC401220	uncharacterized LOC401220	-2.65	17.494
1559766_at	ALDH1L1-AS2	ALDH1L1 antisense RNA 2	0.641	8.984
1559770_at			0.695	2.657
1559776_at			-0.922	27.549
1559785_at	TPPP2	tubulin polymerization promoting protein family member 2	1.027	5.244
1559790_at	LOC646241	uncharacterized LOC646241	1.154	4.529
1559792_at			0.536	1.526
1559806_at			0.894	13.003
1559814_at			-1.26	10.676
1559817_at	LOC100288798	uncharacterized LOC100288798	0.792	4.314
1559843_s_at			0.689	2.344
1559849_at	ZNF605	zinc finger protein 605	0.786	1.788
1559861_at	PCAT7	prostate cancer associated transcript 7 (non-protein coding)	1.109	6.28
1559862_at	COPA	coatomer protein complex subunit alpha	-0.845	9.438
1559863_a_at	AFG3L1P	AFG3 like matrix AAA peptidase subunit 1, pseudogene	0.571	4.948
1559864_at	LCN6	lipocalin 6	0.64	3.103
1559871_s_at	LOC100129129	uncharacterized LOC100129129	0.605	2.043
1559879_a_at			0.859	3.322
1559882_at	SAMHD1	SAM and HD domain containing deoxynucleoside triphosphate triphosphohydrolase 1	-1.399	10.16
1559883_s_at	SAMHD1	SAM and HD domain containing deoxynucleoside triphosphate triphosphohydrolase 1	-1.714	18.714
1559889_at			-0.714	2.358
1559893_at	GPATCH11	G-patch domain containing 11	-0.712	4.028
1559901_s_at	MIR99AHG	mir-99a-let-7c cluster host gene	0.916	15.931
1559902_at	MKL1	megakaryoblastic leukemia (translocation) 1	-0.802	4.611
1559917_a_at	CBR3-AS1	CBR3 antisense RNA 1	0.927	4.742
1559922_at			0.547	8.03
1559925_s_at	LOC102723757	uncharacterized LOC102723757	0.822	3.485
1559928_at	PAPPA	pappalysin 1	0.63	2.483
1559936_at			0.743	5.819
1559948_at	LOC101927253	uncharacterized LOC101927253	-0.564	2.057
1559956_at	SYT7	synaptotagmin 7	0.543	1.53
1559966_a_at	ZFHX4-AS1	ZFHX4 antisense RNA 1	0.567	1.649
1559970_at	LOC100506731	uncharacterized LOC100506731	1.091	4.418
1559975_at	BTG1	BTG anti-proliferation factor 1	-0.703	9.144
1559976_at	LOC100506314	uncharacterized LOC100506314	0.642	3.429
1559977_a_at	SLC25A34	solute carrier family 25 member 34	1.048	15.564
1559987_at	MSI2	musashi RNA binding protein 2	0.521	4.07
1559991_s_at	CAMK1D	calcium/calmodulin dependent protein kinase ID	1.021	13.089
1559992_a_at	LINC00645	long intergenic non-protein coding RNA 645	5.502	34.312
1559993_at	SFXN3	sideroflexin 3	-0.612	8.333
1560001_at	LOC100131581	uncharacterized LOC100131581	0.747	11.56
1560002_at			0.631	1.783
1560007_at	LOC645984	uncharacterized LOC645984	-0.783	3.759
1560012_at			-0.541	3.215
1560014_s_at	PDXDC1	pyridoxal dependent decarboxylase domain containing 1	-0.56	7.715
1560021_at			0.648	6.884
1560023_x_at			0.841	7.517
1560024_at			1.188	7.999
1560025_at			1.886	18.97
1560026_at			-0.74	8.582
1560038_at	LOC100506071	uncharacterized LOC100506071	0.802	2.12
1560058_at	LOC399900	uncharacterized LOC399900	-0.643	6.083
1560063_a_at			-1.351	19.476
1560080_at	DIAPH1	diaphanous related formin 1	-0.52	1.742
1560082_at			-0.644	9.545
1560087_a_at			0.986	5.576
1560089_at	SLC25A25-AS1	SLC25A25 antisense RNA 1	1.087	26.571
1560091_a_at	PHF21B	PHD finger protein 21B	0.685	2.079
1560097_at	FHAD1	forkhead associated phosphopeptide binding domain 1	0.657	2.719
1560100_at	DLX1	distal-less homeobox 1	0.872	4.217
1560102_at			-0.88	4.44
1560109_s_at	LOC401433///NUB1	uncharacterized LOC401433///negative regulator of ubiquitin like proteins 1	0.769	3.094
1560112_at	WDFY2	WD repeat and FYVE domain containing 2	0.571	6.113
1560119_at	LINC00937	long intergenic non-protein coding RNA 937	0.534	2.947
1560128_x_at	C5orf56	chromosome 5 open reading frame 56	-0.918	18.993
1560131_at	LOC100506497	uncharacterized LOC100506497	0.534	4.345
1560132_a_at	LOC101927432	uncharacterized LOC101927432	0.877	3.596
1560133_at			-0.534	8.635
1560135_at	LOC102723409	uncharacterized LOC102723409	-0.764	5.609
1560136_at	ARL5C	ADP ribosylation factor like GTPase 5C	-0.615	3.512
1560142_at	GRIK2	glutamate ionotropic receptor kainate type subunit 2	1.003	2.824
1560145_at	MKLN1	muskelin 1	-0.658	12.121
1560147_at	WDR86-AS1	WDR86 antisense RNA 1	0.676	2.03
1560149_at	SLC29A2	solute carrier family 29 member 2	0.727	5.976
1560153_at	FRAS1	Fraser extracellular matrix complex subunit 1	0.889	7.102
1560154_a_at			-2.132	15.101
1560156_at	LOC101928054	uncharacterized LOC101928054	-1.272	21.961
1560163_at			-0.613	2
1560164_at	HRAT13	heart tissue-associated transcript 13	0.58	1.565
1560178_at	PCP2	Purkinje cell protein 2	1.299	7.744
1560220_a_at	CBY1	chibby family member 1, beta catenin antagonist	0.599	1.781
1560226_at	HHLA2	HERV-H LTR-associating 2	-0.695	2.826
1560227_at	GDPD1	glycerophosphodiester phosphodiesterase domain containing 1	-0.853	7.809
1560228_at	SNAI3	snail family transcriptional repressor 3	-1.31	7.232
1560237_at			-0.527	3.254
1560253_at	LHX9	LIM homeobox 9	0.917	3.782
1560265_at	GRIK2	glutamate ionotropic receptor kainate type subunit 2	0.872	3.622
1560271_at			-0.877	17.033
1560274_at	WTAP	Wilms tumor 1 associated protein	-0.567	6.141
1560275_at	TMEM44	transmembrane protein 44	-0.887	16.719
1560278_at	LOC221122	uncharacterized LOC221122	0.527	2.175
1560281_a_at	TMEM95	transmembrane protein 95	1.212	7.405
1560290_at			-0.644	12.957
1560291_at	RIPPLY1	ripply transcriptional repressor 1	1.593	12.475
1560297_at			-1.078	10.924
1560303_at	FKBP4	FK506 binding protein 4	1.059	5.499
1560305_x_at	FKBP4	FK506 binding protein 4	0.902	3.976
1560318_at	ARHGAP29	Rho GTPase activating protein 29	-0.535	3.539
1560320_a_at	C1RL-AS1	C1RL antisense RNA 1	-1.177	8.228
1560322_at	RBMS3	RNA binding motif single stranded interacting protein 3	-0.708	3.148
1560332_at			-1.45	17.352
1560340_s_at	RP9P	retinitis pigmentosa 9 pseudogene	-0.504	1.584
1560349_at			-0.794	13.051
1560354_at			-0.893	5.638
1560380_at	LOC497256	uncharacterized LOC497256	2.355	14.26
1560383_at	LOC101928658	uncharacterized LOC101928658	4.48	36.47
1560384_a_at	LOC101928658	uncharacterized LOC101928658	2.316	23.177
1560395_at			1.012	2.514
1560396_at	KLHL6	kelch like family member 6	-2.21	24.745
1560397_s_at	KLHL6	kelch like family member 6	-1.246	8.85
1560399_a_at	OTUD7A	OTU deubiquitinase 7A	0.776	2.844
1560411_at			1.369	6.668
1560416_at	DNAH11	dynein axonemal heavy chain 11	-2.056	19.488
1560424_at	LOC105376037	uncharacterized LOC105376037	0.673	3.234
1560425_s_at	PTPRD-AS1	PTPRD antisense RNA 1	1.358	8.203
1560431_at	PGM5P2	phosphoglucomutase 5 pseudogene 2	0.737	2.702
1560432_at	CLRN1-AS1	CLRN1 antisense RNA 1	-0.514	1.9
1560443_at			-0.866	17.541
1560446_at	IPO5P1	importin 5 pseudogene 1	0.766	15.177
1560448_at	PRR7-AS1	PRR7 antisense RNA 1	-1.025	4.262
1560460_at			-0.651	2.808
1560464_at	TSPAN10	tetraspanin 10	1.328	6.64
1560469_at	NR5A2	nuclear receptor subfamily 5 group A member 2	-1.936	13.234
1560482_at	LOC105370424	uncharacterized LOC105370424	0.594	2.193
1560491_at	LOC102546299	uncharacterized LOC102546299	0.627	2.141
1560493_a_at	CPXCR1	CPX chromosome region, candidate 1	0.525	4.202
1560496_at	MRGPRF-AS1	MRGPRF antisense RNA 1	0.716	3.796
1560503_a_at	TFAP2A-AS1	TFAP2A antisense RNA 1	0.744	7.228
1560512_at			0.608	10.032
1560513_at	LOC400568	uncharacterized LOC400568	0.578	3.102
1560514_at	LINC00636	long intergenic non-protein coding RNA 636	0.584	4.859
1560517_s_at	TMEM26-AS1	TMEM26 antisense RNA 1	0.604	1.84
1560525_at			1.05	7.956
1560526_at	MAGI2-IT1	MAGI2 intronic transcript 1	2.095	20.583
1560554_a_at	C1orf145	chromosome 1 open reading frame 145	1.605	14.274
1560562_a_at	ZNF677	zinc finger protein 677	0.726	8.272
1560566_at	LOC101926951///PCDH20	uncharacterized LOC101926951///protocadherin 20	0.803	2.424
1560573_at	LINC00944	long intergenic non-protein coding RNA 944	-1.906	14.761
1560577_at			1.416	10.097
1560579_s_at	SLC16A1-AS1	SLC16A1 antisense RNA 1	-0.82	4.881
1560588_at			-0.547	2.795
1560589_a_at	LOC101928132	uncharacterized LOC101928132	-0.562	2.065
1560595_at	LOC100128993	uncharacterized LOC100128993	0.551	2.265
1560622_at			-0.631	10.896
1560630_at			1.135	4.867
1560634_a_at	LOC105373876	uncharacterized LOC105373876	0.614	2.393
1560648_s_at	TSPYL1	TSPY like 1	0.783	17.789
1560652_at	IRS4	insulin receptor substrate 4	0.801	2.52
1560662_s_at	WHAMMP2///WHAMMP3	WAS protein homolog associated with actin, golgi membranes and microtubules pseudogene 2///WAS protein homolog associated with actin, golgi membranes and microtubules pseudogene 3	-0.608	7.893
1560676_at	SIAH3	siah E3 ubiquitin protein ligase family member 3	1.696	7.543
1560679_at	LINC01127	long intergenic non-protein coding RNA 1127	-2.92	13.341
1560680_at			-0.636	12.299
1560686_at	ITGAD	integrin subunit alpha D	-1.11	5.912
1560695_at	QTRT2	queuine tRNA-ribosyltransferase accessory subunit 2	-0.74	2.473
1560696_x_at	QTRT2	queuine tRNA-ribosyltransferase accessory subunit 2	-0.652	2.133
1560697_at	TRHDE-AS1	TRHDE antisense RNA 1	1.495	10.685
1560698_a_at	TRHDE-AS1	TRHDE antisense RNA 1	1.55	11.744
1560706_at	NEDD9	neural precursor cell expressed, developmentally down-regulated 9	-1.003	10.767
1560713_a_at	ELFN2	extracellular leucine rich repeat and fibronectin type III domain containing 2	-0.729	3.804
1560720_at	MKNK1	MAP kinase interacting serine/threonine kinase 1	-0.771	11.599
1560723_at	LOC283731	uncharacterized LOC283731	-0.705	2.798
1560728_at			2.416	22.862
1560741_at	SNURF///SNRPN	SNRPN upstream reading frame///small nuclear ribonucleoprotein polypeptide N	0.513	7.875
1560742_at	ALS2	ALS2, alsin Rho guanine nucleotide exchange factor	1.596	10.313
1560743_a_at	ALS2	ALS2, alsin Rho guanine nucleotide exchange factor	1.06	4.582
1560756_at			0.599	1.935
1560762_at	LINC00996	long intergenic non-protein coding RNA 996	-0.793	3.074
1560764_at	ARHGAP22	Rho GTPase activating protein 22	-0.943	4.317
1560765_a_at	ARHGAP22	Rho GTPase activating protein 22	-0.668	2.546
1560769_at			0.662	2.454
1560772_a_at			0.528	2.792
1560774_at			1.085	8.717
1560781_at	DNHD1	dynein heavy chain domain 1	0.75	2.104
1560782_at			2.509	29.379
1560784_x_at			2.577	24.26
1560788_at	MYO3B	myosin IIIB	1.764	8.171
1560794_at	LOC105376072	uncharacterized LOC105376072	0.873	5.537
1560797_s_at	LOC101927830///TMLHE-AS1	uncharacterized LOC101927830///TMLHE antisense RNA 1	-0.854	9.041
1560806_at	LOC646743///TISP43	uncharacterized LOC646743///uncharacterized LOC150527	0.79	3.682
1560813_at			-0.738	8.21
1560814_a_at	C15orf57	chromosome 15 open reading frame 57	-0.607	6.456
1560817_at			0.81	16.705
1560834_a_at	RMST	rhabdomyosarcoma 2 associated transcript (non-protein coding)	1.697	13.54
1560850_at	LOC101926959	uncharacterized LOC101926959	0.678	2.357
1560853_x_at	ZNF826P	zinc finger protein 826, pseudogene	-0.986	10.542
1560856_at	ARHGAP26-AS1	ARHGAP26 antisense RNA 1	0.553	1.726
1560859_at			0.569	1.962
1560863_a_at			0.649	1.761
1560865_a_at			0.539	2.226
1560884_at	SLC17A1	solute carrier family 17 member 1	1.055	4.501
1560885_x_at	SLC17A1	solute carrier family 17 member 1	1.383	7.964
1560896_a_at			0.821	2.457
1560897_a_at	KRTAP10-11	keratin associated protein 10-11	0.758	4.061
1560899_at			1.064	4.441
1560906_at			0.719	2.324
1560916_a_at	DPY19L1	dpy-19 like 1	-0.676	11.629
1560917_at			-0.638	2.639
1560924_at			0.859	7.764
1560928_at	LOC151657	uncharacterized LOC151657	-1.128	6.749
1560932_at	FLJ31356	uncharacterized protein FLJ31356	0.521	1.808
1560934_at	LOC284669	uncharacterized LOC284669	0.747	3.138
1560935_s_at	LOC284669	uncharacterized LOC284669	0.952	5.415
1560939_at	PCOLCE-AS1	PCOLCE antisense RNA 1	0.691	11.776
1560942_at	PGD	phosphogluconate dehydrogenase	0.648	4.575
1560943_s_at	PGD	phosphogluconate dehydrogenase	-0.673	2.793
1560946_at			0.587	1.86
1560958_s_at	LOC101928516	uncharacterized LOC101928516	-0.99	3.95
1560959_a_at			0.657	1.934
1560963_a_at	LOC100506379	uncharacterized LOC100506379	0.994	4.445
1560974_s_at	NOS1	nitric oxide synthase 1	1.103	5.976
1560980_a_at			0.732	1.731
1560981_a_at	PPARA	peroxisome proliferator activated receptor alpha	0.564	10.83
1560989_at			-0.57	1.729
1560994_x_at	LOC400590	uncharacterized LOC400590	-0.715	4.42
1560997_at			0.839	1.822
1561000_at			0.677	3.118
1561004_at	PRKCQ-AS1	PRKCQ antisense RNA 1	0.605	2.977
1561006_at			-0.521	1.873
1561012_at			0.559	1.716
1561021_at	LOC105371307	uncharacterized LOC105371307	1.99	9.335
1561026_a_at	CDKAL1	CDK5 regulatory subunit associated protein 1 like 1	-0.789	3.884
1561034_at			0.694	2.031
1561038_at	ZNF81	zinc finger protein 81	0.645	2.749
1561039_a_at	ZNF81	zinc finger protein 81	0.586	2.161
1561041_at	TNRC6C	trinucleotide repeat containing 6C	0.607	2.974
1561048_at	RARS2	arginyl-tRNA synthetase 2, mitochondrial	-0.881	6.009
1561062_a_at	LOC101928850	uncharacterized LOC101928850	0.571	1.707
1561076_at	LOC105372969	uncharacterized LOC105372969	0.854	2.548
1561086_at			-1.18	5.744
1561092_at			-0.993	6.801
1561094_a_at	SLC22A25	solute carrier family 22 member 25	0.808	2.201
1561096_at	LINC01091	long intergenic non-protein coding RNA 1091	0.887	3.4
1561097_at			0.543	2.598
1561106_at	LINC00271	long intergenic non-protein coding RNA 271	1.111	13.204
1561114_a_at	DEPDC4	DEP domain containing 4	1.088	5.265
1561126_at			0.501	1.578
1561127_at	ADARB2-AS1	ADARB2 antisense RNA 1	0.593	4.609
1561133_at			0.618	4.405
1561135_at			0.69	13.589
1561136_at	GYPE	glycophorin E (MNS blood group)	0.742	1.803
1561143_at			0.898	4.672
1561146_at	VPS35	VPS35 retromer complex component	-0.642	2.53
1561151_a_at			-0.844	2.326
1561152_a_at			-1.202	12.408
1561156_at			0.787	1.645
1561161_at			-0.63	2.599
1561185_at	TTTY7	testis-specific transcript, Y-linked 7 (non-protein coding)	0.619	2.493
1561192_at			1.228	5.779
1561195_at			1.407	18.399
1561197_at	LOC101929518///LOC101927088///FLJ43315///LOC442028	uncharacterized LOC101929518///uncharacterized LOC101927088///asparagine synthetase pseudogene///uncharacterized LOC442028	1.007	4.122
1561199_at			0.6	2.31
1561200_at	VWA3B	von Willebrand factor A domain containing 3B	0.737	1.967
1561202_at			0.608	4.232
1561212_at			-0.757	4.486
1561217_at			0.569	1.87
1561218_s_at	LOC728099	uncharacterized LOC728099	0.877	4.254
1561219_x_at			0.705	2.189
1561226_at	XCR1	X-C motif chemokine receptor 1	-1.32	8.753
1561230_at			0.767	1.651
1561233_at	LOC283387	uncharacterized LOC283387	0.517	2.51
1561244_at			1.047	3.67
1561247_at	LINC01581	long intergenic non-protein coding RNA 1581	-0.631	2.212
1561253_at	LOC101927901	uncharacterized LOC101927901	0.991	5.749
1561254_at	LOC340340	uncharacterized LOC340340	-0.981	4.102
1561255_at			0.525	2.295
1561256_at			0.801	3.271
1561270_at	ZNF429	zinc finger protein 429	0.565	2.562
1561272_at			-0.682	2.665
1561273_at	HOXC-AS3	HOXC cluster antisense RNA 3	0.909	6.779
1561274_at	CRYBB2P1	crystallin beta B2 pseudogene 1	-1.021	7.81
1561280_at	LEMD1-AS1	LEMD1 antisense RNA 1	0.721	1.784
1561289_at	MIR4290HG	MIR4290 host gene	0.836	3.056
1561301_at	MAGI1-IT1	MAGI1 intronic transcript 1	0.608	2.023
1561304_a_at	LOC100422781	uncharacterized LOC100422781	0.725	3.417
1561307_at	LOC105372550	uncharacterized LOC105372550	0.591	2.951
1561309_x_at	LOC105372550	uncharacterized LOC105372550	0.751	2.872
1561314_at	LOC101928658	uncharacterized LOC101928658	0.595	2.273
1561320_at			0.566	2.544
1561324_at			0.553	1.899
1561335_at	LOC440602	uncharacterized LOC440602	0.989	5.777
1561336_at	DNASE1L3	deoxyribonuclease 1 like 3	1.644	13.774
1561339_at	LINC01416	long intergenic non-protein coding RNA 1416	0.524	2.238
1561341_at			1.061	3.504
1561342_at	LOC150005	uncharacterized LOC150005	-0.686	2.766
1561347_a_at	LOC101927166	uncharacterized LOC101927166	0.758	2.82
1561353_at	LOC101927690	uncharacterized LOC101927690	0.735	3.629
1561354_at			-0.66	2.699
1561355_at	LOC692247	uncharacterized LOC692247	-0.929	6.893
1561360_at	LOC101928661	uncharacterized LOC101928661	0.627	5.446
1561362_at			0.815	2.212
1561363_a_at			-0.801	2.8
1561367_a_at	LINC00540	long intergenic non-protein coding RNA 540	0.521	1.879
1561370_at	LOC100505716	uncharacterized LOC100505716	-0.588	2.019
1561371_at	MIR2052HG	MIR2052 host gene	0.994	4.978
1561375_at			0.558	1.866
1561386_at	LOC102723701	uncharacterized LOC102723701	0.709	3.849
1561394_s_at	KIAA1755	KIAA1755	0.846	3.668
1561396_at	EPHA6	EPH receptor A6	-1.362	6.031
1561398_at	LINC01505	long intergenic non-protein coding RNA 1505	0.514	3.136
1561401_at	LOC285627	uncharacterized LOC285627	0.662	2.419
1561402_at	LINC00880	long intergenic non-protein coding RNA 880	0.678	2.648
1561407_at	ARAP2	ArfGAP with RhoGAP domain, ankyrin repeat and PH domain 2	0.548	1.641
1561417_x_at			0.775	2.112
1561425_a_at	ZNF568	zinc finger protein 568	0.541	1.709
1561427_at	LOC101928333	uncharacterized LOC101928333	0.583	1.928
1561431_at			0.705	1.959
1561432_at	LOC105374419	uncharacterized LOC105374419	1.072	6.025
1561437_at	MCHR2-AS1	MCHR2 antisense RNA 1	0.76	2.06
1561445_at			0.653	2.531
1561446_at	LOC101928443	uncharacterized LOC101928443	1.314	6.764
1561452_at	LOC101928551	uncharacterized LOC101928551	0.617	2.024
1561460_at	LOC101928185	uncharacterized LOC101928185	0.665	2.218
1561463_at			1.167	5.493
1561468_at			0.51	1.716
1561479_at			-1.561	9.996
1561480_a_at			-1.138	6.236
1561485_at	IQCA1	IQ motif containing with AAA domain 1	-0.642	3.928
1561486_at	ROCK1	Rho associated coiled-coil containing protein kinase 1	-0.58	2.394
1561488_at	LOC105377938	uncharacterized LOC105377938	0.538	1.639
1561490_at	NPSR1-AS1	NPSR1 antisense RNA 1	0.532	2.065
1561493_at	LOC105370832	uncharacterized LOC105370832	0.636	1.569
1561497_at	MIR3180-2///MIR3180-1///MIR3180-3	microRNA 3180-2///microRNA 3180-1///microRNA 3180-3	0.636	2.737
1561500_at	CTU2	cytosolic thiouridylase subunit 2	1.295	7.066
1561502_x_at	CTU2	cytosolic thiouridylase subunit 2	0.876	13.307
1561503_at	MYLK4	myosin light chain kinase family member 4	1.194	12.797
1561504_s_at	MYLK4	myosin light chain kinase family member 4	2.09	14.812
1561509_at	BEND7	BEN domain containing 7	-0.698	2.549
1561526_at			0.577	4.371
1561530_at	LOC101927164	uncharacterized LOC101927164	-1.561	11.057
1561535_at	LOC101928273	uncharacterized LOC101928273	0.911	2.932
1561538_at			-0.672	3.802
1561546_at	FGD5-AS1	FGD5 antisense RNA 1	0.724	3.293
1561550_at	LOC101928012	uncharacterized LOC101928012	0.578	1.565
1561555_at	LINC00970	long intergenic non-protein coding RNA 970	0.918	4.499
1561574_at			-0.861	2.555
1561578_s_at	SLC25A53	solute carrier family 25 member 53	-0.806	3.238
1561581_at			0.625	1.554
1561584_at			0.597	1.88
1561589_a_at	NBEAL1	neurobeachin like 1	0.851	10.324
1561593_at			0.599	1.764
1561595_x_at	LOC101928238	uncharacterized LOC101928238	1.398	9.318
1561598_at	LOC105373434	uncharacterized LOC105373434	1.035	9.314
1561600_at			-0.561	1.769
1561604_at			0.942	12.479
1561605_at	LOC101928326	uncharacterized LOC101928326	0.508	2.052
1561613_at			0.629	1.774
[truncated: 17,871 more rows]
