# Supplementary material for: Integrative Meta‐Analysis and WGCNA Reveal Candidate Diagnostic Hub Genes in Clear Cell Carcinoma
Source: Int J Cell Biol. 2026 Feb 2;2026:5567255. doi: 10.1155/ijcb/5567255 (PMC12865128; doi:10.1155/ijcb/5567255)
Supplement: Supplementary file 2 — Supporting Information 2 File S1 (A–L) Represent log2 (fold change) and p value of DEGs from GSE11024, GSE11151, GSE16441, GSE36895, GSE46699, GSE53000, GSE53757, GSE66270, GSE68417, GSE71963, GSE76351, and GSE168845 datasets. [file IJCB-2026-5567255-s002.zip › Supplementary file 1 D.tsv]

ID	Gene.symbol	Gene.title	log2(fold change)	-log10(Pvalue)
1053_at	RFC2	replication factor C subunit 2	-1.004	15.179
117_at	HSPA6	heat shock protein family A (Hsp70) member 6	-0.724	7.039
121_at	PAX8	paired box 8	0.534	3.851
1405_i_at	CCL5	C-C motif chemokine ligand 5	-2.183	7.409
1552256_a_at	SCARB1	scavenger receptor class B member 1	-2.912	15.644
1552263_at	MAPK1	mitogen-activated protein kinase 1	-0.908	7.858
1552264_a_at	MAPK1	mitogen-activated protein kinase 1	-0.818	9.934
1552269_at	SPATA17	spermatogenesis associated 17	1.128	7.418
1552274_at	PXK	PX domain containing serine/threonine kinase like	0.816	8.905
1552275_s_at	PXK	PX domain containing serine/threonine kinase like	0.629	4.799
1552277_a_at	MSANTD3	Myb/SANT DNA binding domain containing 3	-0.855	7.414
1552280_at	TIMD4	T-cell immunoglobulin and mucin domain containing 4	-0.747	2.552
1552281_at	SLC39A5	solute carrier family 39 member 5	1.545	7.658
1552302_at	TMEM106A	transmembrane protein 106A	1.793	8.259
1552303_a_at	TMEM106A	transmembrane protein 106A	0.779	5.57
1552306_at	ALG10	ALG10, alpha-1,2-glucosyltransferase	-0.585	3.764
1552309_a_at	NEXN	nexilin F-actin binding protein	0.71	2.807
1552312_a_at	MFAP3	microfibrillar associated protein 3	-1.147	8.354
1552315_at	GIMAP1	GTPase, IMAP family member 1	-0.844	8.569
1552316_a_at	GIMAP1	GTPase, IMAP family member 1	-1.065	6.543
1552318_at	GIMAP1	GTPase, IMAP family member 1	-0.622	2.926
1552321_a_at	CCDC65	coiled-coil domain containing 65	0.604	4.651
1552326_a_at	CFAP53	cilia and flagella associated protein 53	0.529	4.084
1552334_at	TRIOBP	TRIO and F-actin binding protein	-0.623	7.874
1552362_a_at	LEAP2	liver enriched antimicrobial peptide 2	1.216	3.318
1552365_at	SCIN	scinderin	2.535	6.642
1552367_a_at	SCIN	scinderin	2.64	7.356
1552378_s_at	RDH10	retinol dehydrogenase 10 (all-trans)	0.933	7.482
1552386_at	GAPT	GRB2-binding adaptor protein, transmembrane	-1.119	5.805
1552398_a_at	CLEC12A	C-type lectin domain family 12 member A	-0.596	4.88
1552417_a_at	NEDD1	neural precursor cell expressed, developmentally down-regulated 1	-0.525	3.022
1552455_at	PRUNE2	prune homolog 2	-1.016	3.339
1552477_a_at	IRF6	interferon regulatory factor 6	1.741	7.501
1552478_a_at	IRF6	interferon regulatory factor 6	0.653	4.474
1552496_a_at	COBL	cordon-bleu WH2 repeat protein	0.5	2.265
1552502_s_at	RHBDL2	rhomboid like 2	-0.86	4.377
1552507_at	KCNE4	potassium voltage-gated channel subfamily E regulatory subunit 4	-1.35	9.203
1552508_at	KCNE4	potassium voltage-gated channel subfamily E regulatory subunit 4	-1.707	9.781
1552510_at	SLC34A3	solute carrier family 34 member 3	0.76	9.474
1552511_a_at	CPA6	carboxypeptidase A6	-0.652	6.231
1552519_at	ACVR1C	activin A receptor type 1C	0.756	8.517
1552532_a_at	ATP6V1C2	ATPase H+ transporting V1 subunit C2	2.897	23.154
1552535_at	CLDN19	claudin 19	0.867	8.76
1552548_at	BSND	barttin CLCNK type accessory beta subunit	1.151	12.278
1552549_a_at	BSND	barttin CLCNK type accessory beta subunit	1.19	16.515
1552553_a_at	NLRC4	NLR family CARD domain containing 4	-0.979	11.859
1552557_a_at	ZDHHC15	zinc finger DHHC-type containing 15	0.734	3.109
1552566_at	BTBD16	BTB domain containing 16	-1.022	6.769
1552578_a_at	MYO3B	myosin IIIB	1.917	10.526
1552584_at	IL12RB1	interleukin 12 receptor subunit beta 1	-0.961	7.767
1552610_a_at	JAK1	Janus kinase 1	-0.727	5.661
1552619_a_at	ANLN	anillin actin binding protein	-1.613	5.895
1552622_s_at	UPK3BL///POLR2J3///LOC441259///POLR2J2///POLR2J	uroplakin 3B-like///RNA polymerase II subunit J3///PMS1 homolog 2, mismatch repair system component pseudogene///RNA polymerase II subunit J2///RNA polymerase II subunit J	-0.578	2.566
1552632_a_at	ARSG	arylsulfatase G	-0.511	2.731
1552648_a_at	TNFRSF10A	TNF receptor superfamily member 10a	-0.737	6.765
1552667_a_at	SH2D3C	SH2 domain containing 3C	-0.557	3.023
1552670_a_at	PPP1R3B	protein phosphatase 1 regulatory subunit 3B	-1.9	14.746
1552682_a_at	KNL1	kinetochore scaffold 1	0.917	8.799
1552691_at	ARL11	ADP ribosylation factor like GTPase 11	-0.827	6.145
1552701_a_at	CARD16	caspase recruitment domain family member 16	-1.748	11.911
1552703_s_at	CARD16///CASP1	caspase recruitment domain family member 16///caspase 1	-1.714	11.82
1552713_a_at	SLC4A1	solute carrier family 4 member 1 (Diego blood group)	1.805	12.305
1552717_s_at	CEP170P1///CEP170	centrosomal protein 170 pseudogene 1///centrosomal protein 170	-0.519	5.795
1552721_a_at	FGF1	fibroblast growth factor 1	4.666	33.372
1552740_at	C2orf15	chromosome 2 open reading frame 15	0.956	6.764
1552755_at	C9orf66	chromosome 9 open reading frame 66	2.105	5.51
1552757_s_at	C9orf66	chromosome 9 open reading frame 66	1.768	5.124
1552766_at	HS6ST2	heparan sulfate 6-O-sulfotransferase 2	2.58	17.832
1552767_a_at	HS6ST2	heparan sulfate 6-O-sulfotransferase 2	4.979	26.327
1552777_a_at	RAET1E	retinoic acid early transcript 1E	0.511	6.53
1552797_s_at	PROM2	prominin 2	3.491	10.046
1552798_a_at	TLR4	toll like receptor 4	-0.537	4.393
1552806_a_at	SIGLEC10	sialic acid binding Ig like lectin 10	-0.667	5.649
1552807_a_at	SIGLEC10	sialic acid binding Ig like lectin 10	-1.138	6.833
1552826_at	SLC26A7	solute carrier family 26 member 7	0.646	6.638
1552827_s_at	SLC26A7	solute carrier family 26 member 7	0.658	8.495
1552846_s_at	RAB42	RAB42, member RAS oncogene family	-2.264	7.413
1552880_at	SEC16B	SEC16 homolog B, endoplasmic reticulum export factor	-0.566	3.193
1552921_a_at	FIGNL1	fidgetin like 1	-0.728	6.404
1552977_a_at	CNPY3	canopy FGF signaling regulator 3	-0.88	3.472
1552985_at	SLC30A8	solute carrier family 30 member 8	0.534	4.137
1553030_a_at	SUOX	sulfite oxidase	0.72	6.548
1553043_a_at	CD300LF	CD300 molecule like family member f	-1.296	8.986
1553055_a_at	SLFN5	schlafen family member 5	-0.962	6.525
1553118_at	THEM4	thioesterase superfamily member 4	0.674	5.5
1553139_s_at	PLXNA3	plexin A3	-0.547	3.229
1553142_at	LACC1	laccase domain containing 1	-0.577	3.272
1553147_at	RANBP3L	RAN binding protein 3 like	1.063	11.398
1553151_at	ATP6V0D2	ATPase H+ transporting V0 subunit d2	5.039	31.492
1553153_at	ATP6V0D2	ATPase H+ transporting V0 subunit d2	4.089	29.956
1553155_x_at	ATP6V0D2	ATPase H+ transporting V0 subunit d2	3.676	28.961
1553159_at	DNAH11	dynein axonemal heavy chain 11	-1.119	7.548
1553167_a_at	SEPSECS	Sep (O-phosphoserine) tRNA:Sec (selenocysteine) tRNA synthase	0.679	2.344
1553177_at	SH2D1B	SH2 domain containing 1B	-0.527	3.995
1553292_s_at	SGK494	uncharacterized serine/threonine-protein kinase SgK494	0.548	2.017
1553299_at	DUSP5P1	dual specificity phosphatase 5 pseudogene 1	-1.519	7.498
1553316_at	GPR82	G protein-coupled receptor 82	-0.519	4.16
1553317_s_at	GPR82	G protein-coupled receptor 82	-0.858	5.48
1553319_at	OXGR1	oxoglutarate receptor 1	1.15	15.247
1553338_at	SDE2	SDE2 telomere maintenance homolog	-0.51	4.025
1553364_at	PNPLA1	patatin like phospholipase domain containing 1	0.688	4.258
1553392_at	LOC102724660///EFCAB3	uncharacterized LOC102724660///EF-hand calcium binding domain 3	-2.917	15.4
1553394_a_at	TFAP2B	transcription factor AP-2 beta	2.757	19.684
1553395_a_at	CD200R1	CD200 receptor 1	-0.518	3.36
1553396_a_at	CCDC13	coiled-coil domain containing 13	0.87	10.23
1553423_a_at	SLFN13	schlafen family member 13	-1.862	12.018
1553432_s_at	LOC101060424///LOC653786///OTOA	otoancorin-like///otoancorin pseudogene///otoancorin	-0.505	5.765
1553449_at	LINC00304	long intergenic non-protein coding RNA 304	-0.761	4.429
1553528_a_at	TAF5	TATA-box binding protein associated factor 5	-0.633	5.387
1553530_a_at	ITGB1	integrin subunit beta 1	-0.906	6.579
1553589_a_at	PDZK1IP1	PDZK1 interacting protein 1	0.836	3.943
1553593_a_at	TAL2	TAL bHLH transcription factor 2	-0.5	1.779
1553613_s_at	FOXC1	forkhead box C1	1.407	9.27
1553655_at	CDC20B	cell division cycle 20B	0.66	5.571
1553678_a_at	ITGB1	integrin subunit beta 1	-0.775	7.509
1553681_a_at	PRF1	perforin 1	-0.726	4.687
1553685_s_at	SP1	Sp1 transcription factor	-0.552	3.198
1553715_s_at	MCRIP2	MAPK regulated corepressor interacting protein 2	0.532	2.969
1553719_s_at	ZNF548	zinc finger protein 548	-0.526	4.488
1553721_at	RNF152	ring finger protein 152	0.717	6.019
1553722_s_at	RNF152	ring finger protein 152	1.667	11.296
1553729_s_at	LRRC43	leucine rich repeat containing 43	1.58	5.749
1553734_at	AK7	adenylate kinase 7	0.85	5.021
1553746_a_at	OTOGL	otogelin like	1.765	9.66
1553750_a_at	FAM76B	family with sequence similarity 76 member B	-0.638	5.467
1553775_at	LOC152048	uncharacterized FLJ31715	0.582	4.674
1553787_at	C11orf45	chromosome 11 open reading frame 45	-0.5	2.969
1553798_a_at	FBXL13	F-box and leucine rich repeat protein 13	-0.707	3.783
1553809_a_at	TMEM252	transmembrane protein 252	1.126	3.539
1553844_a_at	C10orf67	chromosome 10 open reading frame 67	0.686	5.525
1553857_at	IGSF22	immunoglobulin superfamily member 22	0.591	9.107
1553906_s_at	FGD2	FYVE, RhoGEF and PH domain containing 2	-0.697	10.182
1553912_at	LINC00955	long intergenic non-protein coding RNA 955	0.964	6.66
1553915_at	C10orf126	chromosome 10 open reading frame 126	0.614	3.498
1553923_at	SLC22A24	solute carrier family 22 member 24	0.706	2.656
1553940_a_at	LRRC28	leucine rich repeat containing 28	0.616	2.544
1553955_at	PPP1R21	protein phosphatase 1 regulatory subunit 21	0.622	5.137
1553956_at	TMEM237	transmembrane protein 237	-0.707	5.742
1553970_s_at	CEL	carboxyl ester lipase	2.714	14.633
1553974_at	C22orf39	chromosome 22 open reading frame 39	0.555	5.405
1553976_a_at	DPCD	deleted in primary ciliary dyskinesia homolog (mouse)	-0.53	2.758
1553977_a_at	CYP39A1	cytochrome P450 family 39 subfamily A member 1	1.295	11.692
1553979_at	ZNF121	zinc finger protein 121	-0.52	3.954
1553982_a_at	RAB7B	RAB7B, member RAS oncogene family	-0.639	7.893
1553989_a_at	ATP6V1C2	ATPase H+ transporting V1 subunit C2	2.179	20.51
1553991_s_at	LOC101928274///VSIG10	uncharacterized LOC101928274///V-set and immunoglobulin domain containing 10	-0.573	3.351
1553994_at	NT5E	5'-nucleotidase ecto	1.179	5.821
1553995_a_at	NT5E	5'-nucleotidase ecto	0.865	3.052
1553997_a_at	ASPHD1	aspartate beta-hydroxylase domain containing 1	-0.971	4.633
1553998_at	DMRTC1B///DMRTC1	DMRT like family C1B///DMRT like family C1	0.995	8.541
1554003_at	ARHGEF28	Rho guanine nucleotide exchange factor 28	0.571	2.915
1554006_a_at	LLGL2	LLGL2, scribble cell polarity complex component	0.786	10.521
1554007_at			1.024	3.489
1554008_at	OSMR	oncostatin M receptor	-0.795	4.247
1554020_at	BICD1	BICD cargo adaptor 1	-1.085	4.957
1554027_a_at	SLC4A4	solute carrier family 4 member 4	2.267	9.542
1554063_at	ZHX1-C8orf76	ZHX1-C8orf76 readthrough	-0.502	5.275
1554076_s_at	TMEM136	transmembrane protein 136	-0.577	5.212
1554077_a_at	TMEM53	transmembrane protein 53	0.653	8.319
1554094_at	ENTPD5	ectonucleoside triphosphate diphosphohydrolase 5	0.772	5.663
1554127_s_at	MSRB3	methionine sulfoxide reductase B3	-0.599	2.802
1554140_at	WDR78	WD repeat domain 78	0.638	2.76
1554153_a_at	PHF21A	PHD finger protein 21A	-0.538	5.524
1554176_a_at	C3orf33	chromosome 3 open reading frame 33	0.801	4.404
1554177_a_at	ATP5S	ATP synthase, H+ transporting, mitochondrial Fo complex subunit s (factor B)	0.53	3.455
1554195_a_at	C5orf46	chromosome 5 open reading frame 46	-2.543	6.608
1554199_at	PTPRO	protein tyrosine phosphatase, receptor type O	2.579	15.42
1554240_a_at	ITGAL	integrin subunit alpha L	-1.616	5.692
1554241_at	COCH	cochlin	0.519	1.868
1554242_a_at	COCH	cochlin	1.628	4.72
1554246_at	C1orf210	chromosome 1 open reading frame 210	1.678	6.872
1554258_a_at	DNAJC5B	DnaJ heat shock protein family (Hsp40) member C5 beta	-0.557	5.331
1554271_a_at	CENPL	centromere protein L	-0.761	5.719
1554273_a_at	ERAP2	endoplasmic reticulum aminopeptidase 2	-0.781	2.334
1554287_at	TRIM4	tripartite motif containing 4	-0.791	7.816
1554300_a_at	SVOPL	SVOP like	0.933	6.879
1554308_s_at	GABRA2	gamma-aminobutyric acid type A receptor alpha2 subunit	1.164	14.275
1554324_s_at	DYNC2LI1	dynein cytoplasmic 2 light intermediate chain 1	0.532	2.867
1554333_at	DNAJA4	DnaJ heat shock protein family (Hsp40) member A4	0.595	3.183
1554343_a_at	STAP1	signal transducing adaptor family member 1	2.049	21.963
1554406_a_at	CLEC7A	C-type lectin domain family 7 member A	-0.919	7.425
1554408_a_at	TK1	thymidine kinase 1	-1.136	7.488
1554415_at	TAF5L	TATA-box binding protein associated factor 5 like	-0.698	6.565
1554452_a_at	HILPDA	hypoxia inducible lipid droplet associated	-4.285	23.416
1554466_a_at	METTL26	methyltransferase like 26	-1.126	11.514
1554474_a_at	MOXD1	monooxygenase DBH like 1	1.267	3.793
1554479_a_at	CARD8	caspase recruitment domain family member 8	-0.94	9.127
1554491_a_at	SERPINC1	serpin family C member 1	0.53	4.984
1554500_a_at	RGS7	regulator of G-protein signaling 7	1.265	8.452
1554503_a_at	OSCAR	osteoclast associated, immunoglobulin-like receptor	-0.825	7.79
1554510_s_at	GHITM	growth hormone inducible transmembrane protein	0.725	5.274
1554513_s_at	CEP89	centrosomal protein 89	-0.75	6.829
1554522_at	CNNM2	cyclin and CBS domain divalent metal cation transport mediator 2	0.78	5.646
1554549_a_at	WDR20	WD repeat domain 20	0.502	2.342
1554574_a_at	CYB5R3	cytochrome b5 reductase 3	-0.903	2.611
1554582_a_at	ETFBKMT	electron transfer flavoprotein beta subunit lysine methyltransferase	0.597	5.052
1554600_s_at	LMNA	lamin A/C	-0.73	6.68
1554602_at	RBM8A	RNA binding motif protein 8A	-0.595	7.742
1554606_at	CEP120	centrosomal protein 120	-0.591	3.948
1554624_a_at	SIRPB1	signal regulatory protein beta 1	-0.75	4.878
1554627_a_at	ASCC1	activating signal cointegrator 1 complex subunit 1	-0.699	7.429
1554636_at			0.669	2.541
1554668_a_at	FAM151A	family with sequence similarity 151 member A	4.639	20.746
1554676_at	SRGN	serglycin	-0.574	2.369
1554677_s_at	CMTM4	CKLF like MARVEL transmembrane domain containing 4	0.582	7.605
1554679_a_at	LAPTM4B	lysosomal protein transmembrane 4 beta	0.681	2.891
1554696_s_at	TYMS	thymidylate synthetase	-1.738	11.284
1554703_at	ARHGEF10	Rho guanine nucleotide exchange factor 10	-0.635	3.356
1554704_at	ATP8B3	ATPase phospholipid transporting 8B3	-0.839	5.621
1554741_s_at	FGF7P3///FGF7P6///FGF7	fibroblast growth factor 7 pseudogene 3///fibroblast growth factor 7 pseudogene 6///fibroblast growth factor 7	1.344	6.336
1554748_at	CLCNKB	chloride voltage-gated channel Kb	4.752	24.296
1554749_s_at	CLCNKB	chloride voltage-gated channel Kb	3.14	25.073
1554761_a_at	DNAAF5	dynein axonemal assembly factor 5	-0.8	6.692
1554768_a_at	MAD2L1	MAD2 mitotic arrest deficient-like 1 (yeast)	-1.34	7.628
1554769_at	ZNF785	zinc finger protein 785	-0.63	3.406
1554804_a_at	CLDN19	claudin 19	1.047	14.146
1554805_at	CLDN19	claudin 19	0.541	9.172
1554807_a_at	SPIRE1	spire type actin nucleation factor 1	-0.989	10.494
1554830_a_at	STEAP3	STEAP3 metalloreductase	-1.377	4.746
1554834_a_at	RASSF5	Ras association domain family member 5	-1.046	7.039
1554835_a_at	B3GNT5	UDP-GlcNAc:betaGal beta-1,3-N-acetylglucosaminyltransferase 5	-0.635	6.523
1554837_a_at	CYP4A22///CYP4A11	cytochrome P450 family 4 subfamily A member 22///cytochrome P450 family 4 subfamily A member 11	1.17	5.968
1554842_at	SLC12A1	solute carrier family 12 member 1	0.674	10.546
1554867_a_at	PRR16	proline rich 16	-0.606	5.495
1554885_a_at	PRIM2B///PRIM2	primase (DNA) subunit 2 pseudogene///primase (DNA) subunit 2	-0.621	5.08
1554899_s_at	FCER1G	Fc fragment of IgE receptor Ig	-2.684	14.78
1554906_a_at	MPHOSPH6	M-phase phosphoprotein 6	0.609	3.332
1554915_a_at	PDE12	phosphodiesterase 12	0.727	5.062
1554931_at	CYP4A22///CYP4A11	cytochrome P450 family 4 subfamily A member 22///cytochrome P450 family 4 subfamily A member 11	1.346	4.891
1554938_a_at	ACOT11	acyl-CoA thioesterase 11	0.625	5.533
1554948_at			-0.638	3.163
1554974_at	ACY3	aminoacylase 3	0.699	3.669
1554985_at	ZNF396	zinc finger protein 396	0.64	6.156
1555037_a_at	IDH1	isocitrate dehydrogenase (NADP(+)) 1, cytosolic	0.833	4.431
1555058_a_at	LPGAT1	lysophosphatidylglycerol acyltransferase 1	-0.729	3.458
1555095_at	LINC01558	long intergenic non-protein coding RNA 1558	1.154	10.212
1555097_a_at	PTGFR	prostaglandin F receptor	0.718	2.768
1555106_a_at	CTDSPL2	CTD small phosphatase like 2	-0.661	2.794
1555112_a_at	CCDC181	coiled-coil domain containing 181	2.277	24.585
1555120_at	CD96	CD96 molecule	-0.91	5.821
1555137_a_at	FGD6	FYVE, RhoGEF and PH domain containing 6	-1.075	7.358
1555154_a_at	QKI	QKI, KH domain containing RNA binding	-0.559	3.304
1555167_s_at	NAMPT	nicotinamide phosphoribosyltransferase	-1.186	7.271
1555175_a_at	PBLD	phenazine biosynthesis like protein domain containing	2.303	8.092
1555191_a_at	FHL5	four and a half LIM domains 5	-0.922	2.927
1555203_s_at	SLC44A4	solute carrier family 44 member 4	1.469	5.555
1555214_a_at	CLEC7A	C-type lectin domain family 7 member A	-0.843	5.38
1555216_a_at	LOC101060604///SLC7A5P2///SLC7A5P1	putative L-type amino acid transporter 1-like protein IMAA///solute carrier family 7 member 5 pseudogene 2///solute carrier family 7 member 5 pseudogene 1	1.347	7.978
1555229_a_at	C1S	complement component 1, s subcomponent	-1.689	3.417
1555233_at	RHOJ	ras homolog family member J	-1.22	7.279
1555234_a_at	RHOJ	ras homolog family member J	-0.698	10.023
1555241_at	C8orf59	chromosome 8 open reading frame 59	-0.71	3.967
1555247_a_at	RAPGEF6	Rap guanine nucleotide exchange factor 6	-0.833	7.132
1555250_a_at	CPEB3	cytoplasmic polyadenylation element binding protein 3	0.669	4.784
1555259_at	ZAK	sterile alpha motif and leucine zipper containing kinase AZK	-0.6	3.262
1555269_a_at	ANO1	anoctamin 1	-0.508	9.32
1555275_a_at	KLHL6	kelch like family member 6	-0.822	7.384
1555278_a_at	CKAP5	cytoskeleton associated protein 5	-0.591	7.354
1555292_at	STRIP2	striatin interacting protein 2	0.808	3.802
1555310_a_at	PAK6	p21 (RAC1) activated kinase 6	1.399	12.053
1555326_a_at	ADAM9	ADAM metallopeptidase domain 9	-0.845	4.248
1555345_at	SLC38A4	solute carrier family 38 member 4	0.614	2.805
1555349_a_at	ITGB2	integrin subunit beta 2	-1.958	14.214
1555355_a_at	ETS1	ETS proto-oncogene 1, transcription factor	-1.169	7.959
1555420_a_at	KLF7	Kruppel like factor 7	-0.964	4.6
1555434_a_at	SLC39A14	solute carrier family 39 member 14	-0.952	5.193
1555471_a_at	FMN2	formin 2	1.33	13.165
1555490_s_at	PDZD3	PDZ domain containing 3	0.544	5.034
1555500_s_at	SLC2A4RG	SLC2A4 regulator	1.058	8.408
1555533_at	QRFPR	pyroglutamylated RFamide peptide receptor	-1.7	6.026
1555543_a_at	CLCC1	chloride channel CLIC like 1	-0.539	6.595
1555553_a_at	SLC22A7	solute carrier family 22 member 7	1.257	7.079
1555561_a_at	UGGT2	UDP-glucose glycoprotein glucosyltransferase 2	-0.563	2.968
1555562_a_at	ZCCHC7	zinc finger CCHC-type containing 7	-0.715	4.388
1555564_a_at	CFI	complement factor I	0.921	1.872
1555565_s_at	TAPBP	TAP binding protein (tapasin)	-0.957	5.982
1555573_at	CFAP46	cilia and flagella associated protein 46	1.234	5.989
1555612_s_at	G6PC	glucose-6-phosphatase catalytic subunit	2.263	9.042
1555613_a_at	ZAP70	zeta chain of T cell receptor associated protein kinase 70	-0.528	3.761
1555618_s_at	SAE1	SUMO1 activating enzyme subunit 1	-0.571	4.413
1555629_at	HAVCR2	hepatitis A virus cellular receptor 2	-0.595	2.313
1555638_a_at	SAMSN1	SAM domain, SH3 domain and nuclear localization signals 1	-1.693	9.268
1555643_s_at	LILRA5	leukocyte immunoglobulin like receptor A5	-0.814	6.669
1555653_at			0.87	6.892
1555691_a_at	KLRC4-KLRK1///KLRK1	KLRC4-KLRK1 readthrough///killer cell lectin like receptor K1	-0.855	5.278
1555705_a_at	CMTM3	CKLF like MARVEL transmembrane domain containing 3	-1.08	6.099
1555725_a_at	RGS5	regulator of G-protein signaling 5	-2.761	11.208
1555728_a_at	MS4A4A	membrane spanning 4-domains A4A	-2.014	8.723
1555745_a_at	LYZ	lysozyme	-2.255	6.22
1555751_a_at	GEMIN7	gem nuclear organelle associated protein 7	-0.83	10.768
1555756_a_at	CLEC7A	C-type lectin domain family 7 member A	-2.217	8.802
1555758_a_at	CDKN3	cyclin dependent kinase inhibitor 3	-1.452	6.901
1555759_a_at	CCL5	C-C motif chemokine ligand 5	-2.132	8.895
1555760_a_at	RBM15	RNA binding motif protein 15	-0.5	6.49
1555762_s_at	RBM15	RNA binding motif protein 15	-0.544	3.309
1555766_a_at	GNG2	G protein subunit gamma 2	-0.555	6.831
1555787_at	C11orf63	chromosome 11 open reading frame 63	1.127	12.491
1555788_a_at	TRIB3	tribbles pseudokinase 3	-1.421	6.482
1555790_a_at	TMEM192///ZNF320	transmembrane protein 192///zinc finger protein 320	0.758	4.625
1555797_a_at	ARPC5	actin related protein 2/3 complex subunit 5	-0.701	5.898
1555800_at	ZNF385B	zinc finger protein 385B	1.695	4.033
1555801_s_at	ZNF385B	zinc finger protein 385B	2.082	5.028
1555812_a_at	ARHGDIB	Rho GDP dissociation inhibitor beta	-1.404	11.949
1555830_s_at	ESYT2	extended synaptotagmin 2	-1.086	7.484
1555831_s_at	LRRC41	leucine rich repeat containing 41	-1.144	7.2
1555832_s_at	KLF6	Kruppel like factor 6	-0.525	2.942
1555841_at	MSANTD3	Myb/SANT DNA binding domain containing 3	-0.735	4.726
1555852_at	PSMB8-AS1	PSMB8 antisense RNA 1 (head to head)	-1.148	8.255
1555864_s_at	PDHA1	pyruvate dehydrogenase (lipoamide) alpha 1	0.826	10.194
1555878_at	RPS24	ribosomal protein S24	-1.027	6.78
1555882_at	SPIN3	spindlin family member 3	-0.55	2.907
1555886_at	PDSS2	prenyl (decaprenyl) diphosphate synthase, subunit 2	1.017	7.1
1555893_at			0.541	2.212
1555895_at	DNM2	dynamin 2	-0.661	7
1555902_at	ARMCX5	armadillo repeat containing, X-linked 5	-0.506	4.509
1555905_a_at	TCAIM	T-cell activation inhibitor, mitochondrial	0.914	5.194
1555906_s_at	TCAIM	T-cell activation inhibitor, mitochondrial	0.63	5.024
1555907_at	AGAP2-AS1	AGAP2 antisense RNA 1	-1.107	6.983
1555916_at	RPUSD3	RNA pseudouridylate synthase domain containing 3	0.548	11.188
1555920_at	CBX3	chromobox 3	-1.321	6.213
1555923_a_at	CASC10	cancer susceptibility candidate 10	0.921	5.913
1555929_s_at			1.007	3.307
1555935_s_at	HUNK	hormonally up-regulated Neu-associated kinase	0.55	2.992
1555938_x_at	VIM	vimentin	-1.948	12.623
1555960_at	HINT1	histidine triad nucleotide binding protein 1	-0.739	7.087
1555989_at	DAAM1	dishevelled associated activator of morphogenesis 1	0.919	5.804
1555993_at	CACNA1D	calcium voltage-gated channel subunit alpha1 D	0.818	5.322
1555996_s_at	MIR1248///SNORA81///SNORA4///SNORD2///SNORA63///EIF4A2	microRNA 1248///small nucleolar RNA, H/ACA box 81///small nucleolar RNA, H/ACA box 4///small nucleolar RNA, C/D box 2///small nucleolar RNA, H/ACA box 63///eukaryotic translation initiation factor 4A2	-0.902	6.079
1556006_s_at	CSNK1A1	casein kinase 1 alpha 1	-1.13	8.95
1556007_s_at	CSNK1A1	casein kinase 1 alpha 1	-0.792	5.292
1556008_a_at			-0.505	3.559
1556012_at	KLHDC7A	kelch domain containing 7A	1.149	5.197
1556021_at	GPR180	G protein-coupled receptor 180	-0.774	6
1556033_at	LINC01138	long intergenic non-protein coding RNA 1138	-0.561	3.683
1556034_s_at	MTMR11	myotubularin related protein 11	-0.542	4.303
1556035_s_at	ZNF207	zinc finger protein 207	-0.634	5.258
1556048_at	LOC100507564	uncharacterized LOC100507564	0.759	8.572
1556049_at	RTN4	reticulon 4	-0.555	2.538
1556051_a_at	BICD1	BICD cargo adaptor 1	-1.175	8.735
1556055_at			-0.657	2.004
1556088_at	RPAIN	RPA interacting protein	-0.501	5.95
1556097_at	HOMER2	homer scaffolding protein 2	0.65	1.776
1556102_x_at	LOC389906	zinc finger protein 839 pseudogene	-0.668	6.984
1556103_at			-0.587	7.943
1556121_at	NAP1L1	nucleosome assembly protein 1 like 1	-0.805	5.285
1556136_at	MYLK4	myosin light chain kinase family member 4	0.793	3.972
1556156_at	ESRRB	estrogen related receptor beta	1.224	11.28
1556159_at			0.602	6.335
1556160_a_at			0.737	6.468
1556180_at	LINC00847	long intergenic non-protein coding RNA 847	-0.627	6.186
1556185_a_at			-1.105	4.067
1556205_at			0.983	6.163
1556209_at	CLEC2B	C-type lectin domain family 2 member B	-1.437	6.285
1556272_a_at	LOC101928896	uncharacterized LOC101928896	0.93	5.004
1556284_at	PPA2	pyrophosphatase (inorganic) 2	0.82	7.767
1556285_s_at	PPA2	pyrophosphatase (inorganic) 2	0.997	4.686
1556300_s_at	SIM1	single-minded family bHLH transcription factor 1	2.583	7.277
1556306_at			0.53	4.028
1556314_a_at	ZNF366	zinc finger protein 366	-0.83	2.636
1556325_at	FILIP1	filamin A interacting protein 1	-1.443	5.383
1556346_at	COTL1	coactosin like F-actin binding protein 1	1.246	8.725
1556389_at	CNPY3	canopy FGF signaling regulator 3	-0.586	4.351
1556423_at	VASH1	vasohibin 1	-0.639	6.768
1556469_s_at	LOC105376166	uncharacterized LOC105376166	0.629	4.792
1556499_s_at	COL1A1	collagen type I alpha 1 chain	-1.565	3.853
1556543_at			-0.563	3.77
1556554_at	TRIM50	tripartite motif containing 50	1.001	10.498
1556558_s_at	ENTPD3-AS1	ENTPD3 antisense RNA 1	0.603	6.201
1556583_a_at	SLC8A1	solute carrier family 8 member A1	2.215	11.134
1556629_a_at	SNAP25	synaptosome associated protein 25	-0.843	4.232
1556643_at			-1.03	9.147
1556657_at			-0.51	3.49
1556706_at			0.642	7.991
1556737_at	LINC00671	long intergenic non-protein coding RNA 671	0.745	2.345
1556744_a_at	ZNF654	zinc finger protein 654	-0.659	4.367
1556750_at	LOC153577	uncharacterized LOC153577	-0.62	4.838
1556773_at			-2.668	5.759
1556821_x_at	DLEU2	deleted in lymphocytic leukemia 2 (non-protein coding)	-0.864	3.536
1556903_at	LOC101928335	uncharacterized LOC101928335	-0.9	4.238
1556911_at	ALMS1-IT1	ALMS1 intronic transcript 1	-0.599	6.359
1556927_at	KCNK10	potassium two pore domain channel subfamily K member 10	0.6	4.038
1557014_a_at	FAM201A	family with sequence similarity 201 member A	0.8	2.612
1557038_s_at	UBAC2-AS1	UBAC2 antisense RNA 1	0.624	7.682
1557049_at	BTBD19	BTB domain containing 19	-0.597	3.575
1557078_at	SLFN5	schlafen family member 5	-0.787	6.708
1557116_at	APOL6	apolipoprotein L6	-0.622	3.928
1557122_s_at	GABRB2	gamma-aminobutyric acid type A receptor beta2 subunit	1.297	8.55
1557126_a_at	PLD1	phospholipase D1	0.849	5.66
1557146_a_at	SSTR5-AS1	SSTR5 antisense RNA 1	0.576	9.035
1557149_at	LOC107984282	uncharacterized LOC107984282	0.641	6.561
1557161_at	LOC100132735	uncharacterized LOC100132735	1.187	2.327
1557174_a_at	IRAK1BP1	interleukin 1 receptor associated kinase 1 binding protein 1	0.513	2.185
1557176_a_at	C14orf37	chromosome 14 open reading frame 37	1.418	11.582
1557227_s_at	TPR	translocated promoter region, nuclear basket protein	-0.587	3.055
1557236_at	APOL6	apolipoprotein L6	-1.136	6.396
1557261_at	WHAMMP2///WHAMMP3	WAS protein homolog associated with actin, golgi membranes and microtubules pseudogene 2///WAS protein homolog associated with actin, golgi membranes and microtubules pseudogene 3	-0.61	4.613
1557275_a_at	TLCD2	TLC domain containing 2	-0.533	1.935
1557303_at	NT5C	5', 3'-nucleotidase, cytosolic	-0.573	8.98
1557338_x_at	SUCLG2-AS1	SUCLG2 antisense RNA 1 (head to head)	0.58	6.58
1557359_at	LINC01268	long intergenic non-protein coding RNA 1268	-0.983	3.956
1557411_s_at	SLC25A43	solute carrier family 25 member 43	-1.071	9.181
1557433_at			-0.623	5.823
1557474_at	LOC284578	uncharacterized LOC284578	3.645	20.217
1557527_at			-0.901	4.574
1557543_at			-0.558	2.437
1557545_s_at	RNF165	ring finger protein 165	-0.988	7.06
1557548_at	PRR26	proline rich 26	-0.806	4.451
1557557_at	MATN1-AS1	MATN1 antisense RNA 1	-0.622	5.673
1557558_s_at	MATN1-AS1	MATN1 antisense RNA 1	-0.834	6.484
1557624_at			-0.709	5.065
1557692_a_at	GATM	glycine amidinotransferase	-1.408	7.048
1557701_s_at	POLH	DNA polymerase eta	-0.89	8.404
1557746_at			0.506	4.742
1557749_at	EHBP1L1	EH domain binding protein 1 like 1	-0.993	6.291
1557776_at	LOC101928303	uncharacterized LOC101928303	1.841	16.66
1557788_a_at	LOC101930476///LINC00476	uncharacterized LOC101930476///long intergenic non-protein coding RNA 476	0.583	5.417
1557804_at			-0.522	3.412
1557828_a_at	TMEM267	transmembrane protein 267	-0.609	2.859
1557877_s_at	LINC01020	long intergenic non-protein coding RNA 1020	0.565	7.246
1557905_s_at	CD44	CD44 molecule (Indian blood group)	-1.289	6.048
1557918_s_at	SLC16A1	solute carrier family 16 member 1	-1.356	9.323
1557938_s_at	PTRF	polymerase I and transcript release factor	-0.898	7.367
1557948_at	PHLDB3	pleckstrin homology like domain family B member 3	-0.645	4.02
1558015_s_at	ACTR2	ARP2 actin related protein 2 homolog	-0.514	1.816
1558034_s_at	CP	ceruloplasmin (ferroxidase)	-3.534	7.847
1558041_a_at	KIAA0895L	KIAA0895 like	-0.609	5.658
1558045_a_at	LOC389906	zinc finger protein 839 pseudogene	-0.863	4.925
1558046_x_at	LOC389906	zinc finger protein 839 pseudogene	-0.569	4.714
1558052_at	TMED4	transmembrane p24 trafficking protein 4	0.623	5.566
1558053_s_at	TMED4	transmembrane p24 trafficking protein 4	0.951	8.133
1558077_s_at	MDH1B	malate dehydrogenase 1B	1.005	5.45
1558111_at	MBNL1	muscleblind like splicing regulator 1	-0.689	5.099
1558116_x_at	RECK	reversion inducing cysteine rich protein with kazal motifs	-0.566	4.756
1558152_at	LOC100131262	uncharacterized LOC100131262	-0.59	5.985
1558154_at			0.646	5.962
1558170_at			0.576	3.674
1558217_at	SLFN13	schlafen family member 13	-2.137	13.555
1558249_s_at	STX16	syntaxin 16	-0.733	7.768
1558250_s_at			-0.654	5.298
1558290_a_at	MIR1204///PVT1	microRNA 1204///Pvt1 oncogene (non-protein coding)	-2.342	19.335
1558323_at	TMEM72	transmembrane protein 72	1.386	12.974
1558324_a_at	TMEM72	transmembrane protein 72	2.662	13.356
1558345_a_at	LOC439911	uncharacterized LOC439911	0.576	6.114
1558356_at	UACA	uveal autoantigen with coiled-coil domains and ankyrin repeats	-0.518	3.626
1558365_at	PGK1	phosphoglycerate kinase 1	-1.63	9.801
1558388_a_at	UG0898H09	uncharacterized LOC643763	0.561	1.995
1558397_at	PECAM1	platelet and endothelial cell adhesion molecule 1	-1.15	4.743
1558404_at	LINC00622	long intergenic non-protein coding RNA 622	1.203	4.338
1558412_at	MIR1199///MISP3	microRNA 1199///MISP family member 3	0.844	6.47
1558487_a_at	TMED4	transmembrane p24 trafficking protein 4	1.421	14.756
1558508_a_at	C1orf53	chromosome 1 open reading frame 53	0.862	4.282
1558511_s_at	ESYT2	extended synaptotagmin 2	-1.038	9.694
1558517_s_at	LOC101927933///LRRC8C	uncharacterized LOC101927933///leucine rich repeat containing 8 family member C	-0.664	4.997
1558533_at	KRBA2	KRAB-A domain containing 2	0.526	9.232
1558537_x_at	ZNF844	zinc finger protein 844	0.608	7.979
1558549_s_at	VNN1	vanin 1	0.993	2.283
1558560_s_at	BLZF1	basic leucine zipper nuclear factor 1	-0.548	3.399
1558577_at	LOC148709	actin pseudogene	0.897	8.067
1558579_at	FLJ37786	uncharacterized LOC642691	1.005	2.546
1558586_at	ZNF33B	zinc finger protein 33B	-0.519	2.552
1558631_at	PPARA	peroxisome proliferator activated receptor alpha	0.548	3.659
1558643_s_at	EDIL3	EGF like repeats and discoidin domains 3	-1.103	6.127
1558680_s_at	PDE1A	phosphodiesterase 1A	2.012	6.589
1558685_a_at	CH17-340M24.3	uncharacterized protein BC009467	0.672	6.135
1558722_at	ZNF252P	zinc finger protein 252, pseudogene	0.605	3.805
1558738_at	NOL3	nucleolar protein 3	-1.652	11.428
1558750_a_at	LOC100288637///ARHGAP11B	OTU deubiquitinase 7A pseudogene///Rho GTPase activating protein 11B	-1.027	5.018
1558809_s_at	ZNF790-AS1	ZNF790 antisense RNA 1	0.539	4.105
1558820_a_at	CCDC178	coiled-coil domain containing 178	0.772	7.612
1558881_at	LINC00924	long intergenic non-protein coding RNA 924	1.635	7.316
1558896_at	IBA57	IBA57 homolog, iron-sulfur cluster assembly	0.604	2.569
1558905_at			-0.74	2.79
1558930_at	LINC00460	long intergenic non-protein coding RNA 460	-0.601	2.317
1558971_at	THEMIS	thymocyte selection associated	-0.945	4.458
1558972_s_at	THEMIS	thymocyte selection associated	-1.141	3.874
1558983_at	LRRC41	leucine rich repeat containing 41	-0.506	4.424
1559005_s_at	CNTLN	centlein	-0.534	2.576
1559006_at			-0.802	7.51
1559007_s_at			-0.504	3.068
1559050_at	HCG27	HLA complex group 27 (non-protein coding)	-0.672	6.826
1559051_s_at	MB21D1	Mab-21 domain containing 1	-0.823	6.917
1559059_s_at	ZNF611	zinc finger protein 611	-0.574	6.536
1559064_at	NUP153	nucleoporin 153	-0.63	6.123
1559072_a_at	ELFN2	extracellular leucine rich repeat and fibronectin type III domain containing 2	-0.625	1.803
1559125_at			-0.706	4.375
1559131_a_at	LOC101928047	uncharacterized LOC101928047	2.549	12.681
1559190_s_at	RDH13	retinol dehydrogenase 13	-1.426	5.319
1559227_s_at	VHL	von Hippel-Lindau tumor suppressor	0.717	8.487
1559239_s_at	ACAT1	acetyl-CoA acetyltransferase 1	0.656	3.751
1559265_at	SKIDA1	SKI/DACH domain containing 1	0.742	5.275
1559266_s_at	SKIDA1	SKI/DACH domain containing 1	1.387	10.441
1559277_at	FLJ35700	uncharacterized protein FLJ35700	1.442	5.684
1559280_a_at	APELA	apelin receptor early endogenous ligand	1.35	6.112
1559296_at	ADAMTS9-AS2	ADAMTS9 antisense RNA 2	-0.504	1.912
1559351_at			0.758	3.824
1559360_at			-0.962	1.994
1559361_at	LOC101927668///MACC1	uncharacterized LOC101927668///metastasis associated in colon cancer 1	0.513	2.105
1559376_at	ATP1A1-AS1	ATP1A1 antisense RNA 1	0.772	11.097
1559397_s_at	PRR14	proline rich 14	-0.581	2.89
1559400_s_at	PAPPA	pappalysin 1	1.059	8.004
1559410_at			0.773	4.025
1559425_at			-0.586	2.968
1559462_at			-0.872	2.898
1559517_a_at	SPIRE1	spire type actin nucleation factor 1	-0.852	6.083
1559535_s_at	LOC100996419	uncharacterized LOC100996419	-0.554	3.729
1559584_a_at	C16orf54	chromosome 16 open reading frame 54	-1.293	4.231
1559590_at	CHDH	choline dehydrogenase	1.948	8.194
1559591_s_at	CHDH	choline dehydrogenase	1.23	9.229
1559623_at	C11orf54	chromosome 11 open reading frame 54	0.511	1.863
1559705_s_at	PHKA2	phosphorylase kinase regulatory subunit alpha 2	-1.398	11.81
1559760_at	LOC401220	uncharacterized LOC401220	-0.784	4.514
1559776_at			-0.993	8.316
1559883_s_at	SAMHD1	SAM and HD domain containing deoxynucleoside triphosphate triphosphohydrolase 1	-1.178	6.478
1559901_s_at	MIR99AHG	mir-99a-let-7c cluster host gene	0.805	7.16
1559954_s_at	DDX42	DEAD-box helicase 42	-0.664	3.716
1559975_at	BTG1	BTG anti-proliferation factor 1	-0.869	4.737
1559977_a_at	SLC25A34	solute carrier family 25 member 34	0.532	2.585
1559992_a_at	LINC00645	long intergenic non-protein coding RNA 645	4.787	25.209
1559993_at	SFXN3	sideroflexin 3	-0.548	3.654
1560063_a_at			-0.771	5.894
1560089_at	SLC25A25-AS1	SLC25A25 antisense RNA 1	1.39	14.727
1560119_at	LINC00937	long intergenic non-protein coding RNA 937	0.571	1.893
1560156_at	LOC101928054	uncharacterized LOC101928054	-0.661	5.222
1560291_at	RIPPLY1	ripply transcriptional repressor 1	0.554	9.545
1560342_at			-0.509	2.64
1560383_at	LOC101928658	uncharacterized LOC101928658	2.214	22.597
1560384_a_at	LOC101928658	uncharacterized LOC101928658	1.327	16.129
1560396_at	KLHL6	kelch like family member 6	-1.414	8.745
1560416_at	DNAH11	dynein axonemal heavy chain 11	-0.826	7.223
1560425_s_at	PTPRD-AS1	PTPRD antisense RNA 1	0.605	1.83
1560512_at			0.556	4.195
1560562_a_at	ZNF677	zinc finger protein 677	0.552	2.378
1560573_at	LINC00944	long intergenic non-protein coding RNA 944	-0.688	3.952
1560579_s_at	SLC16A1-AS1	SLC16A1 antisense RNA 1	-0.665	5.895
1560679_at	LINC01127	long intergenic non-protein coding RNA 1127	-2.059	4.482
1560697_at	TRHDE-AS1	TRHDE antisense RNA 1	0.658	4.302
1560698_a_at	TRHDE-AS1	TRHDE antisense RNA 1	0.713	3.17
1560739_a_at			-0.523	4.253
1560741_at	SNURF///SNRPN	SNRPN upstream reading frame///small nuclear ribonucleoprotein polypeptide N	0.608	3.295
1560782_at			0.874	9.273
1560784_x_at			0.825	10.935
1560788_at	MYO3B	myosin IIIB	0.503	4.623
1560853_x_at	ZNF826P	zinc finger protein 826, pseudogene	-0.699	3.707
1560884_at	SLC17A1	solute carrier family 17 member 1	1.775	5.434
1560885_x_at	SLC17A1	solute carrier family 17 member 1	1.954	6.922
1560916_a_at	DPY19L1	dpy-19 like 1	-0.807	6.669
1561021_at	LOC105371307	uncharacterized LOC105371307	0.515	4.982
1561106_at	LINC00271	long intergenic non-protein coding RNA 271	0.609	6.665
1561180_at			0.6	3.248
1561195_at			0.953	4.272
1561254_at	LOC340340	uncharacterized LOC340340	-0.673	2.484
1561396_at	EPHA6	EPH receptor A6	-0.675	3.93
1561479_at			-0.545	3.342
1561480_a_at			-0.513	4.477
1561504_s_at	MYLK4	myosin light chain kinase family member 4	0.888	7.022
1561614_at	SLC8A1	solute carrier family 8 member A1	0.519	5.426
1561615_s_at	SLC8A1	solute carrier family 8 member A1	1.817	6.085
1561624_at	LOC101927537	uncharacterized LOC101927537	0.774	6.04
1561762_s_at			-0.552	6.257
1561886_a_at			-1.019	3.812
1561951_at	SLC5A12	solute carrier family 5 member 12	2.719	5.828
1561956_at			0.592	7.183
1561969_at	ZPLD1	zona pellucida like domain containing 1	0.78	2.744
1562046_at	LOC101927244	uncharacterized LOC101927244	2.257	9.299
1562208_a_at			-0.602	2.957
1562235_s_at			0.769	3.535
1562275_at			0.584	2.689
1562289_at			-0.521	5.089
1562528_at			-0.529	2.765
1562587_at	CLNK	cytokine dependent hematopoietic cell linker	1.295	12.223
1562639_at	KIF6	kinesin family member 6	0.558	2.807
1562738_a_at	USP3-AS1	USP3 antisense RNA 1	0.576	2.496
1562749_at	LOC644090	uncharacterized LOC644090	1.314	8.659
1562836_at	DDX6	DEAD-box helicase 6	0.527	4.407
1562920_at	LOC441086	uncharacterized LOC441086	0.627	7.966
1562921_at	EP300-AS1	EP300 antisense RNA 1	-0.736	2.389
1562953_s_at	WDFY3-AS2	WDFY3 antisense RNA 2	1.433	7.042
1563022_at	CCDC160	coiled-coil domain containing 160	1.596	15.025
1563272_at	TBC1D8B	TBC1 domain family member 8B	-0.582	4.163
1563474_at	ETFBKMT	electron transfer flavoprotein beta subunit lysine methyltransferase	0.615	5.926
1563719_a_at			-0.563	3.345
1563754_at	GRIK2	glutamate ionotropic receptor kainate type subunit 2	0.786	11.706
1563792_at	AMN	amnion associated transmembrane protein	0.99	8.432
1563793_at	LOC100130278	uncharacterized LOC100130278	2.555	24.12
1563874_at	WDR72	WD repeat domain 72	1.498	11.439
1564027_a_at	LOC101928422///TCAF2P1///TCAF2	TRPM8 channel-associated factor 2-like///TRPM8 channel associated factor 2 pseudogene 1///TRPM8 channel associated factor 2	-0.949	8.191
1564148_at			-0.823	4.205
1564308_a_at	MPP7	membrane palmitoylated protein 7	0.704	8.424
1564485_at	LINC00887	long intergenic non-protein coding RNA 887	-2.159	10.872
1564494_s_at	P4HB	prolyl 4-hydroxylase subunit beta	-1.454	12.32
1564630_at	EDN1	endothelin 1	-0.955	5.776
1564658_at	NAT16	N-acetyltransferase 16 (putative)	0.521	7.035
1564679_at	ASB15	ankyrin repeat and SOCS box containing 15	0.746	5.186
1564736_a_at	CASP12	caspase 12 (gene/pseudogene)	-0.685	4.389
1564746_at	SLC9B2	solute carrier family 9 member B2	-0.647	5.732
1564757_a_at	CCDC148	coiled-coil domain containing 148	0.543	3.714
1564807_at			-0.682	4.18
1564841_at			1.76	8.451
1564964_at			1.916	13.062
1564985_a_at	SLC8A1	solute carrier family 8 member A1	0.633	5.381
1565228_s_at	ALB	albumin	4.436	14.294
1565577_s_at			-0.592	4.31
1565602_at	PCDH9	protocadherin 9	0.544	8.849
1565628_at	LRRK1	leucine rich repeat kinase 1	-0.502	4.98
1565660_at	FUT6	fucosyltransferase 6	0.636	10.352
1565661_x_at	FUT6	fucosyltransferase 6	0.756	11.808
1565717_s_at	FUS	FUS RNA binding protein	-0.569	3.033
1565951_s_at	CHML	CHM like, Rab escort protein 2	-1.138	8.916
1566040_at			-1.241	6.272
1566257_at	GPR180	G protein-coupled receptor 180	-0.737	5.397
1566324_a_at	MAF	MAF bZIP transcription factor	0.622	3.669
1566557_at	BAIAP2-AS1	BAIAP2 antisense RNA 1 (head to head)	-0.724	6.132
1566633_at			-1.072	8.648
1566964_at			-0.573	4.872
1567032_s_at	ZNF160	zinc finger protein 160	-0.791	5.523
1567107_s_at	TPM4	tropomyosin 4	-0.501	2.148
1567628_at	CD74	CD74 molecule	-1.205	5.198
1568126_at	ANXA2	annexin A2	-0.554	3.199
1568611_at	P4HA2	prolyl 4-hydroxylase subunit alpha 2	-1.189	9.076
1568617_a_at	CAMSAP3	calmodulin regulated spectrin associated protein family member 3	0.645	4.156
1568618_a_at	GALNT1	polypeptide N-acetylgalactosaminyltransferase 1	-0.618	4.315
1568619_s_at	ITPRIPL2	inositol 1,4,5-trisphosphate receptor interacting protein like 2	-0.533	1.94
1568623_a_at	SLC35E4	solute carrier family 35 member E4	-0.582	4.276
1568627_at	PPP4R3B	protein phosphatase 4 regulatory subunit 3B	-0.789	5.371
1568678_s_at	FGFR1OP	FGFR1 oncogene partner	-0.561	2.033
1568680_s_at	YTHDC2	YTH domain containing 2	-0.567	4.284
1568736_s_at	DLGAP1	DLG associated protein 1	0.742	3.153
1568768_s_at	BRE-AS1	BRE antisense RNA 1	2.435	12.356
1568777_at	EML5	echinoderm microtubule associated protein like 5	0.732	1.809
1568799_at	SLC16A1-AS1	SLC16A1 antisense RNA 1	-0.599	7.363
1568813_at	SLC16A1-AS1	SLC16A1 antisense RNA 1	-0.792	6.164
1568854_at	LINC00240	long intergenic non-protein coding RNA 240	-1.268	8.444
1568933_at	LYPD8	LY6/PLAUR domain containing 8	1.031	5.745
1568949_at	PITPNC1	phosphatidylinositol transfer protein, cytoplasmic 1	-0.559	5.89
1569003_at	VMP1	vacuole membrane protein 1	-0.892	4.531
1569004_at	CARD8-AS1	CARD8 antisense RNA 1	-0.525	3.475
1569086_at	EML2-AS1	EML2 antisense RNA 1	-0.561	3.869
1569107_s_at	ZFP69	ZFP69 zinc finger protein	-0.554	4.704
1569154_a_at	GRAMD4	GRAM domain containing 4	-0.615	3.856
1569263_at			-0.563	3.499
1569290_s_at	GRIA3	glutamate ionotropic receptor AMPA type subunit 3	0.728	1.844
1569348_at	LOC102725451///TPTEP1	uncharacterized LOC102725451///transmembrane phosphatase with tensin homology pseudogene 1	0.682	5.69
1569349_at	EMSY	EMSY, BRCA2 interacting transcriptional repressor	0.558	4.306
1569453_a_at	LOC692247	uncharacterized LOC692247	-0.903	4.874
1569555_at	GDA	guanine deaminase	1.326	9.089
1569616_at	GMNC	geminin coiled-coil domain containing	0.619	5.285
1569629_x_at	LOC389906	zinc finger protein 839 pseudogene	-1.022	6.01
1569683_at	XYLB	xylulokinase	0.631	8.091
1569699_at	AK7	adenylate kinase 7	0.504	5.171
1569785_at	LOC101927943	uncharacterized LOC101927943	0.539	4.256
1569847_at	LOC101930349///LOC101930344///CGNL1	uncharacterized LOC101930349///uncharacterized LOC101930344///cingulin like 1	0.53	6.912
1569905_at	HSD11B1L	hydroxysteroid 11-beta dehydrogenase 1 like	0.545	7.142
1569926_s_at	SLC34A3	solute carrier family 34 member 3	0.81	5.726
1570124_at	SLC29A4	solute carrier family 29 member 4	-0.656	7.197
1570153_at	CCDC169	coiled-coil domain containing 169	0.835	3.783
1570189_at	LINC00671	long intergenic non-protein coding RNA 671	0.667	3.151
1570192_at			0.518	3.874
1570239_a_at	CLNK	cytokine dependent hematopoietic cell linker	0.589	8.137
1570329_at			-1.333	7.6
1570454_at	EIF4EBP2	eukaryotic translation initiation factor 4E binding protein 2	0.526	2.574
1570506_at			0.561	3.821
1570507_at	SCAF11	SR-related CTD associated factor 11	-0.579	4.487
1570515_a_at	FILIP1	filamin A interacting protein 1	-0.94	3.112
1729_at	TRADD	TNFRSF1A associated via death domain	-0.79	12.424
177_at	PLD1	phospholipase D1	0.524	4.416
200027_at	NARS	asparaginyl-tRNA synthetase	0.652	11.628
200037_s_at	CBX3	chromobox 3	-0.53	8.441
200069_at	SART3	squamous cell carcinoma antigen recognized by T-cells 3	-0.748	8.67
200076_s_at	KXD1	KxDL motif containing 1	-0.612	8.916
200078_s_at	ATP6V0B	ATPase H+ transporting V0 subunit b	0.849	14.448
200598_s_at	MIR3652///HSP90B1	microRNA 3652///heat shock protein 90 beta family member 1	-0.515	3.49
200606_at	DSP	desmoplakin	1.419	3.714
200616_s_at	MLEC	malectin	-0.564	3.586
200617_at	MLEC	malectin	-0.525	4.392
200623_s_at	CALM3///CALM2///CALM1	calmodulin 3///calmodulin 2///calmodulin 1	-0.586	2.67
200632_s_at	NDRG1	N-myc downstream regulated 1	-0.888	10.74
200635_s_at	PTPRF	protein tyrosine phosphatase, receptor type F	-0.623	2.978
200637_s_at	PTPRF	protein tyrosine phosphatase, receptor type F	-0.619	3.314
200644_at	MARCKSL1	MARCKS like 1	-0.632	2.828
200648_s_at	GLUL	glutamate-ammonia ligase	-0.874	4.619
200650_s_at	LDHA	lactate dehydrogenase A	-0.942	20.38
200652_at	SSR2	signal sequence receptor subunit 2	-0.604	13.289
200654_at	P4HB	prolyl 4-hydroxylase subunit beta	-0.873	9.743
200656_s_at	P4HB	prolyl 4-hydroxylase subunit beta	-1.051	13.802
200657_at	SLC25A5	solute carrier family 25 member 5	0.961	11.658
200658_s_at	PHB	prohibitin	0.627	5.722
200659_s_at	PHB	prohibitin	0.934	10.895
200660_at	S100A11	S100 calcium binding protein A11	-0.569	4.046
200661_at	CTSA	cathepsin A	0.673	4.753
200665_s_at	SPARC	secreted protein acidic and cysteine rich	-1.059	12.311
200677_at	PTTG1IP	pituitary tumor-transforming 1 interacting protein	-0.573	8.394
200696_s_at	GSN	gelsolin	-0.74	4.464
200697_at	HK1	hexokinase 1	-1.132	10.571
200700_s_at	KDELR2	KDEL endoplasmic reticulum protein retention receptor 2	-0.589	5.248
200708_at	GOT2	glutamic-oxaloacetic transaminase 2	0.872	10.695
200709_at	LOC101929368///FKBP1A	uncharacterized LOC101929368///FK506 binding protein 1A	-0.601	3.397
200737_at	PGK1	phosphoglycerate kinase 1	-1.075	8.128
200738_s_at	PGK1	phosphoglycerate kinase 1	-0.586	10.787
200744_s_at	GNB1	G protein subunit beta 1	-0.512	6.033
200755_s_at	CALU	calumenin	-1.062	7.806
200756_x_at	CALU	calumenin	-0.946	7.071
200757_s_at	CALU	calumenin	-0.999	7.613
200762_at	DPYSL2	dihydropyrimidinase like 2	-0.935	9.854
200770_s_at	LAMC1	laminin subunit gamma 1	-0.577	4.232
200771_at	LAMC1	laminin subunit gamma 1	-1.088	9.419
200779_at	ATF4	activating transcription factor 4	-0.688	10.222
200782_at	ANXA5	annexin A5	-0.551	9.445
200784_s_at	LRP1	LDL receptor related protein 1	-0.569	3.414
200785_s_at	LRP1	LDL receptor related protein 1	-0.997	5.118
200787_s_at	PEA15	phosphoprotein enriched in astrocytes 15	-0.529	2.521
200788_s_at	PEA15	phosphoprotein enriched in astrocytes 15	-0.613	3.616
200793_s_at	ACO2	aconitase 2	0.711	5.105
200795_at	SPARCL1	SPARC like 1	-1.133	6.753
200796_s_at	MCL1	BCL2 family apoptosis regulator	-0.758	2.582
200798_x_at	MCL1	BCL2 family apoptosis regulator	-0.546	2.781
200805_at	LMAN2	lectin, mannose binding 2	-0.669	7.603
200808_s_at	ZYX	zyxin	-0.866	4.265
200821_at	LAMP2	lysosomal associated membrane protein 2	-0.712	10.062
200822_x_at	TPI1	triosephosphate isomerase 1	-0.607	12.491
200827_at	PLOD1	procollagen-lysine,2-oxoglutarate 5-dioxygenase 1	-0.84	4.952
200831_s_at	SCD	stearoyl-CoA desaturase	-1.393	9.815
200832_s_at	SCD	stearoyl-CoA desaturase	-2.73	11.116
200841_s_at	EPRS	glutamyl-prolyl-tRNA synthetase	-0.779	4.552
200842_s_at	EPRS	glutamyl-prolyl-tRNA synthetase	-0.545	4.307
200843_s_at	EPRS	glutamyl-prolyl-tRNA synthetase	-0.544	7.078
200848_at	AHCYL1	adenosylhomocysteinase like 1	0.527	6.251
200849_s_at	AHCYL1	adenosylhomocysteinase like 1	0.585	6.893
200850_s_at	AHCYL1	adenosylhomocysteinase like 1	0.526	7.256
200859_x_at	FLNA	filamin A	-0.802	3.864
200869_at	SNORA68///RPL18A	small nucleolar RNA, H/ACA box 68///ribosomal protein L18a	-0.513	5.178
200872_at	S100A10	S100 calcium binding protein A10	-1.067	14.901
200884_at	CKB	creatine kinase B	0.668	3.129
200886_s_at	PGAM1	phosphoglycerate mutase 1	-0.614	11.163
200897_s_at	PALLD	palladin, cytoskeletal associated protein	0.812	4.294
200898_s_at	MGEA5	meningioma expressed antigen 5 (hyaluronidase)	-0.538	4.994
200903_s_at	AHCY	adenosylhomocysteinase	0.672	4.34
200904_at	HLA-E	major histocompatibility complex, class I, E	-0.864	7.957
200905_x_at	HLA-E	major histocompatibility complex, class I, E	-0.684	7.125
200907_s_at	PALLD	palladin, cytoskeletal associated protein	0.856	3.774
200916_at	TAGLN2	transgelin 2	-1.054	5.959
200920_s_at	BTG1	BTG anti-proliferation factor 1	-0.765	6.125
200921_s_at	BTG1	BTG anti-proliferation factor 1	-0.726	11.271
200924_s_at	SLC3A2	solute carrier family 3 member 2	0.927	7.86
200946_x_at	GLUD1	glutamate dehydrogenase 1	0.524	2.928
200947_s_at	GLUD1	glutamate dehydrogenase 1	0.585	6.162
200950_at	ARPC1A	actin related protein 2/3 complex subunit 1A	-0.505	9.369
200951_s_at	CCND2	cyclin D2	-0.746	5.394
200953_s_at	CCND2	cyclin D2	-1.102	4.834
200956_s_at	SSRP1	structure specific recognition protein 1	-0.74	10.468
200961_at	SEPHS2	selenophosphate synthetase 2	0.691	7.319
200965_s_at	ABLIM1	actin binding LIM protein 1	0.633	4.682
200966_x_at	ALDOA	aldolase, fructose-bisphosphate A	-0.881	20.783
200978_at	MDH1	malate dehydrogenase 1	0.778	8.485
200979_at	PDHA1	pyruvate dehydrogenase (lipoamide) alpha 1	1.068	13.149
200980_s_at	PDHA1	pyruvate dehydrogenase (lipoamide) alpha 1	0.731	10.228
200986_at	SERPING1	serpin family G member 1	-0.691	2.198
200998_s_at	CKAP4	cytoskeleton associated protein 4	-0.569	3.011
200999_s_at	CKAP4	cytoskeleton associated protein 4	-0.551	2.855
201001_s_at	TMEM189-UBE2V1///TMEM189///UBE2V2///UBE2V1	TMEM189-UBE2V1 readthrough///transmembrane protein 189///ubiquitin conjugating enzyme E2 V2///ubiquitin conjugating enzyme E2 V1	-0.536	3.671
201012_at	ANXA1	annexin A1	-1.397	10.016
201014_s_at	PAICS	phosphoribosylaminoimidazole carboxylase; phosphoribosylaminoimidazolesuccinocarboxamide synthase	-0.774	6.69
201015_s_at	JUP	junction plakoglobin	0.676	5.122
201020_at	YWHAH	tyrosine 3-monooxygenase/tryptophan 5-monooxygenase activation protein eta	-1.082	13.307
201028_s_at	CD99	CD99 molecule	-1.04	11.756
201029_s_at	CD99	CD99 molecule	-0.92	13.484
201030_x_at	LDHB	lactate dehydrogenase B	0.766	10.542
201032_at	BLCAP	bladder cancer associated protein	0.578	9.087
201034_at	ADD3	adducin 3	0.507	4.333
201035_s_at	HADH	hydroxyacyl-CoA dehydrogenase	1.321	10.36
201036_s_at	HADH	hydroxyacyl-CoA dehydrogenase	1.817	14.465
201037_at	PFKP	phosphofructokinase, platelet	-2.292	21.091
201039_s_at	RAD23A	RAD23 homolog A, nucleotide excision repair protein	-0.655	7.636
201040_at	GNAI2	G protein subunit alpha i2	-0.662	5.357
201041_s_at	DUSP1	dual specificity phosphatase 1	-0.84	7.226
201042_at	TGM2	transglutaminase 2	-1.426	6.389
201044_x_at	DUSP1	dual specificity phosphatase 1	-1.21	5.853
201052_s_at	PSMF1	proteasome inhibitor subunit 1	-0.585	5.627
201060_x_at	STOM	stomatin	-0.501	4.429
201063_at	RCN1	reticulocalbin 1	-0.973	7.518
201064_s_at	LOC100996696///PABPC4	polyadenylate-binding protein 4 pseudogene///poly(A) binding protein cytoplasmic 4	-0.613	5.34
201072_s_at	SMARCC1	SWI/SNF related, matrix associated, actin dependent regulator of chromatin subfamily c member 1	0.784	4.605
201074_at	SMARCC1	SWI/SNF related, matrix associated, actin dependent regulator of chromatin subfamily c member 1	0.588	6.565
201089_at	ATP6V1B2	ATPase H+ transporting V1 subunit B2	0.517	2.908
201090_x_at	TUBA1B	tubulin alpha 1b	-0.927	12.122
201103_x_at	NBPF20///NBPF10///NBPF8///NBPF9///NBPF15///NBPF11///NBPF12///NBPF14	neuroblastoma breakpoint family member 20///neuroblastoma breakpoint family member 10///neuroblastoma breakpoint family member 8///neuroblastoma breakpoint family member 9///neuroblastoma breakpoint family member 15///neuroblastoma breakpoint family member 11///neuroblastoma breakpoint family member 12///neuroblastoma breakpoint family member 14	-0.585	9.956
201104_x_at	NBPF25P///NBPF26///NBPF19///NBPF20///NBPF10///NBPF8///NBPF9///NBPF15///NBPF11///NBPF14	neuroblastoma breakpoint family member 25, pseudogene///neuroblastoma breakpoint family member 26///neuroblastoma breakpoint family member 19///neuroblastoma breakpoint family member 20///neuroblastoma breakpoint family member 10///neuroblastoma breakpoint family member 8///neuroblastoma breakpoint family member 9///neuroblastoma breakpoint family member 15///neuroblastoma breakpoint family membe…	-0.553	6.812
201105_at	LGALS1	galectin 1	-1.657	15.208
201113_at	TUFM	Tu translation elongation factor, mitochondrial	0.544	8.717
201116_s_at	CPE	carboxypeptidase E	-2.266	8.791
201117_s_at	CPE	carboxypeptidase E	-2	8.468
201118_at	PGD	phosphogluconate dehydrogenase	0.505	4.101
201126_s_at	MGAT1	mannosyl (alpha-1,3-)-glycoprotein beta-1,2-N-acetylglucosaminyltransferase	-0.777	10.507
201127_s_at	ACLY	ATP citrate lyase	-0.859	9.024
201128_s_at	ACLY	ATP citrate lyase	-0.856	8.584
201131_s_at	CDH1	cadherin 1	0.875	1.963
201135_at	ECHS1	enoyl-CoA hydratase, short chain 1	1.434	14.441
201136_at	PLP2	proteolipid protein 2	-1.178	5.019
201137_s_at	HLA-DPB1	major histocompatibility complex, class II, DP beta 1	-1.374	11.94
201141_at	GPNMB	glycoprotein nmb	-1.086	3.654
201151_s_at	MBNL1	muscleblind like splicing regulator 1	-0.876	6.973
201152_s_at	MBNL1	muscleblind like splicing regulator 1	-0.563	7.002
201160_s_at	YBX3	Y-box binding protein 3	-0.84	10.72
201161_s_at	YBX3	Y-box binding protein 3	-1.311	13.301
201169_s_at	BHLHE40	basic helix-loop-helix family member e40	-0.517	1.999
201170_s_at	BHLHE40	basic helix-loop-helix family member e40	-0.577	2.869
201181_at	GNAI3	G protein subunit alpha i3	-0.57	5.154
201188_s_at	ITPR3	inositol 1,4,5-trisphosphate receptor type 3	-0.985	7.621
201189_s_at	ITPR3	inositol 1,4,5-trisphosphate receptor type 3	-1.15	6.468
201193_at	IDH1	isocitrate dehydrogenase (NADP(+)) 1, cytosolic	0.779	5.102
201195_s_at	SLC7A5	solute carrier family 7 member 5	-1.224	2.985
201212_at	LGMN	legumain	0.946	6.247
201215_at	PLS3	plastin 3	0.56	5.871
201231_s_at	ENO1	enolase 1	-0.714	10.341
201235_s_at	BTG2	BTG anti-proliferation factor 2	0.824	3.759
201236_s_at	BTG2	BTG anti-proliferation factor 2	0.709	2.837
201242_s_at	ATP1B1	ATPase Na+/K+ transporting subunit beta 1	0.515	5.007
201249_at	SLC2A1	solute carrier family 2 member 1	-1.019	4.49
201250_s_at	SLC2A1	solute carrier family 2 member 1	-2.536	17.052
201251_at	PKM	pyruvate kinase, muscle	-1.492	7.678
201261_x_at	BGN	biglycan	-0.695	3.105
201263_at	TARS	threonyl-tRNA synthetase	-0.515	4.504
201272_at	AKR1B1	aldo-keto reductase family 1 member B	-0.862	4.374
201284_s_at	APEH	acylaminoacyl-peptide hydrolase	1.308	16.983
201287_s_at	SDC1	syndecan 1	0.632	2.599
201288_at	ARHGDIB	Rho GDP dissociation inhibitor beta	-1.154	11.665
201289_at	CYR61	cysteine rich angiogenic inducer 61	0.636	2.526
201291_s_at	TOP2A	topoisomerase (DNA) II alpha	-2.579	10.251
201292_at	TOP2A	topoisomerase (DNA) II alpha	-2.698	11.448
201295_s_at	WSB1	WD repeat and SOCS box containing 1	-0.644	3.046
201301_s_at	ANXA4	annexin A4	-1.132	13.278
201302_at	ANXA4	annexin A4	-0.89	11.605
201313_at	ENO2	enolase 2	-3.808	26.004
201322_at	ATP5B	ATP synthase, H+ transporting, mitochondrial F1 complex, beta polypeptide	0.593	9.552
201324_at	EMP1	epithelial membrane protein 1	-0.774	2.879
201325_s_at	EMP1	epithelial membrane protein 1	-0.694	2.202
201343_at	UBE2D2	ubiquitin conjugating enzyme E2 D2	-0.515	5.791
201344_at	UBE2D2	ubiquitin conjugating enzyme E2 D2	-0.645	5.043
201345_s_at	UBE2D2	ubiquitin conjugating enzyme E2 D2	-0.704	6.312
201347_x_at	GRHPR	glyoxylate and hydroxypyruvate reductase	0.989	7.356
201348_at	GPX3	glutathione peroxidase 3	1.088	5.85
201387_s_at	UCHL1	ubiquitin C-terminal hydrolase L1	2.378	5.984
201389_at	ITGA5	integrin subunit alpha 5	-1.597	10.607
201397_at	PHGDH	phosphoglycerate dehydrogenase	1.342	8.043
201410_at	PLEKHB2	pleckstrin homology domain containing B2	0.602	8.71
201411_s_at	PLEKHB2	pleckstrin homology domain containing B2	0.746	3.521
201415_at	GSS	glutathione synthetase	0.554	6.499
201422_at	IFI30///PIK3R2	IFI30, lysosomal thiol reductase///phosphoinositide-3-kinase regulatory subunit 2	-0.704	4.216
201425_at	ALDH2	aldehyde dehydrogenase 2 family (mitochondrial)	0.938	6.405
201426_s_at	VIM	vimentin	-1.281	19.439
201430_s_at	DPYSL3	dihydropyrimidinase like 3	-0.971	4.88
201431_s_at	DPYSL3	dihydropyrimidinase like 3	-0.801	3.752
201432_at	CAT	catalase	0.812	5.854
201438_at	COL6A3	collagen type VI alpha 3 chain	-1.106	2.15
201446_s_at	TIA1	TIA1 cytotoxic granule-associated RNA binding protein	-0.504	4.64
201462_at	SCRN1	secernin 1	0.5	1.77
201464_x_at	JUN	Jun proto-oncogene, AP-1 transcription factor subunit	-0.534	3.758
201465_s_at	JUN	Jun proto-oncogene, AP-1 transcription factor subunit	-0.707	3.444
201466_s_at	JUN	Jun proto-oncogene, AP-1 transcription factor subunit	-1	6.118
201468_s_at	NQO1	NAD(P)H quinone dehydrogenase 1	0.741	2.373
201469_s_at	SHC1	SHC adaptor protein 1	-1.052	6.692
201476_s_at	RRM1	ribonucleotide reductase catalytic subunit M1	-0.826	7.39
201477_s_at	RRM1	ribonucleotide reductase catalytic subunit M1	-0.859	11.237
201482_at	QSOX1	quiescin sulfhydryl oxidase 1	-0.972	4.89
201487_at	CTSC	cathepsin C	0.603	5.25
201489_at	PPIF	peptidylprolyl isomerase F	0.612	4.103
201490_s_at	PPIF	peptidylprolyl isomerase F	0.535	2.013
201505_at	LAMB1	laminin subunit beta 1	0.773	5.032
201506_at	TGFBI	transforming growth factor beta induced	-2.823	10.09
201512_s_at	TOMM70	translocase of outer mitochondrial membrane 70	-0.508	4.008
201516_at	SRM	spermidine synthase	-0.648	4.652
201522_x_at	SNURF///SNRPN	SNRPN upstream reading frame///small nuclear ribonucleoprotein polypeptide N	1.029	10.553
201525_at	APOD	apolipoprotein D	1.695	5.482
201528_at	RPA1	replication protein A1	-0.608	11.461
201529_s_at	RPA1	replication protein A1	-0.799	9.241
201530_x_at	LOC101928634///SENP3-EIF4A1///SNORD10///SNORA48///SNORA67///EIF4A1	uncharacterized LOC101928634///SENP3-EIF4A1 readthrough (NMD candidate)///small nucleolar RNA, C/D box 10///small nucleolar RNA, H/ACA box 48///small nucleolar RNA, H/ACA box 67///eukaryotic translation initiation factor 4A1	-0.623	8.909
201535_at	UBL3	ubiquitin like 3	0.588	4.241
201539_s_at	FHL1	four and a half LIM domains 1	-1.372	4.24
201540_at	FHL1	four and a half LIM domains 1	-0.813	2.972
201548_s_at	KDM5B	lysine demethylase 5B	-0.534	4.428
201549_x_at	KDM5B	lysine demethylase 5B	-0.534	3.613
201551_s_at	LAMP1	lysosomal associated membrane protein 1	0.789	4.483
201552_at	LAMP1	lysosomal associated membrane protein 1	0.613	10.2
201553_s_at	LAMP1	lysosomal associated membrane protein 1	0.631	12.519
201562_s_at	SORD	sorbitol dehydrogenase	1.892	11.279
201563_at	SORD	sorbitol dehydrogenase	2.336	13.804
201564_s_at	FSCN1	fascin actin-bundling protein 1	-1.286	5.519
201565_s_at	ID2	inhibitor of DNA binding 2, HLH protein	-0.558	5.46
201566_x_at	ID2	inhibitor of DNA binding 2, HLH protein	-0.53	3.864
201567_s_at	GOLGA4	golgin A4	0.629	8.417
201576_s_at	TMPPE///GLB1	transmembrane protein with metallophosphoesterase domain///galactosidase beta 1	0.609	5.018
201577_at	NME1	NME/NM23 nucleoside diphosphate kinase 1	-0.576	4.431
201578_at	PODXL	podocalyxin like	1.456	7.974
201584_s_at	DDX39A	DEAD-box helicase 39A	-0.652	6.397
201590_x_at	ANXA2	annexin A2	-0.738	6.893
201591_s_at	NISCH	nischarin	0.539	5.04
201596_x_at	KRT18	keratin 18	-0.533	2.451
201599_at	OAT	ornithine aminotransferase	0.996	10.098
201601_x_at	IFITM2///IFITM1	interferon induced transmembrane protein 2///interferon induced transmembrane protein 1	-0.537	2.827
201608_s_at	PWP1	PWP1 homolog, endonuclein	-0.557	8.325
201611_s_at	ICMT	isoprenylcysteine carboxyl methyltransferase	0.657	8.938
201612_at	ALDH9A1	aldehyde dehydrogenase 9 family member A1	0.751	8.993
201616_s_at	CALD1	caldesmon 1	-0.707	6.022
201617_x_at	CALD1	caldesmon 1	-0.748	5.763
201619_at	PRDX3	peroxiredoxin 3	0.643	6.806
201623_s_at	DARS	aspartyl-tRNA synthetase	-0.886	16.656
201624_at	DARS	aspartyl-tRNA synthetase	-1.124	15.183
201631_s_at	IER3	immediate early response 3	0.654	1.907
201641_at	BST2	bone marrow stromal cell antigen 2	-0.88	4.813
201642_at	IFNGR2	interferon gamma receptor 2 (interferon gamma transducer 1)	-0.883	12.726
201649_at	UBE2L6	ubiquitin conjugating enzyme E2 L6	-1.174	12.464
201655_s_at	HSPG2	heparan sulfate proteoglycan 2	-0.953	4.472
201662_s_at	ACSL3	acyl-CoA synthetase long-chain family member 3	0.57	7.817
201663_s_at	SMC4	structural maintenance of chromosomes 4	-1.328	14.397
201664_at	SMC4	structural maintenance of chromosomes 4	-1.112	12.718
201666_at	TIMP1	TIMP metallopeptidase inhibitor 1	-1.407	9.45
201667_at	GJA1	gap junction protein alpha 1	-1.299	8.821
201668_x_at	MARCKS	myristoylated alanine rich protein kinase C substrate	-1.556	11.977
201669_s_at	MARCKS	myristoylated alanine rich protein kinase C substrate	-1.31	12.178
201670_s_at	MARCKS	myristoylated alanine rich protein kinase C substrate	-1.491	11.282
201673_s_at	GYS1	glycogen synthase 1	-0.951	4.796
201681_s_at	DLG5	discs large MAGUK scaffold protein 5	-0.661	3.829
201695_s_at	PNP	purine nucleoside phosphorylase	1.545	14.867
201697_s_at	DNMT1	DNA (cytosine-5-)-methyltransferase 1	-0.817	10.031
201700_at	CCND3	cyclin D3	-0.725	5.347
201709_s_at	NIPSNAP1	nipsnap homolog 1 (C. elegans)	0.576	4.406
201717_at	MRPL49	mitochondrial ribosomal protein L49	0.539	10.023
201718_s_at	EPB41L2	erythrocyte membrane protein band 4.1 like 2	-0.803	5.28
201719_s_at	EPB41L2	erythrocyte membrane protein band 4.1 like 2	-0.632	5.084
201720_s_at	LAPTM5	lysosomal protein transmembrane 5	-2.441	15.628
201721_s_at	LAPTM5	lysosomal protein transmembrane 5	-2.065	13.953
201722_s_at	GALNT1	polypeptide N-acetylgalactosaminyltransferase 1	-0.564	4.343
201723_s_at	GALNT1	polypeptide N-acetylgalactosaminyltransferase 1	-0.618	5.843
201724_s_at	GALNT1	polypeptide N-acetylgalactosaminyltransferase 1	-0.612	3.58
201731_s_at	TPR	translocated promoter region, nuclear basket protein	-0.572	6.97
201736_s_at	MARCH6	membrane associated ring-CH-type finger 6	-0.597	5.265
201738_at	EIF1B	eukaryotic translation initiation factor 1B	0.655	8.632
201740_at	NDUFS3	NADH:ubiquinone oxidoreductase core subunit S3	0.572	6.53
201743_at	CD14	CD14 molecule	-1.471	9.637
201744_s_at	LUM	lumican	3.541	6.872
201746_at	TP53	tumor protein p53	-0.791	3.65
201751_at	JOSD1	Josephin domain containing 1	-0.613	7.593
201752_s_at	ADD3	adducin 3	0.558	3.869
201753_s_at	ADD3	adducin 3	0.679	5.041
201755_at	MCM5	minichromosome maintenance complex component 5	-1.051	12.939
201761_at	MTHFD2	methylenetetrahydrofolate dehydrogenase (NADP+ dependent) 2, methenyltetrahydrofolate cyclohydrolase	-1.164	5.483
201770_at	SNRPA	small nuclear ribonucleoprotein polypeptide A	-0.63	8.142
201798_s_at	MYOF	myoferlin	-1.473	11.484
201816_s_at	GBAS	glioblastoma amplified sequence	0.624	4.867
201818_at	LPCAT1	lysophosphatidylcholine acyltransferase 1	-2.328	16.403
201819_at	SCARB1	scavenger receptor class B member 1	-2.877	16.04
201823_s_at	RNF14	ring finger protein 14	-0.559	2.428
201834_at	PRKAB1	protein kinase AMP-activated non-catalytic subunit beta 1	0.51	2.92
201839_s_at	EPCAM	epithelial cell adhesion molecule	2.466	9.485
201842_s_at	EFEMP1	EGF containing fibulin like extracellular matrix protein 1	1.86	3.84
201843_s_at	EFEMP1	EGF containing fibulin like extracellular matrix protein 1	2.065	3.912
201847_at	LIPA	lipase A, lysosomal acid type	-1.218	12.779
201848_s_at	BNIP3	BCL2 interacting protein 3	-1.163	7.664
201849_at	BNIP3	BCL2 interacting protein 3	-0.937	9.731
201852_x_at	COL3A1	collagen type III alpha 1 chain	-0.821	2.063
201858_s_at	SRGN	serglycin	-1.318	10.237
201859_at	SRGN	serglycin	-0.626	6.613
201860_s_at	PLAT	plasminogen activator, tissue type	1.783	9.822
201865_x_at	NR3C1	nuclear receptor subfamily 3 group C member 1	-0.928	9.613
201866_s_at	NR3C1	nuclear receptor subfamily 3 group C member 1	-0.853	7.437
201874_at	MPZL1	myelin protein zero like 1	-0.876	7.08
201875_s_at	MPZL1	myelin protein zero like 1	-1.006	7.625
201876_at	PON2	paraoxonase 2	-0.548	3.479
201886_at	DCAF11	DDB1 and CUL4 associated factor 11	0.627	11.358
201887_at	IL13RA1	interleukin 13 receptor subunit alpha 1	-0.579	5.802
201888_s_at	IL13RA1	interleukin 13 receptor subunit alpha 1	-0.626	6.463
201890_at	RRM2	ribonucleotide reductase regulatory subunit M2	-2.411	8.319
201893_x_at	DCN	decorin	3.832	11.309
201896_s_at	PSRC1	proline and serine rich coiled-coil 1	-0.679	4.86
201897_s_at	CKS1B	CDC28 protein kinase regulatory subunit 1B	-0.931	10.319
201900_s_at	AKR1A1	aldo-keto reductase family 1 member A1	0.962	7.73
201903_at	UQCRC1	ubiquinol-cytochrome c reductase core protein I	1.053	17.125
201904_s_at	CTDSPL	CTD small phosphatase like	0.83	9.668
201906_s_at	CTDSPL	CTD small phosphatase like	1.004	12.036
201910_at	FARP1	FERM, ARH/RhoGEF and pleckstrin domain protein 1	0.616	5.595
201923_at	PRDX4	peroxiredoxin 4	-1.328	16.171
201929_s_at	PKP4	plakophilin 4	0.576	5.298
201930_at	MCM6	minichromosome maintenance complex component 6	-0.721	5.082
201931_at	ETFA	electron transfer flavoprotein alpha subunit	0.708	4.762
201932_at	LRRC41	leucine rich repeat containing 41	-0.886	5.599
201938_at	CDK2AP1	cyclin dependent kinase 2 associated protein 1	-0.554	5.72
201939_at	PLK2	polo like kinase 2	-1.913	9.993
201948_at	GNL2	G protein nucleolar 2	-0.727	6.345
201954_at	ARPC1B	actin related protein 2/3 complex subunit 1B	-1.041	7.78
201955_at	CCNC	cyclin C	0.549	4.797
201963_at	ACSL1	acyl-CoA synthetase long-chain family member 1	0.622	2.498
201966_at	NDUFS2	NADH:ubiquinone oxidoreductase core subunit S2	0.524	5.733
201968_s_at	PGM1	phosphoglucomutase 1	-0.514	3.951
201971_s_at	ATP6V1A	ATPase H+ transporting V1 subunit A	1.29	6.584
201972_at	ATP6V1A	ATPase H+ transporting V1 subunit A	0.989	11.041
201980_s_at	RSU1	Ras suppressor protein 1	-0.612	5.736
201981_at	PAPPA	pappalysin 1	2.456	13.997
201982_s_at	PAPPA	pappalysin 1	0.754	9.527
201983_s_at	EGFR	epidermal growth factor receptor	-2.026	11.28
201984_s_at	EGFR	epidermal growth factor receptor	-1.783	9.472
201998_at	ST6GAL1	ST6 beta-galactoside alpha-2,6-sialyltransferase 1	0.783	3.384
202000_at	NDUFA6	NADH:ubiquinone oxidoreductase subunit A6	0.839	11.071
202003_s_at	ACAA2	acetyl-CoA acyltransferase 2	0.571	1.781
202004_x_at	SDHC	succinate dehydrogenase complex subunit C	0.71	6.859
202005_at	ST14	suppression of tumorigenicity 14	0.818	4.874
202006_at	PTPN12	protein tyrosine phosphatase, non-receptor type 12	-0.926	12.949
202007_at	NID1	nidogen 1	-1.287	8.867
202008_s_at	NID1	nidogen 1	-0.854	5.63
202014_at	PPP1R15A	protein phosphatase 1 regulatory subunit 15A	-0.693	2.766
202016_at	MEST	mesoderm specific transcript	2.374	7.657
202017_at	EPHX1	epoxide hydrolase 1	0.566	1.782
202018_s_at	LTF	lactotransferrin	2.223	3.44
202022_at	ALDOC	aldolase, fructose-bisphosphate C	-2.373	13.821
202023_at	EFNA1	ephrin A1	-0.82	5.051
202025_x_at	ACAA1	acetyl-CoA acyltransferase 1	1.4	12.552
202026_at	SDHD	succinate dehydrogenase complex subunit D	0.827	5.598
202027_at	TMEM184B	transmembrane protein 184B	-0.576	6.127
202030_at	BCKDK	branched chain ketoacid dehydrogenase kinase	-0.769	10.602
202035_s_at	SFRP1	secreted frizzled related protein 1	4.683	26.318
202036_s_at	SFRP1	secreted frizzled related protein 1	4.597	32.644
202037_s_at	SFRP1	secreted frizzled related protein 1	5.712	34.681
202053_s_at	ALDH3A2	aldehyde dehydrogenase 3 family member A2	0.699	2.533
202054_s_at	ALDH3A2	aldehyde dehydrogenase 3 family member A2	0.781	2.619
202067_s_at	LDLR	low density lipoprotein receptor	0.506	2.767
202068_s_at	LDLR	low density lipoprotein receptor	1.028	3.413
202071_at	SDC4	syndecan 4	0.512	4.118
202086_at	MX1	MX dynamin like GTPase 1	-0.668	2.998
202094_at	BIRC5	baculoviral IAP repeat containing 5	-0.782	3.967
202095_s_at	BIRC5	baculoviral IAP repeat containing 5	-1.629	6.914
202096_s_at	TSPO	translocator protein	-0.772	8.139
202107_s_at	MCM2	minichromosome maintenance complex component 2	-0.871	7.1
202108_at	PEPD	peptidase D	1.99	13.474
202110_at	COX7B	cytochrome c oxidase subunit 7B	0.645	9.973
202112_at	VWF	von Willebrand factor	-3.182	15.135
202117_at	ARHGAP1	Rho GTPase activating protein 1	-0.506	7.817
202122_s_at	PLIN3	perilipin 3	-0.799	5.274
202128_at	AREL1	apoptosis resistant E3 ubiquitin protein ligase 1	0.778	5.379
202139_at	AKR7A2	aldo-keto reductase family 7 member A2	0.692	2.835
202145_at	LY6E	lymphocyte antigen 6 complex, locus E	-1.031	3.823
202146_at	IFRD1	interferon related developmental regulator 1	-0.518	3.231
202147_s_at	IFRD1	interferon related developmental regulator 1	-0.605	5.531
202153_s_at	NUP62	nucleoporin 62	-0.641	10.568
202156_s_at	CELF2	CUGBP, Elav-like family member 2	-1.013	5.118
202157_s_at	CELF2	CUGBP, Elav-like family member 2	-1.153	6.663
202158_s_at	CELF2	CUGBP, Elav-like family member 2	-1.039	4.902
202161_at	PKN1	protein kinase N1	-0.937	8.414
202162_s_at	CNOT8	CCR4-NOT transcription complex subunit 8	-0.591	6.039
202163_s_at	CNOT8	CCR4-NOT transcription complex subunit 8	-0.586	4.977
202164_s_at	CNOT8	CCR4-NOT transcription complex subunit 8	-0.564	4.758
202178_at	PRKCZ	protein kinase C zeta	0.969	6.262
202185_at	PLOD3	procollagen-lysine,2-oxoglutarate 5-dioxygenase 3	-0.988	10.35
202191_s_at	GAS7	growth arrest specific 7	-0.613	6.805
202192_s_at	GAS7	growth arrest specific 7	-0.551	3.913
202202_s_at	LAMA4	laminin subunit alpha 4	-2.786	15.255
202203_s_at	AMFR	autocrine motility factor receptor	0.919	6.566
202204_s_at	AMFR	autocrine motility factor receptor	0.875	11.25
202206_at	ARL4C	ADP ribosylation factor like GTPase 4C	-1.538	4.651
202207_at	ARL4C	ADP ribosylation factor like GTPase 4C	-1.626	5.208
202208_s_at	ARL4C	ADP ribosylation factor like GTPase 4C	-1.141	4.762
202209_at	LSM3	LSM3 homolog, U6 small nuclear RNA and mRNA degradation associated	0.755	10.02
202213_s_at	CUL4B	cullin 4B	-0.558	5.702
202217_at	C21orf33	chromosome 21 open reading frame 33	1.165	14.677
202223_at	STT3A	STT3A, catalytic subunit of the oligosaccharyltransferase complex	-0.534	6.751
202233_s_at	UQCRHL///UQCRH	ubiquinol-cytochrome c reductase hinge protein like///ubiquinol-cytochrome c reductase hinge protein	1.029	4.535
202234_s_at	SLC16A1	solute carrier family 16 member 1	-1.594	8.315
202235_at	SLC16A1	solute carrier family 16 member 1	-1.256	8.112
202236_s_at	SLC16A1	solute carrier family 16 member 1	-1.59	9.013
202237_at	LOC101928916///NNMT	uncharacterized LOC101928916///nicotinamide N-methyltransferase	-3.276	16.2
202238_s_at	LOC101928916///NNMT	uncharacterized LOC101928916///nicotinamide N-methyltransferase	-3.689	16.967
202240_at	PLK1	polo like kinase 1	-0.529	3.201
202241_at	TRIB1	tribbles pseudokinase 1	0.669	3.022
202242_at	TSPAN7	tetraspanin 7	1.37	4.261
202251_at	PRPF3	pre-mRNA processing factor 3	-0.681	8.008
202269_x_at	GBP1	guanylate binding protein 1	-1.368	6.136
202270_at	GBP1	guanylate binding protein 1	-1.342	6.031
202273_at	PDGFRB	platelet derived growth factor receptor beta	-0.517	2.8
202274_at	ACTG2	actin, gamma 2, smooth muscle, enteric	-1.378	4.87
202279_at	C14orf2	chromosome 14 open reading frame 2	1.085	14.341
202282_at	HSD17B10	hydroxysteroid 17-beta dehydrogenase 10	0.681	9.826
202283_at	SERPINF1	serpin family F member 1	-0.748	1.973
202284_s_at	CDKN1A	cyclin dependent kinase inhibitor 1A	-1.018	5.621
202286_s_at	TACSTD2	tumor-associated calcium signal transducer 2	4.136	14.332
202288_at	MTOR	mechanistic target of rapamycin	0.519	9.27
202289_s_at	TACC2	transforming acidic coiled-coil containing protein 2	0.666	3.761
202291_s_at	MGP	matrix Gla protein	0.522	2.423
202295_s_at	CTSH	cathepsin H	1.436	12.378
202299_s_at	LAMTOR5	late endosomal/lysosomal adaptor, MAPK and MTOR activator 5	0.783	9.401
202300_at	LAMTOR5	late endosomal/lysosomal adaptor, MAPK and MTOR activator 5	0.658	6.981
202307_s_at	TAP1	transporter 1, ATP binding cassette subfamily B member	-1.543	10.763
202308_at	SREBF1	sterol regulatory element binding transcription factor 1	-0.656	3.76
202309_at	MTHFD1	methylenetetrahydrofolate dehydrogenase, cyclohydrolase and formyltetrahydrofolate synthetase 1	0.557	3.954
202310_s_at	COL1A1	collagen type I alpha 1 chain	-1.55	3.166
202311_s_at	COL1A1	collagen type I alpha 1 chain	-1.497	3.291
202314_at	LRRD1///CYP51A1	leucine rich repeats and death domain containing 1///cytochrome P450 family 51 subfamily A member 1	0.777	4.508
202315_s_at	BCR	BCR, RhoGEF and GTPase activating protein	0.944	10.951
202323_s_at	ACBD3	acyl-CoA binding domain containing 3	-0.511	2.646
202324_s_at	ACBD3	acyl-CoA binding domain containing 3	-0.689	9.793
202325_s_at	ATP5J	ATP synthase, H+ transporting, mitochondrial Fo complex subunit F6	0.599	10.207
202329_at	CSK	c-src tyrosine kinase	-0.528	4.922
202332_at	LOC400927-CSNK1E///CSNK1E	LOC400927-CSNK1E readthrough///casein kinase 1 epsilon	-0.963	8.905
202338_at	TK1	thymidine kinase 1	-0.981	5.601
202340_x_at	NR4A1	nuclear receptor subfamily 4 group A member 1	0.753	3.583
202341_s_at	TRIM2	tripartite motif containing 2	1.417	9.741
202342_s_at	TRIM2	tripartite motif containing 2	1.456	7.837
202345_s_at	FABP5	fatty acid binding protein 5	-2.869	20.014
202352_s_at	PSMD12	proteasome 26S subunit, non-ATPase 12	-0.502	5.794
202364_at	MXI1	MAX interactor 1, dimerization protein	-0.895	9.903
202369_s_at	TRAM2	translocation associated membrane protein 2	-0.506	1.876
202370_s_at	CBFB	core-binding factor beta subunit	-0.866	8.229
202375_at	SEC24D	SEC24 homolog D, COPII coat complex component	-1.268	8.783
202382_s_at	GNPDA1	glucosamine-6-phosphate deaminase 1	0.654	4.312
202387_at	BAG1	BCL2 associated athanogene 1	0.877	9.39
202391_at	BASP1	brain abundant membrane attached signal protein 1	-1.234	3.815
202396_at	TCERG1	transcription elongation regulator 1	-0.853	10.054
202403_s_at	COL1A2	collagen type I alpha 2 chain	-1.068	3.455
202404_s_at	COL1A2	collagen type I alpha 2 chain	-1.958	6.059
202407_s_at	PRPF31	pre-mRNA processing factor 31	-0.519	5.387
202409_at	INS-IGF2///IGF2	INS-IGF2 readthrough///insulin like growth factor 2	1.631	6.92
202411_at	IFI27	interferon alpha inducible protein 27	-1.086	7.314
202414_at	ERCC5	ERCC excision repair 5, endonuclease	-0.539	4.211
202422_s_at	ACSL4	acyl-CoA synthetase long-chain family member 4	1.383	9.422
202428_x_at	DBI	diazepam binding inhibitor, acyl-CoA binding protein	0.525	8.542
202431_s_at	MYC	v-myc avian myelocytomatosis viral oncogene homolog	-1.564	10.419
202438_x_at	IDS	iduronate 2-sulfatase	-0.719	4.87
202439_s_at	IDS	iduronate 2-sulfatase	-0.631	6.516
202442_at	AP3S1	adaptor related protein complex 3 sigma 1 subunit	-0.803	12.861
202443_x_at	NOTCH2	notch 2	-0.585	4.658
202447_at	DECR1	2,4-dienoyl-CoA reductase 1, mitochondrial	0.795	7.363
202458_at	PRSS23	protease, serine 23	-0.762	5.615
202464_s_at	PFKFB3	6-phosphofructo-2-kinase/fructose-2,6-biphosphatase 3	-1.114	7.215
202465_at	PCOLCE	procollagen C-endopeptidase enhancer	-0.671	2.464
202466_at	PAPD7	poly(A) RNA polymerase D7, non-canonical	-0.981	10.077
202468_s_at	CTNNAL1	catenin alpha like 1	1.199	10.214
202472_at	MPI	mannose phosphate isomerase	-0.663	4.025
202497_x_at	SLC2A3	solute carrier family 2 member 3	-1.884	10.091
202498_s_at	SLC2A3	solute carrier family 2 member 3	-2.312	10.809
202499_s_at	SLC2A3	solute carrier family 2 member 3	-2.306	8.704
202501_at	MAPRE2	microtubule associated protein RP/EB family member 2	-1.066	9.522
202502_at	ACADM	acyl-CoA dehydrogenase, C-4 to C-12 straight chain	1.08	6.58
202503_s_at	KIAA0101	KIAA0101	-2.402	12.767
202507_s_at	SNAP25	synaptosome associated protein 25	-0.649	7.33
202508_s_at	SNAP25	synaptosome associated protein 25	-1.599	6.982
202524_s_at	SPOCK2	sparc/osteonectin, cwcv and kazal-like domains proteoglycan (testican) 2	0.926	4.898
202525_at	PRSS8	protease, serine 8	1.439	6.443
202531_at	IRF1	interferon regulatory factor 1	-0.975	5.052
202539_s_at	HMGCR	3-hydroxy-3-methylglutaryl-CoA reductase	0.705	6.971
202540_s_at	HMGCR	3-hydroxy-3-methylglutaryl-CoA reductase	0.544	4.021
202543_s_at	GMFB	glia maturation factor beta	0.501	4.784
202554_s_at	GSTM3	glutathione S-transferase mu 3	2.446	12.764
202557_at	HSPA13	heat shock protein family A (Hsp70) member 13	-0.671	5.271
202562_s_at	C14orf1	chromosome 14 open reading frame 1	0.638	6.71
202564_x_at	ARL2	ADP ribosylation factor like GTPase 2	0.823	11.894
202570_s_at	DLGAP4	DLG associated protein 4	-0.652	3.815
202572_s_at	DLGAP4	DLG associated protein 4	-0.615	3.073
202580_x_at	FOXM1	forkhead box M1	-1.191	5.415
202581_at	HSPA1B///HSPA1A	heat shock protein family A (Hsp70) member 1B///heat shock protein family A (Hsp70) member 1A	0.699	3.805
202586_at	POLR2L	RNA polymerase II subunit L	0.7	9.42
202587_s_at	AK1	adenylate kinase 1	0.879	6.796
202589_at	TYMS	thymidylate synthetase	-1.657	10.892
202590_s_at	PDK2	pyruvate dehydrogenase kinase 2	0.648	4.429
202594_at	LEPROTL1	leptin receptor overlapping transcript-like 1	-0.745	6.147
202595_s_at	LEPROTL1	leptin receptor overlapping transcript-like 1	-0.815	5.377
202597_at	IRF6	interferon regulatory factor 6	1.264	10.148
202604_x_at	ADAM10	ADAM metallopeptidase domain 10	-0.613	4.75
202614_at	SLC30A9	solute carrier family 30 member 9	0.886	9.739
202619_s_at	PLOD2	procollagen-lysine,2-oxoglutarate 5-dioxygenase 2	-2.498	15.792
202620_s_at	PLOD2	procollagen-lysine,2-oxoglutarate 5-dioxygenase 2	-1.974	15.547
202625_at	LYN	LYN proto-oncogene, Src family tyrosine kinase	-1.074	8.761
202626_s_at	LYN	LYN proto-oncogene, Src family tyrosine kinase	-1.167	10.029
202627_s_at	SERPINE1	serpin family E member 1	-1.873	4.669
202628_s_at	SERPINE1	serpin family E member 1	-2.078	4.713
202633_at	TOPBP1	topoisomerase (DNA) II binding protein 1	-0.659	7.195
202637_s_at	ICAM1	intercellular adhesion molecule 1	-1.207	8.045
202638_s_at	ICAM1	intercellular adhesion molecule 1	-1.417	7.039
202641_at	ARL3	ADP ribosylation factor like GTPase 3	0.582	4.278
202642_s_at	TRRAP	transformation/transcription domain associated protein	-0.549	5.397
202643_s_at	TNFAIP3	TNF alpha induced protein 3	-1.222	6.914
202644_s_at	TNFAIP3	TNF alpha induced protein 3	-1.161	8.569
202649_x_at	RPS19	ribosomal protein S19	-0.619	12.345
202651_at	LPGAT1	lysophosphatidylglycerol acyltransferase 1	-1.202	9.565
202656_s_at	SERTAD2	SERTA domain containing 2	-1.24	16.761
202657_s_at	SERTAD2	SERTA domain containing 2	-1.179	14.195
202659_at	PSMB10	proteasome subunit beta 10	-1.066	7.638
202660_at	ITPR2	inositol 1,4,5-trisphosphate receptor type 2	0.826	7.292
202661_at	ITPR2	inositol 1,4,5-trisphosphate receptor type 2	0.985	8.772
202662_s_at	ITPR2	inositol 1,4,5-trisphosphate receptor type 2	0.679	4.983
202663_at	WIPF1	WAS/WASL interacting protein family member 1	-1.228	9.83
202664_at	WIPF1	WAS/WASL interacting protein family member 1	-0.856	7.519
202665_s_at	WIPF1	WAS/WASL interacting protein family member 1	-0.958	5.995
202668_at	EFNB2	ephrin B2	-0.649	3.198
202669_s_at	EFNB2	ephrin B2	-0.685	2.782
202675_at	SDHB	succinate dehydrogenase complex iron sulfur subunit B	0.692	4.794
202679_at	NPC1	NPC intracellular cholesterol transporter 1	-1.18	6.947
202685_s_at	AXL	AXL receptor tyrosine kinase	-0.699	3.103
202686_s_at	AXL	AXL receptor tyrosine kinase	-1.864	12.265
202701_at	BMP1	bone morphogenetic protein 1	-0.562	4.454
202704_at	TOB1	transducer of ERBB2, 1	0.552	3.015
202705_at	CCNB2	cyclin B2	-1.571	7.257
202712_s_at	CKMT1A///CKMT1B	creatine kinase, mitochondrial 1A///creatine kinase, mitochondrial 1B	1.582	9.787
202718_at	IGFBP2	insulin like growth factor binding protein 2	1.975	5.276
202719_s_at	TES	testin LIM domain protein	-0.893	6.837
202720_at	TES	testin LIM domain protein	-0.872	7.811
202721_s_at	GFPT1	glutamine--fructose-6-phosphate transaminase 1	-0.545	4.558
202724_s_at	FOXO1	forkhead box O1	0.73	3.786
202726_at	LIG1	DNA ligase 1	-0.73	9.137
202727_s_at	IFNGR1	interferon gamma receptor 1	-0.696	7.133
202730_s_at	MIR4680///PDCD4	microRNA 4680///programmed cell death 4 (neoplastic transformation inhibitor)	-0.514	5.19
202731_at	MIR4680///PDCD4	microRNA 4680///programmed cell death 4 (neoplastic transformation inhibitor)	-0.549	3.346
202733_at	LOC101927705///P4HA2	uncharacterized LOC101927705///prolyl 4-hydroxylase subunit alpha 2	-0.949	5.079
202734_at	TRIP10	thyroid hormone receptor interactor 10	-0.553	3.522
202735_at	EBP	emopamil binding protein (sterol isomerase)	0.6	4.234
202738_s_at	PHKB	phosphorylase kinase regulatory subunit beta	0.58	9.26
202739_s_at	PHKB	phosphorylase kinase regulatory subunit beta	0.529	6.118
202740_at	ABHD14A-ACY1///ACY1	ABHD14A-ACY1 readthrough///aminoacylase 1	2.636	15.461
202743_at	PIK3R3	phosphoinositide-3-kinase regulatory subunit 3	-0.776	4.101
202744_at	SLC20A2	solute carrier family 20 member 2	0.538	5.486
202748_at	GBP2	guanylate binding protein 2	-1.828	10.167
202752_x_at	SLC7A8	solute carrier family 7 member 8	2.99	23.604
202753_at	PSMD6	proteasome 26S subunit, non-ATPase 6	0.539	7.958
202760_s_at	PALM2-AKAP2///AKAP2	PALM2-AKAP2 readthrough///A-kinase anchoring protein 2	-0.525	3.116
202761_s_at	SYNE2	spectrin repeat containing nuclear envelope protein 2	0.619	3.121
202763_at	CASP3	caspase 3	-0.642	5.855
202765_s_at	FBN1	fibrillin 1	-0.731	2.274
202766_s_at	FBN1	fibrillin 1	-0.658	1.862
202771_at	PIEZO1	piezo type mechanosensitive ion channel component 1	-0.657	2.739
202772_at	HMGCL	3-hydroxymethyl-3-methylglutaryl-CoA lyase	0.951	8.99
202779_s_at	UBE2S	ubiquitin conjugating enzyme E2 S	-0.759	3.634
202780_at	OXCT1	3-oxoacid CoA-transferase 1	1.566	10.66
202783_at	NNT	nicotinamide nucleotide transhydrogenase	0.996	4.722
202784_s_at	NNT	nicotinamide nucleotide transhydrogenase	0.703	2.559
202786_at	STK39	serine/threonine kinase 39	-1.313	6.042
202790_at	CLDN7	claudin 7	0.586	2.137
202792_s_at	PPP6R2	protein phosphatase 6 regulatory subunit 2	0.549	6.45
202794_at	INPP1	inositol polyphosphate-1-phosphatase	-0.54	5.173
202796_at	SYNPO	synaptopodin	-1.05	4.813
202797_at	SACM1L	SAC1 suppressor of actin mutations 1-like (yeast)	0.668	8.911
202800_at	SLC1A3	solute carrier family 1 member 3	-1.593	10.093
202803_s_at	ITGB2	integrin subunit beta 2	-2.169	16.255
202804_at	ABCC1	ATP binding cassette subfamily C member 1	-1.212	10.879
202805_s_at	ABCC1	ATP binding cassette subfamily C member 1	-1.137	8.881
202820_at	AHR	aryl hydrocarbon receptor	-1.079	8.135
202825_at	SLC25A4	solute carrier family 25 member 4	0.824	5.265
202826_at	SPINT1	serine peptidase inhibitor, Kunitz type 1	0.668	2.856
202827_s_at	MMP14	matrix metallopeptidase 14	-0.969	4.006
202831_at	GPX2	glutathione peroxidase 2	1.133	10.787
202833_s_at	SERPINA1	serpin family A member 1	-0.921	2.608
202844_s_at	RALBP1	ralA binding protein 1	0.576	3.777
202845_s_at	RALBP1	ralA binding protein 1	0.509	4.515
202847_at	PCK2	phosphoenolpyruvate carboxykinase 2, mitochondrial	1.98	10.097
202850_at	ABCD3	ATP binding cassette subfamily D member 3	0.812	8.191
202851_at	AAGAB	alpha- and gamma-adaptin binding protein	0.584	9.166
202852_s_at	AAGAB	alpha- and gamma-adaptin binding protein	0.651	8.67
202855_s_at	MIR6787///SLC16A3	microRNA 6787///solute carrier family 16 member 3	-3.401	27.052
202856_s_at	MIR6787///SLC16A3	microRNA 6787///solute carrier family 16 member 3	-3.77	23.521
202860_at	DENND4B	DENN domain containing 4B	-0.563	3.956
202869_at	OAS1	2'-5'-oligoadenylate synthetase 1	-0.865	3.833
202870_s_at	CDC20	cell division cycle 20	-1.214	3.59
202872_at	ATP6V1C1	ATPase H+ transporting V1 subunit C1	0.536	3.757
202875_s_at	PBX2	PBX homeobox 2	-0.591	4.254
202877_s_at	CD93	CD93 molecule	-1.042	8.16
202878_s_at	CD93	CD93 molecule	-1.169	8.163
202886_s_at	PPP2R1B	protein phosphatase 2 scaffold subunit Abeta	0.53	3.871
202887_s_at	DDIT4	DNA damage inducible transcript 4	-2.05	13.973
202888_s_at	ANPEP	alanyl aminopeptidase, membrane	1.911	6.679
202890_at	MAP7	microtubule associated protein 7	1.088	2.792
202893_at	UNC13B	unc-13 homolog B	0.628	5.268
202895_s_at	SIRPA	signal regulatory protein alpha	-0.848	6.071
202896_s_at	SIRPA	signal regulatory protein alpha	-0.907	10.012
202897_at	SIRPA	signal regulatory protein alpha	-1.408	15.917
202898_at	SDC3	syndecan 3	-1.044	5.972
202901_x_at	CTSS	cathepsin S	-1.838	9.845
202902_s_at	CTSS	cathepsin S	-1.995	11.021
202905_x_at	NBN	nibrin	-0.627	3.93
202906_s_at	NBN	nibrin	-0.777	5.49
202907_s_at	NBN	nibrin	-0.585	3.943
202909_at	EPM2AIP1	EPM2A interacting protein 1	0.7	6.428
202910_s_at	ADGRE5	adhesion G protein-coupled receptor E5	-1.104	8.599
202911_at	MSH6	mutS homolog 6	-0.649	6.152
202912_at	ADM	adrenomedullin	-1.761	13.472
202917_s_at	S100A8	S100 calcium binding protein A8	-1.129	2.748
202920_at	ANK2	ankyrin 2, neuronal	3.594	15.116
202921_s_at	ANK2	ankyrin 2, neuronal	2.799	10.101
202930_s_at	SUCLA2	succinate-CoA ligase ADP-forming beta subunit	0.889	6.926
202931_x_at	BIN1	bridging integrator 1	0.859	8.116
202934_at	HK2	hexokinase 2	-4.136	31.552
202942_at	ETFB	electron transfer flavoprotein beta subunit	0.681	4.856
202947_s_at	GYPC	glycophorin C (Gerbich blood group)	-0.744	6.51
202949_s_at	FHL2	four and a half LIM domains 2	-0.775	1.785
202953_at	C1QB	complement C1q B chain	-2.531	13.443
202954_at	UBE2C	ubiquitin conjugating enzyme E2 C	-1.568	6.183
202957_at	HCLS1	hematopoietic cell-specific Lyn substrate 1	-1.951	11.99
202959_at	MUT	methylmalonyl-CoA mutase	0.902	8.044
202960_s_at	MUT	methylmalonyl-CoA mutase	0.966	11.045
202962_at	KIF13B	kinesin family member 13B	0.826	9.589
202968_s_at	DYRK2	dual specificity tyrosine phosphorylation regulated kinase 2	-0.858	6.964
202969_at	DYRK2	dual specificity tyrosine phosphorylation regulated kinase 2	-0.631	3.742
202971_s_at	DYRK2	dual specificity tyrosine phosphorylation regulated kinase 2	-0.661	2.961
202972_s_at	FAM13A	family with sequence similarity 13 member A	-0.841	8.088
202973_x_at	FAM13A	family with sequence similarity 13 member A	-0.734	5.703
202975_s_at	RHOBTB3	Rho related BTB domain containing 3	1.048	3.431
202976_s_at	RHOBTB3	Rho related BTB domain containing 3	1.298	4.663
202978_s_at	CREBZF	CREB/ATF bZIP transcription factor	-0.687	6.559
202979_s_at	CREBZF	CREB/ATF bZIP transcription factor	-0.599	4.147
202982_s_at	ACOT1///ACOT2	acyl-CoA thioesterase 1///acyl-CoA thioesterase 2	1.31	9.227
202986_at	ARNT2	aryl hydrocarbon receptor nuclear translocator 2	1.252	6.547
202987_at	TRAF3IP2	TRAF3 interacting protein 2	-0.796	8.104
202988_s_at	RGS1	regulator of G-protein signaling 1	-2.687	11.25
202990_at	PYGL	phosphorylase, glycogen, liver	-2.125	17.468
202992_at	C7	complement component 7	4.29	18.741
202994_s_at	FBLN1	fibulin 1	1.172	4.494
202997_s_at	LOXL2	lysyl oxidase like 2	-0.563	3.717
202998_s_at	LOXL2	lysyl oxidase like 2	-3.163	14.476
203009_at	BCAM	basal cell adhesion molecule (Lutheran blood group)	0.727	9.61
203016_s_at	SSX2IP	SSX family member 2 interacting protein	0.792	4.905
203017_s_at	SSX2IP	SSX family member 2 interacting protein	0.78	4.987
203018_s_at	SSX2IP	SSX family member 2 interacting protein	0.819	6.135
203019_x_at	SSX2IP	SSX family member 2 interacting protein	0.667	4.863
203020_at	RABGAP1L	RAB GTPase activating protein 1 like	0.692	11.225
203022_at	RNASEH2A	ribonuclease H2 subunit A	-1.074	9.016
203023_at	NOP16	NOP16 nucleolar protein	-0.622	3.582
203033_x_at	FH	fumarate hydratase	0.56	6.573
203039_s_at	NDUFS1	NADH:ubiquinone oxidoreductase core subunit S1	0.782	7.521
203044_at	CHSY1	chondroitin sulfate synthase 1	-1.14	7.741
203047_at	STK10	serine/threonine kinase 10	-0.666	7.389
203054_s_at	TCTA	T-cell leukemia translocation altered	0.605	5.225
203063_at	PPM1F	protein phosphatase, Mg2+/Mn2+ dependent 1F	-0.537	4.923
203065_s_at	CAV1	caveolin 1	-2.735	21.761
203066_at	CHST15	carbohydrate (N-acetylgalactosamine 4-sulfate 6-O) sulfotransferase 15	-2.123	11.257
203071_at	MIR6872///SEMA3B	microRNA 6872///semaphorin 3B	1.074	7.84
203085_s_at	TGFB1	transforming growth factor beta 1	-1.942	9.523
203086_at	KIF2A	kinesin family member 2A	-1.124	4.08
203087_s_at	KIF2A	kinesin family member 2A	-1.324	6.003
203088_at	FBLN5	fibulin 5	2.284	11.62
203104_at	CSF1R	colony stimulating factor 1 receptor	-1.127	7.49
203115_at	FECH	ferrochelatase	1.156	11.593
203116_s_at	FECH	ferrochelatase	1.027	9.422
203131_at	PDGFRA	platelet derived growth factor receptor alpha	3.448	11.602
203132_at	RB1	RB transcriptional corepressor 1	-0.763	6.581
203140_at	BCL6	B-cell CLL/lymphoma 6	-1.311	8.893
203145_at	SPAG5	sperm associated antigen 5	1.245	7.63
203147_s_at	TRIM14	tripartite motif containing 14	-0.671	1.753
203148_s_at	TRIM14	tripartite motif containing 14	-0.677	3.673
203155_at	SETDB1	SET domain bifurcated 1	-0.586	6.763
203157_s_at	GLS	glutaminase	1.287	7.324
203158_s_at	GLS	glutaminase	1.33	5.465
203159_at	GLS	glutaminase	1.212	8.707
203167_at	TIMP2	TIMP metallopeptidase inhibitor 2	-0.724	5.158
203175_at	RHOG	ras homolog family member G	-0.828	9.783
203178_at	GATM	glycine amidinotransferase	1.623	5.692
203179_at	GALT	galactose-1-phosphate uridylyltransferase	0.66	5.647
203184_at	FBN2	fibrillin 2	-0.611	2.008
203185_at	RASSF2	Ras association domain family member 2	-2.49	13.471
203186_s_at	S100A4	S100 calcium binding protein A4	-0.614	3.706
203189_s_at	MIR7113///MIR4691///NDUFS8	microRNA 7113///microRNA 4691///NADH:ubiquinone oxidoreductase core subunit S8	0.761	6.834
203190_at	MIR7113///MIR4691///NDUFS8	microRNA 7113///microRNA 4691///NADH:ubiquinone oxidoreductase core subunit S8	0.793	9.72
203192_at	ABCB6	ATP binding cassette subfamily B member 6 (Langereis blood group)	-0.801	6.499
203194_s_at	NUP98	nucleoporin 98	-0.58	6.643
203201_at	PMM2	phosphomannomutase 2	-0.684	5.09
203209_at	RFC5	replication factor C subunit 5	-0.548	4.916
203210_s_at	RFC5	replication factor C subunit 5	-0.513	4.278
203213_at	CDK1	cyclin dependent kinase 1	-1.504	6.906
203214_x_at	CDK1	cyclin dependent kinase 1	-1.294	6.245
203215_s_at	MYO6	myosin VI	1.314	8.34
203216_s_at	MYO6	myosin VI	1.011	6.551
203217_s_at	ST3GAL5	ST3 beta-galactoside alpha-2,3-sialyltransferase 5	-0.879	5.485
203221_at	TLE1	transducin like enhancer of split 1	-0.642	3.387
203222_s_at	TLE1	transducin like enhancer of split 1	-0.919	4.807
203233_at	IL4R	interleukin 4 receptor	-1.126	8.954
203236_s_at	LGALS9	galectin 9	-1.141	6.709
203238_s_at	NOTCH3	notch 3	-1.048	5.351
203253_s_at	PPIP5K2	diphosphoinositol pentakisphosphate kinase 2	-0.53	6.657
203256_at	CDH3	cadherin 3	1.633	6.62
203259_s_at	HDDC2	HD domain containing 2	0.501	4.666
203260_at	HDDC2	HD domain containing 2	0.585	2.306
203264_s_at	ARHGEF9	Cdc42 guanine nucleotide exchange factor 9	0.516	4.549
203269_at	NSMAF	neutral sphingomyelinase activation associated factor	-0.781	8.791
203272_s_at	TUSC2	tumor suppressor candidate 2	0.767	11.995
203276_at	LMNB1	lamin B1	-1.255	6.713
203278_s_at	PHF21A	PHD finger protein 21A	-0.835	10.671
203284_s_at	HS2ST1	heparan sulfate 2-O-sulfotransferase 1	-0.977	10.987
203287_at	LAD1	ladinin 1	1.178	10.839
203294_s_at	LMAN1	lectin, mannose binding 1	-0.536	2.472
203298_s_at	JARID2	jumonji and AT-rich interaction domain containing 2	-0.657	7.129
203300_x_at	AP1S2	adaptor related protein complex 1 sigma 2 subunit	-0.867	5.996
203302_at	DCK	deoxycytidine kinase	-0.54	3.565
203303_at	DYNLT3	dynein light chain Tctex-type 3	0.64	11.023
203315_at	NCK2	NCK adaptor protein 2	-0.587	6.621
203317_at	PSD4	pleckstrin and Sec7 domain containing 4	-0.58	6.56
203320_at	SH2B3	SH2B adaptor protein 3	-1.127	8.607
203323_at	CAV2	caveolin 2	-2.157	21.431
203324_s_at	CAV2	caveolin 2	-1.871	17.179
203331_s_at	INPP5D	inositol polyphosphate-5-phosphatase D	-0.528	5.617
203332_s_at	INPP5D	inositol polyphosphate-5-phosphatase D	-0.862	7.678
203335_at	PHYH	phytanoyl-CoA 2-hydroxylase	1.291	10.294
203355_s_at	PSD3	pleckstrin and Sec7 domain containing 3	0.652	1.807
203358_s_at	EZH2	enhancer of zeste 2 polycomb repressive complex 2 subunit	-1.83	13.079
203360_s_at	GJA9-MYCBP///GJA9///MYCBP	GJA9-MYCBP readthrough///gap junction protein alpha 9///MYC binding protein	0.616	4.907
203362_s_at	MAD2L1	MAD2 mitotic arrest deficient-like 1 (yeast)	-1.338	7.126
203366_at	POLG	DNA polymerase gamma, catalytic subunit	-0.559	3.159
203372_s_at	SOCS2	suppressor of cytokine signaling 2	0.822	2.143
203373_at	SOCS2	suppressor of cytokine signaling 2	0.832	3.02
203379_at	RPS6KA1	ribosomal protein S6 kinase A1	0.518	3.91
203381_s_at	APOE	apolipoprotein E	1.115	3.396
203382_s_at	APOE	apolipoprotein E	1.234	4.855
203386_at	TBC1D4	TBC1 domain family member 4	0.67	5.888
203387_s_at	TBC1D4	TBC1 domain family member 4	0.949	7.701
203388_at	ARRB2	arrestin beta 2	-0.693	3.79
203397_s_at	GALNT3	polypeptide N-acetylgalactosaminyltransferase 3	2.516	9.728
203401_at	PRPS2	phosphoribosyl pyrophosphate synthetase 2	0.551	3.77
203402_at	KCNAB2	potassium voltage-gated channel subfamily A regulatory beta subunit 2	0.606	5.32
203408_s_at	SATB1	SATB homeobox 1	0.747	4.167
203409_at	DDB2	damage specific DNA binding protein 2	-1.877	19.121
203414_at	MMD	monocyte to macrophage differentiation associated	-0.547	3.154
203415_at	PDCD6	programmed cell death 6	-0.62	7.08
203416_at	CD53	CD53 molecule	-1.977	14.208
203418_at	CCNA2	cyclin A2	-1.291	6.045
203422_at	POLD1	DAN polymerase delta 1, catalytic subunit	-0.514	5.201
203424_s_at	IGFBP5	insulin like growth factor binding protein 5	0.947	1.803
203433_at	ST20-MTHFS///MTHFS	ST20-MTHFS readthrough///5,10-methenyltetrahydrofolate synthetase (5-formyltetrahydrofolate cyclo-ligase)	0.671	4.217
203434_s_at	MME	membrane metallo-endopeptidase	2.524	7.845
203435_s_at	MME	membrane metallo-endopeptidase	2.168	9.213
203438_at	STC2	stanniocalcin 2	-2.436	14.577
203439_s_at	STC2	stanniocalcin 2	-1.762	14.512
203453_at	SCNN1A	sodium channel epithelial 1 alpha subunit	3.677	15.015
203462_x_at	EIF3B	eukaryotic translation initiation factor 3 subunit B	-0.543	5.144
203465_at	MRPL19	mitochondrial ribosomal protein L19	0.691	3.229
203470_s_at	PLEK	pleckstrin	-0.678	4.653
203471_s_at	PLEK	pleckstrin	-1.615	7.346
203472_s_at	SLCO2B1	solute carrier organic anion transporter family member 2B1	-0.847	4.64
203473_at	SLCO2B1	solute carrier organic anion transporter family member 2B1	-0.888	4.717
203474_at	IQGAP2	IQ motif containing GTPase activating protein 2	1.665	12.284
203476_at	TPBG	trophoblast glycoprotein	-0.614	2.102
203477_at	COL15A1	collagen type XV alpha 1 chain	-1.233	3.464
203481_at	SLF2	SMC5-SMC6 complex localization factor 2	-0.735	7
203482_at	SLF2	SMC5-SMC6 complex localization factor 2	-0.569	6.671
203484_at	SEC61G	Sec61 translocon gamma subunit	-0.969	17.8
203490_at	ELF4	E74 like ETS transcription factor 4	-0.783	5.604
203498_at	RCAN2	regulator of calcineurin 2	0.73	1.838
203499_at	EPHA2	EPH receptor A2	-0.609	3.244
203500_at	GCDH	glutaryl-CoA dehydrogenase	0.739	9.301
203504_s_at	ABCA1	ATP binding cassette subfamily A member 1	-1.22	6.195
203505_at	ABCA1	ATP binding cassette subfamily A member 1	-1.035	6.348
203507_at	LOC101928634///SNORA67///CD68	uncharacterized LOC101928634///small nucleolar RNA, H/ACA box 67///CD68 molecule	-1.163	8.426
203508_at	TNFRSF1B	TNF receptor superfamily member 1B	-1.289	10.218
203510_at	MET	MET proto-oncogene, receptor tyrosine kinase	-1.129	9.211
203518_at	LYST	lysosomal trafficking regulator	-0.897	10.795
203523_at	LSP1	lymphocyte-specific protein 1	-0.951	4.47
203530_s_at	STX4	syntaxin 4	-0.933	11.806
203535_at	S100A9	S100 calcium binding protein A9	-1.078	3.996
203546_at	IPO13	importin 13	0.606	4.665
203547_at	CD4	CD4 molecule	-1.004	6.652
203554_x_at	PTTG1	pituitary tumor-transforming 1	-1.668	8.352
203555_at	PTPN18	protein tyrosine phosphatase, non-receptor type 18	-0.601	5.548
203556_at	ZHX2	zinc fingers and homeoboxes 2	-0.744	7.589
203557_s_at	PCBD1	pterin-4 alpha-carbinolamine dehydratase 1	0.772	6.234
203559_s_at	AOC1	amine oxidase, copper containing 1	1.869	2.666
203560_at	GGH	gamma-glutamyl hydrolase	1.702	8.99
203561_at	FCGR2A	Fc fragment of IgG receptor IIa	-1.642	12.536
203563_at	AFAP1	actin filament associated protein 1	-0.599	3.77
203564_at	FANCG	Fanconi anemia complementation group G	-0.706	11.636
203566_s_at	AGL	amylo-alpha-1, 6-glucosidase, 4-alpha-glucanotransferase	0.727	6.992
203574_at	NFIL3	nuclear factor, interleukin 3 regulated	-0.787	5.421
203586_s_at	ARL4D	ADP ribosylation factor like GTPase 4D	1.182	9.686
203588_s_at	TFDP2	transcription factor Dp-2	0.506	2.866
203589_s_at	TFDP2	transcription factor Dp-2	0.715	4.173
203591_s_at	CSF3R	colony stimulating factor 3 receptor	-0.759	6.29
203592_s_at	FSTL3	follistatin like 3	-0.932	2.75
203593_at	CD2AP	CD2 associated protein	0.529	5.624
203603_s_at	ZEB2	zinc finger E-box binding homeobox 2	-0.709	4.385
203608_at	ALDH5A1	aldehyde dehydrogenase 5 family member A1	1.066	6.18
203610_s_at	TRIM38	tripartite motif containing 38	-0.573	3.534
203620_s_at	FCHSD2	FCH and double SH3 domains 2	-0.551	4.172
203623_at	PLXNA3	plexin A3	-0.823	5.003
203625_x_at	SKP2	S-phase kinase-associated protein 2, E3 ubiquitin protein ligase	-0.974	5.857
203631_s_at	GPRC5B	G protein-coupled receptor class C group 5 member B	0.717	8.751
203632_s_at	GPRC5B	G protein-coupled receptor class C group 5 member B	1.276	8.11
203633_at	CPT1A	carnitine palmitoyltransferase 1A	0.512	3.284
203636_at	MID1	midline 1	-0.685	2.503
203637_s_at	MID1	midline 1	-0.792	3.123
203638_s_at	FGFR2	fibroblast growth factor receptor 2	1.331	5.766
203639_s_at	FGFR2	fibroblast growth factor receptor 2	1.085	5.556
203641_s_at	COBLL1	cordon-bleu WH2 repeat protein like 1	1.37	10.214
203642_s_at	COBLL1	cordon-bleu WH2 repeat protein like 1	1.678	10.425
203645_s_at	CD163	CD163 molecule	-1.855	7.21
203646_at	FDX1	ferredoxin 1	1.013	11.478
203647_s_at	FDX1	ferredoxin 1	1.042	10.485
203650_at	PROCR	protein C receptor	-1.617	10.015
203657_s_at	CTSF	cathepsin F	0.646	4.529
203658_at	SLC25A20	solute carrier family 25 member 20	0.717	7.071
203663_s_at	COX5A	cytochrome c oxidase subunit 5A	0.556	8.403
203664_s_at	POLR2D	RNA polymerase II subunit D	-0.732	8.335
203665_at	HMOX1	heme oxygenase 1	-0.783	2.451
203666_at	CXCL12	C-X-C motif chemokine ligand 12	1.177	4.998
203671_at	TPMT	thiopurine S-methyltransferase	1.027	12.874
203672_x_at	TPMT	thiopurine S-methyltransferase	0.736	4.302
203673_at	TG	thyroglobulin	0.564	5.066
203675_at	NUCB2	nucleobindin 2	-0.982	10.273
203680_at	PRKAR2B	protein kinase cAMP-dependent type II regulatory subunit beta	1.194	7.827
203682_s_at	IVD	isovaleryl-CoA dehydrogenase	0.786	5.448
203683_s_at	VEGFB	vascular endothelial growth factor B	-0.802	5.961
203696_s_at	RFC2	replication factor C subunit 2	-1.103	14.514
203701_s_at	TRMT1	tRNA methyltransferase 1	-0.638	8.314
203705_s_at	FZD7	frizzled class receptor 7	0.703	2.773
203706_s_at	FZD7	frizzled class receptor 7	0.875	3.812
203708_at	PDE4B	phosphodiesterase 4B	-0.546	2.197
203711_s_at	HIBCH	3-hydroxyisobutyryl-CoA hydrolase	1.435	5.915
203713_s_at	LLGL2	LLGL2, scribble cell polarity complex component	0.948	14.185
203722_at	ALDH4A1	aldehyde dehydrogenase 4 family member A1	2.788	13.673
203723_at	ITPKB	inositol-trisphosphate 3-kinase B	0.656	3.908
203725_at	GADD45A	growth arrest and DNA damage inducible alpha	0.69	3.913
203726_s_at	LAMA3	laminin subunit alpha 3	-0.971	3.887
203729_at	EMP3	epithelial membrane protein 3	-1.377	11.393
203737_s_at	PPRC1	peroxisome proliferator-activated receptor gamma, coactivator-related 1	-0.512	2.361
203739_at	ZNF217	zinc finger protein 217	-0.657	7.028
203741_s_at	ADCY7	adenylate cyclase 7	-1.349	7.891
203743_s_at	TDG	thymine DNA glycosylase	-0.731	5.931
203747_at	AQP3	aquaporin 3 (Gill blood group)	0.945	5.015
203753_at	TCF4	transcription factor 4	-1.399	8.743
203755_at	BUB1B	BUB1 mitotic checkpoint serine/threonine kinase B	-1.626	7.062
203760_s_at	SLA	Src-like-adaptor	-1.287	9.486
203761_at	SLA	Src-like-adaptor	-1.395	8.422
203764_at	DLGAP5	DLG associated protein 5	-1.627	6.704
203767_s_at	STS	steroid sulfatase (microsomal), isozyme S	-0.637	2.719
203769_s_at	STS	steroid sulfatase (microsomal), isozyme S	-0.577	3.246
203771_s_at	BLVRA	biliverdin reductase A	-0.532	2.608
203775_at	SLC25A13	solute carrier family 25 member 13	0.535	4.727
203779_s_at	MPZL2	myelin protein zero like 2	-1.058	3.607
203780_at	MPZL2	myelin protein zero like 2	-1.117	3.795
203781_at	MRPL33	mitochondrial ribosomal protein L33	0.589	6.395
203786_s_at	TPD52L1	tumor protein D52-like 1	1.614	6.65
203790_s_at	RIDA	reactive intermediate imine deaminase A homolog	1.189	4.021
203797_at	VSNL1	visinin like 1	1.196	9.617
203798_s_at	VSNL1	visinin like 1	0.591	3.427
203803_at	PCYOX1	prenylcysteine oxidase 1	0.879	5.371
203805_s_at	FANCA	Fanconi anemia complementation group A	-0.549	7.298
203814_s_at	NQO2	NAD(P)H quinone dehydrogenase 2	1.211	6.75
203817_at	GUCY1B3	guanylate cyclase 1 soluble subunit beta	-0.6	2.884
203819_s_at	IGF2BP3	insulin like growth factor 2 mRNA binding protein 3	-1.501	3.21
203820_s_at	IGF2BP3	insulin like growth factor 2 mRNA binding protein 3	-1.621	3.223
203823_at	RGS3	regulator of G-protein signaling 3	1.258	13.838
203824_at	TSPAN8	tetraspanin 8	4.627	16.981
203828_s_at	IL32	interleukin 32	-0.733	2.552
203847_s_at	AKAP8	A-kinase anchoring protein 8	-0.696	14.805
203848_at	AKAP8	A-kinase anchoring protein 8	-0.642	7.708
203851_at	IGFBP6	insulin like growth factor binding protein 6	-0.51	1.993
203854_at	CFI	complement factor I	1.063	3.623
203857_s_at	MIR7110///PDIA5	microRNA 7110///protein disulfide isomerase family A member 5	-1.671	10.433
203859_s_at	PALM	paralemmin	1.052	10.504
203860_at	PCCA	propionyl-CoA carboxylase alpha subunit	1.738	9.583
203865_s_at	ADARB1	adenosine deaminase, RNA specific B1	-0.553	2.574
203867_s_at	NLE1	notchless homolog 1	-0.545	7.183
203869_at	USP46	ubiquitin specific peptidase 46	0.705	4.944
203870_at	USP46	ubiquitin specific peptidase 46	1.207	12.384
203881_s_at	DMD	dystrophin	-0.581	2.459
203887_s_at	THBD	thrombomodulin	-0.622	2.016
203888_at	THBD	thrombomodulin	-0.74	3.298
203889_at	SCG5	secretogranin V	-1.81	4.397
203890_s_at	MIR637///DAPK3	microRNA 637///death associated protein kinase 3	-0.631	5.797
203892_at	WFDC2	WAP four-disulfide core domain 2	2.108	7.148
203908_at	SLC4A4	solute carrier family 4 member 4	1.225	5.791
203911_at	RAP1GAP	RAP1 GTPase activating protein	1.453	9.447
203912_s_at	DNASE1L1	deoxyribonuclease 1 like 1	-0.601	9.36
203913_s_at	HPGD	hydroxyprostaglandin dehydrogenase 15-(NAD)	3.785	15.708
203914_x_at	HPGD	hydroxyprostaglandin dehydrogenase 15-(NAD)	3.909	17.336
203915_at	CXCL9	C-X-C motif chemokine ligand 9	-1.66	4.236
203921_at	CHST2	carbohydrate sulfotransferase 2	-0.917	3.83
203922_s_at	CYBB	cytochrome b-245 beta chain	-1.325	8.451
203923_s_at	CYBB	cytochrome b-245 beta chain	-1.957	12.598
203927_at	NFKBIE	NFKB inhibitor epsilon	-0.657	6.249
203929_s_at	MAPT	microtubule associated protein tau	0.758	2.116
203932_at	HLA-DMB	major histocompatibility complex, class II, DM beta	-0.973	7.888
203934_at	KDR	kinase insert domain receptor	-0.919	3.481
203936_s_at	MMP9	matrix metallopeptidase 9	-1.092	3.441
203940_s_at	VASH1	vasohibin 1	-1.282	12.321
203944_x_at	BTN2A1	butyrophilin subfamily 2 member A1	-0.573	8.61
203945_at	ARG2	arginase 2	0.917	5.201
203946_s_at	ARG2	arginase 2	2.369	5.646
203953_s_at	CLDN3	claudin 3	0.803	2.054
203954_x_at	CLDN3	claudin 3	0.664	3.147
203956_at	MORC2	MORC family CW-type zinc finger 2	-0.569	5.406
203961_at	NEBL	nebulette	1.083	2.534
203962_s_at	NEBL	nebulette	1.161	2.493
203964_at	NMI	N-myc and STAT interactor	-1.136	10.989
203966_s_at	PPM1A	protein phosphatase, Mg2+/Mn2+ dependent 1A	0.827	7.635
203967_at	CDC6	cell division cycle 6	-1.615	8.952
203968_s_at	CDC6	cell division cycle 6	-1.214	8.423
203970_s_at	PEX3	peroxisomal biogenesis factor 3	0.572	3.71
203971_at	SLC31A1	solute carrier family 31 member 1	0.54	3.628
203986_at	FAM47E-STBD1///FAM47E///STBD1	FAM47E-STBD1 readthrough///family with sequence similarity 47 member E///starch binding domain 1	-0.782	7.964
203997_at	PTPN3	protein tyrosine phosphatase, non-receptor type 3	0.978	9.278
203999_at	SYT1	synaptotagmin 1	0.583	3.233
204000_at	GNB5	G protein subunit beta 5	1.012	11.822
204004_at	PAWR	pro-apoptotic WT1 regulator	0.756	6.957
204005_s_at	PAWR	pro-apoptotic WT1 regulator	0.588	2.594
204006_s_at	FCGR3B///FCGR3A	Fc fragment of IgG receptor IIIb///Fc fragment of IgG receptor IIIa	-2.971	13.897
204007_at	FCGR3B	Fc fragment of IgG receptor IIIb	-1.74	8.594
204010_s_at	KRAS	KRAS proto-oncogene, GTPase	0.812	2.57
204014_at	DUSP4	dual specificity phosphatase 4	-1.848	12.189
204015_s_at	DUSP4	dual specificity phosphatase 4	-1.193	10.302
204016_at	LARS2	leucyl-tRNA synthetase 2, mitochondrial	0.523	8.996
204019_s_at	SH3YL1	SH3 and SYLF domain containing 1	1.069	4.743
204023_at	RFC4	replication factor C subunit 4	-0.905	7.242
204026_s_at	ZWINT	ZW10 interacting kinetochore protein	-0.848	5.918
204032_at	BCAR3	breast cancer anti-estrogen resistance 3	0.559	2.693
204033_at	TRIP13	thyroid hormone receptor interactor 13	-1.399	6.409
204035_at	SCG2	secretogranin II	-0.917	2.465
204039_at	CEBPA	CCAAT/enhancer binding protein alpha	-0.538	2.009
204042_at	WASF3	WAS protein family member 3	1.105	5.074
204044_at	QPRT	quinolinate phosphoribosyltransferase	1.673	6.197
204051_s_at	SFRP4	secreted frizzled related protein 4	-1.096	2.979
204057_at	IRF8	interferon regulatory factor 8	-0.597	2.678
204060_s_at	PRKY///PRKX	protein kinase, Y-linked, pseudogene///protein kinase, X-linked	-0.693	3.817
204061_at	PRKX	protein kinase, X-linked	-0.705	2.609
204067_at	SUOX	sulfite oxidase	1.192	11.684
204072_s_at	FRY	FRY microtubule binding protein	0.806	2.579
204078_at	P3H4	prolyl 3-hydroxylase family member 4 (non-enzymatic)	-0.756	4.232
204084_s_at	CLN5	ceroid-lipofuscinosis, neuronal 5	0.799	6.174
204085_s_at	CLN5	ceroid-lipofuscinosis, neuronal 5	0.602	3.833
204086_at	PRAME	preferentially expressed antigen in melanoma	-0.741	1.909
204088_at	P2RX4	purinergic receptor P2X 4	-0.609	4.543
204092_s_at	AURKA	aurora kinase A	-0.9	3.95
204103_at	CCL4	C-C motif chemokine ligand 4	-1.919	7.68
204115_at	GNG11	G protein subunit gamma 11	-0.604	2.791
204116_at	IL2RG	interleukin 2 receptor subunit gamma	-1.041	4.347
204118_at	CD48	CD48 molecule	-1.269	6.393
204119_s_at	ADK	adenosine kinase	0.674	6.589
204120_s_at	ADK	adenosine kinase	0.88	7.836
204122_at	TYROBP	TYRO protein tyrosine kinase binding protein	-2.169	16.481
204126_s_at	CDC45	cell division cycle 45	-0.975	9.404
204127_at	RFC3	replication factor C subunit 3	-0.659	6.127
204128_s_at	RFC3	replication factor C subunit 3	-0.806	5.146
204130_at	HSD11B2	hydroxysteroid 11-beta dehydrogenase 2	3.546	15.269
204141_at	TUBB2A	tubulin beta 2A class IIa	1.136	6.52
204142_at	ENOSF1	enolase superfamily member 1	0.804	3.838
204143_s_at	ENOSF1	enolase superfamily member 1	0.783	3.279
204146_at	RAD51AP1	RAD51 associated protein 1	-1.586	10.375
204148_s_at	POMZP3///ZP3	POM121 and ZP3 fusion///zona pellucida glycoprotein 3 (sperm receptor)	-0.768	2.971
204150_at	STAB1	stabilin 1	-1.03	5.933
204152_s_at	MFNG	MFNG O-fucosylpeptide 3-beta-N-acetylglucosaminyltransferase	-0.711	9.324
204153_s_at	MFNG	MFNG O-fucosylpeptide 3-beta-N-acetylglucosaminyltransferase	-1.141	8.914
204154_at	CDO1	cysteine dioxygenase type 1	1.803	12.619
204155_s_at	SIK3	SIK family kinase 3	0.523	8.724
204158_s_at	TCIRG1	T-cell immune regulator 1, ATPase H+ transporting V0 subunit a3	-1.063	8.614
204159_at	CDKN2C	cyclin dependent kinase inhibitor 2C	-0.98	7.533
204162_at	NDC80	NDC80, kinetochore complex component	-1.838	9.818
204164_at	SIPA1	signal-induced proliferation-associated 1	-0.593	5.138
204166_at	SBNO2	strawberry notch homolog 2	-0.513	2.959
204167_at	BTD	biotinidase	0.814	8.167
204169_at	IMPDH1	inosine monophosphate dehydrogenase 1	-0.559	3.844
204172_at	CPOX	coproporphyrinogen oxidase	-0.968	7.496
204174_at	ALOX5AP	arachidonate 5-lipoxygenase activating protein	-1.356	8.264
204187_at	GMPR	guanosine monophosphate reductase	1.362	8.927
204192_at	CD37	CD37 molecule	-1.521	9.606
204194_at	BACH1	BTB domain and CNC homolog 1	-0.848	9.976
204197_s_at	RUNX3	runt related transcription factor 3	-1.755	11.469
204198_s_at	RUNX3	runt related transcription factor 3	-1.894	9.317
204199_at	RALGPS1	Ral GEF with PH domain and SH3 binding motif 1	1.902	18.998
204201_s_at	PTPN13	protein tyrosine phosphatase, non-receptor type 13	1.166	8.898
204203_at	CEBPG	CCAAT/enhancer binding protein gamma	-0.752	6.376
204205_at	APOBEC3G	apolipoprotein B mRNA editing enzyme catalytic subunit 3G	-1.788	10.228
204206_at	MNT	MAX network transcriptional repressor	-0.503	5.158
204210_s_at	PCYT1A	phosphate cytidylyltransferase 1, choline, alpha	-0.519	3.711
204213_at	PIGR	polymeric immunoglobulin receptor	1.259	11.52
204215_at	TMEM243	transmembrane protein 243	-0.569	3.266
204217_s_at	RTN2	reticulon 2	-0.615	5.212
204220_at	GMFG	glia maturation factor gamma	-1.128	10.12
204221_x_at	GLIPR1	GLI pathogenesis related 1	-0.959	5.617
204222_s_at	GLIPR1	GLI pathogenesis related 1	-1.911	10.668
204223_at	PRELP	proline and arginine rich end leucine rich repeat protein	0.814	3.348
204224_s_at	GCH1	GTP cyclohydrolase 1	1.733	12.279
204231_s_at	FAAH	fatty acid amide hydrolase	0.595	5.31
204232_at	FCER1G	Fc fragment of IgE receptor Ig	-2.154	14.339
204235_s_at	GULP1	GULP, engulfment adaptor PTB domain containing 1	1.453	6.509
204236_at	FLI1	Fli-1 proto-oncogene, ETS transcription factor	-1.264	8.117
204237_at	GULP1	GULP, engulfment adaptor PTB domain containing 1	1.456	6.44
204238_s_at	DNPH1	2'-deoxynucleoside 5'-phosphate N-hydrolase 1	0.667	2.787
204243_at	RLF	rearranged L-myc fusion	-0.701	7.547
204244_s_at	DBF4	DBF4 zinc finger	-0.787	5.095
204245_s_at	RPP14	ribonuclease P/MRP subunit p14	0.518	7.635
204252_at	CDK2	cyclin dependent kinase 2	-0.802	8.158
204253_s_at	VDR	vitamin D (1,25- dihydroxyvitamin D3) receptor	0.569	8.646
204254_s_at	VDR	vitamin D (1,25- dihydroxyvitamin D3) receptor	2.056	17.343
204255_s_at	VDR	vitamin D (1,25- dihydroxyvitamin D3) receptor	1.801	15.217
204258_at	CHD1	chromodomain helicase DNA binding protein 1	-0.602	5.238
204259_at	MMP7	matrix metallopeptidase 7	1.337	2.348
204260_at	CHGB	chromogranin B	2.397	10.545
204263_s_at	CPT2	carnitine palmitoyltransferase 2	0.694	3.509
204264_at	CPT2	carnitine palmitoyltransferase 2	0.642	2.138
204265_s_at	GPSM3	G-protein signaling modulator 3	-0.663	5.504
204268_at	S100A2	S100 calcium binding protein A2	4.298	19.972
204270_at	SKI	SKI proto-oncogene	-0.513	2.388
204271_s_at	EDNRB	endothelin receptor type B	-0.875	2.497
204275_at	CAPN15	calpain 15	-0.655	3.865
204279_at	PSMB9	proteasome subunit beta 9	-1.778	11.48
204284_at	PPP1R3C	protein phosphatase 1 regulatory subunit 3C	-2.296	12.75
204285_s_at	PMAIP1	phorbol-12-myristate-13-acetate-induced protein 1	-0.688	2.009
204286_s_at	PMAIP1	phorbol-12-myristate-13-acetate-induced protein 1	-0.684	2.089
204289_at	ALDH6A1	aldehyde dehydrogenase 6 family member A1	2.136	14.352
204290_s_at	ALDH6A1	aldehyde dehydrogenase 6 family member A1	3.202	13.249
204294_at	AMT	aminomethyltransferase	1.187	9.743
204295_at	SURF1	surfeit 1	0.57	6.847
204298_s_at	LOX	lysyl oxidase	-3.354	8.851
204304_s_at	PROM1	prominin 1	3.012	4.737
204305_at	MIPEP	mitochondrial intermediate peptidase	0.686	6.432
204306_s_at	CD151	CD151 molecule (Raph blood group)	-0.584	6.688
204318_s_at	GTSE1	G2 and S-phase expressed 1	-1.249	5.369
204319_s_at	RGS10	regulator of G-protein signaling 10	-1.178	9.452
204326_x_at	MT1X	metallothionein 1X	1.598	6.879
204334_at	KLF7	Kruppel like factor 7	-0.619	3.956
204336_s_at	RGS19	regulator of G-protein signaling 19	-0.918	10.973
204341_at	TRIM16	tripartite motif containing 16	-0.603	2.106
204343_at	ABCA3	ATP binding cassette subfamily A member 3	-0.55	6.584
204347_at	LOC100507855///AK4	adenylate kinase 4, mitochondrial-like///adenylate kinase 4	0.596	2.215
204348_s_at	LOC100507855///AK4	adenylate kinase 4, mitochondrial-like///adenylate kinase 4	0.654	3.475
204352_at	TRAF5	TNF receptor associated factor 5	-0.795	4.071
204353_s_at	POT1	protection of telomeres 1	-0.506	4.445
204359_at	LOC100506718///FLRT2	uncharacterized LOC100506718///fibronectin leucine rich transmembrane protein 2	1.145	3.629
204360_s_at	NAGLU	N-acetyl-alpha-glucosaminidase	0.716	6.259
204364_s_at	REEP1	receptor accessory protein 1	1.279	7.252
204365_s_at	REEP1	receptor accessory protein 1	0.792	4.161
204379_s_at	FGFR3	fibroblast growth factor receptor 3	0.964	4.876
204385_at	KYNU	kynureninase	0.634	3.117
204388_s_at	MAOA	monoamine oxidase A	1.306	4.245
204389_at	MAOA	monoamine oxidase A	1.055	3.293
204392_at	CAMK1	calcium/calmodulin dependent protein kinase I	-0.546	4.775
204393_s_at	ACPP	acid phosphatase, prostate	4.722	25.24
204394_at	SLC43A1	solute carrier family 43 member 1	0.519	5.744
204395_s_at	GRK5	G protein-coupled receptor kinase 5	-0.507	8.648
204396_s_at	GRK5	G protein-coupled receptor kinase 5	-1.231	9.267
204406_at	FLT1	fms related tyrosine kinase 1	-0.666	5.962
204407_at	TTF2	transcription termination factor 2	-0.62	5.508
204411_at	KIF21B	kinesin family member 21B	-0.508	5.402
204412_s_at	NEFH	neurofilament heavy polypeptide	0.57	5.829
204415_at	IFI6	interferon alpha inducible protein 6	-0.872	4.87
204416_x_at	APOC1	apolipoprotein C1	-2.934	11.715
204424_s_at	LMO3	LIM domain only 3	1.436	12.905
204426_at	TMED2	transmembrane p24 trafficking protein 2	-0.603	2.926
204427_s_at	TMED2	transmembrane p24 trafficking protein 2	-0.681	4.041
204428_s_at	LCAT	lecithin-cholesterol acyltransferase	-0.555	5.003
204429_s_at	SLC2A5	solute carrier family 2 member 5	-1.284	3.236
204430_s_at	SLC2A5	solute carrier family 2 member 5	-0.997	2.051
204432_at	SOX12	SRY-box 12	-0.611	3.67
204436_at	PLEKHO2	pleckstrin homology domain containing O2	-0.636	6.591
204437_s_at	FOLR1	folate receptor 1	1.752	4.955
204439_at	IFI44L	interferon induced protein 44 like	-1.468	5.932
204440_at	CD83	CD83 molecule	0.916	5.5
204444_at	KIF11	kinesin family member 11	-1.621	8.145
204445_s_at	ALOX5	arachidonate 5-lipoxygenase	-0.827	5.53
204446_s_at	ALOX5	arachidonate 5-lipoxygenase	-2.074	8.8
204447_at	LZTS3	leucine zipper tumor suppressor family member 3	1.257	14.549
204451_at	FZD1	frizzled class receptor 1	-0.738	3.744
204452_s_at	FZD1	frizzled class receptor 1	-1.251	7.224
204453_at	ZNF84	zinc finger protein 84	-0.533	4.462
204457_s_at	GAS1	growth arrest specific 1	2.71	16.346
204462_s_at	SLC16A2	solute carrier family 16 member 2	0.583	3.48
204463_s_at	EDNRA	endothelin receptor type A	-1.387	6.568
204464_s_at	EDNRA	endothelin receptor type A	-1.106	5.467
204466_s_at	SNCA	synuclein alpha	0.92	3.172
204467_s_at	SNCA	synuclein alpha	0.683	4.112
204468_s_at	TIE1	tyrosine kinase with immunoglobulin like and EGF like domains 1	-0.758	2.529
204476_s_at	PC	pyruvate carboxylase	1.448	8.1
204484_at	PIK3C2B	phosphatidylinositol-4-phosphate 3-kinase catalytic subunit type 2 beta	-0.513	4.299
204485_s_at	TOM1L1	target of myb1 like 1 membrane trafficking protein	0.667	3.473
204487_s_at	KCNQ1	potassium voltage-gated channel subfamily Q member 1	0.745	10.37
204489_s_at	CD44	CD44 molecule (Indian blood group)	-0.955	3.301
204490_s_at	CD44	CD44 molecule (Indian blood group)	-1.163	5.196
204493_at	BID	BH3 interacting domain death agonist	-1.103	8.147
204494_s_at	C15orf39	chromosome 15 open reading frame 39	-0.535	5.603
204502_at	SAMHD1	SAM and HD domain containing deoxynucleoside triphosphate triphosphohydrolase 1	-1.364	9.965
204509_at	CA12	carbonic anhydrase 12	0.693	3.64
204510_at	CDC7	cell division cycle 7	-0.965	5.204
204513_s_at	ELMO1	engulfment and cell motility 1	-1.32	5.303
204519_s_at	PLLP	plasmolipin	1.335	8.573
204521_at	FAM216A	family with sequence similarity 216 member A	-1.182	9.558
204525_at	PHF14	PHD finger protein 14	-0.777	4.727
204527_at	MYO5A	myosin VA	-0.646	4.293
204528_s_at	NAP1L1	nucleosome assembly protein 1 like 1	-0.837	7.287
204529_s_at	TOX	thymocyte selection associated high mobility group box	1.318	4.212
204530_s_at	TOX	thymocyte selection associated high mobility group box	0.522	6.176
204531_s_at	BRCA1	BRCA1, DNA repair associated	-0.793	6.909
204532_x_at	UGT1A1///UGT1A4///UGT1A9///UGT1A6///UGT1A8///UGT1A10	UDP glucuronosyltransferase family 1 member A1///UDP glucuronosyltransferase family 1 member A4///UDP glucuronosyltransferase family 1 member A9///UDP glucuronosyltransferase family 1 member A6///UDP glucuronosyltransferase family 1 member A8///UDP glucuronosyltransferase family 1 member A10	1.425	3.317
204533_at	CXCL10	C-X-C motif chemokine ligand 10	-1.699	4.472
204534_at	SEBOX///VTN	SEBOX homeobox///vitronectin	0.52	4.372
204537_s_at	MIR452///MIR224///GABRE	microRNA 452///microRNA 224///gamma-aminobutyric acid type A receptor epsilon subunit	-0.858	3.799
204538_x_at	NPIPA1	nuclear pore complex interacting protein family member A1	-0.514	4.56
204541_at	SEC14L2	SEC14 like lipid binding 2	-0.521	2.354
204542_at	ST6GALNAC2	ST6 N-acetylgalactosaminide alpha-2,6-sialyltransferase 2	1.56	10.679
204547_at	RAB40B	RAB40B, member RAS oncogene family	0.868	5.298
204556_s_at	DZIP1	DAZ interacting zinc finger protein 1	0.574	4.505
204557_s_at	DZIP1	DAZ interacting zinc finger protein 1	0.645	2.582
204563_at	SELL	selectin L	-1.064	3.594
204565_at	ACOT13	acyl-CoA thioesterase 13	1.021	6.572
204566_at	PPM1D	protein phosphatase, Mg2+/Mn2+ dependent 1D	-0.543	4.362
204567_s_at	ABCG1	ATP binding cassette subfamily G member 1	-1.84	12.59
204569_at	ICK	intestinal cell (MAK-like) kinase	-0.522	3.506
204570_at	COX7A1	cytochrome c oxidase subunit 7A1	0.973	3.751
204572_s_at	PIN4	peptidylprolyl cis/trans isomerase, NIMA-interacting 4	0.501	5.733
204573_at	CROT	carnitine O-octanoyltransferase	0.91	15.093
204584_at	L1CAM	L1 cell adhesion molecule	2.157	6.627
204588_s_at	SLC7A7	solute carrier family 7 member 7	1.891	8.87
204591_at	CHL1	cell adhesion molecule L1 like	3.662	14.395
204595_s_at	STC1	stanniocalcin 1	-0.93	3.134
204596_s_at	STC1	stanniocalcin 1	-0.59	1.833
204597_x_at	STC1	stanniocalcin 1	-0.84	2.855
204604_at	CDK14	cyclin dependent kinase 14	0.564	2.467
204605_at	CGRRF1	cell growth regulator with ring finger domain 1	0.583	4.445
204606_at	CCL21	C-C motif chemokine ligand 21	1.113	6.738
204607_at	HMGCS2	3-hydroxy-3-methylglutaryl-CoA synthase 2	2.78	5.063
204608_at	ASL	argininosuccinate lyase	0.663	5.019
204610_s_at	CCDC85B	coiled-coil domain containing 85B	-0.761	6.785
204613_at	PLCG2	phospholipase C gamma 2	1.373	16.173
204615_x_at	IDI1	isopentenyl-diphosphate delta isomerase 1	0.655	9.515
204617_s_at	ACD	adrenocortical dysplasia homolog	-0.72	8.632
204618_s_at	GABPB1	GA binding protein transcription factor beta subunit 1	-0.546	5.602
204619_s_at	VCAN	versican	-2.298	7.103
204620_s_at	VCAN	versican	-2.29	7.138
204622_x_at	NR4A2	nuclear receptor subfamily 4 group A member 2	0.869	1.797
204625_s_at	ITGB3	integrin subunit beta 3	0.512	5.716
204629_at	PARVB	parvin beta	-0.723	2.375
204633_s_at	RPS6KA5	ribosomal protein S6 kinase A5	-0.639	3.8
204634_at	NEK4	NIMA related kinase 4	0.532	5.996
204637_at	CGA	glycoprotein hormones, alpha polypeptide	1.389	10.934
204638_at	ACP5	acid phosphatase 5, tartrate resistant	1.073	2.877
204639_at	ADA	adenosine deaminase	-1.711	8.868
204641_at	NEK2	NIMA related kinase 2	-1.779	7.651
204642_at	S1PR1	sphingosine-1-phosphate receptor 1	-0.856	4.332
204653_at	TFAP2A	transcription factor AP-2 alpha	2.575	9.387
204655_at	CCL5	C-C motif chemokine ligand 5	-1.901	7.398
204661_at	CD52	CD52 molecule	-1.043	4.488
204668_at	RNF24	ring finger protein 24	-0.851	5.957
204669_s_at	RNF24	ring finger protein 24	-1.237	7.204
204670_x_at	LOC100996809///HLA-DRB4///HLA-DRB1	HLA class II histocompatibility antigen, DRB1-10 beta chain-like///major histocompatibility complex, class II, DR beta 4///major histocompatibility complex, class II, DR beta 1	-0.688	5.103
204677_at	CDH5	cadherin 5	-1.173	7.716
204681_s_at	RAPGEF5	Rap guanine nucleotide exchange factor 5	-0.839	3.67
204685_s_at	ATP2B2	ATPase plasma membrane Ca2+ transporting 2	-0.875	4.224
204687_at	PARM1	prostate androgen-regulated mucin-like protein 1	1.378	12.555
204689_at	HHEX	hematopoietically expressed homeobox	-0.703	4.651
204698_at	ISG20	interferon stimulated exonuclease gene 20	-1.868	11.969
204699_s_at	DIEXF	digestive organ expansion factor homolog (zebrafish)	-0.729	8.424
204700_x_at	DIEXF	digestive organ expansion factor homolog (zebrafish)	-0.801	7.7
204702_s_at	NFE2L3	nuclear factor, erythroid 2 like 3	-1.601	10.386
204704_s_at	ALDOB	aldolase, fructose-bisphosphate B	6.751	23.707
204705_x_at	ALDOB	aldolase, fructose-bisphosphate B	5.839	19.479
204712_at	WIF1	WNT inhibitory factor 1	0.754	3.737
204714_s_at	F5	coagulation factor V	1.177	3.231
204715_at	PANX1	pannexin 1	-0.944	7.677
204717_s_at	SLC29A2	solute carrier family 29 member 2	0.703	6.721
204719_at	ABCA8	ATP binding cassette subfamily A member 8	3.367	13.222
204720_s_at	DNAJC6	DnaJ heat shock protein family (Hsp40) member C6	1.967	9.791
204725_s_at	NCK1	NCK adaptor protein 1	-0.933	7.849
204726_at	CDH13	cadherin 13	-1.982	11.968
204731_at	TGFBR3	transforming growth factor beta receptor 3	1.661	10.898
204732_s_at	TRIM23	tripartite motif containing 23	-0.55	2.137
204733_at	KLK6	kallikrein related peptidase 6	2.37	23.875
204735_at	PDE4A	phosphodiesterase 4A	-1.155	11.031
204736_s_at	CSPG4	chondroitin sulfate proteoglycan 4	-1.096	9.379
204740_at	CNKSR1	connector enhancer of kinase suppressor of Ras 1	0.627	6.785
204741_at	BICD1	BICD cargo adaptor 1	-0.529	4.997
204743_at	TAGLN3	transgelin 3	1.018	11.689
204745_x_at	MT1G	metallothionein 1G	2.069	11.208
204747_at	IFIT3	interferon induced protein with tetratricopeptide repeats 3	-0.662	3.811
204749_at	NAP1L3	nucleosome assembly protein 1 like 3	1.288	4.152
204753_s_at	HLF	HLF, PAR bZIP transcription factor	0.809	1.858
204754_at	HLF	HLF, PAR bZIP transcription factor	0.655	1.777
204755_x_at	HLF	HLF, PAR bZIP transcription factor	0.659	1.765
204766_s_at	NUDT1	nudix hydrolase 1	-1.006	10.098
204767_s_at	FEN1	flap structure-specific endonuclease 1	-0.797	8.049
204768_s_at	FEN1	flap structure-specific endonuclease 1	-0.836	8.593
204770_at	TAP2	transporter 2, ATP binding cassette subfamily B member	-0.637	4.149
204774_at	EVI2A	ecotropic viral integration site 2A	-1.759	10.291
204777_s_at	MAL	mal, T-cell differentiation protein	4.369	16.025
204780_s_at	FAS	Fas cell surface death receptor	-0.923	5.492
204781_s_at	FAS	Fas cell surface death receptor	-1.047	7.188
204785_x_at	IFNAR2	interferon alpha and beta receptor subunit 2	-0.681	7.716
204786_s_at	IFNAR2	interferon alpha and beta receptor subunit 2	-0.814	5.425
204787_at	VSIG4	V-set and immunoglobulin domain containing 4	-1.603	7.576
204793_at	GPRASP1	G protein-coupled receptor associated sorting protein 1	1.172	4.963
204795_at	PRR3	proline rich 3	-0.526	5.149
204802_at	RRAD	RRAD, Ras related glycolysis inhibitor and calcium channel regulator	-1.564	5.798
204803_s_at	RRAD	RRAD, Ras related glycolysis inhibitor and calcium channel regulator	-1.543	6.134
204804_at	TRIM21	tripartite motif containing 21	-0.735	8.045
204806_x_at	HLA-F	major histocompatibility complex, class I, F	-0.945	9.506
204811_s_at	CACNA2D2	calcium voltage-gated channel auxiliary subunit alpha2delta 2	0.798	10.706
204813_at	MAPK10	mitogen-activated protein kinase 10	1.082	11.412
204820_s_at	BTN3A2///BTN3A3	butyrophilin subfamily 3 member A2///butyrophilin subfamily 3 member A3	-1.305	10.034
204821_at	BTN3A3	butyrophilin subfamily 3 member A3	-1.197	7.455
204822_at	TTK	TTK protein kinase	-1.73	7.621
204824_at	ENDOG	endonuclease G	0.676	4.284
204825_at	MELK	maternal embryonic leucine zipper kinase	-1.14	6.588
204829_s_at	FOLR2	folate receptor beta	-0.597	3.036
204833_at	ATG12	autophagy related 12	-0.574	5.339
204835_at	POLA1	DNA polymerase alpha 1, catalytic subunit	-0.573	6.153
204836_at	GLDC	glycine decarboxylase	2.382	13.154
204839_at	POP5	POP5 homolog, ribonuclease P/MRP subunit	0.85	11.653
204841_s_at	EEA1	early endosome antigen 1	-0.532	3.397
204842_x_at	PRKAR2A	protein kinase cAMP-dependent type II regulatory subunit alpha	0.533	4.274
204846_at	CP	ceruloplasmin (ferroxidase)	-4.185	8.268
204857_at	MAD1L1	MAD1 mitotic arrest deficient like 1	-0.894	4.892
204858_s_at	TYMP	thymidine phosphorylase	-1.573	12.162
204859_s_at	APAF1	apoptotic peptidase activating factor 1	-1.133	9.699
204860_s_at	NAIP	NLR family apoptosis inhibitory protein	-1.043	6.25
204861_s_at	NAIP	NLR family apoptosis inhibitory protein	-0.702	5.065
204867_at	GCHFR	GTP cyclohydrolase I feedback regulator	0.948	4.499
204872_at	TLE4	transducin like enhancer of split 4	0.943	11.054
204873_at	PEX1	peroxisomal biogenesis factor 1	0.509	3.866
204875_s_at	GMDS	GDP-mannose 4,6-dehydratase	0.937	7.676
204882_at	ARHGAP25	Rho GTPase activating protein 25	-0.976	8.403
204887_s_at	PLK4	polo like kinase 4	-0.768	5.403
204890_s_at	LCK	LCK proto-oncogene, Src family tyrosine kinase	-0.948	5.851
204891_s_at	LCK	LCK proto-oncogene, Src family tyrosine kinase	-1.205	4.262
204897_at	PTGER4	prostaglandin E receptor 4	1.184	8.541
204899_s_at	SAP30	Sin3A associated protein 30	-1.841	18.702
204900_x_at	SAP30	Sin3A associated protein 30	-2.853	27.356
204904_at	GJA4	gap junction protein alpha 4	-0.876	4.955
204912_at	IL10RA	interleukin 10 receptor subunit alpha	-1.675	11.152
204913_s_at	SOX11	SRY-box 11	-0.993	4.902
204914_s_at	SOX11	SRY-box 11	-1.371	6.035
204915_s_at	SOX11	SRY-box 11	-0.818	3.281
204916_at	RAMP1	receptor activity modifying protein 1	0.597	4.362
204920_at	CPS1	carbamoyl-phosphate synthase 1	0.646	2.338
204923_at	SASH3	SAM and SH3 domain containing 3	-1.267	6.857
204924_at	TLR2	toll like receptor 2	-1.482	11.222
204928_s_at	SLC10A3	solute carrier family 10 member 3	-0.524	5.047
204929_s_at	VAMP5	vesicle associated membrane protein 5	-0.878	9.242
204931_at	TCF21	transcription factor 21	2.849	16.986
204932_at	TNFRSF11B	TNF receptor superfamily member 11b	1.634	4.249
204933_s_at	TNFRSF11B	TNF receptor superfamily member 11b	1.71	4.437
204934_s_at	HPN	hepsin	0.598	1.83
204950_at	CARD8	caspase recruitment domain family member 8	-0.717	7.655
204951_at	RHOH	ras homolog family member H	-0.865	6.743
204959_at	MNDA	myeloid cell nuclear differentiation antigen	-1.808	8.998
204960_at	PTPRCAP	protein tyrosine phosphatase, receptor type C associated protein	-0.679	4.14
204961_s_at	NCF1C///NCF1B///NCF1	neutrophil cytosolic factor 1C pseudogene///neutrophil cytosolic factor 1B pseudogene///neutrophil cytosolic factor 1	-0.936	8.569
204962_s_at	SLC35F6///CENPA	solute carrier family 35 member F6///centromere protein A	-1.519	6.98
204963_at	SSPN	sarcospan	-1.512	8.528
204964_s_at	SSPN	sarcospan	-1.459	11.241
204965_at	GC	GC, vitamin D binding protein	1.669	1.767
204967_at	SHROOM2	shroom family member 2	0.583	2.482
204971_at	CSTA	cystatin A	-2.006	9.571
204972_at	OAS2	2'-5'-oligoadenylate synthetase 2	-1.425	8.515
204973_at	GJB1	gap junction protein beta 1	1.046	10.523
204975_at	EMP2	epithelial membrane protein 2	-1.031	7.086
204977_at	DDX10	DEAD-box helicase 10	0.978	7.198
204979_s_at	SH3BGR	SH3 domain binding glutamate rich protein	0.891	8.564
204982_at	GIT2	GIT ArfGAP 2	-1.317	12.196
204983_s_at	GPC4	glypican 4	1.131	5.289
204984_at	GPC4	glypican 4	0.808	3.417
204985_s_at	TRAPPC6A	trafficking protein particle complex 6A	0.553	5.126
204987_at	ITIH2	inter-alpha-trypsin inhibitor heavy chain 2	0.55	7.397
204992_s_at	PFN2	profilin 2	0.984	7.804
204994_at	MX2	MX dynamin like GTPase 2	-0.682	2.629
204995_at	CDK5R1	cyclin dependent kinase 5 regulatory subunit 1	-0.689	2.829
204997_at	GPD1	glycerol-3-phosphate dehydrogenase 1	1.788	8.858
204999_s_at	ATF5	activating transcription factor 5	-0.689	3.079
205003_at	DOCK4	dedicator of cytokinesis 4	-0.965	9.478
205011_at	VWA5A	von Willebrand factor A domain containing 5A	0.502	3.411
205012_s_at	HAGH	hydroxyacylglutathione hydrolase	0.826	6.745
205013_s_at	SPECC1L-ADORA2A///ADORA2A	SPECC1L-ADORA2A readthrough (NMD candidate)///adenosine A2a receptor	-0.526	6.809
205014_at	FGFBP1	fibroblast growth factor binding protein 1	0.562	3.828
205015_s_at	TGFA	transforming growth factor alpha	-0.889	9.245
205016_at	TGFA	transforming growth factor alpha	-1.471	6.793
205020_s_at	ARL4A	ADP ribosylation factor like GTPase 4A	-0.899	9.868
205022_s_at	FOXN3	forkhead box N3	-0.551	3.815
205024_s_at	RAD51	RAD51 recombinase	-0.968	7.649
205027_s_at	MAP3K8	mitogen-activated protein kinase kinase kinase 8	-0.863	3.873
205029_s_at	FABP7	fatty acid binding protein 7	-5.144	8.81
205030_at	FABP7	fatty acid binding protein 7	-5.595	10.469
205034_at	CCNE2	cyclin E2	-1.605	10.599
205038_at	IKZF1	IKAROS family zinc finger 1	-0.589	7.134
205042_at	GNE	glucosamine (UDP-N-acetyl)-2-epimerase/N-acetylmannosamine kinase	-0.616	5.411
205043_at	CFTR	cystic fibrosis transmembrane conductance regulator	1.21	8.535
205044_at	GABRP	gamma-aminobutyric acid type A receptor pi subunit	1.39	4.718
205046_at	CENPE	centromere protein E	-1.21	6.683
205047_s_at	ASNS	asparagine synthetase (glutamine-hydrolyzing)	-1.155	8.351
205051_s_at	KIT	KIT proto-oncogene receptor tyrosine kinase	1.692	8.077
205052_at	AUH	AU RNA binding methylglutaconyl-CoA hydratase	1.274	8.314
205053_at	PRIM1	primase (DNA) subunit 1	-1.016	12.406
205054_at	NEB	nebulin	-1.013	1.774
205060_at	PARG	poly(ADP-ribose) glycohydrolase	0.932	10.703
205061_s_at	EXOSC9	exosome component 9	-0.511	9.18
205066_s_at	ENPP1	ectonucleotide pyrophosphatase/phosphodiesterase 1	1.246	9.531
205068_s_at	ARHGAP26	Rho GTPase activating protein 26	-0.918	5.859
205073_at	CYP2J2	cytochrome P450 family 2 subfamily J member 2	-2.391	6.142
205076_s_at	MTMR11	myotubularin related protein 11	-0.609	2.871
205079_s_at	MPDZ	multiple PDZ domain crumbs cell polarity complex component	0.95	7.491
205081_at	CRIP1	cysteine rich protein 1	-1.204	4.856
205082_s_at	AOX1	aldehyde oxidase 1	1.858	5.307
205083_at	AOX1	aldehyde oxidase 1	2.227	5.897
205084_at	BCAP29	B-cell receptor-associated protein 29	-0.538	5.025
205091_x_at	RECQL	RecQ like helicase	-0.553	2.069
205093_at	PLEKHA6	pleckstrin homology domain containing A6	0.501	5.413
205100_at	GFPT2	glutamine-fructose-6-phosphate transaminase 2	-0.893	2.23
205102_at	TMPRSS2	transmembrane protease, serine 2	0.857	12.793
205104_at	SNPH	syntaphilin	0.53	7.873
205106_at	CMC4///MTCP1	C-X9-C motif containing 4///mature T-cell proliferation 1	-1.714	11.236
205108_s_at	APOB	apolipoprotein B	-0.913	2.09
205110_s_at	FGF13	fibroblast growth factor 13	1.071	6.648
205111_s_at	PLCE1	phospholipase C epsilon 1	0.779	3.28
205112_at	PLCE1	phospholipase C epsilon 1	0.75	3.466
205114_s_at	CCL3L3///CCL3L1///CCL3	C-C motif chemokine ligand 3 like 3///C-C motif chemokine ligand 3 like 1///C-C motif chemokine ligand 3	-1.279	3.414
[truncated: 7,208 more rows]
