# Supplementary material for: Integrative Meta‐Analysis and WGCNA Reveal Candidate Diagnostic Hub Genes in Clear Cell Carcinoma
Source: Int J Cell Biol. 2026 Feb 2;2026:5567255. doi: 10.1155/ijcb/5567255 (PMC12865128; doi:10.1155/ijcb/5567255)
Supplement: Supplementary file 3 — Supporting Information 3 Table S1. Shared DEGs identified by both statistical frameworks via Venn diagram analysis. Table S2. BP enrichment analysis of upregulated DEGs form integrated dataset using clusterProfiler. Table S3. BP enrichment analysis of downregulated DEGs form integrated dataset using clusterProfiler. Table S4. List of DEGs in the validation GSE40435 dataset. Table S5. BP enrichment analysis of upregulated DEGs in the validation GSE40435 dataset. Table S6. Biological process enrichment analysis of downregulated DEGs in the validation GSE40435 dataset. Table S7. Cellular component enrichment analysis of upregulated DEGs in integrated dataset. Table S8. Cellular component enrichment analysis of downregulated DEGs in integrated dataset. Table S9. Molecular function enrichment analysis of upregulated DEGs in integrated dataset. Table S10. Molecular function enrichment analysis of downregulated DEGs in integrated dataset. Table S11. Cellular component enrichment analysis of upregulated DEGs in the GSE40435 dataset. Table S12. Cellular component enrichment analysis of downregulated DEGs in the GSE40435 dataset. Table S13. Molecular function enrichment analysis of upregulated DEGs in the GSE40435 dataset. Table S14. Molecular function enrichment analysis of downregulated DEGs in the GSE40435 dataset. Table S15. KEGG pathway enrichment analysis of upregulated DEGs in the integrated dataset. Table S16. KEGG pathway enrichment analysis of downregulated DEGs in the integrated dataset. Table S17. KEGG pathway enrichment analysis of upregulated DEGs in the GSE40435 dataset. Table S18. KEGG pathway enrichment analysis of downregulated DEGs in the GSE40435 dataset. Table S19. Summary of transcription factors (TFs) identified among DEGs. Table S20. List of eight gene coexpression modules identified by dynamic tree cutting (β = 19, minimum size = 30 genes). Table S21. Transcription factor enrichment in the turquoise gene coexpression module. Table S22. Diagnostic biom [file IJCB-2026-5567255-s001.zip › Supplementary Table 25.csv]

	ID	Description	GeneRatio	BgRatio	RichFactor	FoldEnrichment	zScore	pvalue	p.adjust	qvalue	geneID	Count
GO:0002443	GO:0002443	leukocyte mediated immunity	18-Jul	485/18986	0.01443299	15.22359679	9.774926107	1.70E-07	0.00016545	8.90E-05	IRF7/GZMB/FCGR1A/ITGB2/PTPRC/TLR4/SPI1	7
GO:0002888	GO:0002888	positive regulation of myeloid leukocyte mediated immunity	18-Mar	21/18986	0.142857143	150.6825397	21.14146848	9.42E-07	0.000459459	0.000247271	FCGR1A/ITGB2/SPI1	3
GO:0001909	GO:0001909	leukocyte mediated cytotoxicity	18-Apr	151/18986	0.026490066	27.94113319	10.23887646	1.08E-05	0.002098481	0.001129359	GZMB/FCGR1A/PTPRC/SPI1	4
GO:0043312	GO:0043312	neutrophil degranulation	18-Feb	12/18986	0.166666667	175.7962963	18.65839075	5.57E-05	0.005760984	0.003100443	ITGB2/SPI1	2
GO:0006909	GO:0006909	phagocytosis	18-Apr	239/18986	0.016736402	17.65318457	7.981070349	6.52E-05	0.005760984	0.003100443	FCGR1A/ITGB2/PTPRC/TLR4	4
GO:0050871	GO:0050871	positive regulation of B cell activation	18-Mar	86/18986	0.034883721	36.79457364	10.24864146	6.97E-05	0.005760984	0.003100443	PTPRC/TLR4/SPI1	3
GO:0002274	GO:0002274	myeloid leukocyte activation	18-Apr	247/18986	0.016194332	17.0814215	7.83665069	7.41E-05	0.005760984	0.003100443	ITGB2/PTPRC/TLR4/SPI1	4
GO:0007100	GO:0007100	mitotic centrosome separation	18-Feb	14/18986	0.142857143	150.6825397	17.25875191	7.67E-05	0.005760984	0.003100443	KIF11/AURKA	2
GO:0001906	GO:0001906	cell killing	18-Apr	264/18986	0.015151515	15.98148148	7.551120271	9.59E-05	0.006165551	0.003318173	GZMB/FCGR1A/PTPRC/SPI1	4
GO:0002756	GO:0002756	MyD88-independent toll-like receptor signaling pathway	18-Feb	16/18986	0.125	131.8472222	16.12952641	0.000101075	0.006165551	0.003318173	IRF7/TLR4	2
GO:0042053	GO:0042053	regulation of dopamine metabolic process	18-Feb	18/18986	0.111111111	117.1975309	15.19333677	0.000128725	0.006979778	0.003756373	ALDH2/ITGB2	2
GO:0002283	GO:0002283	neutrophil activation involved in immune response	18-Feb	19/18986	0.105263158	111.0292398	14.78142736	0.000143789	0.007386202	0.003975102	ITGB2/SPI1	2
GO:0036120	GO:0036120	cellular response to platelet-derived growth factor stimulus	18-Feb	24/18986	0.083333333	87.89814815	13.12214565	0.000231429	0.00885061	0.004763217	CCNA2/TLR4	2
GO:1902105	GO:1902105	regulation of leukocyte differentiation	18-Apr	337/18986	0.011869436	12.51961754	6.572884778	0.000245055	0.00885061	0.004763217	IRF7/PTPRC/TLR4/SPI1	4
GO:0032727	GO:0032727	positive regulation of interferon-alpha production	18-Feb	25/18986	0.08	84.38222222	12.85119855	0.000251412	0.00885061	0.004763217	IRF7/TLR4	2
GO:0036119	GO:0036119	response to platelet-derived growth factor	18-Feb	26/18986	0.076923077	81.13675214	12.59592387	0.00027221	0.009161287	0.004930417	CCNA2/TLR4	2
GO:0001889	GO:0001889	liver development	18-Mar	147/18986	0.020408163	21.5260771	7.696025233	0.000340736	0.011085263	0.005965861	ACADM/ACO2/AURKA	3
GO:0032607	GO:0032607	interferon-alpha production	18-Feb	31/18986	0.064516129	68.05017921	11.50932035	0.000388378	0.011486578	0.006181841	IRF7/TLR4	2
GO:0006099	GO:0006099	tricarboxylic acid cycle	18-Feb	34/18986	0.058823529	62.04575163	10.97483913	0.000467771	0.012393706	0.006670038	ACO2/SUCLG1	2
GO:0002460	GO:0002460	adaptive immune response based on somatic recombination of immune receptors built from immunoglobulin superfamily domains	18-Apr	400/18986	0.01	10.54777778	5.945249902	0.000469843	0.012393706	0.006670038	IRF7/FCGR1A/PTPRC/TLR4	4
GO:0071404	GO:0071404	cellular response to low-density lipoprotein particle stimulus	18-Feb	38/18986	0.052631579	55.51461988	10.3622456	0.000584858	0.01502161	0.008084322	ITGB2/TLR4	2
GO:0042417	GO:0042417	dopamine metabolic process	18-Feb	41/18986	0.048780488	51.45257453	9.962279887	0.000681047	0.015458193	0.008319282	ALDH2/ITGB2	2
GO:0002891	GO:0002891	positive regulation of immunoglobulin mediated immune response	18-Feb	43/18986	0.046511628	49.05943152	9.718948042	0.000749141	0.01624804	0.008744362	FCGR1A/PTPRC	2
GO:0071402	GO:0071402	cellular response to lipoprotein particle stimulus	18-Feb	45/18986	0.044444444	46.87901235	9.491823365	0.000820396	0.016732652	0.00900517	ITGB2/TLR4	2
GO:0060759	GO:0060759	regulation of response to cytokine stimulus	18-Mar	199/18986	0.015075377	15.90117253	6.50952121	0.000824085	0.016732652	0.00900517	IRF7/PTPRC/TLR4	3
GO:0030890	GO:0030890	positive regulation of B cell proliferation	18-Feb	46/18986	0.043478261	45.85990338	9.383784923	0.000857206	0.016732652	0.00900517	PTPRC/TLR4	2
GO:0043300	GO:0043300	regulation of leukocyte degranulation	18-Feb	46/18986	0.043478261	45.85990338	9.383784923	0.000857206	0.016732652	0.00900517	ITGB2/SPI1	2
GO:0006911	GO:0006911	phagocytosis, engulfment	18-Feb	48/18986	0.041666667	43.94907407	9.177790731	0.000933182	0.017825375	0.009593251	FCGR1A/ITGB2	2
GO:0016064	GO:0016064	immunoglobulin mediated immune response	18-Mar	209/18986	0.014354067	15.14035088	6.332147298	0.000949713	0.017825375	0.009593251	IRF7/FCGR1A/PTPRC	3
GO:0002269	GO:0002269	leukocyte activation involved in inflammatory response	18-Feb	52/18986	0.038461538	40.56837607	8.801556778	0.001094525	0.018741343	0.010086206	ITGB2/PTPRC	2
GO:0002819	GO:0002819	regulation of adaptive immune response	18-Mar	221/18986	0.013574661	14.31825038	6.134791546	0.001115786	0.018775982	0.010104848	IRF7/FCGR1A/PTPRC	3
GO:0009712	GO:0009712	catechol-containing compound metabolic process	18-Feb	57/18986	0.035087719	37.00974659	8.387343701	0.001313701	0.020737805	0.011160661	ALDH2/ITGB2	2
GO:0099024	GO:0099024	plasma membrane invagination	18-Feb	57/18986	0.035087719	37.00974659	8.387343701	0.001313701	0.020737805	0.011160661	FCGR1A/ITGB2	2
GO:0097191	GO:0097191	extrinsic apoptotic signaling pathway	18-Mar	236/18986	0.012711864	13.40819209	5.908736954	0.00134789	0.020737805	0.011160661	PTPRC/TLR4/SPI1	3
GO:0061900	GO:0061900	glial cell activation	18-Feb	58/18986	0.034482759	36.37164751	8.310893258	0.001359856	0.020737805	0.011160661	ITGB2/PTPRC	2
GO:2001238	GO:2001238	positive regulation of extrinsic apoptotic signaling pathway	18-Feb	58/18986	0.034482759	36.37164751	8.310893258	0.001359856	0.020737805	0.011160661	PTPRC/TLR4	2
GO:0050850	GO:0050850	positive regulation of calcium-mediated signaling	18-Feb	59/18986	0.033898305	35.75517891	8.236361996	0.001406781	0.021123355	0.011368156	CCL4/PTPRC	2
GO:0043030	GO:0043030	regulation of macrophage activation	18-Feb	61/18986	0.032786885	34.58287796	8.092741484	0.001502935	0.021571538	0.011609359	PTPRC/TLR4	2
GO:0002573	GO:0002573	myeloid leukocyte differentiation	18-Mar	247/18986	0.012145749	12.81106613	5.755660313	0.001536115	0.02171808	0.011688225	IRF7/TLR4/SPI1	3
GO:0034113	GO:0034113	heterotypic cell-cell adhesion	18-Feb	63/18986	0.031746032	33.48500882	7.955895166	0.001602153	0.02171808	0.011688225	ITGB2/PTPRC	2
GO:0031100	GO:0031100	animal organ regeneration	18-Feb	67/18986	0.029850746	31.48590381	7.70048662	0.00180974	0.023550748	0.012674529	AURKA/CCNA2	2
GO:0001912	GO:0001912	positive regulation of leukocyte mediated cytotoxicity	18-Feb	71/18986	0.028169014	29.71205008	7.466567355	0.002029455	0.02539421	0.013666642	PTPRC/SPI1	2
GO:0050766	GO:0050766	positive regulation of phagocytosis	18-Feb	73/18986	0.02739726	28.89802131	7.356739926	0.002143835	0.02648586	0.014254146	FCGR1A/PTPRC	2
GO:2000379	GO:2000379	positive regulation of reactive oxygen species metabolic process	18-Feb	74/18986	0.027027027	28.50750751	7.303468378	0.002202151	0.026866238	0.014458858	ITGB2/TLR4	2
GO:0042113	GO:0042113	B cell activation	18-Mar	284/18986	0.01056338	11.14201878	5.304816147	0.002287971	0.027232439	0.01465594	PTPRC/TLR4/SPI1	3
GO:0009620	GO:0009620	response to fungus	18-Feb	78/18986	0.025641026	27.04558405	7.100507456	0.002442889	0.02838404	0.015275707	TLR4/SPI1	2
GO:0031343	GO:0031343	positive regulation of cell killing	18-Feb	78/18986	0.025641026	27.04558405	7.100507456	0.002442889	0.02838404	0.015275707	PTPRC/SPI1	2
GO:0070373	GO:0070373	negative regulation of ERK1 and ERK2 cascade	18-Feb	79/18986	0.025316456	26.70323488	7.052137984	0.002504935	0.028762553	0.015479415	PTPRC/TLR4	2
GO:0043299	GO:0043299	leukocyte degranulation	18-Feb	81/18986	0.024691358	26.04389575	6.958038679	0.002631255	0.02986168	0.016070943	ITGB2/SPI1	2
GO:0042100	GO:0042100	B cell proliferation	18-Feb	92/18986	0.02173913	22.92995169	6.495317965	0.003378619	0.03697248	0.01989783	PTPRC/TLR4	2
GO:1904951	GO:1904951	positive regulation of establishment of protein localization	18-Mar	327/18986	0.009174312	9.676860347	4.875544047	0.003409348	0.03697248	0.01989783	GZMB/ITGB2/TLR4	3
GO:0015980	GO:0015980	energy derivation by oxidation of organic compounds	18-Mar	356/18986	0.008426966	8.888576779	4.628582523	0.004327487	0.043065233	0.023176824	ACADM/ACO2/SUCLG1	3
GO:0032637	GO:0032637	interleukin-8 production	18-Feb	105/18986	0.019047619	20.09100529	6.04284889	0.00437491	0.043065233	0.023176824	PTPRC/TLR4	2
GO:0032677	GO:0032677	regulation of interleukin-8 production	18-Feb	105/18986	0.019047619	20.09100529	6.04284889	0.00437491	0.043065233	0.023176824	PTPRC/TLR4	2
GO:0002768	GO:0002768	immune response-regulating cell surface receptor signaling pathway	18-Mar	369/18986	0.008130081	8.575429088	4.526852602	0.004783508	0.044953734	0.024193176	FCGR1A/PTPRC/TLR4	3
GO:0002526	GO:0002526	acute inflammatory response	18-Feb	110/18986	0.018181818	19.17777778	5.889967941	0.004790152	0.044953734	0.024193176	CD163/FCGR1A	2
GO:0045089	GO:0045089	positive regulation of innate immune response	18-Mar	387/18986	0.007751938	8.176571921	4.393984389	0.005461726	0.048904997	0.026319665	IRF7/TLR4/SPI1	3
