# Supplementary material for: Integrative Meta‐Analysis and WGCNA Reveal Candidate Diagnostic Hub Genes in Clear Cell Carcinoma
Source: Int J Cell Biol. 2026 Feb 2;2026:5567255. doi: 10.1155/ijcb/5567255 (PMC12865128; doi:10.1155/ijcb/5567255)
Supplement: Supplementary file 3 — Supporting Information 3 Table S1. Shared DEGs identified by both statistical frameworks via Venn diagram analysis. Table S2. BP enrichment analysis of upregulated DEGs form integrated dataset using clusterProfiler. Table S3. BP enrichment analysis of downregulated DEGs form integrated dataset using clusterProfiler. Table S4. List of DEGs in the validation GSE40435 dataset. Table S5. BP enrichment analysis of upregulated DEGs in the validation GSE40435 dataset. Table S6. Biological process enrichment analysis of downregulated DEGs in the validation GSE40435 dataset. Table S7. Cellular component enrichment analysis of upregulated DEGs in integrated dataset. Table S8. Cellular component enrichment analysis of downregulated DEGs in integrated dataset. Table S9. Molecular function enrichment analysis of upregulated DEGs in integrated dataset. Table S10. Molecular function enrichment analysis of downregulated DEGs in integrated dataset. Table S11. Cellular component enrichment analysis of upregulated DEGs in the GSE40435 dataset. Table S12. Cellular component enrichment analysis of downregulated DEGs in the GSE40435 dataset. Table S13. Molecular function enrichment analysis of upregulated DEGs in the GSE40435 dataset. Table S14. Molecular function enrichment analysis of downregulated DEGs in the GSE40435 dataset. Table S15. KEGG pathway enrichment analysis of upregulated DEGs in the integrated dataset. Table S16. KEGG pathway enrichment analysis of downregulated DEGs in the integrated dataset. Table S17. KEGG pathway enrichment analysis of upregulated DEGs in the GSE40435 dataset. Table S18. KEGG pathway enrichment analysis of downregulated DEGs in the GSE40435 dataset. Table S19. Summary of transcription factors (TFs) identified among DEGs. Table S20. List of eight gene coexpression modules identified by dynamic tree cutting (β = 19, minimum size = 30 genes). Table S21. Transcription factor enrichment in the turquoise gene coexpression module. Table S22. Diagnostic biom [file IJCB-2026-5567255-s001.zip › Supplementary Table 23.csv]

	logFC	AveExpr	t	P.Value	adj.P.Val	B
AQP2	-2.554192294	1.704347727	-59.9484197	5.88E-131	1.23E-126	288.6935492
KNG1	-2.475180798	1.552402361	-57.06100863	7.48E-127	7.81E-123	279.3585929
KCNJ1	-1.666785198	1.186010036	-54.65992875	2.69E-123	1.87E-119	271.2612703
GCGR	-1.954553431	1.142959809	-53.99361507	2.75E-122	1.44E-118	268.9572493
UMOD	-2.592982715	1.783068163	-53.16584064	5.14E-121	2.15E-117	266.059139
TMEM52B	-1.748469119	1.410250366	-51.89014663	5.05E-119	1.76E-115	261.5130694
CA10	-0.96945696	0.769614692	-50.97868886	1.42E-117	4.25E-114	258.2039666
GGT6	-1.571304528	1.065533391	-50.21378747	2.44E-116	6.37E-113	255.3865307
CLCNKB	-1.972799446	1.325502001	-50.07960595	4.03E-116	9.36E-113	254.8884154
RALYL	-1.623473326	1.037834938	-46.6345084	2.41E-110	5.04E-107	241.6858442
FXYD4	-2.174712184	1.266953965	-45.11966264	1.09E-107	2.06E-104	235.6151332
PRR35	-0.848694438	0.661286069	-44.50785076	1.34E-106	2.34E-103	233.1146677
CLDN8	-1.997350108	1.327340521	-44.14405896	6.07E-106	9.76E-103	231.6142426
HILPDA	1.543240035	1.687730249	43.79739861	2.58E-105	3.85E-102	230.1748971
CA9	2.014804667	1.357887353	43.77628803	2.82E-105	3.93E-102	230.086941
HRG	-0.763058151	0.578738659	-43.61199273	5.62E-105	7.34E-102	229.4012136
OVOL2	-1.001009335	0.643284999	-42.7653052	2.03E-103	2.50E-100	225.8332609
CASR	-1.496832802	0.954818328	-42.61111761	3.93E-103	4.56E-100	225.1772911
ATP6V0A4	-0.913951485	0.696867659	-42.57338364	4.61E-103	5.07E-100	225.0164621
TMEM213	-1.762151782	1.202279221	-42.52277382	5.73E-103	5.99E-100	224.8005712
ENPP6	-1.644704212	1.090181859	-41.89454082	8.62E-102	8.58E-99	222.1031067
NPHS2	-1.9325504	1.267621716	-41.67440294	2.25E-101	2.13E-98	221.1501341
SLC36A2	-2.324333115	1.480595879	-40.94948198	5.41E-100	4.92E-97	217.9830306
TMEM178A	-1.124974739	1.218750483	-40.32246347	8.79E-99	7.66E-96	215.2072586
CD5L	-1.421184536	0.930959278	-40.28070948	1.06E-98	8.86E-96	215.0211999
XPNPEP2	-1.872919918	1.54461038	-40.11424493	2.24E-98	1.80E-95	214.2778993
SLC22A8	-1.960157696	1.11330088	-39.85901452	7.06E-98	5.46E-95	213.1334877
SLC34A1	-2.01822867	1.462715081	-39.71895184	1.33E-97	9.92E-95	212.5030106
NDUFA4L2	1.522335602	2.120720775	39.37183371	6.43E-97	4.63E-94	210.9329274
ATP6V1B1	-1.814820723	1.781387248	-39.22490716	1.26E-96	8.76E-94	210.2650797
PRRG2	-1.194811374	1.327954697	-39.20602204	1.37E-96	9.24E-94	210.1790965
NETO2	1.279034579	1.479644911	39.14227567	1.83E-96	1.20E-93	209.8886226
ACSF2	-1.463729295	1.554893967	-39.06754808	2.58E-96	1.64E-93	209.5476399
SERPINA5	-1.784510611	1.439932664	-38.30280012	8.83E-95	5.43E-92	206.0286215
ACP3	-1.283825255	1.064274676	-38.16896193	1.65E-94	9.84E-92	205.407184
SPAG4	1.115159524	1.010824346	38.02489507	3.23E-94	1.88E-91	204.7363766
PTGER1	-1.310652085	1.056371687	-38.01180195	3.44E-94	1.94E-91	204.6753154
TFCP2L1	-1.398150158	1.164518883	-37.78708883	9.86E-94	5.42E-91	203.6248196
AFM	-2.018643584	1.398520533	-37.47519428	4.29E-93	2.30E-90	202.1588235
SLC15A4	0.648469655	1.846203177	37.09607887	2.60E-92	1.36E-89	200.3643215
VTCN1	-1.489942947	1.001708078	-36.86672774	7.77E-92	3.96E-89	199.2719653
PHYHD1	-0.899646516	0.806869596	-36.80541386	1.04E-91	5.19E-89	198.9790713
REEP6	-1.334104589	1.14217158	-36.7094807	1.65E-91	8.03E-89	198.5200652
FREM1	-1.099052075	0.918481604	-36.50349776	4.45E-91	2.11E-88	197.5314595
RAB25	-1.200056176	1.017300127	-36.21013858	1.84E-90	8.55E-88	196.1162673
CRYAA	-1.948224251	1.532863871	-36.04162945	4.18E-90	1.90E-87	195.2994972
TMPRSS2	-1.654073266	1.257976567	-35.74787276	1.75E-89	7.80E-87	193.8688504
CLDN16	-0.70739967	0.626586376	-35.57837624	4.03E-89	1.75E-86	193.0394175
CEL	-1.142938286	1.049937745	-35.40033215	9.68E-89	4.13E-86	192.1650203
CLCNKA	-1.958771911	1.914933377	-35.27936366	1.76E-88	7.35E-86	191.5690866
DDN	-1.229117414	0.94988639	-35.07498918	4.85E-88	1.99E-85	190.5588624
DMRT2	-0.81620975	0.671387496	-34.93284877	9.83E-88	3.95E-85	189.8537291
PROM2	-1.556464591	1.360234519	-34.90167901	1.15E-87	4.53E-85	189.6988227
ABHD14A	-0.637935049	1.684656444	-34.49164131	8.94E-87	3.46E-84	187.6516423
BHLHE41	1.254430635	1.226808063	34.41646461	1.30E-86	4.95E-84	187.2744076
PLPPR1	-0.876684278	0.72275285	-34.41297164	1.33E-86	4.95E-84	187.2568657
NOL3	0.89527599	1.462830866	34.12888351	5.57E-86	2.04E-83	185.8258515
FGF9	-0.957828419	0.867316396	-34.12455012	5.70E-86	2.05E-83	185.8039573
TCEAL2	-1.322000989	1.116615824	-33.98449069	1.16E-85	4.10E-83	185.095246
VSIG8	-0.951537361	0.809468822	-33.97174401	1.24E-85	4.31E-83	185.0306436
ANXA9	-0.826410147	0.852175703	-33.96066591	1.31E-85	4.48E-83	184.9744838
SUCLG1	-0.595732597	2.469201323	-33.68757884	5.26E-85	1.77E-82	183.5859505
SLC16A3	1.030736416	2.089703088	33.65244957	6.30E-85	2.09E-82	183.4067545
SYNE4	-0.825376194	0.784697217	-33.60140824	8.17E-85	2.67E-82	183.1461545
DIO1	-1.743633276	1.229085181	-33.56197819	1.00E-84	3.22E-82	182.9446463
HADH	-0.553914386	2.451237678	-33.4749099	1.56E-84	4.95E-82	182.4990898
NPHS1	-1.29835431	0.844655321	-33.42930608	1.98E-84	6.16E-82	182.2653945
HS6ST2	-0.709179287	0.51017529	-33.39916977	2.31E-84	7.09E-82	182.1108389
SFRP1	-1.589651025	1.719677798	-33.19447528	6.62E-84	2.01E-81	181.0584538
FOLR3	-1.301853262	1.036083164	-33.1868973	6.89E-84	2.06E-81	181.0194064
SLC47A2	-1.913947921	1.544903116	-33.17203561	7.44E-84	2.19E-81	180.9428097
PFKFB4	1.049596021	1.394748687	33.1515323	8.27E-84	2.40E-81	180.8370969
DNASE1	-1.335845433	1.031266006	-33.13026165	9.23E-84	2.64E-81	180.7273794
DPEP1	-1.823597537	1.411946583	-32.99299243	1.88E-83	5.31E-81	180.0181378
SLC12A3	-1.609433228	1.126527411	-32.98207468	1.99E-83	5.54E-81	179.9616399
MTURN	-0.861171103	1.994146862	-32.97394618	2.07E-83	5.70E-81	179.9195675
CAV2	0.753809318	1.659758332	32.95054752	2.34E-83	6.35E-81	179.7984177
GPC5	-1.257524083	1.036416119	-32.77603917	5.80E-83	1.55E-80	178.8929869
SCARB1	1.038757791	1.627755369	32.68362092	9.39E-83	2.48E-80	178.4121242
KCNJ10	-0.684408984	1.005663855	-32.67751133	9.70E-83	2.53E-80	178.3803021
DUSP9	-1.052623149	0.82887345	-32.57641879	1.64E-82	4.24E-80	177.8531609
UQCRC1	-0.426991672	2.327314334	-32.51621026	2.25E-82	5.74E-80	177.5386709
UPP2	-1.615635028	1.215072339	-32.47618403	2.78E-82	7.00E-80	177.3293782
SCNN1G	-1.672260453	1.205959947	-32.41476743	3.84E-82	9.54E-80	177.0078927
HPD	-1.903628008	1.475161205	-32.31098779	6.62E-82	1.63E-79	176.4637066
SLC15A2	-0.659079367	0.690602976	-32.3018251	6.94E-82	1.69E-79	176.415603
EGLN3	1.138857743	1.0825334	32.21963549	1.07E-81	2.57E-79	175.9836942
DCXR	-0.962846744	1.990260212	-32.15894669	1.47E-81	3.50E-79	175.6642895
SCNN1B	-1.271444052	1.049901341	-31.97751719	3.85E-81	9.03E-79	174.7069721
ALDH6A1	-1.234596078	1.943092307	-31.83805507	8.06E-81	1.87E-78	173.9685871
NUPR2	-0.656312485	0.632900188	-31.81978895	8.88E-81	2.04E-78	173.8717147
FUT3	-1.113413627	0.929632804	-31.69115928	1.76E-80	4.00E-78	173.1884757
SH3GL2	-1.509688437	1.187338038	-31.68772381	1.79E-80	4.03E-78	173.170202
ERICH4	-1.262841915	1.15167561	-31.67648974	1.90E-80	4.23E-78	173.1104372
GATA3	-0.865081008	0.884260911	-31.65142942	2.18E-80	4.79E-78	172.9770658
APEH	-0.440472782	2.17654923	-31.61697878	2.61E-80	5.69E-78	172.7936031
TCF21	-0.935680821	1.197520826	-31.51339229	4.55E-80	9.80E-78	172.2411556
GPC3	-1.193764982	1.185334392	-31.47870669	5.47E-80	1.17E-77	172.0558982
KLK6	-0.59530607	0.572768428	-31.44570305	6.53E-80	1.38E-77	171.8794972
PTH1R	-1.445635006	1.848818174	-31.32697586	1.23E-79	2.58E-77	171.2438878
SLC2A1	0.833811015	1.966067875	31.28180618	1.57E-79	3.26E-77	171.0016485
ANGPT2	0.928980796	1.011705974	31.23281692	2.05E-79	4.20E-77	170.7386619
PROZ	-1.446788109	0.880274125	-31.21198036	2.29E-79	4.65E-77	170.6267229
DHRS11	-0.669862277	1.307375859	-31.12920078	3.58E-79	7.19E-77	170.1815199
TUBB2B	-1.237719547	1.500856495	-31.11770488	3.81E-79	7.58E-77	170.1196309
ATP1A1	-0.513081071	2.619896014	-31.08750603	4.48E-79	8.83E-77	169.956981
WNK4	-1.395355117	1.137602705	-31.08276193	4.60E-79	8.98E-77	169.9314199
SRARP	-0.819588597	0.65657401	-31.07846936	4.70E-79	9.10E-77	169.9082894
LAMA4	1.07851982	1.222243652	31.04950861	5.50E-79	1.05E-76	169.7521795
SOSTDC1	-1.048698058	1.192155811	-30.98733655	7.70E-79	1.46E-76	169.4167218
PLA2G4F	-1.083903772	0.76716381	-30.95490679	9.17E-79	1.73E-76	169.2415662
IGFBP3	0.809236506	2.490082475	30.83018518	1.80E-78	3.36E-76	168.5668061
ITGA5	0.88505734	1.499850992	30.82371737	1.87E-78	3.45E-76	168.5317654
IYD	-1.472564925	0.960610283	-30.8024085	2.10E-78	3.84E-76	168.4162861
TNNC1	-0.833857	0.705563434	-30.79939124	2.13E-78	3.87E-76	168.3999305
ENO2	1.291527133	1.488869324	30.75707194	2.68E-78	4.83E-76	168.1704189
RALGPS1	-0.779108482	1.176012414	-30.71539183	3.36E-78	6.01E-76	167.9441714
TJP3	-1.026865092	0.859113279	-30.65956912	4.56E-78	8.07E-76	167.6408399
ERO1A	0.662527034	1.469315534	30.65767066	4.61E-78	8.09E-76	167.6305176
TNNT2	-0.712819641	0.70998313	-30.6255693	5.49E-78	9.55E-76	167.4559134
CAV1	0.875776794	1.737695568	30.58823353	6.72E-78	1.16E-75	167.2526879
MCCD1	-1.121508904	0.993272219	-30.56863391	7.48E-78	1.28E-75	167.1459387
LZTS3	-0.813805151	1.069822938	-30.43231794	1.58E-77	2.68E-75	166.4022587
ERVMER34-1	-0.479105932	0.527479714	-30.39100275	1.98E-77	3.33E-75	166.1764337
KCTD8	-0.464317099	0.665262626	-30.25307924	4.21E-77	7.04E-75	165.4211125
SFXN2	-1.149790127	1.246219215	-30.23635851	4.61E-77	7.65E-75	165.3293923
SLC22A7	-1.413744329	1.135555629	-30.17944877	6.31E-77	1.04E-74	165.0169728
SLC4A1	-0.844817004	0.675174043	-30.14987348	7.42E-77	1.21E-74	164.8544623
MT1H	-0.955753795	0.99447815	-30.12977328	8.29E-77	1.34E-74	164.743957
ABAT	-0.648813324	0.689650331	-30.11280629	9.11E-77	1.46E-74	164.6506403
IRX2	-1.135051343	1.014425395	-30.05309961	1.27E-76	2.02E-74	164.3219907
ANGPTL4	1.266557922	1.604749832	30.00602676	1.64E-76	2.60E-74	164.0625871
TUBAL3	-1.056757821	0.936498464	-30.00179442	1.68E-76	2.64E-74	164.0392513
SLC13A3	-0.700557604	0.638527809	-29.99940227	1.70E-76	2.65E-74	164.0260607
FAM151A	-1.782082182	1.350236776	-29.98973707	1.80E-76	2.78E-74	163.9727591
MAPK4	-0.550725889	0.654350043	-29.86015205	3.68E-76	5.65E-74	163.2570595
INHBB	1.176453844	1.144440404	29.85697024	3.74E-76	5.71E-74	163.2394614
PRDM16-DT	-1.137556538	1.025328485	-29.75365104	6.63E-76	1.00E-73	162.6673682
TFAP2B	-0.512070795	0.483307026	-29.67166917	1.05E-75	1.57E-73	162.2125235
ACOT11	-0.727714095	1.098405855	-29.64158142	1.24E-75	1.85E-73	162.0453934
F11	-0.733625178	0.728959427	-29.55095145	2.05E-75	3.04E-73	161.5413161
ALB	-1.86694798	1.630273056	-29.50833955	2.60E-75	3.82E-73	161.3039743
SLC9A2	-0.845725612	0.857933886	-29.46510836	3.31E-75	4.83E-73	161.0629622
PROC	-1.120376535	0.937160606	-29.43596565	3.89E-75	5.63E-73	160.9003672
CDCA2	1.144588203	0.824180864	29.43524366	3.91E-75	5.63E-73	160.8963377
PARTICL	-0.897141547	1.047835729	-29.41464149	4.38E-75	6.28E-73	160.7813298
GAL3ST4	0.984548432	1.233407327	29.38290151	5.24E-75	7.44E-73	160.6040479
NTNG1	-1.054875364	0.791070923	-29.24204509	1.15E-74	1.63E-72	159.8158502
EMX1	-0.969746252	1.305342761	-29.23900716	1.17E-74	1.64E-72	159.7988246
ERP27	-1.073956102	1.533161858	-29.2052032	1.42E-74	1.97E-72	159.6093005
ACAA1	-0.70967606	2.166221625	-29.13538258	2.10E-74	2.90E-72	159.2174131
SAP30	0.839155351	1.083631688	28.9901953	4.75E-74	6.54E-72	158.4006359
PLPP4	-0.590533893	0.661975155	-28.96793936	5.39E-74	7.36E-72	158.2752071
TMEM74B	0.884999361	1.088533229	28.87347622	9.19E-74	1.25E-71	157.7421727
CADM4	-1.003875846	1.052982068	-28.8537505	1.03E-73	1.39E-71	157.630729
ADH1C	-0.952710576	0.833369916	-28.84079749	1.11E-73	1.48E-71	157.5575234
ST8SIA4	0.504222113	0.588580316	28.80793488	1.33E-73	1.77E-71	157.3717051
SPHK2	-0.487171488	2.116484152	-28.80417376	1.36E-73	1.80E-71	157.35043
EGF	-1.468989716	1.193344346	-28.77337892	1.62E-73	2.13E-71	157.1761714
AFP	-1.428076649	1.265320921	-28.71038848	2.32E-73	3.02E-71	156.8193706
COL23A1	1.291777619	1.389792812	28.64604767	3.34E-73	4.33E-71	156.4544251
PLXNB1	-0.688744797	1.636475977	-28.52879861	6.50E-73	8.39E-71	155.7880902
NUSAP1	0.666114028	1.050147636	28.52701454	6.57E-73	8.42E-71	155.7779384
PRDX4	0.428791629	2.241451242	28.39574252	1.39E-72	1.77E-70	155.0299007
ECHS1	-0.528647085	2.514811306	-28.34070001	1.90E-72	2.41E-70	154.7156237
TOP2A	1.068469986	0.892559697	28.20174574	4.22E-72	5.31E-70	153.9205916
TNFAIP6	0.7588914	0.761473541	28.18688984	4.59E-72	5.74E-70	153.8354535
SLC7A8	-0.640357265	0.774624668	-28.02978753	1.13E-71	1.41E-69	152.9334601
ENTPD1	0.8665397	1.275416145	27.90527577	2.32E-71	2.87E-69	152.2164358
PRC1	0.724851014	1.144853043	27.89856664	2.41E-71	2.97E-69	152.177746
SLC5A11	-0.926427591	0.764728966	-27.88645213	2.59E-71	3.16E-69	152.1078708
PALM	-0.527007809	1.307726623	-27.86872763	2.87E-71	3.48E-69	152.0056053
GPD1L	-0.529271225	2.095440132	-27.86306709	2.96E-71	3.58E-69	151.9729374
SLC5A2	-1.326541257	0.911041499	-27.85119039	3.17E-71	3.81E-69	151.9043822
AGXT	-1.319146726	1.12740648	-27.81562326	3.90E-71	4.65E-69	151.6989766
ESRRG	-0.45165796	0.671934435	-27.81249664	3.97E-71	4.71E-69	151.6809124
CNTN3	-0.762088534	0.697931484	-27.72255447	6.68E-71	7.88E-69	151.1607537
DAO	-1.246454742	1.058909965	-27.71404059	7.02E-71	8.24E-69	151.1114641
TRPV6	-0.321758424	0.375050883	-27.66646075	9.24E-71	1.08E-68	150.8358449
ATP6V1C2	-0.635513683	0.478957899	-27.62779844	1.16E-70	1.34E-68	150.6116774
SLC25A25-AS1	-0.700811876	1.427049501	-27.62098863	1.20E-70	1.39E-68	150.5721745
ELMO1	0.324283076	0.743282306	27.55026969	1.82E-70	2.08E-68	150.1616034
EHD2	0.788067885	1.178007823	27.47537102	2.81E-70	3.21E-68	149.7260927
IKBIP	0.581098351	0.772166929	27.46100373	3.05E-70	3.47E-68	149.6424725
NELL1	-1.389885048	1.076863476	-27.45673157	3.13E-70	3.53E-68	149.6176028
SOST	-0.873718245	0.664495346	-27.43195915	3.62E-70	4.06E-68	149.4733498
ADGRV1	-1.17359904	1.095505351	-27.39401048	4.51E-70	5.04E-68	149.2522226
SAT2	-0.585331758	2.138241184	-27.37702402	4.98E-70	5.54E-68	149.1531847
PDHB	-0.270194546	2.451191127	-27.3295743	6.57E-70	7.25E-68	148.8763442
INPP5J	-1.061120181	0.941401694	-27.32898098	6.59E-70	7.25E-68	148.8728807
MS4A7	0.884829254	1.670666586	27.31599091	7.11E-70	7.78E-68	148.7970419
PIPOX	-1.499582408	1.343059181	-27.30924645	7.40E-70	8.05E-68	148.7576581
SIGIRR	-0.576562892	1.460427293	-27.30841417	7.44E-70	8.05E-68	148.7527976
DDB2	0.567048494	0.710967143	27.29487859	8.05E-70	8.67E-68	148.6737391
GLRX5	-0.267225309	2.589059939	-27.22527321	1.21E-69	1.30E-67	148.2668295
GLOD5	-0.925317491	0.845324111	-27.19822037	1.42E-69	1.51E-67	148.1085178
POPDC3	0.719791823	0.554347533	27.14914989	1.89E-69	2.00E-67	147.8211282
COL4A6	-0.247653245	0.311085226	-27.09965187	2.53E-69	2.67E-67	147.5309316
TMEM207	-0.980012627	1.069032851	-27.08408902	2.77E-69	2.91E-67	147.4396269
LHFPL2	0.910924217	1.365469479	27.0681248	3.04E-69	3.18E-67	147.3459362
MIOX	-1.445408952	1.067348653	-26.93881407	6.51E-69	6.76E-67	146.5858697
AQP7P3	-1.117770987	1.069731515	-26.90901489	7.75E-69	8.02E-67	146.41042
DANCR	-0.651013527	1.474969646	-26.87753757	9.33E-69	9.61E-67	146.2249697
LGALS1	0.509122624	2.46035281	26.87275786	9.60E-69	9.81E-67	146.196799
ARMH4	-0.79761814	0.958029589	-26.87244127	9.62E-69	9.81E-67	146.194933
TBC1D13	-0.524235622	1.529572976	-26.85586046	1.06E-68	1.08E-66	146.0971861
STAMBPL1	0.864258141	1.443984961	26.83875341	1.17E-68	1.18E-66	145.996301
PTPRE	0.482645951	0.923873506	26.82513226	1.27E-68	1.28E-66	145.915947
EPB41L5	-0.47551144	1.133230506	-26.80484173	1.43E-68	1.43E-66	145.7962062
LHX1	-0.622480058	0.555914539	-26.69041227	2.82E-68	2.81E-66	145.1199599
RASL11B	-1.222889995	1.415098935	-26.65491342	3.48E-68	3.45E-66	144.9098392
FMO5	-0.948447486	1.160255928	-26.65327492	3.52E-68	3.46E-66	144.900137
ASPDH	-1.145078887	0.968442068	-26.62408987	4.18E-68	4.10E-66	144.7272642
SLC22A6	-1.663941577	1.412670426	-26.58739962	5.20E-68	5.07E-66	144.5097846
NRK	-0.544956699	0.875078152	-26.53763536	6.98E-68	6.78E-66	144.2145402
HLA-B	0.397815892	2.70144741	26.49328103	9.09E-68	8.79E-66	143.951131
VASH1	0.78076892	1.284737912	26.48341154	9.64E-68	9.28E-66	143.8924851
ELP6	-0.312850862	1.405921768	-26.38598493	1.72E-67	1.65E-65	143.3129074
AQP7P1	-0.555739374	0.798991434	-26.37833855	1.80E-67	1.72E-65	143.2673698
VIM	0.426271742	2.798237766	26.37208908	1.87E-67	1.78E-65	143.230146
BMP7	-0.604022896	0.460537638	-26.36992456	1.89E-67	1.79E-65	143.2172523
CDKN2B	0.396469673	0.594093328	26.3690591	1.90E-67	1.79E-65	143.2120967
ST6GALNAC2	-0.780082955	1.136673702	-26.30720886	2.75E-67	2.58E-65	142.8434094
LINC00887	1.255097572	0.914623931	26.27387941	3.36E-67	3.13E-65	142.6445345
SHBG	-0.860575266	0.852599898	-26.27121725	3.41E-67	3.17E-65	142.6286436
SEMA5B	1.09211474	1.33048662	26.26850835	3.47E-67	3.21E-65	142.6124727
RASD2	0.811788863	0.876689822	26.25652809	3.73E-67	3.43E-65	142.5409451
ELFN1	-0.371068283	0.419164409	-26.23496932	4.24E-67	3.88E-65	142.412184
SCN2A	-0.374048563	0.396401131	-26.13869678	7.54E-67	6.88E-65	141.836478
PCYT2	-0.577514596	1.036930652	-26.1333052	7.79E-67	7.08E-65	141.8042021
PAQR7	-0.778546579	1.623438808	-26.11223536	8.84E-67	7.99E-65	141.6780357
ADGRF1	-0.560137129	0.548785611	-26.09777864	9.64E-67	8.68E-65	141.5914365
NPTX2	1.737773906	1.368427094	26.07672211	1.09E-66	9.81E-65	141.4652557
SLC30A2	-1.168238023	0.931152811	-26.05717024	1.23E-66	1.10E-64	141.3480418
PLCL1	-0.472972208	0.796111803	-26.05484616	1.25E-66	1.11E-64	141.3341056
CWH43	-0.957931808	0.758518225	-26.04323662	1.34E-66	1.18E-64	141.2644799
ALS2CL	-0.287987125	0.445415182	-26.02569059	1.49E-66	1.31E-64	141.1592193
AHNAK2	0.619149214	0.683466486	25.98657211	1.88E-66	1.65E-64	140.9244038
CARMIL1	-0.442371292	1.088866211	-25.95202759	2.31E-66	2.02E-64	140.716884
RHCG	-1.23685949	0.939669239	-25.93213305	2.61E-66	2.27E-64	140.5973031
ALDOC	0.774041103	1.871017655	25.88819778	3.39E-66	2.94E-64	140.3330433
GP2	-1.116483354	0.808970128	-25.88084086	3.55E-66	3.06E-64	140.2887694
NINL	-0.558900374	0.884746867	-25.86983086	3.79E-66	3.26E-64	140.2224986
ACOT12	-0.590505391	0.507204996	-25.82150972	5.07E-66	4.35E-64	139.9314663
TAGLN3	-0.646960028	0.544568588	-25.81850743	5.17E-66	4.41E-64	139.9133742
KLK7	-0.460009869	0.404526501	-25.78436558	6.35E-66	5.39E-64	139.7075516
SEMA3B	-0.905065438	1.021002041	-25.75223455	7.71E-66	6.52E-64	139.5137171
FABP6	1.276416113	0.809025851	25.746845	7.96E-66	6.71E-64	139.4811912
CTSV	-1.212580999	1.212716746	-25.74428462	8.09E-66	6.79E-64	139.465738
CAVIN3	0.552823837	2.029607685	25.73595073	8.50E-66	7.11E-64	139.4154332
DENND5A	0.310796463	1.854026521	25.71721434	9.52E-66	7.93E-64	139.3023049
TEX264	-0.38217443	1.745152085	-25.69481301	1.09E-65	9.04E-64	139.1669901
TAP1	0.578493555	2.167919858	25.68104261	1.18E-65	9.79E-64	139.0837789
GPAT3	-1.152586703	1.804347106	-25.65500432	1.39E-65	1.14E-63	138.9263703
PCSK1N	-1.369080392	1.535780934	-25.62801846	1.63E-65	1.34E-63	138.7631432
FPR3	1.04256612	1.291846649	25.62534316	1.66E-65	1.35E-63	138.7469564
CFAP45	-0.576979144	0.639547899	-25.62332956	1.68E-65	1.37E-63	138.7347725
SLC52A3	-0.54205871	0.776416069	-25.61705773	1.75E-65	1.41E-63	138.6968197
SLC2A12	-0.788560026	0.737437065	-25.59520554	1.99E-65	1.61E-63	138.5645466
PNCK	1.663097155	1.620317279	25.57328637	2.28E-65	1.83E-63	138.4318076
GLYCTK	-0.834087623	1.463740092	-25.54317957	2.73E-65	2.19E-63	138.2493867
PLCXD3	-0.854127963	0.975346065	-25.53316615	2.90E-65	2.31E-63	138.1886888
PAG1	0.37662209	0.671534269	25.49192187	3.73E-65	2.96E-63	137.9385466
SIGLEC10	1.047831376	0.883019455	25.49147825	3.74E-65	2.96E-63	137.935855
PCDH17	0.858547103	1.587275341	25.48443368	3.90E-65	3.08E-63	137.8931085
CLDN19	-0.981986405	0.923684973	-25.4229277	5.67E-65	4.45E-63	137.5196242
PALM3	-0.683320109	0.73432556	-25.38885992	6.97E-65	5.46E-63	137.3125479
SLC2A4RG	-0.706025967	1.682638968	-25.36419832	8.10E-65	6.32E-63	137.1625542
PCLAF	0.337767584	1.423391564	25.34163252	9.30E-65	7.22E-63	137.0252401
NCK1	0.393834156	1.934775804	25.32887815	1.00E-64	7.78E-63	136.9476006
YEATS2	0.486877489	1.554566052	25.3236266	1.04E-64	8.00E-63	136.9156269
SLC4A9	-0.881900323	0.585013981	-25.31873821	1.07E-64	8.21E-63	136.8858612
SH2B3	0.537354277	1.964706576	25.30526539	1.16E-64	8.88E-63	136.8038087
LDHA	0.297999237	1.71920728	25.25076989	1.62E-64	1.23E-62	136.4716847
CHSY3	0.744266394	0.928001958	25.24213948	1.70E-64	1.30E-62	136.419052
MST1L	-1.262258041	1.062283045	-25.21894113	1.96E-64	1.49E-62	136.27753
ZNF395	0.537933769	2.35024147	25.21824331	1.97E-64	1.49E-62	136.2732718
USP46	-0.313142734	0.83075124	-25.19122446	2.33E-64	1.75E-62	136.1083546
PCP4	-1.50078008	1.151694401	-25.18001574	2.49E-64	1.87E-62	136.0399118
RNF150	-0.91063211	1.357439524	-25.16527674	2.73E-64	2.03E-62	135.9498883
CD300A	0.924784609	0.897948387	25.15785882	2.85E-64	2.12E-62	135.9045704
DLST	-0.426258801	1.758872164	-25.15745218	2.86E-64	2.12E-62	135.902086
VWA8	-0.409256031	0.885550442	-25.14769407	3.04E-64	2.24E-62	135.8424602
CD1D	0.852132381	0.947435572	25.11096541	3.80E-64	2.80E-62	135.6179262
YWHAH	0.261259491	2.646512756	25.03866891	5.92E-64	4.34E-62	135.175456
VWF	0.91517076	2.398886416	25.01841268	6.70E-64	4.89E-62	135.0513649
RNASET2	0.553554167	2.561142283	24.99896332	7.55E-64	5.50E-62	134.9321679
PPP1R3C	0.664226584	2.034538737	24.92227687	1.21E-63	8.77E-62	134.4617224
P2RX7	0.697416567	1.009683202	24.90433336	1.35E-63	9.76E-62	134.3515375
ARHGAP22	0.766421492	0.80524378	24.8903028	1.47E-63	1.06E-61	134.2653524
DNER	-0.97993546	0.840430213	-24.88726999	1.50E-63	1.08E-61	134.2467196
AK3	-0.350196159	2.289005663	-24.88330576	1.54E-63	1.10E-61	134.2223626
VEGFA	0.576686501	1.315115656	24.8767417	1.60E-63	1.14E-61	134.1820273
PVALB	-1.591240475	1.176899298	-24.85792708	1.79E-63	1.28E-61	134.0663839
ETNK2	-1.117192339	1.327489923	-24.82122438	2.25E-63	1.59E-61	133.840663
PLG	-1.93270837	1.5221721	-24.81878382	2.28E-63	1.61E-61	133.8256476
CRHBP	-0.545038843	0.661545893	-24.81316402	2.36E-63	1.66E-61	133.7910691
GGACT	-1.164334831	1.586858169	-24.80887218	2.43E-63	1.70E-61	133.7646588
TNFRSF4	0.547477606	0.824148807	24.79510663	2.64E-63	1.85E-61	133.6799355
ATP5F1A	-0.248614732	2.846914646	-24.78539321	2.80E-63	1.95E-61	133.6201375
ELF4	0.568623699	1.348611183	24.78006133	2.90E-63	2.01E-61	133.5873082
AP1M2	-0.819245088	1.097927275	-24.77217919	3.04E-63	2.11E-61	133.5387699
FAM184A	-0.594948778	1.074117899	-24.75200249	3.45E-63	2.38E-61	133.4144858
SLC1A4	0.496988687	0.659854983	24.74334038	3.63E-63	2.50E-61	133.3611132
SELENBP1	-0.725557708	1.571069228	-24.65094802	6.43E-63	4.40E-61	132.7912365
CDC45	0.696987022	0.546451139	24.63721954	7.00E-63	4.78E-61	132.706467
SLFN11	0.595625859	1.410105874	24.62492049	7.55E-63	5.14E-61	132.6305034
APOC1	1.274655042	1.43700542	24.60041429	8.78E-63	5.96E-61	132.479087
CCNE2	0.270729703	0.2971463	24.59647506	9.00E-63	6.09E-61	132.4547406
ABHD14B	-0.549111858	1.344576579	-24.59270559	9.21E-63	6.21E-61	132.4314416
FAR2	0.462182105	0.722314478	24.57570192	1.02E-62	6.88E-61	132.3263198
LIPA	0.431124719	2.375113892	24.55824133	1.14E-62	7.64E-61	132.218335
RASSF2	0.52246607	0.970506561	24.55107235	1.19E-62	7.96E-61	132.1739875
SLC26A6	-0.400124932	0.97625584	-24.481659	1.83E-62	1.22E-60	131.7442573
SLC39A4	-0.411887888	0.576351903	-24.45613688	2.15E-62	1.42E-60	131.5860993
NNMT	1.353748594	1.817389013	24.4398373	2.38E-62	1.57E-60	131.4850494
SFXN5	-0.642883944	1.258049643	-24.43732925	2.41E-62	1.59E-60	131.4694977
TRIB3	1.127900155	1.331468958	24.38186537	3.40E-62	2.24E-60	131.1253777
ALDH4A1	-1.153667831	1.583244702	-24.3635251	3.81E-62	2.50E-60	131.0115017
SUCLG2	-0.422109174	2.153948827	-24.35071729	4.13E-62	2.70E-60	130.9319519
HSD11B2	-1.243644979	1.911315028	-24.33610159	4.52E-62	2.94E-60	130.8411479
CYP27B1	-1.205737122	1.070894189	-24.3196181	5.01E-62	3.25E-60	130.7387072
GABARAPL1	-0.496593909	2.345308755	-24.31830101	5.05E-62	3.27E-60	130.7305204
G6PC1	-1.441934131	1.305329041	-24.30978989	5.33E-62	3.44E-60	130.6776111
TBXAS1	0.752192869	1.466048953	24.29215447	5.94E-62	3.82E-60	130.5679516
SCAP	-0.253883695	2.13645027	-24.28358758	6.27E-62	4.02E-60	130.5146672
STRA6	-1.019640342	0.793290436	-24.28016805	6.41E-62	4.09E-60	130.4933958
CLIC5	-0.387928908	0.496515183	-24.27766108	6.51E-62	4.14E-60	130.4778002
RECQL	0.327812701	1.144620578	24.27578336	6.58E-62	4.18E-60	130.4661184
GJB1	-0.925547831	1.081144764	-24.25875713	7.32E-62	4.63E-60	130.3601743
CIMAP1B	0.45218657	0.760146163	24.25037085	7.71E-62	4.87E-60	130.307978
RAB11FIP4	-0.469403735	0.64253648	-24.19820539	1.07E-61	6.72E-60	129.9830998
KCNJ2	0.830045554	1.078287292	24.16671977	1.30E-61	8.15E-60	129.7868457
NR1I3	-0.73698585	0.530517948	-24.14774921	1.46E-61	9.15E-60	129.6685392
CD70	1.426362955	1.158603236	24.13570485	1.58E-61	9.83E-60	129.5934031
CASP4LP	0.653970107	0.97188761	24.10765111	1.88E-61	1.17E-59	129.4183248
PCCB	-0.489658004	2.181968035	-24.07189143	2.35E-61	1.46E-59	129.195011
PSMB8	0.466389317	1.430546732	24.0307363	3.04E-61	1.88E-59	128.9378032
SYPL2	-0.594900299	0.724920754	-24.00908357	3.48E-61	2.14E-59	128.802394
HACL1	-0.440326491	1.915273392	-24.00728759	3.52E-61	2.16E-59	128.7911598
BPHL	-0.430622387	1.240220466	-24.00014066	3.68E-61	2.25E-59	128.7464506
HPCAL4	-0.702447168	0.710526816	-23.98793948	3.97E-61	2.43E-59	128.6701084
MFSD3	-0.568604658	1.911419549	-23.98609598	4.02E-61	2.45E-59	128.6585721
IL10RB	0.396164154	1.738498146	23.94322603	5.25E-61	3.19E-59	128.3901779
MRAP2	-0.438359297	0.573839989	-23.92981631	5.71E-61	3.46E-59	128.3061765
TMEM91	0.824975306	1.876559107	23.91227349	6.38E-61	3.85E-59	128.1962501
AZGP1	-0.755292292	0.782056719	-23.90654239	6.61E-61	3.98E-59	128.1603297
COLGALT1	0.488413098	1.979446087	23.87671693	7.97E-61	4.79E-59	127.9733274
ABHD17C	-0.58642691	1.697231405	-23.87491533	8.06E-61	4.83E-59	127.962028
LY86	0.887085217	1.243631522	23.87290687	8.16E-61	4.87E-59	127.9494308
PAH	-1.43819952	1.386010905	-23.82390899	1.11E-60	6.61E-59	127.6419522
SLC23A1	-0.981653384	1.173697572	-23.81217806	1.20E-60	7.10E-59	127.5682917
TKFC	-0.774763622	1.341999788	-23.8069494	1.24E-60	7.31E-59	127.5354544
PAPPA	-0.819041251	1.062134016	-23.79973128	1.29E-60	7.63E-59	127.4901172
CD40	0.509171622	1.023022008	23.797801	1.31E-60	7.70E-59	127.4779919
LARS2	-0.420135315	1.107049608	-23.77669624	1.49E-60	8.77E-59	127.3453894
KISS1R	1.521099224	1.042606001	23.75263173	1.74E-60	1.02E-58	127.194122
SLC44A4	-0.687892742	1.853723078	-23.75178038	1.75E-60	1.02E-58	127.1887691
LETM1	-0.414400316	1.240175109	-23.72296351	2.09E-60	1.22E-58	127.0075297
GSTM3	-0.947544824	1.688113947	-23.7060286	2.33E-60	1.35E-58	126.9009712
LRRC2	-0.328159389	0.365392683	-23.70464423	2.35E-60	1.36E-58	126.8922587
VCF2	-0.485815108	1.255769041	-23.6984216	2.44E-60	1.41E-58	126.8530943
FAM3B	-0.60107883	0.554543949	-23.68441354	2.67E-60	1.54E-58	126.7649115
RHBDF2	0.363028076	1.058229692	23.66051005	3.10E-60	1.78E-58	126.6143783
CYP4F2	-1.182733265	0.975504468	-23.65852071	3.14E-60	1.80E-58	126.6018471
PYGL	0.563818647	1.777217368	23.65375073	3.24E-60	1.85E-58	126.5717981
CTXN3	-0.603353117	0.463019865	-23.64418946	3.44E-60	1.96E-58	126.5115573
MFNG	0.617529593	1.436618375	23.64222194	3.48E-60	1.98E-58	126.4991595
C2orf15	-0.50051774	0.871297157	-23.63266112	3.70E-60	2.10E-58	126.4389077
CACFD1	-0.494729824	1.232727829	-23.6269979	3.83E-60	2.17E-58	126.4032129
SLC17A1	-1.287298552	1.317225741	-23.62257257	3.94E-60	2.22E-58	126.3753176
SLC15A3	0.64982289	1.875922653	23.58391066	5.03E-60	2.83E-58	126.1315053
ARHGDIB	0.37970832	2.565663785	23.57478754	5.33E-60	2.99E-58	126.0739451
TMSB10	0.463577596	1.969173031	23.5479542	6.31E-60	3.53E-58	125.9045854
S100A2	-0.797422283	0.64712207	-23.53890211	6.69E-60	3.73E-58	125.8474323
ASAP1	0.424671362	1.737401231	23.49823399	8.65E-60	4.79E-58	125.5905347
PDLIM1	0.566172821	1.892341006	23.49815847	8.65E-60	4.79E-58	125.5900575
MCM5	0.445682335	1.378326755	23.48196543	9.58E-60	5.30E-58	125.487709
SCNN1A	-1.32384801	1.964455166	-23.4808116	9.65E-60	5.32E-58	125.480415
PEPD	-0.53829418	2.565460689	-23.47291282	1.01E-59	5.58E-58	125.4304775
TRPV2	0.698356471	0.949411898	23.47065673	1.03E-59	5.65E-58	125.4162126
SUOX	-0.281446935	1.37361612	-23.42698755	1.36E-59	7.42E-58	125.1399742
PFKP	0.6830252	2.290056058	23.42048927	1.41E-59	7.71E-58	125.0988475
CLDN10	-0.925642819	1.690574114	-23.38957382	1.72E-59	9.36E-58	124.9031151
CMTM4	-0.403020462	1.077309118	-23.36973266	1.95E-59	1.06E-57	124.7774331
FXYD5	0.502788691	1.308257634	23.36175552	2.05E-59	1.11E-57	124.7268887
PPP1R18	0.695531909	1.707904049	23.35506603	2.14E-59	1.16E-57	124.6844969
LRTOMT	-0.362352889	0.907305766	-23.35389576	2.16E-59	1.16E-57	124.6770802
LRRC19	-1.038644212	1.168678831	-23.35195841	2.18E-59	1.17E-57	124.6648017
PC	-0.580286057	0.863468578	-23.34961459	2.22E-59	1.19E-57	124.6499465
CGNL1	-0.641186164	2.4627567	-23.31555283	2.75E-59	1.47E-57	124.433984
MACROD1	-0.866422464	1.513628604	-23.29153684	3.20E-59	1.71E-57	124.2816273
ESM1	0.918280261	1.741240268	23.28306901	3.38E-59	1.80E-57	124.2278903
FUT11	0.529896831	0.834082024	23.26696197	3.74E-59	1.99E-57	124.12565
LDHD	-0.855913245	0.967897536	-23.26537189	3.78E-59	2.00E-57	124.1155551
TLCD3A	0.723707701	1.2714214	23.25819686	3.96E-59	2.09E-57	124.0699993
DCAF11	-0.388157402	1.346175749	-23.21311358	5.27E-59	2.77E-57	123.783608
AQP7	-0.695427471	0.822644434	-23.20027685	5.72E-59	3.00E-57	123.7020161
PIK3C2G	-0.554069197	0.614289061	-23.19346911	5.97E-59	3.13E-57	123.6587368
MT1G	-1.477172269	2.370922091	-23.18491185	6.31E-59	3.29E-57	123.604327
COL4A3	-0.610197551	0.949350341	-23.1728921	6.81E-59	3.55E-57	123.527886
CYP8B1	-1.25562535	1.269856504	-23.16568501	7.13E-59	3.70E-57	123.482043
TSPAN33	-0.581572405	2.125278346	-23.14472365	8.14E-59	4.22E-57	123.3486745
TM6SF1	0.724240666	1.00542958	23.14354841	8.20E-59	4.24E-57	123.3411953
RDH12	-1.199533403	0.963387572	-23.1354635	8.64E-59	4.46E-57	123.2897385
LOC154761	0.534952456	0.892190523	23.13399909	8.72E-59	4.49E-57	123.2804173
TSPAN8	-1.413537024	1.448204421	-23.12591477	9.18E-59	4.71E-57	123.2289545
PLK2	0.753155419	0.866609259	23.08996007	1.15E-58	5.91E-57	122.9999766
TUBA1B	0.539729766	1.994953029	23.08653562	1.18E-58	6.03E-57	122.9781595
ATP5IF1	-0.398899127	1.805581552	-23.07943309	1.23E-58	6.29E-57	122.9329048
FAM167A	-0.861766799	0.961705367	-23.07845932	1.24E-58	6.31E-57	122.9266998
PAQR5	-0.676330698	1.084410909	-23.07429677	1.28E-58	6.47E-57	122.9001741
YBX3	0.280679119	2.604379323	23.07100135	1.30E-58	6.59E-57	122.8791726
DACH1	-0.347928101	0.641489685	-23.06226032	1.38E-58	6.95E-57	122.82346
CHDH	-0.80387236	1.406865511	-23.04620328	1.53E-58	7.68E-57	122.7210925
FCER1G	0.852663751	1.872007645	23.04580391	1.53E-58	7.68E-57	122.7185461
PRIM1	0.384214664	1.080745444	23.01720188	1.84E-58	9.20E-57	122.53612
MLKL	0.527942261	1.100387357	23.01351498	1.88E-58	9.40E-57	122.5125972
MIR600HG	-0.505065444	0.985217578	-22.99909512	2.06E-58	1.03E-56	122.4205806
LYAR	0.372055273	1.349662143	22.99824515	2.07E-58	1.03E-56	122.415156
HIBCH	-0.582263199	2.231146479	-22.99072114	2.17E-58	1.08E-56	122.3671323
GALM	-0.58220369	2.07940994	-22.9870112	2.23E-58	1.10E-56	122.3434503
NDUFA6	-0.293464789	2.025400834	-22.98398468	2.27E-58	1.12E-56	122.3241294
GHITM	-0.233448809	2.726889568	-22.97585691	2.39E-58	1.18E-56	122.2722374
IFI16	0.68439858	1.775862469	22.97466114	2.41E-58	1.18E-56	122.2646023
MYOF	0.614204248	1.775990253	22.95260301	2.77E-58	1.36E-56	122.1237265
LAPTM5	0.929917926	1.675368333	22.9191775	3.43E-58	1.68E-56	121.9101361
PRDM16	-0.264606517	0.384106065	-22.91288777	3.58E-58	1.75E-56	121.8699288
BAZ1A	0.447706133	1.046650894	22.90852121	3.68E-58	1.79E-56	121.8420126
ADM	0.453611932	2.628347857	22.90408701	3.78E-58	1.84E-56	121.8136615
PRDM1	0.397657226	0.620530442	22.89503556	4.01E-58	1.94E-56	121.7557813
UHRF1	0.476330468	0.524250304	22.8920636	4.08E-58	1.98E-56	121.7367746
ACO1	-0.409133551	2.480188727	-22.87135277	4.66E-58	2.25E-56	121.6042914
CEMIP2	0.548148285	1.748746474	22.84910422	5.38E-58	2.59E-56	121.461912
PTTG1	0.709433533	1.061571495	22.84790251	5.42E-58	2.60E-56	121.4542199
GJA1	0.777079616	1.6633645	22.8377068	5.78E-58	2.77E-56	121.3889504
AMT	-0.544628193	1.835070035	-22.8372928	5.80E-58	2.77E-56	121.3862998
HLA-F	0.661016518	1.775833609	22.83005405	6.07E-58	2.90E-56	121.3399515
HK2	0.520072623	0.650936056	22.8286818	6.13E-58	2.92E-56	121.3311646
DOCK10	0.571662282	1.60157425	22.81719038	6.60E-58	3.13E-56	121.2575719
HOXB-AS3	-0.472995809	0.679141448	-22.81499263	6.69E-58	3.17E-56	121.2434953
HMGCL	-0.503313202	1.621684341	-22.81069032	6.88E-58	3.25E-56	121.2159372
MFSD4A	-0.708136261	0.71533045	-22.73600739	1.11E-57	5.24E-56	120.7371954
CASP1	0.472639877	1.032190016	22.71121952	1.30E-57	6.13E-56	120.5781434
TREH	-0.780231135	0.706035173	-22.70553055	1.35E-57	6.34E-56	120.5416292
PCK2	-0.921077739	1.468868393	-22.69462052	1.45E-57	6.78E-56	120.4715928
KXD1	0.231565135	1.83281138	22.69181503	1.47E-57	6.87E-56	120.4535807
SIPA1L2	0.498968544	1.715404664	22.69179604	1.47E-57	6.87E-56	120.4534587
JAZF1	0.507609241	1.330661098	22.69156285	1.48E-57	6.87E-56	120.4519616
GOT2	-0.304940281	2.344691592	-22.66673072	1.73E-57	8.04E-56	120.2924882
FNDC3B	0.307753464	2.161365541	22.65195118	1.90E-57	8.83E-56	120.1975368
FABP5	0.533760486	0.81362141	22.65028332	1.93E-57	8.90E-56	120.1868198
SMYD2	0.375946758	1.671329365	22.64996136	1.93E-57	8.90E-56	120.184751
LDHB	-0.328987433	2.625630365	-22.63328912	2.15E-57	9.89E-56	120.0776032
COBLL1	-0.455063803	2.40734931	-22.62670943	2.24E-57	1.03E-55	120.0353078
TUBB6	0.633438957	1.220346111	22.62023731	2.34E-57	1.07E-55	119.9936987
CTSH	-0.476500627	2.246178839	-22.61072792	2.48E-57	1.14E-55	119.9325536
FBP1	-0.952943025	2.24212829	-22.57195051	3.19E-57	1.45E-55	119.6830996
CALML3	-1.279606889	0.853033247	-22.55167117	3.63E-57	1.65E-55	119.5525687
CANX	0.396913	1.727487127	22.54851368	3.71E-57	1.68E-55	119.5322405
ACKR3	0.810182345	1.77402381	22.51219951	4.68E-57	2.12E-55	119.2983576
DBH	-0.509149692	0.523739608	-22.50571779	4.88E-57	2.21E-55	119.2565946
PTPN12	0.347016479	1.791615344	22.46579667	6.32E-57	2.85E-55	118.9992602
PRLR	-0.631286175	0.659891471	-22.45743782	6.67E-57	3.00E-55	118.9453535
CALU	0.477102315	1.809039166	22.4497651	7.00E-57	3.15E-55	118.895864
ZMYND12	-0.687379167	1.224001775	-22.42488567	8.22E-57	3.69E-55	118.7353402
TYROBP	0.777137949	2.136153078	22.41686251	8.66E-57	3.88E-55	118.6835578
MS4A6A	0.8246825	1.970832117	22.41618147	8.70E-57	3.88E-55	118.6791619
PSMB9	0.578156388	1.118043551	22.41375427	8.84E-57	3.94E-55	118.6634948
OLFML2B	1.091045466	1.206648944	22.40378146	9.43E-57	4.19E-55	118.5991142
MELK	0.628969313	0.667885807	22.40325259	9.46E-57	4.20E-55	118.5956997
HDHD3	-0.59913107	1.641675428	-22.38484482	1.07E-56	4.72E-55	118.4768329
LOC100130691	-0.797856641	0.83227538	-22.3763061	1.13E-56	4.97E-55	118.4216805
DECR1	-0.246075482	2.497131642	-22.37380357	1.14E-56	5.04E-55	118.4055147
TMEM30B	-0.968077006	1.314534119	-22.33264829	1.49E-56	6.57E-55	118.1395498
PLA2R1	-0.648836869	0.767505053	-22.32820801	1.54E-56	6.74E-55	118.1108421
NKIRAS1	-0.40612796	1.525125524	-22.32239179	1.60E-56	6.99E-55	118.0732349
HEPACAM2	-0.656086142	0.52381451	-22.32202525	1.60E-56	6.99E-55	118.0708647
TMEM87A	0.210763944	2.385994298	22.31962061	1.62E-56	7.08E-55	118.0553152
GINS2	0.732418972	0.784642406	22.30423283	1.79E-56	7.81E-55	117.9557936
SRGAP3	-0.316860507	0.609997026	-22.29693914	1.88E-56	8.17E-55	117.9086109
C1orf116	-0.496991929	0.662385569	-22.29580417	1.89E-56	8.21E-55	117.9012682
NDUFV1	-0.252272276	2.391877105	-22.28584498	2.02E-56	8.74E-55	117.8368305
KCNK10	-0.194767715	0.306775271	-22.27012362	2.24E-56	9.66E-55	117.7350855
ASS1	-0.742619167	1.549781978	-22.26280427	2.35E-56	1.01E-54	117.6877061
MAPK1	0.283259793	1.050905201	22.24831013	2.58E-56	1.11E-54	117.5938633
HOGA1	-1.00303868	1.837042103	-22.24484324	2.64E-56	1.13E-54	117.571413
FREM2	-0.446986555	0.689545762	-22.23452687	2.82E-56	1.21E-54	117.5045992
SCD	0.492100887	1.238518513	22.23406594	2.83E-56	1.21E-54	117.5016137
MYL3	-0.851552778	0.952433971	-22.22147436	3.07E-56	1.31E-54	117.420046
BSPRY	-0.625174886	0.984165062	-22.21937353	3.11E-56	1.32E-54	117.4064351
MAGI2-AS3	-0.647505252	1.121257926	-22.2124953	3.25E-56	1.38E-54	117.3618682
ATP6V1G3	-0.879046603	0.759480913	-22.21195602	3.26E-56	1.38E-54	117.3583738
KRBA1	0.642106048	1.361569767	22.20796805	3.35E-56	1.42E-54	117.3325311
CXCR4	0.695009115	1.19111458	22.18200551	3.96E-56	1.67E-54	117.1642422
ADORA3	0.907705604	0.960217107	22.17754486	4.08E-56	1.72E-54	117.1353199
RNF123	-0.275996179	1.564204299	-22.1639184	4.45E-56	1.87E-54	117.0469527
TXNRD2	-0.331504999	1.603614925	-22.15235972	4.80E-56	2.01E-54	116.9719771
IFNGR2	0.281214317	2.403315321	22.14420256	5.06E-56	2.12E-54	116.9190556
MUC15	-0.784657645	0.651627404	-22.13982719	5.21E-56	2.18E-54	116.890666
C1orf162	0.74157307	1.962085677	22.11584328	6.08E-56	2.54E-54	116.7350044
DLX5	0.702112955	0.666286253	22.09198886	7.10E-56	2.96E-54	116.5801131
C1QB	0.803950335	2.275365253	22.08303881	7.53E-56	3.13E-54	116.5219808
SLC16A5	-0.742210786	1.447328285	-22.0744731	7.96E-56	3.30E-54	116.4663355
RGS19	0.639705698	1.25690641	22.05435911	9.07E-56	3.75E-54	116.3356341
CHGB	-1.013207039	0.769011453	-22.04939487	9.37E-56	3.87E-54	116.3033687
BDH1	-0.337215319	0.401822898	-22.03610152	1.02E-55	4.21E-54	116.2169527
ZNF503-AS2	-0.453807584	0.787075891	-22.03414126	1.03E-55	4.26E-54	116.2042078
IDNK	-0.692242245	1.863671974	-22.02165255	1.12E-55	4.61E-54	116.1229998
ABCG1	0.273097463	0.86521994	22.01126942	1.20E-55	4.92E-54	116.0554688
GLDC	-1.157969067	1.852695974	-21.99682441	1.32E-55	5.39E-54	115.9614978
PHKA2	0.522068478	1.808667504	21.98579789	1.42E-55	5.78E-54	115.8897482
TST	-0.516094502	2.486793552	-21.98528725	1.42E-55	5.79E-54	115.8864251
PCCA	-0.547496263	2.233805148	-21.98508085	1.42E-55	5.79E-54	115.8850819
CPN2	-1.132439565	1.171763517	-21.97441516	1.53E-55	6.19E-54	115.8156653
KSR1	0.911310129	0.821689042	21.97302153	1.54E-55	6.24E-54	115.8065939
SLC43A3	0.397877783	0.65904009	21.97119489	1.56E-55	6.30E-54	115.7947037
COL4A1	0.424882468	2.638150783	21.97067277	1.56E-55	6.31E-54	115.791305
CALB1	-0.934674929	0.610666519	-21.94582146	1.84E-55	7.40E-54	115.629497
KLHL13	-0.435037743	0.792616879	-21.9436607	1.86E-55	7.49E-54	115.6154247
GCAT	-0.766342774	1.393032471	-21.93478612	1.98E-55	7.92E-54	115.5576213
PLOD3	0.352733493	2.093707032	21.92352117	2.13E-55	8.51E-54	115.4842347
KIF13B	-0.53211759	1.729477345	-21.91477965	2.25E-55	8.99E-54	115.4272765
SSPN	0.609719158	1.416407787	21.90888557	2.34E-55	9.33E-54	115.3888664
SLC13A2	-0.587146965	0.712541209	-21.90284107	2.43E-55	9.68E-54	115.3494718
TYRO3	-0.699333206	1.043872449	-21.87772189	2.87E-55	1.14E-53	115.1857111
LZTS1	0.741627226	0.884932365	21.86690199	3.08E-55	1.22E-53	115.1151487
MARCKS	0.434229086	2.42008447	21.86646947	3.08E-55	1.22E-53	115.1123277
NDUFS3	-0.181967461	2.461056889	-21.85511718	3.32E-55	1.31E-53	115.0382774
NEDD4L	-0.612074718	1.758360321	-21.84138814	3.63E-55	1.43E-53	114.9487026
MSC	0.983449155	1.043763935	21.83164958	3.87E-55	1.52E-53	114.8851497
SLC12A1	-1.071242643	0.762320651	-21.82366225	4.08E-55	1.60E-53	114.8330166
SLC9A4	-0.397464274	0.618895505	-21.81184129	4.41E-55	1.73E-53	114.755847
FSCN1	0.456662606	2.266500083	21.81148758	4.42E-55	1.73E-53	114.7535377
ITGB2	0.589544881	2.392796795	21.79262415	4.99E-55	1.95E-53	114.6303576
USP2	-0.567119289	0.794915159	-21.78603949	5.21E-55	2.03E-53	114.5873489
ACAD8	-0.260250717	1.031154834	-21.74662247	6.75E-55	2.63E-53	114.3297804
CATIP	-0.442855578	0.596809703	-21.7459615	6.78E-55	2.63E-53	114.3254598
NCAPG	0.694868198	0.58227869	21.73041227	7.50E-55	2.91E-53	114.2238009
SLC25A39	-0.246427171	2.395776848	-21.72470451	7.79E-55	3.01E-53	114.1864769
SEPTIN9	0.199814335	2.668589289	21.70793182	8.69E-55	3.36E-53	114.0767747
ACOX2	-0.896127968	1.963777935	-21.70045087	9.13E-55	3.52E-53	114.0278344
AP1S2	0.446059821	1.874869085	21.69458021	9.48E-55	3.64E-53	113.9894238
PECAM1	0.503299422	2.265942165	21.69449924	9.49E-55	3.64E-53	113.988894
FCGR2A	0.660699604	1.216966029	21.67999926	1.04E-54	4.00E-53	113.8940053
ATP12A	-0.689763501	0.638715716	-21.67058289	1.11E-54	4.25E-53	113.8323705
IGSF11	-0.404223063	0.6547603	-21.66954098	1.12E-54	4.27E-53	113.8255499
SEC61G	0.203697424	2.618518397	21.64458949	1.32E-54	5.02E-53	113.6621747
MPC1	-0.443105884	2.279277737	-21.63595269	1.39E-54	5.30E-53	113.6056059
CTDSPL	-0.339754094	2.093103195	-21.61529174	1.59E-54	6.06E-53	113.4702453
LAT2	0.51392951	0.634007755	21.61127983	1.64E-54	6.21E-53	113.4439552
GPR4	0.803768536	1.452162391	21.58040283	2.00E-54	7.59E-53	113.2415526
FMO4	-0.71403925	1.667368639	-21.54229819	2.57E-54	9.72E-53	112.9916131
MTCH2	-0.492378705	1.260615759	-21.54138596	2.59E-54	9.76E-53	112.9856274
SOWAHA	-0.82651525	0.915219456	-21.53222266	2.75E-54	1.04E-52	112.9254955
TLR7	0.836218724	1.003018048	21.49667835	3.47E-54	1.30E-52	112.6921488
PGM2L1	0.517547326	1.020428426	21.49083772	3.61E-54	1.35E-52	112.6537908
L2HGDH	-0.662238305	1.478527745	-21.48517366	3.74E-54	1.40E-52	112.6165884
GNG11	0.400248921	2.309955817	21.47311391	4.05E-54	1.52E-52	112.5373654
COL5A2	0.815415503	1.622418903	21.43926032	5.06E-54	1.89E-52	112.3148807
TTC38	-0.563699117	2.075679615	-21.4386361	5.08E-54	1.89E-52	112.310777
WWC3	0.350206589	1.447325085	21.43501262	5.21E-54	1.94E-52	112.2869551
GPD1	-1.032947785	1.176044994	-21.42353697	5.62E-54	2.08E-52	112.2115004
SLC51B	-0.972908448	0.756088712	-21.4063494	6.29E-54	2.33E-52	112.098459
AQP6	-0.910208165	0.665203262	-21.39426504	6.81E-54	2.52E-52	112.0189598
ALDOB	-1.536073603	2.293574515	-21.38844277	7.07E-54	2.61E-52	111.9806506
TACO1	-0.391269417	1.7811782	-21.38429213	7.27E-54	2.68E-52	111.9533379
ARL2	-0.244315638	2.258865425	-21.37392338	7.78E-54	2.86E-52	111.8850987
AXL	0.613595125	1.610100574	21.37245627	7.86E-54	2.89E-52	111.8754423
PNKD	-0.309264451	1.076075675	-21.37188172	7.89E-54	2.89E-52	111.8716606
NDUFS8	-0.246789139	2.563574738	-21.36872619	8.05E-54	2.95E-52	111.85089
PARVG	0.82610863	0.999917003	21.35242319	8.97E-54	3.28E-52	111.7435599
DEPP1	0.745940974	2.114284801	21.33618071	9.98E-54	3.64E-52	111.6365966
CROT	-0.379619256	1.255931158	-21.33098985	1.03E-53	3.76E-52	111.602406
KLHL3	-0.822786587	1.594495758	-21.29642063	1.30E-53	4.71E-52	111.3746271
SORD	-0.891075146	1.445710525	-21.28623652	1.39E-53	5.03E-52	111.3074961
IL2RB	0.911014724	1.079741283	21.28125795	1.43E-53	5.19E-52	111.2746741
ISG20	0.752402498	1.438454509	21.27077701	1.54E-53	5.55E-52	111.2055672
LGALS9	0.64345051	0.87899141	21.26723394	1.57E-53	5.67E-52	111.1822027
GMFG	0.586377659	1.567862978	21.26596368	1.59E-53	5.71E-52	111.1738257
TPMT	-0.442261066	2.112881441	-21.26560656	1.59E-53	5.72E-52	111.1714706
ZFAS1	0.201149926	1.250992157	21.25983865	1.65E-53	5.93E-52	111.1334303
FCAMR	-1.068800725	1.155962445	-21.24787638	1.79E-53	6.40E-52	111.0545246
CTH	-0.446470315	0.759196021	-21.24502656	1.82E-53	6.51E-52	111.0357239
PPARA	-0.380119768	0.675983013	-21.2411251	1.87E-53	6.67E-52	111.009984
ABI3	0.585021296	1.069115663	21.23948794	1.89E-53	6.73E-52	110.9991824
TMEM174	-0.931250666	0.843044709	-21.23394832	1.96E-53	6.97E-52	110.9626304
PPP1R1B	-0.258192891	0.43585357	-21.23333652	1.97E-53	6.99E-52	110.9585934
FRMD1	-0.655761479	0.524847108	-21.22640243	2.06E-53	7.30E-52	110.9128347
LXN	0.484842863	1.818502702	21.22578706	2.07E-53	7.32E-52	110.9087736
PLEKHO1	0.53843964	1.481428332	21.2214409	2.13E-53	7.52E-52	110.8800897
SLC48A1	-0.398705402	1.300448561	-21.21749915	2.18E-53	7.71E-52	110.8540728
LAMC1	0.350872679	2.369220795	21.21429674	2.23E-53	7.86E-52	110.8329345
CENPK	0.448952259	0.635510768	21.20438883	2.38E-53	8.38E-52	110.7675271
PRR15L	-1.01437929	1.23317574	-21.20031656	2.45E-53	8.59E-52	110.7406405
POGLUT3	0.345950538	1.864295202	21.19623285	2.51E-53	8.81E-52	110.7136764
ADHFE1	-0.572267231	1.419099259	-21.16872039	3.01E-53	1.05E-51	110.531964
MAPDA	-0.393562304	0.983719078	-21.16644818	3.06E-53	1.07E-51	110.5169526
MT1F	-0.920389204	2.436530773	-21.15907499	3.21E-53	1.12E-51	110.4682374
LOX	1.15536118	1.302941423	21.15679272	3.26E-53	1.14E-51	110.4531569
SHISA2	-0.703779496	0.8656522	-21.14981882	3.41E-53	1.19E-51	110.407072
CAND2	-0.226657643	0.519184881	-21.14695934	3.48E-53	1.21E-51	110.3881743
ENPP3	1.026127423	1.824461109	21.1434441	3.56E-53	1.23E-51	110.3649415
CRABP1	-0.692700265	0.640742313	-21.14201353	3.60E-53	1.24E-51	110.3554862
PLEKHA6	-0.422863184	1.037305576	-21.1411929	3.61E-53	1.25E-51	110.3500622
PFKFB2	-0.518844032	0.79620419	-21.1372763	3.71E-53	1.28E-51	110.324174
TMEM82	-0.816091476	0.952876733	-21.1349433	3.77E-53	1.30E-51	110.3087523
HAO2	-1.277316361	1.288509009	-21.12371857	4.06E-53	1.39E-51	110.234545
TNFAIP3	0.651707487	1.294124555	21.12358378	4.06E-53	1.39E-51	110.2336538
CD93	0.44187756	2.286888161	21.12138267	4.12E-53	1.41E-51	110.2191004
C1QC	0.72581967	2.277856102	21.10255249	4.67E-53	1.60E-51	110.0945743
PRR5	-0.390985668	0.993426265	-21.10051366	4.73E-53	1.62E-51	110.0810887
OLFML2A	0.794584229	1.769375656	21.09338743	4.96E-53	1.69E-51	110.0339495
C15orf39	0.499556291	1.284412509	21.08643711	5.19E-53	1.77E-51	109.987968
PPM1H	-0.685928836	1.364264661	-21.07717572	5.52E-53	1.88E-51	109.9266884
DIAPH2	0.384366712	1.278413021	21.07530862	5.59E-53	1.90E-51	109.9143331
GBP2	0.619959655	2.118080277	21.05962214	6.20E-53	2.10E-51	109.8105139
DNMT3L	-1.094885301	0.835000844	-21.03075042	7.51E-53	2.54E-51	109.6193535
SDSL	-0.5456836	1.741961171	-21.01465501	8.35E-53	2.82E-51	109.5127425
IDO1	1.090853272	0.984332015	21.01020072	8.60E-53	2.90E-51	109.4832333
CHL1	-0.356243517	0.433271969	-21.00355077	8.99E-53	3.03E-51	109.4391736
ADH6	-1.020552772	1.044190556	-21.00106296	9.14E-53	3.07E-51	109.4226892
SLC25A35	-0.360406113	0.480158953	-20.99701262	9.39E-53	3.15E-51	109.3958497
FTCD	-1.340835304	1.549768057	-20.98916631	9.89E-53	3.31E-51	109.3438508
BCAM	-0.281314816	0.56041676	-20.97413909	1.09E-52	3.65E-51	109.2442423
PRKCZ	-0.239008697	0.761034463	-20.96921535	1.13E-52	3.77E-51	109.2115993
PGF	1.163124346	1.127684865	20.96820098	1.14E-52	3.79E-51	109.204874
ALAD	-0.366992785	1.257973765	-20.96468286	1.16E-52	3.87E-51	109.1815477
ACTG1P25	-0.647833778	0.632742427	-20.96136171	1.19E-52	3.95E-51	109.1595261
NAPEPLD	-0.471237504	1.225587268	-20.93697235	1.40E-52	4.64E-51	108.997767
OR51E1	0.613067055	0.648954346	20.91721565	1.59E-52	5.28E-51	108.866682
NCKAP1L	0.847027559	1.196469709	20.88460818	1.98E-52	6.54E-51	108.6502322
SLC7A13	-0.924426048	0.599345955	-20.87700066	2.08E-52	6.87E-51	108.5997152
HLX	0.559996922	1.085922549	20.87071105	2.17E-52	7.16E-51	108.5579445
BSND	-0.595697564	0.611860543	-20.86906522	2.19E-52	7.22E-51	108.5470134
SMIM32	-1.274573539	1.563740925	-20.85219884	2.46E-52	8.07E-51	108.4349739
BCR	-0.215776594	0.632167334	-20.85067395	2.48E-52	8.14E-51	108.4248427
INSYN1	-0.790688941	1.032098096	-20.8429055	2.61E-52	8.55E-51	108.3732261
ADGRE2	0.746811161	1.036855804	20.83557483	2.74E-52	8.97E-51	108.3245117
NR5A2	0.386928418	0.488423747	20.82660198	2.91E-52	9.50E-51	108.264876
EVPL	-0.458029752	1.01642215	-20.8260832	2.92E-52	9.52E-51	108.2614278
ITGA4	0.53203759	0.833120885	20.82564955	2.93E-52	9.53E-51	108.2585454
LHPP	-0.512402663	1.820862059	-20.82435871	2.95E-52	9.60E-51	108.2499652
ZGPAT	-0.444684756	1.140688088	-20.81028419	3.24E-52	1.05E-50	108.1563999
CYP4F3	-0.577655969	0.589124616	-20.80982156	3.25E-52	1.05E-50	108.153324
RNF149	0.308439791	1.506799697	20.80761512	3.30E-52	1.07E-50	108.1386537
DYSF	0.508723259	1.833577982	20.80050487	3.46E-52	1.12E-50	108.0913748
AFAP1L1	0.569312375	1.161383323	20.79405098	3.61E-52	1.17E-50	108.0484552
CDH13	0.875105098	1.052996836	20.78139396	3.93E-52	1.27E-50	107.9642694
CD36	0.745360016	0.990008117	20.77586313	4.08E-52	1.31E-50	107.9274762
ELF5	-0.606962443	0.495983331	-20.76423867	4.41E-52	1.41E-50	107.8501343
DOCK2	0.766181938	1.498896034	20.74923289	4.87E-52	1.56E-50	107.7502719
OGDHL	-1.165584856	1.95817784	-20.74568147	4.99E-52	1.60E-50	107.7266336
PALD1	0.430396459	1.202522066	20.73985275	5.18E-52	1.66E-50	107.6878344
KLF15	-0.767785936	1.183226287	-20.73784691	5.25E-52	1.68E-50	107.6744815
SLC35G2	0.568590296	0.919362151	20.72768043	5.62E-52	1.79E-50	107.6067958
PNP	-0.43897505	1.97520596	-20.72335246	5.79E-52	1.84E-50	107.5779777
HSD17B10	-0.35213984	1.440164088	-20.72303218	5.80E-52	1.84E-50	107.575845
TRIM22	0.668441688	1.553783577	20.71014488	6.32E-52	2.00E-50	107.4900206
MCOLN3	-0.666376848	0.949744856	-20.70894341	6.37E-52	2.02E-50	107.4820182
PLEKHB1	-0.67754241	0.868519696	-20.70790856	6.41E-52	2.03E-50	107.4751255
ACSBG2	-0.495257237	0.496254656	-20.69525863	6.98E-52	2.20E-50	107.3908598
PPP1R21	-0.328105224	1.953834934	-20.69080737	7.19E-52	2.27E-50	107.361204
SLC26A7	-0.763844999	0.639150458	-20.68485946	7.48E-52	2.35E-50	107.3215732
KCNE1	-0.611836173	0.431343407	-20.67395041	8.04E-52	2.53E-50	107.248876
MTTP	-1.096600793	0.871574843	-20.67337202	8.07E-52	2.53E-50	107.2450213
ARHGAP39	-0.448549157	1.096965984	-20.66640977	8.46E-52	2.65E-50	107.1986175
SH3GLB1	0.259726385	1.994127601	20.65942023	8.86E-52	2.77E-50	107.1520263
DIRAS2	0.736263082	0.810877704	20.65866369	8.91E-52	2.78E-50	107.1469829
DARS1	0.187205641	2.648795119	20.64304841	9.88E-52	3.08E-50	107.0428718
ANK2	-0.577725239	0.841179157	-20.63976864	1.01E-51	3.15E-50	107.0210012
CD53	0.778325995	1.084504776	20.63558302	1.04E-51	3.23E-50	106.9930882
ARHGEF6	0.439838263	1.91912675	20.63467345	1.05E-51	3.24E-50	106.9870222
NXPH2	-0.538739168	0.609632411	-20.63171537	1.07E-51	3.30E-50	106.9672938
POLR2L	-0.455655179	1.189943127	-20.63047929	1.07E-51	3.33E-50	106.9590497
CD86	0.543404669	0.859760562	20.62716944	1.10E-51	3.40E-50	106.9369736
TM7SF2	-0.74982896	1.765123754	-20.61912281	1.16E-51	3.58E-50	106.8832988
PDHA1	-0.339093531	2.079287044	-20.59033772	1.40E-51	4.33E-50	106.6912273
HLA-DPA1	0.4444491	2.622914562	20.5630578	1.69E-51	5.19E-50	106.5091107
MYCN	-0.656847245	0.852756643	-20.56032498	1.72E-51	5.28E-50	106.490862
KLHDC9	-0.484485166	1.334723461	-20.54448352	1.91E-51	5.86E-50	106.3850624
SLC37A2	0.311284521	0.442521163	20.54255926	1.93E-51	5.92E-50	106.3722089
COQ10A	-0.38201548	1.499310162	-20.49255177	2.70E-51	8.26E-50	106.0380251
LAMP1	-0.18711474	2.683533682	-20.49202782	2.71E-51	8.28E-50	106.0345222
ANXA2R	0.636545994	1.097341256	20.47293866	3.08E-51	9.39E-50	105.9068784
RHOG	0.357991968	2.025137133	20.46287204	3.29E-51	1.00E-49	105.839549
CEP55	0.715398898	0.659761209	20.45999405	3.36E-51	1.02E-49	105.8202977
YBX3P1	0.429480486	2.00124115	20.45616494	3.44E-51	1.05E-49	105.7946828
ASB9	-0.63275099	1.276454304	-20.45092463	3.57E-51	1.08E-49	105.7596249
CDCA5	0.598231827	0.860726679	20.44281869	3.77E-51	1.14E-49	105.7053897
COL28A1	-0.283383035	0.467091731	-20.43747248	3.90E-51	1.18E-49	105.6696151
CBR4	-0.389306745	1.773348595	-20.40932791	4.71E-51	1.42E-49	105.4812294
PDSS2	-0.360618278	1.847155356	-20.38614536	5.51E-51	1.66E-49	105.3259889
BCKDHB	-0.345460302	0.97242799	-20.38108207	5.70E-51	1.71E-49	105.2920747
FRMD7	-0.453827718	0.433646684	-20.3793762	5.76E-51	1.73E-49	105.2806481
PEX11G	-0.496424892	1.439147668	-20.3758009	5.90E-51	1.77E-49	105.256698
MARVELD3	-0.696513435	0.945034182	-20.37167287	6.07E-51	1.82E-49	105.2290437
GPSM3	0.734547866	1.330102408	20.37056442	6.11E-51	1.83E-49	105.2216176
MCF2L-AS1	-0.471729322	0.853717274	-20.36733161	6.24E-51	1.87E-49	105.1999587
DIRAS3	-0.244682848	0.527343367	-20.36641008	6.28E-51	1.88E-49	105.1937844
SLC25A29	-0.489112139	1.234091589	-20.36543722	6.32E-51	1.89E-49	105.1872662
FAM86C1P	-0.331859382	0.995594881	-20.3626073	6.45E-51	1.92E-49	105.1683049
TMC4	-0.657778381	1.129990992	-20.35929168	6.59E-51	1.96E-49	105.1460881
MNDA	0.700174181	1.020205387	20.3569038	6.70E-51	1.99E-49	105.130087
LYN	0.538319415	1.87881108	20.35628171	6.72E-51	1.99E-49	105.1259182
HMX2	-0.576125743	0.622851934	-20.35439387	6.81E-51	2.02E-49	105.1132673
C3	1.042175415	1.110910958	20.34635624	7.19E-51	2.12E-49	105.0594003
HABP4	-0.468871373	1.458018347	-20.34053565	7.47E-51	2.21E-49	105.020387
MYC	0.808466956	1.55440027	20.3293814	8.05E-51	2.37E-49	104.9456133
DBT	-0.35645898	1.432686395	-20.32659988	8.21E-51	2.42E-49	104.9269648
TYMP	0.617391378	1.195597069	20.32529114	8.28E-51	2.43E-49	104.9181902
ACADSB	-0.361679917	0.643120121	-20.30825045	9.28E-51	2.72E-49	104.8039207
GMPR	-0.595776703	0.953815771	-20.30742699	9.33E-51	2.73E-49	104.798398
GRAMD2A	-0.372880107	0.504731519	-20.30337522	9.59E-51	2.81E-49	104.7712229
P4HB	0.246567163	2.544951844	20.30268857	9.63E-51	2.82E-49	104.7666174
ESRRB	-0.747066933	0.588394992	-20.29233187	1.03E-50	3.01E-49	104.6971459
SLC22A13	-0.705736666	0.636558116	-20.28889633	1.06E-50	3.08E-49	104.674098
TACSTD2	-1.062953272	2.11702236	-20.28755654	1.07E-50	3.10E-49	104.6651095
BTN3A1	0.332713829	0.747642447	20.28628156	1.08E-50	3.13E-49	104.6565555
IPO13	-0.483495989	1.465909028	-20.2719199	1.18E-50	3.44E-49	104.5601893
DNMT1	0.308582648	2.073645869	20.26465865	1.24E-50	3.60E-49	104.5114576
SLC25A10	-0.755224939	1.466018808	-20.2593372	1.29E-50	3.73E-49	104.4757405
IFNGR1	0.284662482	2.267967607	20.25157827	1.36E-50	3.92E-49	104.4236575
INPP5D	0.66499383	1.119673562	20.21866348	1.69E-50	4.89E-49	104.202636
COASY	-0.233843144	1.76669154	-20.21138086	1.78E-50	5.13E-49	104.1537169
SLC6A3	1.531428028	0.987025603	20.19987563	1.92E-50	5.53E-49	104.0764213
DUSP26	-0.490703821	0.673384591	-20.19757309	1.95E-50	5.61E-49	104.0609504
TUBA1A	0.349762722	2.454850596	20.19110701	2.04E-50	5.85E-49	104.0175011
SLC1A3	0.91229099	1.113596579	20.1867818	2.10E-50	6.01E-49	103.9884349
MAP6	-0.287562868	0.509170218	-20.17091003	2.33E-50	6.68E-49	103.8817555
RHBG	-0.65854295	0.547327756	-20.16656339	2.40E-50	6.87E-49	103.8525354
IER5	0.462737444	1.255352459	20.15365852	2.62E-50	7.48E-49	103.7657703
CYP17A1	-0.642116767	0.512393145	-20.13815972	2.91E-50	8.30E-49	103.6615402
SLC6A19	-0.642722055	0.609341468	-20.13284948	3.02E-50	8.59E-49	103.6258224
CFAP70	-0.496539725	0.896975311	-20.12897628	3.10E-50	8.80E-49	103.5997685
ANOS1	0.609000218	0.651339511	20.11603988	3.38E-50	9.59E-49	103.5127365
CSPG4	0.414361182	0.759607858	20.11523627	3.40E-50	9.63E-49	103.5073295
MAP4K4	0.300744793	0.901732448	20.10839557	3.56E-50	1.01E-48	103.4612993
PRXL2C	0.331702492	1.186944111	20.10509186	3.64E-50	1.03E-48	103.4390671
NPNT	-0.59423043	0.984431333	-20.09845647	3.80E-50	1.07E-48	103.3944109
IFNAR2	0.325940338	0.886097086	20.09442107	3.91E-50	1.10E-48	103.3672502
DDIT4	0.52489748	2.418387861	20.08977759	4.03E-50	1.13E-48	103.3359945
IGSF6	0.772284701	0.761204975	20.07321535	4.51E-50	1.27E-48	103.2244928
DPY19L1	0.178259875	0.886383816	20.06724595	4.69E-50	1.32E-48	103.1842976
SEC24D	0.436051172	0.913854058	20.06348841	4.81E-50	1.35E-48	103.1589939
EFHD2	0.349191967	2.050147296	20.05883846	4.96E-50	1.39E-48	103.1276785
STK33	-0.53842656	0.670025707	-20.05515264	5.09E-50	1.42E-48	103.1028544
DNASE2	0.340721799	1.997024397	20.04829325	5.33E-50	1.49E-48	103.0566522
CAPS	-0.460954908	1.008627999	-20.04727569	5.37E-50	1.50E-48	103.0497978
CTSS	0.733309658	0.81296365	20.04666418	5.39E-50	1.50E-48	103.0456786
PIGR	-1.365591153	1.512761713	-20.03820572	5.70E-50	1.59E-48	102.9886968
FGF1	-0.360431843	0.56981437	-20.03741354	5.74E-50	1.59E-48	102.9833597
UBE2C	0.434462455	0.503268817	20.03641693	5.77E-50	1.60E-48	102.9766454
SLC22A12	-1.369008745	1.524079527	-20.03002442	6.03E-50	1.67E-48	102.9335746
RUNX3	0.406353582	0.811672555	20.02880399	6.08E-50	1.68E-48	102.9253511
HCLS1	0.66008577	1.90801948	20.01535262	6.65E-50	1.84E-48	102.8347032
FJX1	0.615148704	1.368145873	20.01435288	6.70E-50	1.85E-48	102.8279652
ECI2	-0.302675552	1.519999718	-20.00918891	6.94E-50	1.91E-48	102.7931596
PRKCH	0.437222288	1.873086652	20.00911989	6.94E-50	1.91E-48	102.7926944
LAD1	-0.649787772	1.000856341	-20.00659173	7.06E-50	1.94E-48	102.7756533
C3AR1	0.600718655	0.863518243	19.99557452	7.60E-50	2.09E-48	102.7013831
TPK1	0.339016898	0.975183727	19.99490376	7.64E-50	2.09E-48	102.6968609
BTK	0.722923394	0.987461733	19.99057231	7.86E-50	2.15E-48	102.6676574
SIX4	-0.582761278	0.699767216	-19.99028791	7.88E-50	2.16E-48	102.6657398
GLIPR1	0.853537514	1.217253217	19.98768062	8.02E-50	2.19E-48	102.6481598
LPAR5	0.739416084	1.068999084	19.98431656	8.20E-50	2.24E-48	102.6254761
CAMK1D	0.285386951	0.617428935	19.9799391	8.45E-50	2.30E-48	102.5959572
RASAL3	0.559476818	1.080183759	19.96996726	9.04E-50	2.46E-48	102.5287051
LPA	-0.338292918	0.430172287	-19.96693692	9.22E-50	2.51E-48	102.5082657
GDPD3	-0.810188887	1.270176139	-19.9577338	9.82E-50	2.66E-48	102.4461852
RCSD1	0.485606561	0.929358901	19.95685121	9.87E-50	2.68E-48	102.4402311
SLC25A38	-0.392757179	1.309746483	-19.9546361	1.00E-49	2.71E-48	102.4252872
UBE2L6	0.289521866	1.350290778	19.95278493	1.01E-49	2.74E-48	102.4127982
CHCHD4	-0.19483076	1.06825642	-19.9514477	1.02E-49	2.76E-48	102.4037763
MRPL38	-0.226254992	1.933356461	-19.94907728	1.04E-49	2.81E-48	102.3877832
ERMP1	-0.472575088	1.791613864	-19.94326495	1.08E-49	2.91E-48	102.3485651
AOAH	0.704330638	0.77362304	19.93476544	1.15E-49	3.08E-48	102.2912087
HLA-G	0.747198464	1.494763442	19.93402961	1.15E-49	3.09E-48	102.2862428
GRAMD1A	0.384287577	1.725584984	19.91481463	1.31E-49	3.52E-48	102.1565453
C10orf67	-0.646016658	0.820357534	-19.91387887	1.32E-49	3.54E-48	102.150228
TYMS	0.623771441	1.573183883	19.91151223	1.34E-49	3.59E-48	102.1342506
MCAM	0.629658027	0.760123047	19.89062901	1.54E-49	4.13E-48	101.9932387
SOD1	-0.161114439	2.843974798	-19.88622772	1.59E-49	4.25E-48	101.9635132
ASAP3	-0.540175132	1.608692307	-19.85918683	1.91E-49	5.09E-48	101.7808374
ANXA2	0.439888021	1.757957139	19.85700524	1.94E-49	5.16E-48	101.766096
TMEM44	0.714392765	1.144946561	19.85403313	1.98E-49	5.26E-48	101.7460121
FERMT1	-0.545980073	0.704962809	-19.85354887	1.98E-49	5.27E-48	101.7427397
RGS1	0.959550565	1.891616724	19.8417358	2.15E-49	5.70E-48	101.6629033
MAL	-1.229719977	2.15980189	-19.84098857	2.16E-49	5.72E-48	101.6578528
PRAP1	-0.888264305	1.040649504	-19.82425315	2.42E-49	6.40E-48	101.5447219
TLR3	0.573369899	0.877788055	19.81888029	2.51E-49	6.63E-48	101.508395
GCM1	-0.44599406	0.754687694	-19.81605322	2.56E-49	6.75E-48	101.4892794
SUSD4	-0.280184536	0.335359428	-19.80075842	2.84E-49	7.47E-48	101.3858462
E2F2	0.531494347	0.67306409	19.79811331	2.89E-49	7.60E-48	101.3679557
DHRS4	-0.572782305	2.139174236	-19.79068076	3.04E-49	7.98E-48	101.3176806
CCNB2	0.697877082	0.649900541	19.78850985	3.08E-49	8.09E-48	101.302995
GRHPR	-0.464550786	1.92252525	-19.76928386	3.51E-49	9.20E-48	101.1729143
MTFR1L	-0.361055635	1.362912556	-19.74882597	4.03E-49	1.06E-47	101.0344542
CLPTM1	-0.363781525	2.140698429	-19.74783002	4.06E-49	1.06E-47	101.0277124
ATP6V0E2	-0.542082552	2.180351807	-19.74400375	4.16E-49	1.09E-47	101.0018105
ALDH1B1	-0.639380674	1.179222938	-19.725966	4.70E-49	1.23E-47	100.8796824
PLK4	0.37993266	0.753591456	19.72146508	4.85E-49	1.26E-47	100.8492025
SLC2A11	-0.266911621	0.687226805	-19.71514098	5.06E-49	1.32E-47	100.8063724
PCK1	-1.271445232	1.449668	-19.69430208	5.83E-49	1.52E-47	100.6652098
LIX1L	0.444483347	1.112149525	19.67549411	6.62E-49	1.72E-47	100.5377639
RIPPLY1	-0.453922802	0.503035981	-19.6735474	6.71E-49	1.74E-47	100.5245704
SNORA70B	-0.469587634	0.742479495	-19.66060572	7.33E-49	1.90E-47	100.4368504
ADCK2	0.32021416	1.816099777	19.6593	7.39E-49	1.91E-47	100.4279991
CD300LF	0.609126897	0.585012043	19.65587798	7.57E-49	1.95E-47	100.4048007
AASS	-0.404715305	0.829061384	-19.64348412	8.23E-49	2.12E-47	100.3207705
CGN	-1.033417512	1.674182025	-19.64288053	8.26E-49	2.13E-47	100.3166776
GASK1B	0.408306415	1.114573077	19.64155851	8.34E-49	2.15E-47	100.3077133
SPI1	0.701672757	1.131921591	19.60984909	1.03E-48	2.66E-47	100.092641
TNFRSF1B	0.600236371	1.717321842	19.60238879	1.09E-48	2.79E-47	100.042025
ALDH1A2	-0.756690597	1.238337906	-19.60039447	1.10E-48	2.83E-47	100.028493
CARD9	0.654467176	0.930300596	19.60026802	1.10E-48	2.83E-47	100.027635
ASPSCR1	-0.327583687	1.222377631	-19.59469041	1.15E-48	2.93E-47	99.98978726
GIMAP4	0.411614795	2.203916876	19.59126041	1.17E-48	3.00E-47	99.9665108
ANO10	-0.370584599	1.366412843	-19.58880122	1.19E-48	3.04E-47	99.94982158
MSR1	0.481923779	0.669397961	19.58362899	1.24E-48	3.15E-47	99.91471829
ATPAF1	-0.29417983	2.086601854	-19.58296322	1.24E-48	3.16E-47	99.91019957
FH	-0.305168532	2.104252599	-19.56562461	1.40E-48	3.55E-47	99.79250221
CTHRC1	0.926720448	1.053784085	19.56518568	1.40E-48	3.55E-47	99.78952229
IL1RL1	-0.627409928	0.756886766	-19.53736058	1.69E-48	4.29E-47	99.60057177
APLN	0.796126519	1.173666925	19.52274907	1.87E-48	4.73E-47	99.50131672
ISCU	-0.261548146	2.256011095	-19.51713145	1.94E-48	4.91E-47	99.46315049
PAFAH2	-0.35592902	1.557198621	-19.5083324	2.06E-48	5.21E-47	99.40336269
PROCR	0.556305612	1.278966865	19.49704841	2.22E-48	5.61E-47	99.32667806
GPS1	-0.214599839	1.377851595	-19.48579514	2.40E-48	6.05E-47	99.25018865
CCDC127	0.330550358	1.271835748	19.48572291	2.40E-48	6.05E-47	99.24969761
CTSLP8	-0.160759162	0.331027074	-19.48455811	2.42E-48	6.09E-47	99.24177962
FYB2	-0.643058669	0.74532541	-19.47642632	2.56E-48	6.43E-47	99.18649755
CCDC112	0.366888643	0.96711909	19.46804469	2.71E-48	6.80E-47	99.12950969
ALDH7A1	-0.348469452	2.38128806	-19.46663327	2.74E-48	6.85E-47	99.11991247
SLC41A2	0.456669869	0.9153638	19.46638541	2.74E-48	6.86E-47	99.11822708
ATP6V0D2	-0.706470215	0.884644901	-19.43337888	3.43E-48	8.57E-47	98.89373197
TREM2	0.532339773	0.712438495	19.43015324	3.51E-48	8.75E-47	98.87178643
EPM2A	-0.183353384	0.590241246	-19.42985608	3.51E-48	8.76E-47	98.86976471
TNFSF13B	0.760125134	1.361054417	19.40960055	4.03E-48	1.00E-46	98.73193076
ACAD10	-0.459782083	1.548431216	-19.40337633	4.21E-48	1.05E-46	98.68956771
AEN	0.400452748	1.166238025	19.40203963	4.25E-48	1.06E-46	98.68046936
HCK	0.60572546	1.125805139	19.39860734	4.35E-48	1.08E-46	98.65710637
SERPINH1	0.453817975	1.931655241	19.38501361	4.77E-48	1.18E-46	98.56456393
RAB38	0.388455868	1.324044191	19.38396901	4.80E-48	1.19E-46	98.55745179
ACSM3	-0.618371367	1.358127275	-19.3786121	4.98E-48	1.23E-46	98.52097744
PPFIA4	0.718380186	1.036814939	19.36621055	5.42E-48	1.34E-46	98.43652546
TGFBR3	-0.432965765	2.125972402	-19.36324194	5.53E-48	1.36E-46	98.41630745
PALS1	-0.431970519	1.698943929	-19.36220912	5.57E-48	1.37E-46	98.40927307
NDUFB8	-0.162797633	2.645263904	-19.32843041	7.01E-48	1.73E-46	98.17915013
CHP1	-0.262680952	2.177475097	-19.32379856	7.24E-48	1.78E-46	98.14758554
AVP	-0.455020972	0.762696984	-19.32349106	7.25E-48	1.78E-46	98.1454899
TFAP2A	-0.359132409	0.557017334	-19.31239568	7.82E-48	1.92E-46	98.06986872
HSF4	0.728187328	1.018709412	19.31018657	7.94E-48	1.95E-46	98.05481081
CHST14	0.397728372	1.130105951	19.30668872	8.13E-48	1.99E-46	98.03096755
PIP4K2C	-0.326528714	1.51068417	-19.30284377	8.35E-48	2.04E-46	98.00475673
PTTG3P	0.705576288	0.75395604	19.29778601	8.64E-48	2.11E-46	97.9702758
CBLC	-0.360025752	0.47502111	-19.29611275	8.74E-48	2.13E-46	97.9588679
PKM	0.393657926	2.011563713	19.29332611	8.91E-48	2.17E-46	97.93986856
COA5	-0.210268436	1.980380823	-19.27919136	9.81E-48	2.39E-46	97.84348516
NKG7	0.943266691	1.260474412	19.2777837	9.90E-48	2.41E-46	97.83388527
STC2	0.869861633	1.815391035	19.27726097	9.94E-48	2.41E-46	97.83032034
C6orf52	-0.421160331	0.627785046	-19.2703793	1.04E-47	2.53E-46	97.78338594
PLOD2	0.647270334	1.572679218	19.26715109	1.06E-47	2.58E-46	97.76136711
PLCD4	-0.596052253	0.739357425	-19.24791711	1.21E-47	2.94E-46	97.63015444
ESRRA	-0.355333976	1.681667507	-19.23565899	1.32E-47	3.19E-46	97.54651021
SLC29A2	-0.740591369	0.936034857	-19.22680953	1.40E-47	3.38E-46	97.48611549
CNDP1	-0.376436162	0.467735024	-19.21282611	1.54E-47	3.72E-46	97.39066635
HINT2	-0.41442954	2.084107285	-19.21213319	1.55E-47	3.73E-46	97.38593603
PSAT1	-0.482164143	0.669086371	-19.20540253	1.62E-47	3.90E-46	97.33998561
PLA2G7	0.979647178	0.893172748	19.20463789	1.63E-47	3.92E-46	97.33476504
CDH16	-0.858050592	1.949699658	-19.20125177	1.67E-47	4.01E-46	97.31164585
EPCAM	-0.779148194	2.006164424	-19.20109632	1.67E-47	4.01E-46	97.31058447
ATP5MG	-0.259848704	2.222656181	-19.18448721	1.87E-47	4.48E-46	97.1971658
KCTD6	-0.407426742	1.441197947	-19.18269493	1.90E-47	4.53E-46	97.1849251
BCL9	-0.274639719	1.310854131	-19.1816544	1.91E-47	4.56E-46	97.17781851
ACAT1	-0.407424932	2.706325661	-19.17956448	1.94E-47	4.62E-46	97.1635444
TAF6L	-0.289686703	1.561315809	-19.17484433	2.00E-47	4.77E-46	97.13130421
ARHGAP30	0.618170899	0.912277167	19.17076725	2.06E-47	4.90E-46	97.10345455
COA3	-0.206862329	2.512986453	-19.1677934	2.10E-47	4.99E-46	97.08313973
CCND1	0.350559512	2.651000218	19.16306603	2.17E-47	5.15E-46	97.05084444
PLEK	0.829464887	1.507042022	19.16158384	2.19E-47	5.19E-46	97.04071828
NUP155	0.240315373	0.727646703	19.15917401	2.23E-47	5.27E-46	97.0242541
CCDC51	-0.354740428	1.202931132	-19.1577277	2.25E-47	5.32E-46	97.01437249
DLGAP2	-0.671312229	0.538724546	-19.15187982	2.34E-47	5.53E-46	96.97441594
GRK5	0.36206873	1.21000585	19.14881177	2.39E-47	5.64E-46	96.95345152
RPUSD3	-0.246161202	1.437686243	-19.14648122	2.43E-47	5.73E-46	96.93752599
ADAMTS15	-0.343096289	0.464284187	-19.12196991	2.87E-47	6.76E-46	96.76999605
SHROOM3	-0.656494059	1.328397843	-19.11583826	2.99E-47	7.05E-46	96.72807767
ACSS2	-0.511577882	1.372394226	-19.11033849	3.11E-47	7.31E-46	96.69047579
PDXK	-0.351354207	2.240080584	-19.10110643	3.31E-47	7.78E-46	96.62734925
ADAP1	-0.386436912	1.347465321	-19.08466159	3.71E-47	8.69E-46	96.51488161
EBI3	0.714571873	0.901581032	19.08259641	3.76E-47	8.81E-46	96.50075569
CD33	0.654010543	0.856070455	19.0744995	3.97E-47	9.30E-46	96.44536819
CD68	0.505518784	1.903268625	19.0478985	4.77E-47	1.11E-45	96.26335475
IFI44	0.495438486	1.762096209	19.04251672	4.95E-47	1.15E-45	96.22652182
AQP11	-0.723376477	1.216361691	-19.02812062	5.46E-47	1.27E-45	96.1279803
PHB1	-0.336365125	1.893153182	-19.02423072	5.61E-47	1.31E-45	96.10135017
GATD3	-0.430737472	2.098583119	-19.01733121	5.88E-47	1.37E-45	96.05411259
BTN3A3	0.521844728	1.26364468	19.01668669	5.90E-47	1.37E-45	96.04969962
PRODH2	-1.258267256	1.88166027	-19.01612358	5.93E-47	1.38E-45	96.04584403
EZH2	0.358108981	0.540187859	19.01189289	6.10E-47	1.41E-45	96.01687564
SERPINB1	0.382048151	1.808594389	18.99345707	6.92E-47	1.60E-45	95.89062039
SMDT1	-0.376577107	1.054622377	-18.98528037	7.32E-47	1.69E-45	95.8346122
SUMF1	-0.314213318	1.867299216	-18.98360244	7.40E-47	1.71E-45	95.82311798
SMOX	0.323583231	0.702993892	18.98108279	7.53E-47	1.74E-45	95.80585723
SAE1	0.147456057	2.371035197	18.9590031	8.76E-47	2.02E-45	95.65457372
CAMSAP3	-0.407723479	0.602715648	-18.95375771	9.09E-47	2.09E-45	95.61862653
CENPU	0.400536076	0.499737353	18.94885039	9.40E-47	2.16E-45	95.58499367
SMTNL2	-0.734120607	1.255125458	-18.94362949	9.74E-47	2.24E-45	95.54920892
BLCAP	-0.335048272	1.876721763	-18.93803101	1.01E-46	2.32E-45	95.51083311
PAQR4	0.559270614	1.092204913	18.9320683	1.05E-46	2.42E-45	95.46995708
FECH	-0.403231427	1.005533827	-18.92099295	1.14E-46	2.61E-45	95.39402298
LINC00472	-0.474205429	0.739723294	-18.91717759	1.17E-46	2.67E-45	95.36786148
TMIGD3	0.737179708	0.794992565	18.90969847	1.23E-46	2.81E-45	95.31657367
CDH5	0.526787282	1.910596241	18.90960414	1.23E-46	2.81E-45	95.31592674
PRF1	0.711845932	0.927720819	18.9093832	1.23E-46	2.81E-45	95.31441155
AUH	-0.522455547	1.887460106	-18.9032655	1.28E-46	2.93E-45	95.27245525
ANK3	-0.396767295	0.872115524	-18.89667009	1.34E-46	3.06E-45	95.22721845
CLEC4A	0.569825468	0.922743826	18.87939218	1.51E-46	3.44E-45	95.10869124
HLA-DRA	0.303132154	2.832502739	18.87377633	1.57E-46	3.57E-45	95.07015978
TMEM177	-0.406269903	1.467042709	-18.87024595	1.61E-46	3.66E-45	95.0459355
ZDHHC6	-0.225971343	2.00503498	-18.85528311	1.79E-46	4.05E-45	94.94325162
CKMT1A	-0.797047325	0.851985131	-18.85502884	1.79E-46	4.05E-45	94.94150643
C5	-0.636747947	1.354697789	-18.84955098	1.86E-46	4.20E-45	94.90390831
ENOX1	-0.36220431	0.439257229	-18.84490564	1.92E-46	4.33E-45	94.87202198
APOBEC3G	0.760975908	1.121500018	18.84216344	1.95E-46	4.41E-45	94.85319805
GABRD	0.506120446	0.367094715	18.83722974	2.02E-46	4.56E-45	94.81932861
P4HA1	0.308709854	1.055417795	18.83376514	2.07E-46	4.66E-45	94.79554295
EMILIN2	0.738237806	1.335476033	18.83224353	2.09E-46	4.70E-45	94.78509621
GRAMD1C	-0.568801921	0.896892837	-18.82858307	2.14E-46	4.82E-45	94.759964
ZHX3	-0.461412592	1.619012733	-18.82761879	2.16E-46	4.85E-45	94.75334316
COX4I2	0.757166646	0.97287327	18.8259949	2.18E-46	4.90E-45	94.74219318
TGFBI	0.722166326	2.403534518	18.81646676	2.33E-46	5.22E-45	94.67676557
RAPGEF3	-0.667819089	1.187485526	-18.81528547	2.35E-46	5.26E-45	94.66865327
MDH1	-0.204554762	2.650353869	-18.81030132	2.43E-46	5.44E-45	94.63442401
QDPR	-0.444801026	2.281918328	-18.7983581	2.64E-46	5.89E-45	94.55239233
UBA52	-0.207865639	2.237312834	-18.79607904	2.68E-46	5.98E-45	94.53673706
ADA	0.767164431	1.112362256	18.78850373	2.83E-46	6.29E-45	94.48469711
LYPD6B	-0.613783134	0.65926971	-18.78799646	2.83E-46	6.31E-45	94.48121211
NUP62	0.261840032	1.64233684	18.78358403	2.92E-46	6.50E-45	94.45089727
SMPD1	-0.330206449	1.058498074	-18.78225904	2.95E-46	6.55E-45	94.44179376
BID	0.271256895	0.847414192	18.74720473	3.75E-46	8.32E-45	94.20088538
LRRC8C	0.504604072	0.700751409	18.7452798	3.80E-46	8.43E-45	94.18765288
MED10	0.277639456	1.712964108	18.7313427	4.19E-46	9.26E-45	94.09183439
GFM1	-0.268208935	2.050477541	-18.72647349	4.33E-46	9.57E-45	94.0583537
CD84	0.422674172	0.660828265	18.71435504	4.70E-46	1.04E-44	93.975017
DMAC2	-0.182437744	2.033233712	-18.7127879	4.76E-46	1.05E-44	93.96423894
TCTA	-0.35473787	1.673749907	-18.70894098	4.88E-46	1.08E-44	93.93778066
GRK2	0.281728223	1.966652726	18.70780964	4.92E-46	1.08E-44	93.92999926
L1CAM	-0.278690992	0.501937834	-18.6989511	5.23E-46	1.15E-44	93.86906542
HDAC11	-0.393048155	0.976561038	-18.69377621	5.42E-46	1.19E-44	93.83346616
GCDH	-0.445383861	1.153503239	-18.68858959	5.62E-46	1.23E-44	93.79778356
SMC4	0.243550022	0.793433733	18.67589568	6.13E-46	1.34E-44	93.71044154
NPRL2	-0.175259303	1.87625742	-18.65096101	7.28E-46	1.59E-44	93.53882904
COL8A1	0.699051886	1.196079572	18.63728812	8.00E-46	1.75E-44	93.4446996
SPMIP6	-0.358474029	0.568122256	-18.6150117	9.32E-46	2.04E-44	93.29130075
TLR8	0.627925614	0.705928104	18.61358762	9.42E-46	2.06E-44	93.28149265
PNPLA1	-0.427218294	0.443478836	-18.61203231	9.52E-46	2.08E-44	93.27078048
AGMAT	-1.168542379	1.703524985	-18.60897105	9.72E-46	2.12E-44	93.24969551
OAS2	0.455908075	0.830450731	18.59758085	1.05E-45	2.29E-44	93.17123528
RNASE6	0.735738658	1.264920541	18.59345547	1.08E-45	2.35E-44	93.14281492
GPT2	-0.747039096	1.764942751	-18.58909654	1.11E-45	2.42E-44	93.11278376
CYTH4	0.726601386	1.187010885	18.57036064	1.27E-45	2.75E-44	92.98368031
DERL1	0.29215505	2.056622756	18.56957611	1.28E-45	2.76E-44	92.97827361
CDH3	-0.615674802	0.731890455	-18.56135796	1.35E-45	2.92E-44	92.92163338
ADORA2B	0.504119425	0.622822084	18.55535517	1.41E-45	3.04E-44	92.88025743
MCM6	0.323063203	1.758547639	18.55516613	1.41E-45	3.04E-44	92.87895439
PTGDS	-0.952341736	1.642499176	-18.54991082	1.46E-45	3.15E-44	92.84272772
TMEM45A	1.036263899	0.959254792	18.54813581	1.48E-45	3.19E-44	92.83049137
RAB31	0.205104392	1.191171963	18.53824155	1.58E-45	3.41E-44	92.76227779
PDE4A	-0.505606517	1.139982937	-18.53768093	1.59E-45	3.42E-44	92.7584124
CAPN3	-0.844593207	1.469503541	-18.53629288	1.60E-45	3.45E-44	92.74884204
GRB14	-0.361599607	0.879382875	-18.53452952	1.62E-45	3.49E-44	92.73668362
SLC30A9	-0.25834139	2.315410484	-18.53272064	1.64E-45	3.53E-44	92.72421108
MIPEP	-0.361255157	1.561215386	-18.53064421	1.67E-45	3.57E-44	92.70989328
CAPN5	-0.508048202	1.640473648	-18.53056882	1.67E-45	3.57E-44	92.70937341
MTOR	-0.230104884	1.799492755	-18.52811284	1.70E-45	3.63E-44	92.69243797
MED20	-0.209218985	1.898122839	-18.52576698	1.73E-45	3.69E-44	92.6762613
MICB	0.473418973	0.751280349	18.52439148	1.74E-45	3.72E-44	92.66677587
DEGS1	0.356845128	2.151687778	18.52330088	1.75E-45	3.74E-44	92.65925492
EFHD1	-0.599148793	2.486415298	-18.52198333	1.77E-45	3.77E-44	92.65016879
SLC34A3	-0.317596253	0.320144463	-18.51082703	1.91E-45	4.07E-44	92.57322536
PAK6	-0.479526899	0.585774042	-18.50241736	2.03E-45	4.31E-44	92.51521711
MANBA	0.262036387	1.721959137	18.4998405	2.06E-45	4.38E-44	92.49744107
PYCARD	0.565329807	1.122354355	18.49538119	2.13E-45	4.51E-44	92.46667779
BTBD16	0.766596877	0.619124612	18.48531767	2.28E-45	4.83E-44	92.39724576
TYRP1	-0.604070566	0.446957386	-18.48398385	2.30E-45	4.86E-44	92.3880425
MRPL34	-0.310361379	2.135804678	-18.48395719	2.30E-45	4.86E-44	92.38785855
CDKN3	0.561112775	0.581776012	18.48393254	2.30E-45	4.86E-44	92.38768848
ALOX5	0.468898174	1.098470802	18.46898114	2.55E-45	5.39E-44	92.28451307
IFT57	-0.368965799	1.269746625	-18.46571669	2.61E-45	5.51E-44	92.26198318
CD247	0.822963889	1.254315966	18.46441395	2.63E-45	5.55E-44	92.25299193
WIPF1	0.368759441	0.896373798	18.45970447	2.72E-45	5.73E-44	92.22048661
TOX3	-0.487345688	0.641114744	-18.4565481	2.78E-45	5.85E-44	92.19869981
NIBAN1	0.636135338	1.473652903	18.45574288	2.80E-45	5.87E-44	92.19314168
BARX2	0.646069983	0.781107863	18.44907937	2.93E-45	6.15E-44	92.14714325
ARL4D	-0.362044483	0.659993139	-18.44487971	3.02E-45	6.32E-44	92.11815072
B2M	0.151900295	2.932544489	18.44287084	3.06E-45	6.40E-44	92.10428179
ITGA1	0.495027212	1.46931155	18.43613685	3.20E-45	6.70E-44	92.05778852
AIF1L	-0.890971652	2.19005543	-18.4351195	3.23E-45	6.74E-44	92.0507641
PEA15	0.246895485	2.364941242	18.42726295	3.41E-45	7.11E-44	91.9965141
LST1	0.603138888	0.907093001	18.42616797	3.43E-45	7.16E-44	91.98895274
FAM81A	-0.524655892	0.677761926	-18.425483	3.45E-45	7.18E-44	91.98422258
SCRN2	-0.391874535	0.727195902	-18.42183762	3.54E-45	7.36E-44	91.95904838
TAPBP	0.337897261	1.239482231	18.42107671	3.55E-45	7.39E-44	91.95379352
TUFM	-0.234442712	2.149938915	-18.42087009	3.56E-45	7.39E-44	91.95236661
C1QA	0.785513385	1.361676923	18.41323169	3.75E-45	7.79E-44	91.89961265
CSF3R	0.419274756	0.726425346	18.41073722	3.82E-45	7.91E-44	91.88238357
STING1	0.437064294	1.828188916	18.40923341	3.86E-45	7.99E-44	91.8719966
LCP1	0.712025133	2.005756304	18.40429164	3.99E-45	8.26E-44	91.83786186
HECW2	0.58651469	1.178966594	18.40119568	4.08E-45	8.43E-44	91.81647564
EMP3	0.548333532	2.051594758	18.38104299	4.69E-45	9.68E-44	91.67724286
EHF	-0.784486065	0.747455531	-18.37150841	5.01E-45	1.03E-43	91.61135599
EPHA1	-0.406673051	0.883713387	-18.34740264	5.91E-45	1.22E-43	91.44473922
MAP3K7CL	0.59449983	1.659952798	18.34507741	6.01E-45	1.24E-43	91.42866458
SMIM5	-0.195936333	0.389049926	-18.34354801	6.07E-45	1.25E-43	91.41809131
ZNRF3	-0.447493067	1.416843128	-18.34123596	6.17E-45	1.27E-43	91.40210694
MICU2	-0.288890692	2.109478614	-18.33808681	6.31E-45	1.29E-43	91.38033439
LAMTOR5	-0.408723184	1.732848232	-18.33005475	6.67E-45	1.37E-43	91.32479827
HLA-E	0.266791761	2.65111189	18.32279568	7.01E-45	1.44E-43	91.27460157
POLE2	0.285032038	0.718311444	18.32060594	7.12E-45	1.46E-43	91.25945846
DLGAP5	0.464761568	0.530738118	18.31447747	7.43E-45	1.52E-43	91.21707475
WAS	0.64658592	1.74476139	18.31156698	7.58E-45	1.55E-43	91.19694497
PSMB10	0.305248667	2.399660674	18.30967687	7.68E-45	1.57E-43	91.18387195
ATL3	0.378016801	1.504206777	18.30270169	8.06E-45	1.64E-43	91.13562509
CARD16	0.18920506	0.432293158	18.30073257	8.17E-45	1.66E-43	91.12200398
RUNX1	0.42616304	0.603482798	18.29981469	8.22E-45	1.67E-43	91.11565455
FERMT3	0.649526698	1.004274786	18.28566022	9.07E-45	1.84E-43	91.01773102
CHSY1	0.333180973	2.070179879	18.27881855	9.51E-45	1.93E-43	90.9703922
POLR3B	-0.334253676	1.322846868	-18.27799815	9.56E-45	1.94E-43	90.96471546
GINS3	0.432653948	0.863286449	18.27414406	9.82E-45	1.99E-43	90.93804603
NAV2	-0.311757181	0.962913723	-18.271363	1.00E-44	2.03E-43	90.91880085
TLN2	-0.757849685	1.758072652	-18.26693128	1.03E-44	2.09E-43	90.88813149
HLA-DMA	0.364226091	2.410912939	18.26353248	1.06E-44	2.14E-43	90.86460911
RAD51AP1	0.237038347	0.522206717	18.25633273	1.11E-44	2.24E-43	90.81477767
ASF1B	0.469218406	0.572309402	18.25296221	1.14E-44	2.29E-43	90.79144767
HCP5	0.225583143	1.154088308	18.23579492	1.28E-44	2.58E-43	90.67260308
ABCA1	0.309517271	2.229433607	18.2285254	1.35E-44	2.71E-43	90.6222698
DIPK2A	0.390604918	1.222471347	18.21913622	1.44E-44	2.89E-43	90.55725302
TRPM3	-0.252134052	0.492266526	-18.21185862	1.51E-44	3.04E-43	90.50685255
FAM171A1	-0.490433841	2.028743052	-18.19510612	1.70E-44	3.41E-43	90.3908157
NINJ2	0.690817483	0.81117383	18.19415037	1.71E-44	3.43E-43	90.38419485
CYBB	0.737688151	1.255576141	18.19000217	1.76E-44	3.52E-43	90.35545777
AP2A2	-0.384443658	1.34920488	-18.18741658	1.79E-44	3.58E-43	90.33754505
SPTBN2	-0.485641621	0.685143323	-18.18581374	1.81E-44	3.62E-43	90.32644043
SUSD2	-0.444135733	1.115580872	-18.18174077	1.86E-44	3.72E-43	90.29822137
TPX2	0.495220708	0.67529455	18.17881641	1.90E-44	3.79E-43	90.27795936
NR3C2	-0.574466564	1.237842221	-18.17789579	1.91E-44	3.81E-43	90.27158049
HAGH	-0.473412687	1.915680018	-18.16964469	2.03E-44	4.04E-43	90.21440623
LARGE2	-0.342362685	0.61240554	-18.15819985	2.19E-44	4.36E-43	90.13509115
HVCN1	0.354809541	0.642102666	18.14865296	2.34E-44	4.66E-43	90.06892004
HEY1	0.544128251	1.107262839	18.14069247	2.48E-44	4.92E-43	90.01373807
CSF2RA	0.481769529	1.363346277	18.12587307	2.74E-44	5.45E-43	89.91099482
PXDN	0.554966519	1.953539109	18.12338076	2.79E-44	5.53E-43	89.89371361
FEM1C	0.306531142	1.772427435	18.1233053	2.79E-44	5.53E-43	89.89319034
FRAS1	-0.606800209	1.262371811	-18.11935327	2.87E-44	5.68E-43	89.86578654
VAMP5	0.323768349	2.108864189	18.11924165	2.87E-44	5.68E-43	89.86501249
MRPS25	-0.384906662	1.291600043	-18.11687861	2.92E-44	5.77E-43	89.84862619
COCH	-0.403139647	0.500482364	-18.11466231	2.97E-44	5.85E-43	89.83325695
NPSR1-AS1	-0.225387108	0.476148395	-18.11417616	2.98E-44	5.87E-43	89.82988567
XYLB	-0.643304064	1.037669493	-18.1101174	3.06E-44	6.03E-43	89.80173831
SMARCC1	-0.206463748	2.000707015	-18.10535589	3.16E-44	6.23E-43	89.76871546
SLC16A2	-0.435470332	1.205065571	-18.09742783	3.34E-44	6.57E-43	89.71372685
ETS1	0.372135737	2.092444995	18.09350247	3.44E-44	6.75E-43	89.68649863
HES4	0.481594382	2.061296202	18.08674238	3.60E-44	7.06E-43	89.63960407
BTG1	0.199936442	2.704137697	18.08619892	3.61E-44	7.08E-43	89.63583395
MT1A	-0.577167936	2.731325695	-18.07967322	3.78E-44	7.41E-43	89.59056099
SYN2	-0.386910834	0.553604798	-18.07751841	3.84E-44	7.51E-43	89.57561087
GAPDH	0.2418447	2.201210653	18.07382041	3.94E-44	7.70E-43	89.54995308
ZMYND15	0.503846276	1.059644194	18.0727134	3.97E-44	7.75E-43	89.54227206
HLA-DQA1	0.680005528	2.235690827	18.06978372	4.05E-44	7.90E-43	89.5219439
PTPRD	-0.764651866	1.173892651	-18.06921605	4.07E-44	7.93E-43	89.51800492
OR7E14P	-0.393264917	0.826815061	-18.06497459	4.19E-44	8.16E-43	89.48857313
FXYD2	-0.741635497	2.3823987	-18.06215901	4.27E-44	8.31E-43	89.46903469
CLYBL	-0.461265321	1.938443919	-18.0620455	4.27E-44	8.31E-43	89.46824704
EVI2B	0.416966749	0.844566802	18.05662523	4.44E-44	8.62E-43	89.43063155
RLF	0.272556859	1.160527564	18.05385616	4.52E-44	8.78E-43	89.41141375
ENO3	-0.387417715	0.906464954	-18.04706266	4.74E-44	9.19E-43	89.36426293
TMEM61	-0.611854502	0.668726926	-18.04561051	4.79E-44	9.28E-43	89.35418355
TRPM6	-0.772336731	0.676658714	-18.04048054	4.96E-44	9.60E-43	89.31857513
GIT2	0.52489241	0.910452552	18.03796941	5.05E-44	9.76E-43	89.30114389
PTPN13	-0.445385489	1.413013791	-18.03743486	5.07E-44	9.79E-43	89.29743319
COQ3	-0.376635233	1.490134793	-18.03626342	5.11E-44	9.86E-43	89.28930123
CASP4	0.21266631	0.814577596	18.03183913	5.27E-44	1.02E-42	89.25858749
UNC5B	0.453157779	0.814988276	18.03141747	5.29E-44	1.02E-42	89.25566025
GARIN5A	-0.470054275	0.798308447	-18.02439488	5.55E-44	1.07E-42	89.20690501
FUT6	-0.673063851	1.198931815	-18.02383138	5.57E-44	1.07E-42	89.20299265
PTP4A3	0.551378902	1.081075598	18.02319627	5.60E-44	1.08E-42	89.19858303
PGPEP1	-0.43533692	0.788889176	-18.02260961	5.62E-44	1.08E-42	89.1945098
ABCB1	-0.786080975	1.734741662	-18.01408801	5.96E-44	1.14E-42	89.13534014
DEPTOR	-0.403777816	1.621211332	-18.01336975	5.99E-44	1.15E-42	89.13035266
HDHD2	-0.234473853	2.000418849	-18.00606314	6.31E-44	1.21E-42	89.07961356
ADCY7	0.457953816	0.875288119	18.00016746	6.57E-44	1.26E-42	89.03866885
ARHGAP25	0.206018093	0.626620618	17.99762974	6.69E-44	1.28E-42	89.02104379
RHBDD2	-0.318107618	2.195295593	-17.98613597	7.24E-44	1.38E-42	88.94120955
ANXA1	0.428864805	2.268311243	17.97916319	7.60E-44	1.45E-42	88.89277168
ORMDL3	-0.343382451	1.420413631	-17.97601428	7.77E-44	1.48E-42	88.87089574
ANGPTL3	-0.647596033	0.912509874	-17.9718117	8.00E-44	1.52E-42	88.8416983
PRKCA	-0.468701676	1.709989135	-17.96129992	8.61E-44	1.64E-42	88.76866097
RGN	-0.739535012	1.43235815	-17.9555159	8.96E-44	1.70E-42	88.72846853
TMEM248	0.231301859	1.561854745	17.95262186	9.14E-44	1.73E-42	88.70835705
GZMA	0.937192287	1.333589579	17.94885151	9.38E-44	1.78E-42	88.68215477
TRIM21	0.330293181	1.279446872	17.9457725	9.59E-44	1.82E-42	88.66075611
KIF1C	-0.201447956	0.514952861	-17.9450617	9.63E-44	1.82E-42	88.65581599
CD163	0.797954592	1.508826693	17.94268666	9.80E-44	1.85E-42	88.63930909
ABCA8	-0.380773802	0.737935925	-17.93856033	1.01E-43	1.90E-42	88.61062915
MARCHF3	0.289039614	0.603789075	17.93466962	1.04E-43	1.96E-42	88.58358551
FER1L4	0.311753401	0.50344966	17.93254772	1.05E-43	1.98E-42	88.56883606
NQO2	-0.574248652	2.031060132	-17.92931633	1.08E-43	2.03E-42	88.54637355
HELZ2	0.405758246	1.572795878	17.92447999	1.11E-43	2.09E-42	88.51275288
ATP6V1H	-0.244918161	1.290727167	-17.92317654	1.12E-43	2.11E-42	88.50369134
TOR2A	-0.510206208	1.019552717	-17.91420798	1.19E-43	2.24E-42	88.44133823
FOXO4	-0.267118867	1.892009102	-17.90705477	1.26E-43	2.36E-42	88.39160103
SLFN12	0.326657222	0.79825513	17.90560721	1.27E-43	2.38E-42	88.38153539
ITGAX	0.240919685	0.428776626	17.89806968	1.34E-43	2.50E-42	88.3291201
CSF1R	0.531053	2.215209053	17.89725352	1.34E-43	2.52E-42	88.32344427
PTPRQ	-0.247532034	0.393019355	-17.89656601	1.35E-43	2.53E-42	88.31866311
MT1E	-0.816401332	2.509083988	-17.89059574	1.41E-43	2.63E-42	88.27714202
PARP3	-0.315714597	1.672149254	-17.89021063	1.41E-43	2.64E-42	88.27446361
SHMT1	-0.549794917	1.723470507	-17.88859589	1.43E-43	2.66E-42	88.2632331
ECSCR	0.50305257	1.229969003	17.88702974	1.44E-43	2.69E-42	88.25234028
MTMR10	-0.26290096	2.130305285	-17.88676781	1.45E-43	2.69E-42	88.25051851
PBX1	-0.438010405	0.812801675	-17.88510796	1.46E-43	2.72E-42	88.2389737
CYFIP2	-0.372615671	1.52830562	-17.87199731	1.60E-43	2.98E-42	88.14777646
ABHD10	-0.40637252	1.773041402	-17.86694724	1.66E-43	3.08E-42	88.11264431
MTMR3	-0.217953059	1.101315156	-17.86503602	1.68E-43	3.12E-42	88.09934776
DNASE1L3	-0.757878865	1.433469635	-17.86228719	1.71E-43	3.18E-42	88.08022339
MAPK10	-0.215198566	0.686176302	-17.85924187	1.75E-43	3.24E-42	88.05903546
RGS18	0.614431918	0.892158382	17.85888178	1.75E-43	3.25E-42	88.05653006
HIBADH	-0.274817711	2.487835571	-17.85675202	1.78E-43	3.29E-42	88.04171168
BIRC3	0.608700595	1.583500216	17.85499929	1.80E-43	3.33E-42	88.0295162
ARHGAP24	-0.337990033	1.341507171	-17.8520126	1.84E-43	3.40E-42	88.00873433
LILRA2	0.578221125	0.632309767	17.8365798	2.05E-43	3.78E-42	87.90133771
HLA-DMB	0.440325581	2.373465422	17.82059682	2.29E-43	4.22E-42	87.79009046
DUSP15	-0.300170484	0.489590181	-17.81558891	2.37E-43	4.37E-42	87.75522907
CLSTN2	-0.460780749	0.593908377	-17.81255043	2.42E-43	4.46E-42	87.73407627
LRRC28	-0.34257951	1.556847618	-17.80817058	2.50E-43	4.59E-42	87.70358398
WLS	-0.47932238	1.722514931	-17.80398784	2.57E-43	4.72E-42	87.67446239
CRLF3	0.449345789	1.056303616	17.80150096	2.62E-43	4.80E-42	87.65714719
OGFRL1	0.41102362	0.827482857	17.80057739	2.63E-43	4.83E-42	87.6507166
PTPN3	-0.489944275	1.468006153	-17.79890194	2.67E-43	4.88E-42	87.63905069
CCL5	0.816895377	1.696997579	17.79333739	2.77E-43	5.07E-42	87.60030361
TFDP2	-0.332113489	0.965649048	-17.78593889	2.92E-43	5.33E-42	87.54878229
PML	0.147066386	0.406942273	17.78333206	2.97E-43	5.43E-42	87.53062784
RGCC	0.443707712	2.453154559	17.78145422	3.01E-43	5.49E-42	87.51754986
ARL2BP	0.170643177	2.220024819	17.78125197	3.01E-43	5.50E-42	87.51614126
PTPRO	-0.711258047	1.23686722	-17.78060063	3.03E-43	5.52E-42	87.51160504
TRIM8	-0.175667119	2.388069373	-17.77593901	3.13E-43	5.69E-42	87.47913803
TBC1D2B	0.244057099	0.9287849	17.77339498	3.18E-43	5.79E-42	87.46141872
GZMH	0.745698577	0.916509597	17.76544863	3.36E-43	6.11E-42	87.40606836
TLR4	0.456106595	0.917850492	17.76487396	3.38E-43	6.13E-42	87.4020653
DHX57	-0.232947367	0.457834829	-17.76394397	3.40E-43	6.17E-42	87.39558704
IL10RA	0.717933112	1.144021399	17.76071052	3.48E-43	6.30E-42	87.37306245
PNPO	-0.25689789	2.278238472	-17.75216872	3.69E-43	6.68E-42	87.31355488
TM4SF18	0.465801347	1.96959118	17.75176511	3.70E-43	6.70E-42	87.3107429
KIFC1	0.497659561	0.609881067	17.74762352	3.81E-43	6.89E-42	87.28188755
FBXO21	-0.333441018	2.031128988	-17.73964255	4.03E-43	7.27E-42	87.22627828
SLIT2	-0.809118504	1.439936754	-17.73944307	4.03E-43	7.28E-42	87.22488825
CXCL10	0.922495106	1.563319392	17.73388816	4.19E-43	7.56E-42	87.18617982
SLC25A25	-0.228694739	0.775929602	-17.73122293	4.27E-43	7.69E-42	87.16760661
FKBP1A	0.245898982	1.967305196	17.72865521	4.35E-43	7.83E-42	87.14971243
CD4	0.60317955	0.922283108	17.71850448	4.67E-43	8.39E-42	87.07896728
RAB7B	0.550779876	0.572920254	17.71728518	4.71E-43	8.46E-42	87.07046885
FAM222A	-0.237643997	0.457419337	-17.71127825	4.91E-43	8.81E-42	87.02859895
PDIA5	0.494762794	1.778123442	17.70603043	5.09E-43	9.13E-42	86.99201776
SLC12A6	-0.248710075	0.488099306	-17.69999673	5.31E-43	9.52E-42	86.94995547
ARHGAP9	0.67898825	1.000652699	17.69601521	5.46E-43	9.78E-42	86.92219766
CACNA2D2	-0.16393457	0.37844895	-17.69096263	5.66E-43	1.01E-41	86.88697092
FAS	0.366749895	0.660465303	17.68886143	5.74E-43	1.03E-41	86.87232062
PPARGC1A	-0.789250871	1.838762406	-17.68447432	5.92E-43	1.06E-41	86.84173098
GPHN	-0.52071211	1.210729996	-17.67315578	6.40E-43	1.14E-41	86.76280345
HOOK2	-0.349559116	1.517136569	-17.67232368	6.44E-43	1.15E-41	86.75700053
ADAP2	0.482742997	1.750067603	17.67153364	6.48E-43	1.15E-41	86.75149089
ZNF503	-0.374957215	1.170758575	-17.66919093	6.58E-43	1.17E-41	86.73515283
ALDH2	-0.407175148	2.304726177	-17.66853771	6.61E-43	1.18E-41	86.73059717
CLCN5	-0.520144539	1.104221768	-17.6649023	6.78E-43	1.21E-41	86.70524263
CFAP96	0.527157614	0.888489513	17.65439631	7.30E-43	1.30E-41	86.63196422
DIPK2B	0.245474233	0.426108132	17.6540137	7.32E-43	1.30E-41	86.62929532
P2RY8	0.642858838	1.269757507	17.63604311	8.30E-43	1.47E-41	86.5039296
HLA-DQA2	0.614022088	2.37015752	17.63430741	8.40E-43	1.49E-41	86.49181962
SUSD3	-0.641672861	1.325448346	-17.63420862	8.41E-43	1.49E-41	86.49113036
CCNA2	0.4464465	0.824778725	17.6258165	8.91E-43	1.58E-41	86.43257495
JAG2	0.398821209	0.876935713	17.62287582	9.10E-43	1.61E-41	86.41205516
STX6	0.185168352	1.596823458	17.61741011	9.45E-43	1.67E-41	86.373914
DHTKD1	-0.599682777	1.409008555	-17.6173949	9.45E-43	1.67E-41	86.37380781
ADCK1	-0.339833077	1.040439356	-17.61656349	9.51E-43	1.68E-41	86.36800582
CXCL16	0.432852058	2.060948629	17.61630765	9.52E-43	1.68E-41	86.36622041
TMEM45B	-0.756644049	0.776209298	-17.60565796	1.03E-42	1.80E-41	86.29189583
BTBD10	0.222978811	1.541067693	17.60564266	1.03E-42	1.80E-41	86.29178903
LILRB4	0.615087855	0.807629442	17.60532858	1.03E-42	1.81E-41	86.28959695
CTSLP2	-0.236729747	0.488245911	-17.59999642	1.07E-42	1.87E-41	86.25237984
TRMT12	-0.208533425	1.540684433	-17.59269419	1.12E-42	1.97E-41	86.20140833
HDAC6	-0.440520187	1.798253193	-17.59236033	1.13E-42	1.97E-41	86.19907781
PARP9	0.318024953	1.511363666	17.59160402	1.13E-42	1.98E-41	86.19379831
SLC29A4	0.351373141	0.790851294	17.58789097	1.16E-42	2.03E-41	86.16787821
SMYD4	0.350681974	1.320215494	17.58701888	1.17E-42	2.04E-41	86.16179009
TNFRSF10B	0.258270029	0.941684686	17.58404423	1.19E-42	2.08E-41	86.14102357
POMGNT2	-0.313713993	1.278077867	-17.57826613	1.24E-42	2.17E-41	86.10068354
RBM47	-0.299493226	2.133570622	-17.57773936	1.25E-42	2.17E-41	86.09700572
ANXA4	0.667024089	1.328219519	17.57706795	1.25E-42	2.18E-41	86.09231807
RALBP1	-0.24171879	1.557620661	-17.5707941	1.31E-42	2.28E-41	86.0485131
AFMID	-0.401955565	1.014394923	-17.5703274	1.31E-42	2.28E-41	86.04525447
MOB3A	0.317146449	1.167979639	17.56506207	1.36E-42	2.37E-41	86.00848839
INSIG2	0.338044611	1.903290255	17.5539039	1.47E-42	2.56E-41	85.93056704
HPGD	-0.968334529	1.449041411	-17.54859799	1.53E-42	2.65E-41	85.89351036
APOC3	-0.64718975	0.563010158	-17.54281829	1.59E-42	2.76E-41	85.85314208
AKR7A3	-0.816017507	1.808376	-17.5407759	1.61E-42	2.79E-41	85.83887635
TMBIM6	-0.165103751	2.945167482	-17.52833814	1.76E-42	3.05E-41	85.75199344
TPRG1L	-0.26657085	2.346995383	-17.52778546	1.77E-42	3.06E-41	85.7481324
MAPRE2	0.254291913	1.942812403	17.52476483	1.81E-42	3.12E-41	85.72702998
VDR	-0.338867352	0.598059112	-17.51849337	1.89E-42	3.26E-41	85.6832145
DHRS4L1	-0.340926184	1.108922631	-17.51742465	1.90E-42	3.28E-41	85.67574754
MIR155HG	0.777998315	0.763066811	17.51247802	1.97E-42	3.39E-41	85.64118522
CRYL1	-0.517811578	2.25630976	-17.49777399	2.18E-42	3.75E-41	85.53843565
SIM2	-0.386502972	0.649370202	-17.49484023	2.23E-42	3.83E-41	85.51793281
MRO	-0.612176223	0.576725985	-17.49455818	2.23E-42	3.83E-41	85.51596168
GNAI2	0.261184295	2.207318437	17.49290248	2.26E-42	3.87E-41	85.50439035
ARHGAP15	0.598280377	1.57456264	17.47502389	2.56E-42	4.39E-41	85.37942627
SLC27A5	-0.374829834	0.799777397	-17.47202673	2.61E-42	4.48E-41	85.35847477
MTRNR2L1	-0.637384672	1.54865713	-17.46973108	2.65E-42	4.54E-41	85.3424266
LLGL2	-0.373035814	0.727434708	-17.46534322	2.74E-42	4.68E-41	85.31175132
PRMT6	-0.273291093	1.581507862	-17.46025349	2.84E-42	4.85E-41	85.27616737
AURKAIP1	-0.179160216	2.401706807	-17.45810337	2.88E-42	4.92E-41	85.26113456
IPO11	0.217371175	1.893122518	17.45483522	2.94E-42	5.03E-41	85.23828415
KDF1	-0.390306549	0.691107237	-17.45004851	3.04E-42	5.19E-41	85.20481462
CAPN13	-0.611429879	0.841874959	-17.44879819	3.07E-42	5.24E-41	85.19607186
MRPS16	-0.242919012	1.703023439	-17.44408012	3.17E-42	5.41E-41	85.16307999
VEGFC	0.503911374	1.253410489	17.43840185	3.30E-42	5.62E-41	85.1233714
ARPC5	0.259894695	2.315669289	17.43309124	3.43E-42	5.83E-41	85.08623143
ALDH9A1	-0.1814962	2.759040029	-17.43069939	3.49E-42	5.92E-41	85.06950325
RANBP3L	-0.679674954	0.677393091	-17.42961455	3.51E-42	5.96E-41	85.06191589
ACVR1B	-0.17535349	1.225730923	-17.41894666	3.79E-42	6.42E-41	84.98729973
TGM2	0.42946021	1.154589813	17.41121266	4.00E-42	6.77E-41	84.93319875
BCRP2	-0.113930596	0.508996159	-17.41106573	4.00E-42	6.77E-41	84.93217092
DPEP2	0.445272502	0.782540414	17.40804417	4.09E-42	6.91E-41	84.91103311
QPRT	-0.73320117	2.162653652	-17.40396077	4.20E-42	7.11E-41	84.88246589
PRDX6	-0.137155097	2.581099745	-17.39978078	4.33E-42	7.31E-41	84.85322146
RFC4	0.312535942	1.378661825	17.39419065	4.50E-42	7.60E-41	84.81410922
CRAT	-0.461573676	1.313076578	-17.3920047	4.57E-42	7.71E-41	84.79881412
C17orf78	-0.355170449	0.582587546	-17.38747273	4.72E-42	7.95E-41	84.76710274
NAPSA	-1.032842322	1.882414114	-17.3849461	4.80E-42	8.09E-41	84.74942256
COL9A2	-0.666051923	0.995281267	-17.37226724	5.25E-42	8.83E-41	84.66069399
UBC	0.233449883	2.282051396	17.36181161	5.65E-42	9.49E-41	84.5875142
CENPL	0.292695343	0.698297834	17.36072777	5.69E-42	9.56E-41	84.57992784
HLA-DRB3	0.391089097	2.18223168	17.35796881	5.80E-42	9.74E-41	84.56061599
OSBPL6	-0.24351048	0.380178653	-17.35217987	6.04E-42	1.01E-40	84.52009314
UGT3A2	-0.324294412	0.415132998	-17.34438215	6.38E-42	1.07E-40	84.46550458
MUC13	-1.25922578	0.994038312	-17.34131098	6.52E-42	1.09E-40	84.44400332
ESPN	-0.857011934	1.237015227	-17.34020979	6.57E-42	1.10E-40	84.43629368
PHLDA3	0.589502368	1.059470968	17.3340214	6.86E-42	1.15E-40	84.39296583
CXorf38	0.382941359	1.428704985	17.31777824	7.69E-42	1.28E-40	84.27922534
TMEM116	-0.45557303	1.624533742	-17.31748093	7.70E-42	1.29E-40	84.27714334
LRPPRC	-0.274833076	1.840686089	-17.31542864	7.82E-42	1.30E-40	84.26277087
FMNL3	0.268256775	0.543543982	17.31365407	7.91E-42	1.32E-40	84.25034307
GLTPD2	-0.709394551	0.795018834	-17.30876723	8.19E-42	1.36E-40	84.21611797
CORO1A	0.790405606	1.322415709	17.30527191	8.39E-42	1.40E-40	84.19163729
LSM3	-0.223537018	2.200805814	-17.30460084	8.43E-42	1.40E-40	84.18693704
BATF3	0.469473195	0.636756936	17.30278555	8.54E-42	1.42E-40	84.17422253
PACC1	-0.389468795	1.457622146	-17.2968124	8.91E-42	1.48E-40	84.13238406
GLYATL1	-0.548756776	0.783576839	-17.29615901	8.95E-42	1.48E-40	84.12780729
TUBB	0.27863258	1.742650317	17.2949024	9.03E-42	1.50E-40	84.11900502
CAMK2G	-0.325490109	1.294498524	-17.29215593	9.20E-42	1.52E-40	84.09976617
MIR1915HG	-0.433884331	0.675308923	-17.28961946	9.37E-42	1.55E-40	84.08199787
ANXA5	0.197766738	2.526724232	17.27745491	1.02E-41	1.69E-40	83.99677652
IL15RA	0.231729818	0.400456618	17.2750941	1.04E-41	1.71E-40	83.980236
BAP1	-0.235131912	1.24931749	-17.27490912	1.04E-41	1.71E-40	83.97893999
ZER1	-0.383440365	0.980214349	-17.26255485	1.13E-41	1.87E-40	83.89237513
PDE1B	0.41648486	0.617999192	17.2599636	1.15E-41	1.90E-40	83.87421709
EVL	0.25158534	2.437213634	17.25901797	1.16E-41	1.91E-40	83.86759045
FASTKD5	-0.307859894	1.575111681	-17.25778103	1.17E-41	1.93E-40	83.85892236
CD276	0.265469638	0.804214154	17.25673847	1.18E-41	1.94E-40	83.85161636
PDK2	-0.420793025	1.141065024	-17.25504817	1.19E-41	1.96E-40	83.83977097
GPR34	0.342483636	0.651590806	17.25046656	1.23E-41	2.02E-40	83.80766241
KRT7	-0.811160852	0.954345662	-17.24924977	1.24E-41	2.04E-40	83.79913472
FAM86B2-DT	-0.170347137	0.541816665	-17.24737338	1.26E-41	2.06E-40	83.78598408
NAXD	-0.242406439	1.841450581	-17.24678265	1.26E-41	2.07E-40	83.78184397
RFC2	0.230532436	0.707925328	17.24648017	1.27E-41	2.07E-40	83.779724
SDHB	-0.203108921	2.527234936	-17.24498549	1.28E-41	2.09E-40	83.76924825
TIMP1	0.461578289	2.611286697	17.24220136	1.31E-41	2.13E-40	83.7497347
CADPS2	-0.208714913	0.942410162	-17.24190914	1.31E-41	2.14E-40	83.74768654
RAC2	0.740131471	1.850523232	17.23952803	1.33E-41	2.17E-40	83.73099717
ANO1	0.622786284	1.19594274	17.22755235	1.45E-41	2.36E-40	83.64705218
ATP5F1B	-0.137495799	3.004905885	-17.22621402	1.46E-41	2.38E-40	83.6376703
CSPP1	-0.281493134	1.153821313	-17.22407079	1.48E-41	2.41E-40	83.62264566
NPC1	0.412282476	1.681186639	17.22070646	1.52E-41	2.47E-40	83.59906002
CASZ1	-0.233113376	0.54169232	-17.22005314	1.53E-41	2.48E-40	83.59447982
CHN2	-0.368765892	0.911512963	-17.21909327	1.54E-41	2.49E-40	83.58775045
CHST15	0.568120057	1.971884434	17.21767499	1.55E-41	2.52E-40	83.57780715
DACT2	-0.740528723	0.801860799	-17.21426047	1.59E-41	2.58E-40	83.55386799
DHRS4L2	-0.330253214	1.119521079	-17.21269911	1.61E-41	2.60E-40	83.54292105
CDT1	0.451102381	0.422299428	17.20659771	1.68E-41	2.71E-40	83.50014114
PCED1B	0.522251382	1.408070713	17.20181639	1.73E-41	2.80E-40	83.46661502
ILDR1	-0.62190889	1.500669457	-17.19922871	1.77E-41	2.85E-40	83.44846969
GAS2L3	0.630625935	0.854694725	17.19770379	1.78E-41	2.88E-40	83.43777643
POGLUT2	0.385576107	0.901719377	17.1910142	1.87E-41	3.02E-40	83.39086462
SELENOO	-0.339234212	1.324329202	-17.18415479	1.96E-41	3.16E-40	83.34275834
BTN3A2	0.651672168	1.554903309	17.18248656	1.99E-41	3.20E-40	83.33105817
CAMK2A	-0.417115906	0.342729915	-17.17895541	2.04E-41	3.28E-40	83.30629168
FMC1	-0.356997853	1.794116865	-17.1772422	2.06E-41	3.31E-40	83.29427535
STX18	-0.254994715	0.621488845	-17.16882995	2.19E-41	3.51E-40	83.23526931
MARCKSL1	0.499534154	1.838615923	17.15963267	2.33E-41	3.74E-40	83.17075057
BNIP2	0.268088919	1.678149791	17.158526	2.35E-41	3.77E-40	83.16298685
MICU1	-0.390649406	1.816356582	-17.14850303	2.52E-41	4.04E-40	83.09266771
HOXB8	-0.841486843	1.738742659	-17.13064118	2.86E-41	4.58E-40	82.96733357
SULT1C2	-0.751584176	1.474317518	-17.12089336	3.06E-41	4.90E-40	82.89892421
STK4	0.234279677	2.171414039	17.11128147	3.27E-41	5.24E-40	82.83146174
OSMR	0.695918544	1.141229935	17.11029387	3.30E-41	5.27E-40	82.82452972
FMN2	-0.287798069	0.371782659	-17.10870279	3.33E-41	5.32E-40	82.8133617
SLC9A3-OT1	-0.801930164	1.965113993	-17.10862583	3.34E-41	5.32E-40	82.81282151
HTATSF1P2	-0.419102628	0.535076038	-17.10691771	3.38E-41	5.38E-40	82.80083169
ITGAM	0.58405259	1.037517204	17.1067502	3.38E-41	5.39E-40	82.79965589
TES	0.222878835	0.521953358	17.10559152	3.41E-41	5.43E-40	82.79152269
HEYL	0.598801424	1.832486289	17.10431281	3.44E-41	5.47E-40	82.78254681
NDUFAF3	-0.110673736	0.930158704	-17.10116984	3.51E-41	5.59E-40	82.76048423
OXER1	-0.54010605	0.81986643	-17.10038634	3.53E-41	5.62E-40	82.75498417
C3orf70	0.500048211	0.949826976	17.09354582	3.71E-41	5.89E-40	82.7069631
RAP1GAP	-0.681364361	2.275012605	-17.08683727	3.89E-41	6.17E-40	82.65986502
SLA	0.534631278	1.04650133	17.08386739	3.97E-41	6.29E-40	82.63901361
PLGLB1	-0.845638174	1.192944611	-17.08149741	4.04E-41	6.39E-40	82.62237358
DLL4	0.487546106	0.641876757	17.07975407	4.09E-41	6.47E-40	82.61013303
CBL	0.275962021	1.211259186	17.06494845	4.53E-41	7.17E-40	82.50616878
RP2	0.437361961	1.068048582	17.05950626	4.71E-41	7.45E-40	82.46794993
GAS1	-0.526303753	1.181376475	-17.0455236	5.20E-41	8.21E-40	82.36974375
PLCB2	0.613843265	1.025793503	17.04494847	5.22E-41	8.24E-40	82.36570404
KCTD1	-0.142479328	0.369593681	-17.0424529	5.31E-41	8.37E-40	82.34817495
GNG7	-0.452662496	1.434227661	-17.04166654	5.34E-41	8.41E-40	82.34265138
HIGD1B	0.732600117	0.774249665	17.03700901	5.52E-41	8.69E-40	82.30993502
PVT1	0.297970726	0.415441776	17.03194285	5.72E-41	9.00E-40	82.2743464
LAYN	0.525024319	1.014009153	17.02988306	5.80E-41	9.12E-40	82.25987628
VSIR	0.485187416	1.235404845	17.02861532	5.85E-41	9.20E-40	82.25097021
NUP85	0.213559694	1.750332818	17.01360408	6.50E-41	1.02E-39	82.14550482
STK10	0.338555879	0.868435402	17.00886858	6.72E-41	1.05E-39	82.11223088
EDNRA	0.540607915	1.47711966	17.00881817	6.73E-41	1.05E-39	82.11187666
NCS1	-0.498638996	1.309567869	-17.00669834	6.83E-41	1.07E-39	82.09698113
DDX39A	0.212040878	2.064636192	17.005266	6.90E-41	1.08E-39	82.08691631
NCAPG2	0.365824879	0.815760236	17.00285162	7.02E-41	1.10E-39	82.06995036
ACADM	-0.419344675	2.361774039	-17.00246907	7.03E-41	1.10E-39	82.06726214
RNF152	-0.536949293	0.909721833	-17.00052043	7.13E-41	1.11E-39	82.05356868
ADPGK	0.215852575	1.617425947	16.99730038	7.29E-41	1.14E-39	82.0309401
HSPA2	-0.779737955	1.401681715	-16.99491879	7.42E-41	1.16E-39	82.01420319
KIF20A	0.534723235	0.658651137	16.99271284	7.53E-41	1.17E-39	81.99870029
RNF145	0.262415924	0.79519867	16.98981189	7.69E-41	1.20E-39	81.97831251
CIAO1	-0.133540142	1.965773345	-16.98719003	7.83E-41	1.22E-39	81.95988565
ENAM	-0.558125811	0.886647876	-16.98610153	7.89E-41	1.23E-39	81.95223538
GPX8	0.515330981	1.301561021	16.98281789	8.08E-41	1.25E-39	81.9291564
GLIPR2	0.5761561	1.61794351	16.98030599	8.22E-41	1.28E-39	81.91150105
MCCC1	-0.332819809	2.013788486	-16.9622712	9.33E-41	1.45E-39	81.78472689
APBB1IP	0.649323571	1.583226784	16.95706439	9.68E-41	1.50E-39	81.74812154
ELK3	0.356485713	0.645448879	16.95583023	9.77E-41	1.51E-39	81.73944477
NDC80	0.323866631	0.612296919	16.94943465	1.02E-40	1.58E-39	81.69447881
EEF2K	0.298313085	1.586586509	16.94571609	1.05E-40	1.62E-39	81.66833304
ZYX	0.404127372	1.769600211	16.93984991	1.09E-40	1.69E-39	81.62708499
EPB41L1	-0.208032083	0.661710316	-16.93583048	1.12E-40	1.74E-39	81.59882097
VWA1	0.424110117	0.981268922	16.92850374	1.18E-40	1.83E-39	81.54729733
SIK3	-0.228035959	1.887202278	-16.92607474	1.20E-40	1.86E-39	81.53021507
TCIRG1	0.250182276	0.821768343	16.92149988	1.24E-40	1.92E-39	81.49804068
PELI2	-0.462995183	1.41234423	-16.91500034	1.30E-40	2.00E-39	81.45232757
GRB7	-0.371875447	0.831834955	-16.91161388	1.33E-40	2.05E-39	81.42850848
ZNF837	-0.274362784	0.949789124	-16.91117934	1.34E-40	2.06E-39	81.42545202
MTNR1A	-0.457642813	0.479011904	-16.91072533	1.34E-40	2.06E-39	81.42225859
UNC13B	-0.332037652	1.159610564	-16.9056379	1.39E-40	2.13E-39	81.38647365
RBM22	0.121223356	2.320302445	16.9034192	1.41E-40	2.17E-39	81.37086668
TRAPPC6A	-0.386935108	1.712574881	-16.9008663	1.44E-40	2.20E-39	81.35290849
GLYAT	-1.036872503	1.739628344	-16.9006559	1.44E-40	2.21E-39	81.35142843
CDKN1C	-0.619579075	1.531670878	-16.89546452	1.49E-40	2.29E-39	81.3149085
CRYM	-0.475399177	0.824128547	-16.89151746	1.54E-40	2.35E-39	81.28714066
ETFB	-0.239093867	1.594144972	-16.8839018	1.62E-40	2.48E-39	81.23356098
CPEB3	-0.199547703	0.880892079	-16.88104781	1.65E-40	2.53E-39	81.2134807
HLA-H	0.413550366	2.361711069	16.87896822	1.68E-40	2.56E-39	81.19884869
SLC9A9	0.666417436	1.091923549	16.87235492	1.76E-40	2.68E-39	81.15231533
HOXB6	-0.329739439	0.887178176	-16.86603033	1.84E-40	2.80E-39	81.1078105
TMEM255B	0.356000215	0.771610798	16.856712	1.96E-40	2.99E-39	81.04223419
S100A10	0.23590166	2.732585566	16.85305792	2.01E-40	3.06E-39	81.01651751
CLEC14A	0.521239951	2.012782084	16.84623482	2.11E-40	3.21E-39	80.96849527
GABRA2	-0.456978883	0.373986286	-16.83093905	2.35E-40	3.58E-39	80.86082898
TMEM43	0.244230705	2.205528928	16.80482358	2.83E-40	4.29E-39	80.67696525
CLUH	-0.45284257	1.60959497	-16.80444206	2.84E-40	4.30E-39	80.67427885
TMPRSS4	-0.217753098	0.317768209	-16.80263781	2.87E-40	4.36E-39	80.66157434
SLC4A11	-0.671747329	0.825564187	-16.80188634	2.89E-40	4.38E-39	80.6562829
AAGAB	-0.37762052	1.42421892	-16.80029978	2.92E-40	4.42E-39	80.64511096
RIMKLA	0.448079489	0.568063713	16.78720357	3.20E-40	4.85E-39	80.55288611
MSRA	-0.650739633	2.18207475	-16.78596609	3.23E-40	4.88E-39	80.54417105
OAS3	0.289650556	0.661409522	16.78206062	3.32E-40	5.02E-39	80.51666567
OLFM4	-0.502734517	0.445944606	-16.77369535	3.52E-40	5.32E-39	80.4577473
GRAMD4	0.529161902	1.533471997	16.76720365	3.69E-40	5.56E-39	80.41202159
DHRS4-AS1	-0.41890776	1.663448256	-16.76440256	3.76E-40	5.67E-39	80.39229057
MYORG	-0.451818149	0.677840289	-16.76409436	3.77E-40	5.68E-39	80.3901196
CD37	0.693379357	0.920719054	16.76130787	3.84E-40	5.79E-39	80.37049079
COX8A	-0.180423242	2.77186485	-16.75532819	4.01E-40	6.03E-39	80.3283666
TRAF3IP2	0.24338646	0.856974942	16.75289528	4.08E-40	6.13E-39	80.31122712
EPM2AIP1	-0.247700886	1.723293915	-16.75024858	4.16E-40	6.24E-39	80.29258107
FGD2	0.345518581	0.74483502	16.74609487	4.28E-40	6.42E-39	80.26331712
ARSF	-0.925727934	0.997887589	-16.74443751	4.33E-40	6.49E-39	80.25164023
TCL1B	-0.353406197	0.568970624	-16.74372135	4.35E-40	6.52E-39	80.24659445
N4BP2L1	0.248795883	0.847325508	16.73295139	4.69E-40	7.03E-39	80.17071005
COL15A1	0.744810473	1.623186907	16.72952124	4.81E-40	7.20E-39	80.14653978
CYSTM1	-0.316077153	2.224974011	-16.72487837	4.97E-40	7.43E-39	80.11382283
SQOR	0.350070288	1.193760705	16.71795202	5.22E-40	7.80E-39	80.06501224
DGKD	0.188245232	0.461610429	16.71158363	5.46E-40	8.15E-39	80.02013066
RAF1	-0.207143318	1.680637598	-16.71078537	5.49E-40	8.19E-39	80.01450475
CCND2	0.513532334	1.873704978	16.7033533	5.78E-40	8.63E-39	79.96212299
MRPL2	-0.366712013	1.578563916	-16.69942151	5.95E-40	8.86E-39	79.93440994
RGS10	0.512133337	1.174050601	16.69858107	5.98E-40	8.91E-39	79.92848599
PGM2	0.268922893	1.319696776	16.69653929	6.07E-40	9.03E-39	79.91409404
BDH2	-0.515126735	0.875635327	-16.69259656	6.24E-40	9.28E-39	79.88630206
MILR1	0.543711785	0.833331268	16.68938212	6.38E-40	9.49E-39	79.86364294
GNA15	0.583384192	1.060569558	16.68824916	6.43E-40	9.56E-39	79.8556564
NAP1L2	-0.184187723	0.368790521	-16.68664769	6.51E-40	9.66E-39	79.84436698
ZNF540	-0.427314585	0.81504482	-16.68565126	6.55E-40	9.72E-39	79.83734266
RENBP	-0.579839604	2.06677902	-16.67840403	6.90E-40	1.02E-38	79.78625138
FGF11	0.683138855	0.865519151	16.67734349	6.95E-40	1.03E-38	79.7787745
DNAJC12	-0.774056425	1.156156	-16.67405876	7.11E-40	1.05E-38	79.75561657
EHBP1L1	0.494971628	1.564953585	16.6722421	7.20E-40	1.07E-38	79.74280839
MEF2C	0.618797356	1.23880028	16.67082001	7.28E-40	1.08E-38	79.73278198
MCM2	0.441354076	0.938535383	16.66699534	7.48E-40	1.10E-38	79.70581561
PMS2P4	-0.247844301	1.935710125	-16.66346666	7.66E-40	1.13E-38	79.68093524
TRIM9	0.367687667	0.791644643	16.66015611	7.85E-40	1.16E-38	79.65759213
BCL6B	0.475842161	1.48471314	16.65942273	7.89E-40	1.16E-38	79.65242086
SLC30A8	-0.380861352	0.447044391	-16.65794178	7.97E-40	1.17E-38	79.64197817
DTX2	0.261588705	1.04742425	16.65428988	8.18E-40	1.20E-38	79.61622679
HOMER2	-0.482380041	0.737906925	-16.64867422	8.51E-40	1.25E-38	79.5766262
NR0B2	-0.53709007	0.373256718	-16.64796748	8.55E-40	1.26E-38	79.57164225
TOR1B	0.224040539	1.322778403	16.6470599	8.60E-40	1.26E-38	79.56524188
COL1A1	0.932030194	1.787169848	16.63741213	9.21E-40	1.35E-38	79.49720166
TOMM34	-0.20252948	1.983492489	-16.63022823	9.69E-40	1.42E-38	79.44653363
LCN12	-0.297746617	0.630987382	-16.6258971	9.99E-40	1.46E-38	79.41598454
FGR	0.379597463	0.972893823	16.6237795	1.01E-39	1.48E-38	79.40104783
MMAB	-0.225049803	0.775496988	-16.62376308	1.01E-39	1.48E-38	79.40093198
AP3S1	0.254223599	1.272871025	16.61922692	1.05E-39	1.53E-38	79.36893477
FANCI	0.345019221	0.384926507	16.61891505	1.05E-39	1.53E-38	79.36673483
SUCNR1	-0.692275844	1.269034555	-16.61127527	1.11E-39	1.62E-38	79.31284203
BTD	-0.405714345	1.083576782	-16.60326217	1.17E-39	1.71E-38	79.2563116
TMEM50B	-0.245011164	1.540717636	-16.60267016	1.18E-39	1.72E-38	79.25213494
SHMT2	0.296311083	2.358679731	16.59717076	1.22E-39	1.78E-38	79.21333537
TMEM131L	0.336047479	1.212452712	16.59346907	1.26E-39	1.83E-38	79.18721792
MARCHF1	0.50882392	0.647869101	16.59311607	1.26E-39	1.83E-38	79.18472731
COL4A2	0.567828096	1.796426393	16.59114257	1.28E-39	1.86E-38	79.17080275
MT1X	-0.777817981	2.540887583	-16.58886507	1.30E-39	1.89E-38	79.15473295
OSCAR	0.457095184	0.644481028	16.58440733	1.34E-39	1.94E-38	79.12327866
MTFP1	0.370252117	1.177457256	16.58269918	1.36E-39	1.97E-38	79.11122538
SCAMP5	-0.541968386	1.203559921	-16.58144981	1.37E-39	1.98E-38	79.10240937
FAM110A	0.218700757	0.935823869	16.58103206	1.37E-39	1.99E-38	79.09946149
CSDC2	-0.980457178	1.195360529	-16.57811422	1.40E-39	2.03E-38	79.07887159
LILRB3	0.351281663	2.009326887	16.56959092	1.49E-39	2.15E-38	79.01872306
ACP6	-0.361328844	1.205958633	-16.56765507	1.51E-39	2.18E-38	79.00506126
MCUR1	-0.305574222	1.764187315	-16.56699678	1.51E-39	2.19E-38	79.00041546
AP5M1	-0.29686476	1.468260371	-16.56673087	1.52E-39	2.19E-38	78.99853878
KIF20B	0.325585379	1.14333433	16.56599173	1.53E-39	2.20E-38	78.9933224
PDGFD	0.653125725	1.465265375	16.56068537	1.58E-39	2.28E-38	78.95587206
SNHG15	0.420672748	1.470985222	16.55988443	1.59E-39	2.29E-38	78.95021913
CLDND1	0.20644183	2.133480484	16.55804764	1.61E-39	2.32E-38	78.93725523
ISCA2	-0.348330514	1.133212734	-16.54721035	1.74E-39	2.51E-38	78.86076209
SERTAD2	0.235205122	2.074466171	16.54394891	1.78E-39	2.56E-38	78.83774031
ALDH5A1	-0.439853559	1.285031203	-16.53335272	1.92E-39	2.76E-38	78.76293933
P3H1	0.33330221	1.217646068	16.53200916	1.94E-39	2.78E-38	78.75345432
S1PR5	0.522567933	0.556376416	16.52801172	1.99E-39	2.86E-38	78.72523326
PKN1	0.161165657	0.763619325	16.51779185	2.14E-39	3.08E-38	78.65307847
HTATIP2	0.414044139	1.760159006	16.51649656	2.16E-39	3.10E-38	78.64393289
NUDT6	-0.326378468	0.951012862	-16.51599305	2.17E-39	3.11E-38	78.64037776
LILRB2	0.211988293	0.49534309	16.51430187	2.20E-39	3.15E-38	78.62843684
KCNK3	0.681247531	1.195186865	16.51416187	2.20E-39	3.15E-38	78.62744831
CKAP2L	0.472808422	0.4513255	16.51349857	2.21E-39	3.16E-38	78.62276485
RAB29	-0.536756953	1.809057144	-16.51043679	2.26E-39	3.23E-38	78.60114581
URB1-AS1	-0.287646626	0.793964031	-16.5075147	2.31E-39	3.29E-38	78.58051251
KIR2DL3	0.529579336	0.519561943	16.49874374	2.45E-39	3.50E-38	78.5185763
PNPLA4	-0.471647789	0.972754085	-16.4948191	2.52E-39	3.59E-38	78.49086079
MT1IP	-0.461966095	0.997851639	-16.49388294	2.54E-39	3.62E-38	78.48424955
DHX30	-0.243855123	1.431251964	-16.48765244	2.65E-39	3.78E-38	78.44024796
EAF2	-0.657468215	1.284855427	-16.48549335	2.69E-39	3.83E-38	78.42499921
OXTR	0.374987026	1.067748343	16.48356476	2.73E-39	3.88E-38	78.41137822
TMEM115	-0.1768086	1.766301117	-16.48017103	2.80E-39	3.97E-38	78.38740875
CYB5R1	-0.209106934	2.075472685	-16.48008092	2.80E-39	3.97E-38	78.38677227
ASPM	0.56435242	0.697240267	16.47446992	2.91E-39	4.13E-38	78.34714096
WDR6	-0.215159245	2.287038751	-16.46342552	3.15E-39	4.46E-38	78.26912685
MRPL41	-0.340562847	2.003968762	-16.45958394	3.24E-39	4.58E-38	78.24198939
TMEM140	0.341753288	2.064469433	16.45687208	3.30E-39	4.67E-38	78.22283182
AURKB	0.469189557	0.380564254	16.45534837	3.33E-39	4.72E-38	78.21206763
GNLY	0.492510418	0.633259772	16.45161785	3.42E-39	4.84E-38	78.18571279
SNHG1	0.303969158	1.692630341	16.44916363	3.48E-39	4.92E-38	78.16837412
OPLAH	-0.349274333	1.378915083	-16.44582655	3.57E-39	5.03E-38	78.14479754
SLC13A1	-0.586202796	0.950536341	-16.44177459	3.67E-39	5.18E-38	78.11616941
PLVAP	0.609681619	1.86917265	16.44059224	3.70E-39	5.22E-38	78.1078156
PLXND1	0.364564119	0.822321548	16.43892361	3.74E-39	5.28E-38	78.09602591
BIN1	-0.415791176	2.133240259	-16.43210056	3.93E-39	5.53E-38	78.04781572
ANKRD37	0.491428282	1.629521751	16.43061658	3.97E-39	5.59E-38	78.0373299
LMNB1	0.420439328	0.740853869	16.43037884	3.98E-39	5.59E-38	78.03565
SETD2	-0.212768469	1.920718556	-16.4297937	3.99E-39	5.61E-38	78.03151531
RCN1	0.177307068	1.200383159	16.41964947	4.29E-39	6.03E-38	77.9598317
LYSMD2	0.290572444	1.890735245	16.41803041	4.34E-39	6.09E-38	77.9483901
SPIRE1	0.258058481	2.240397119	16.41794389	4.34E-39	6.09E-38	77.94777865
GSTO2	-0.921921682	1.450185626	-16.41734563	4.36E-39	6.11E-38	77.9435508
SLFN13	0.409513185	0.641224768	16.41681025	4.38E-39	6.13E-38	77.93976736
PAX8	-0.401851783	1.299648917	-16.41115261	4.56E-39	6.38E-38	77.89978413
APOH	-0.919523616	0.699726177	-16.40727403	4.68E-39	6.55E-38	77.87237267
DMAC1	-0.394604004	1.417368087	-16.40542924	4.75E-39	6.63E-38	77.85933447
FNDC5	-0.45444507	0.547621579	-16.40261025	4.84E-39	6.76E-38	77.83941056
PACRG	-0.31239002	0.463240535	-16.40163991	4.87E-39	6.80E-38	77.83255237
RAC3	-0.346059243	0.731172369	-16.39658198	5.05E-39	7.05E-38	77.79680279
SLC26A4	-0.500806849	0.428195064	-16.39549857	5.09E-39	7.10E-38	77.78914496
ETNPPL	-0.658818096	0.586293351	-16.39371435	5.16E-39	7.18E-38	77.77653359
RIC3	-0.37895715	0.580230142	-16.39028209	5.28E-39	7.35E-38	77.75227273
BMP1	0.335312022	0.985743922	16.38976	5.30E-39	7.38E-38	77.74858229
SCTR	-0.681305009	0.799945565	-16.38303961	5.56E-39	7.73E-38	77.70107712
SIRPA	0.400484959	1.972130825	16.38293775	5.56E-39	7.73E-38	77.7003571
IFI27	0.345252498	2.335714393	16.37819075	5.75E-39	7.99E-38	77.66679972
PUS7	0.307230489	1.3940705	16.37461625	5.90E-39	8.19E-38	77.64153012
RRM2	0.42325137	0.48794928	16.37426298	5.92E-39	8.20E-38	77.63903263
LINC02381	-0.593217672	1.59146204	-16.37048533	6.08E-39	8.42E-38	77.61232587
RTP4	0.556802124	1.038771256	16.36601373	6.27E-39	8.69E-38	77.58071207
SCO1	-0.214290359	1.940336126	-16.36023958	6.53E-39	9.04E-38	77.53988746
LY96	0.791410095	1.522924644	16.35339128	6.86E-39	9.48E-38	77.49146578
SASH3	0.58684915	0.906285005	16.35286995	6.88E-39	9.51E-38	77.4877795
MYO9B	0.381313654	1.33483468	16.34244508	7.41E-39	1.02E-37	77.41406347
PARD6A	-0.349834346	0.820745752	-16.34177062	7.45E-39	1.03E-37	77.40929406
PARP14	0.330049253	1.67824757	16.34029979	7.52E-39	1.04E-37	77.39889299
NEU4	-0.750528583	0.631045014	-16.33243653	7.95E-39	1.10E-37	77.34328517
DCAF8	-0.204363322	2.001205477	-16.33064399	8.06E-39	1.11E-37	77.33060809
LGSN	-0.289562482	0.289305871	-16.32422964	8.43E-39	1.16E-37	77.28524334
CD2	0.857006692	1.22653503	16.32402233	8.44E-39	1.16E-37	77.2837771
NCF4	0.433921209	0.745325915	16.32377836	8.46E-39	1.16E-37	77.2820516
CYB5D2	-0.316389399	1.732414084	-16.32263335	8.53E-39	1.17E-37	77.27395337
SERPINB8	0.393987267	0.645095544	16.32133709	8.60E-39	1.18E-37	77.26478527
CSNK1E	0.206681398	1.320393863	16.31611821	8.93E-39	1.23E-37	77.22787257
NEMP1	0.280761505	1.236831878	16.30995636	9.33E-39	1.28E-37	77.18428827
POP5	-0.423455431	1.644957674	-16.30670344	9.54E-39	1.31E-37	77.16127867
DDX25	-0.240890079	0.408280944	-16.30523205	9.64E-39	1.32E-37	77.15087056
RTN4IP1	-0.281461985	1.332925209	-16.30111633	9.93E-39	1.36E-37	77.12175662
TNFSF9	0.465391148	0.674065808	16.29435037	1.04E-38	1.42E-37	77.07389311
CBR1	-0.385832521	1.247279753	-16.29208537	1.06E-38	1.45E-37	77.05786955
ENTPD5	-0.663575692	1.223061252	-16.29085876	1.07E-38	1.46E-37	77.04919188
PKP4	-0.252011249	1.072851522	-16.28732266	1.09E-38	1.49E-37	77.0241751
RAPGEF6	0.243385413	1.480665579	16.28533429	1.11E-38	1.51E-37	77.01010773
AMPH	-0.29018673	0.402868999	-16.28012982	1.15E-38	1.57E-37	76.97328586
MYDGF	0.298064697	2.044052671	16.27471191	1.20E-38	1.63E-37	76.93495215
GALT	-0.268771884	1.494465221	-16.26782675	1.26E-38	1.71E-37	76.88623465
CDKL1	-0.343190824	0.762258657	-16.2677561	1.26E-38	1.71E-37	76.88573475
ISG15	0.484800769	1.826817988	16.26147566	1.31E-38	1.79E-37	76.84129364
FRK	-0.342197934	0.742064189	-16.25918674	1.34E-38	1.82E-37	76.8250964
CD99	0.405381002	1.886479208	16.24929932	1.43E-38	1.95E-37	76.75512587
SLC27A3	0.37925743	1.874069523	16.2484909	1.44E-38	1.96E-37	76.7494047
FLI1	0.450823393	0.996323086	16.24501458	1.48E-38	2.00E-37	76.72480223
LEPROTL1	0.281641819	2.094596385	16.2449418	1.48E-38	2.00E-37	76.72428718
RAB11FIP3	-0.337975039	2.467046866	-16.24388323	1.49E-38	2.02E-37	76.71679532
COL1A2	0.677027573	2.150628095	16.23307367	1.61E-38	2.18E-37	76.64028918
MAN1C1	-0.283992679	0.629252928	-16.232612	1.61E-38	2.18E-37	76.63702153
IVD	-0.498575351	1.550228708	-16.23198279	1.62E-38	2.19E-37	76.63256793
APOBEC3H	0.430506818	0.470427259	16.22675822	1.68E-38	2.27E-37	76.59558755
GRHL2	-0.414119067	0.442997661	-16.22629605	1.69E-38	2.28E-37	76.59231618
MYOM2	-0.616623357	1.543843808	-16.22375238	1.72E-38	2.32E-37	76.57431105
NHERF4	-0.899866556	1.591495317	-16.21405975	1.84E-38	2.48E-37	76.50569913
GMDS	-0.320333022	1.825136449	-16.21128459	1.88E-38	2.53E-37	76.48605344
MSX1	0.455024302	1.368026412	16.21055758	1.89E-38	2.54E-37	76.48090678
ASB1	-0.274609298	1.375694507	-16.19860194	2.05E-38	2.76E-37	76.3962657
ARNT2	-0.552830335	1.357866533	-16.17532528	2.42E-38	3.26E-37	76.23145305
CFAP221	-0.165335494	0.411263417	-16.17359211	2.45E-38	3.29E-37	76.21917992
BCAT1	0.334763066	0.625989882	16.17209151	2.48E-38	3.33E-37	76.20855358
UTP4	-0.303589791	2.164551406	-16.17180514	2.48E-38	3.33E-37	76.20652564
TACC3	0.465063259	0.780793653	16.17179531	2.48E-38	3.33E-37	76.20645604
NDUFA4	-0.205991002	2.685269379	-16.16966953	2.52E-38	3.38E-37	76.19140231
NECAP2	0.236606824	1.873603819	16.16726313	2.56E-38	3.43E-37	76.17436106
CFAP410	-0.357795088	1.47095638	-16.16283642	2.64E-38	3.54E-37	76.14301181
C9orf78	-0.159572894	2.311726649	-16.15593035	2.78E-38	3.72E-37	76.09410191
BEST1	0.445093554	0.697638273	16.15431849	2.81E-38	3.76E-37	76.08268605
FEN1	0.245992622	1.234995958	16.151978	2.86E-38	3.82E-37	76.06610953
MCUB	0.660732104	1.342861553	16.15169844	2.86E-38	3.82E-37	76.06412955
RIPK2	0.373418423	1.506636284	16.15082778	2.88E-38	3.84E-37	76.05796299
COQ9	-0.25555956	2.279158106	-16.14944441	2.91E-38	3.88E-37	76.048165
GK	-0.702649704	1.66201677	-16.14516791	3.00E-38	4.00E-37	76.01787531
CHUK	-0.190767247	1.607793769	-16.14455119	3.01E-38	4.01E-37	76.0135071
COL4A5	-0.567262615	1.044949043	-16.14419807	3.02E-38	4.02E-37	76.01100592
LDLRAD3	0.275162632	0.366993183	16.13804678	3.15E-38	4.19E-37	75.96743522
NDUFS7	-0.211432981	2.199496993	-16.13320989	3.26E-38	4.34E-37	75.93317316
SOX11	0.326309549	0.367809718	16.12791356	3.39E-38	4.50E-37	75.89565523
ACTN1	0.463422612	1.91633654	16.12183939	3.54E-38	4.70E-37	75.85262526
MBOAT2	-0.352544292	0.864334209	-16.11727227	3.65E-38	4.85E-37	75.82027003
TCL6	-0.330533767	0.404447891	-16.11182848	3.80E-38	5.03E-37	75.78170267
KCNJ15	-0.697840458	1.264962663	-16.11030862	3.84E-38	5.09E-37	75.77093467
C11orf54	-0.576535398	2.271500746	-16.10616852	3.95E-38	5.23E-37	75.74160207
STRBP	-0.317038889	1.059899654	-16.10541342	3.97E-38	5.26E-37	75.7362521
RTN4	-0.256059574	1.681201409	-16.10227114	4.06E-38	5.37E-37	75.71398828
LRRN2	-0.324056791	0.601637828	-16.1005795	4.11E-38	5.43E-37	75.70200233
DHDH	-1.09224794	1.641258404	-16.10054296	4.11E-38	5.43E-37	75.70174347
RNASEH2A	0.328449877	0.842870404	16.09663983	4.23E-38	5.58E-37	75.67408767
CENPM	0.339280906	0.464147837	16.09625864	4.24E-38	5.59E-37	75.67138674
IFT25	0.30898148	1.602324736	16.09389997	4.31E-38	5.69E-37	75.65467381
UBALD1	-0.412936663	1.362447782	-16.0924768	4.36E-38	5.74E-37	75.64458949
GLUD1	-0.211600883	2.613716151	-16.08808123	4.49E-38	5.92E-37	75.61344254
TAP2	0.436634112	1.253628031	16.08772753	4.51E-38	5.93E-37	75.61093614
LRPAP1	-0.247783941	2.049306735	-16.08666824	4.54E-38	5.97E-37	75.6034299
LGALS9B	0.389475192	0.519844193	16.0864054	4.55E-38	5.98E-37	75.60156733
KCNK5	-0.635913647	1.293580653	-16.07944385	4.78E-38	6.28E-37	75.55223509
MS4A4A	0.326606649	0.444338896	16.07663131	4.87E-38	6.40E-37	75.53230358
FAM86B1	-0.302353192	0.882959194	-16.07567846	4.91E-38	6.44E-37	75.52555096
OIP5	0.325506798	0.562529726	16.07371099	4.98E-38	6.52E-37	75.5116078
EOGT	0.321025878	0.960337143	16.07275573	5.01E-38	6.56E-37	75.50483794
APOM	-0.989616668	1.989061208	-16.06984184	5.11E-38	6.70E-37	75.48418718
FDFT1	-0.239885613	1.94101409	-16.06534149	5.28E-38	6.91E-37	75.45229216
CLEC7A	0.242264309	0.310316842	16.06443121	5.31E-38	6.95E-37	75.44584074
TRUB2	-0.302403769	0.932183923	-16.06013295	5.48E-38	7.16E-37	75.41537672
PPM1E	-0.440359425	0.687086591	-16.05263524	5.78E-38	7.55E-37	75.36223425
C5orf46	1.226963325	0.883387071	16.04809068	5.97E-38	7.79E-37	75.33002177
PLEKHO2	0.525217672	1.177877376	16.04544743	6.08E-38	7.93E-37	75.3112855
ARHGEF3	-0.261757484	2.127887784	-16.04484041	6.11E-38	7.96E-37	75.30698264
EXOSC9	0.182548445	1.496736318	16.04305966	6.19E-38	8.06E-37	75.29435979
MECOM	-0.281286604	1.158977341	-16.04014582	6.31E-38	8.22E-37	75.27370473
CSK	0.23381732	1.954221182	16.03620462	6.49E-38	8.45E-37	75.24576631
DTL	0.318197439	0.459030313	16.03163656	6.71E-38	8.72E-37	75.21338324
RNF125	0.326734438	0.865872869	16.03079351	6.75E-38	8.77E-37	75.20740667
PLXDC1	0.394920292	0.66108461	16.02866793	6.85E-38	8.90E-37	75.19233792
ENTPD3	-0.239582744	0.799625341	-16.02213264	7.18E-38	9.31E-37	75.14600609
FSTL1	0.455843276	2.065819182	16.01936285	7.32E-38	9.49E-37	75.12636899
DOLPP1	-0.275287904	1.155040656	-16.01605911	7.49E-38	9.71E-37	75.10294584
TLDC2	-0.471895041	0.531883816	-16.01466679	7.57E-38	9.80E-37	75.09307428
LINGO1	0.469027778	0.918303257	16.01299021	7.66E-38	9.91E-37	75.08118716
NGF	0.622558092	1.044969444	16.01156461	7.73E-38	1.00E-36	75.07107942
C3orf52	-0.437442375	0.793758481	-16.0056119	8.07E-38	1.04E-36	75.02887245
SP110	0.262815099	1.26766025	16.00554208	8.07E-38	1.04E-36	75.0283774
MYO1F	0.440086394	0.671340488	16.00551656	8.07E-38	1.04E-36	75.02819643
ADCY3	0.415575321	1.974388753	16.00540551	8.08E-38	1.04E-36	75.027409
AFTPH	-0.260712463	1.52892843	-16.00325954	8.20E-38	1.06E-36	75.01219279
ARHGEF10	0.331114045	1.758266624	15.99952374	8.42E-38	1.09E-36	74.98570321
FKBP10	0.57872147	0.79885911	15.99889535	8.46E-38	1.09E-36	74.98124737
MPZL2	0.432193074	1.223948759	15.99747009	8.55E-38	1.10E-36	74.97114097
RASGRP3	0.346674025	1.769061678	15.98706537	9.20E-38	1.18E-36	74.89735868
HROB	0.324194545	0.69245732	15.98696268	9.21E-38	1.18E-36	74.89663047
BMP2K	0.225004695	0.593186737	15.98656281	9.24E-38	1.19E-36	74.89379475
HMGB2	0.295036176	1.459787967	15.98231723	9.52E-38	1.22E-36	74.86368665
SLC11A1	0.363591909	0.424267179	15.98026641	9.66E-38	1.24E-36	74.8491426
NR2C2AP	0.271798608	1.280900717	15.97969038	9.70E-38	1.24E-36	74.84505749
SPCS1	-0.164298707	2.493665429	-15.96542622	1.07E-37	1.38E-36	74.74389237
ATP2B4	0.269143516	1.400725545	15.96458111	1.08E-37	1.38E-36	74.73789833
SOD3	-0.565889875	1.319969723	-15.9560456	1.15E-37	1.47E-36	74.6773569
PIGQ	-0.303288303	1.980770399	-15.95406128	1.16E-37	1.49E-36	74.66328179
SLC25A15	-0.247194304	0.837354663	-15.94070877	1.28E-37	1.64E-36	74.56856502
ATP6V1G2	-0.388532893	0.802523719	-15.9357851	1.32E-37	1.69E-36	74.53363637
HOXD8	-0.450334066	1.233831623	-15.93253341	1.36E-37	1.73E-36	74.51056816
NSMAF	0.271650079	1.61607253	15.92363433	1.44E-37	1.84E-36	74.44743322
BIK	-0.214157184	0.178253121	-15.92275943	1.45E-37	1.85E-36	74.44122604
GBP5	0.873790574	0.8723509	15.9155285	1.53E-37	1.95E-36	74.38992259
SIRT4	-0.366635159	0.889563349	-15.91532737	1.53E-37	1.95E-36	74.38849555
GPR65	0.427097218	0.708388538	15.90940966	1.60E-37	2.03E-36	74.34650742
PPP1CC	0.142208699	2.397852261	15.90531809	1.64E-37	2.09E-36	74.3174753
NLRP3	0.366062377	0.697496807	15.90497399	1.65E-37	2.10E-36	74.31503367
CMTM3	0.24654993	1.015187554	15.8991078	1.72E-37	2.18E-36	74.27340804
KLRD1	0.254736293	0.373411098	15.89638916	1.75E-37	2.23E-36	74.25411636
SLAMF8	0.731483519	0.862814103	15.89397143	1.78E-37	2.26E-36	74.23695969
FRMD8	0.144090831	0.914596848	15.89332002	1.79E-37	2.27E-36	74.23233708
GRTP1	-0.546088412	1.229652902	-15.89298956	1.80E-37	2.28E-36	74.22999209
ATM	0.134977169	0.932057024	15.87960051	1.97E-37	2.50E-36	74.13497476
PLIN2	0.522322446	2.506699737	15.86276431	2.23E-37	2.82E-36	74.01548167
FPR1	0.695317711	1.07129971	15.86049193	2.26E-37	2.86E-36	73.99935263
RPA1	0.210833608	1.698545856	15.85949079	2.28E-37	2.88E-36	73.9922466
PLCL2	-0.329153263	1.864019374	-15.85948752	2.28E-37	2.88E-36	73.99222339
DAGLB	0.252976635	1.538582302	15.85822062	2.30E-37	2.90E-36	73.98323097
TNFAIP8L2	0.319203526	0.326029928	15.85678573	2.32E-37	2.93E-36	73.97304598
FCGR1CP	0.576242385	0.836750978	15.851757	2.41E-37	3.04E-36	73.93735091
LRRC43	-0.613733853	0.846368701	-15.84619859	2.50E-37	3.16E-36	73.8978947
TP53I11	0.355656555	0.779022651	15.8356716	2.70E-37	3.40E-36	73.82316488
NARS2	-0.262074023	1.367627318	-15.82993825	2.81E-37	3.54E-36	73.7824623
PSMC5	-0.145662372	2.349155403	-15.8233195	2.95E-37	3.71E-36	73.73547201
MTARC2	-0.589024912	1.953438304	-15.81877663	3.04E-37	3.83E-36	73.70321837
CYP4F12	-0.601710715	0.793725319	-15.8181421	3.06E-37	3.84E-36	73.69871328
TRAK1	-0.242931887	1.505067554	-15.8177375	3.06E-37	3.85E-36	73.69584056
MFSD6L	-0.335635716	0.472285863	-15.8152521	3.12E-37	3.92E-36	73.67819411
FAM216A	0.401303438	1.13157722	15.81486362	3.13E-37	3.93E-36	73.67543588
CD48	0.78941215	0.972561494	15.81114024	3.21E-37	4.03E-36	73.64899904
LINGO2	-0.312946159	0.319832667	-15.80869421	3.27E-37	4.10E-36	73.63163129
MYO1G	0.613917813	0.876453302	15.80759458	3.29E-37	4.13E-36	73.62382339
WNK1	-0.340576761	1.298454888	-15.80589135	3.33E-37	4.17E-36	73.61172956
DPP6	-0.136958754	0.342312022	-15.80488129	3.36E-37	4.20E-36	73.60455761
SPARCL1	0.452599606	2.403864562	15.80295791	3.40E-37	4.26E-36	73.59090028
GRAP	0.245597463	0.71053465	15.80241348	3.42E-37	4.27E-36	73.58703444
RESF1	0.329831852	1.499333518	15.78891339	3.76E-37	4.70E-36	73.4911696
IL17RB	-0.904997115	1.920480021	-15.78886697	3.76E-37	4.70E-36	73.49083996
RAB35	0.232448747	1.584412398	15.78436603	3.88E-37	4.85E-36	73.45887661
CHP2	-0.638347059	0.539391981	-15.77102216	4.27E-37	5.33E-36	73.36410978
CD200	0.23570903	0.65085369	15.76817283	4.36E-37	5.43E-36	73.34387307
AHCYL1	-0.153841527	2.41034732	-15.75747051	4.70E-37	5.86E-36	73.26785874
PDE1A	-0.538613614	1.162482442	-15.74862253	5.01E-37	6.23E-36	73.20501103
AKR1A1	-0.321114476	1.993945998	-15.74729912	5.06E-37	6.29E-36	73.19561047
AKNA	0.535087944	1.172157034	15.73648957	5.46E-37	6.79E-36	73.11882404
HGD	-0.255116983	0.821028	-15.73484067	5.52E-37	6.86E-36	73.10711053
FCGR1BP	0.621126662	0.607331992	15.7281402	5.79E-37	7.19E-36	73.05951002
DEFB1	-0.735538004	2.631340684	-15.72756569	5.82E-37	7.22E-36	73.05542862
TSPAN1	-0.70723955	1.409566656	-15.72620994	5.87E-37	7.29E-36	73.04579696
PMPCA	-0.253025471	1.740049145	-15.72392841	5.97E-37	7.40E-36	73.0295882
CMC4	0.348657923	2.017954003	15.7198264	6.15E-37	7.61E-36	73.0004455
CTNNBIP1	-0.244521098	0.847217775	-15.71926853	6.17E-37	7.64E-36	72.99648207
CALCRL	0.586934586	1.477996298	15.71556248	6.34E-37	7.84E-36	72.97015174
LPXN	0.375008246	1.817361415	15.70782869	6.70E-37	8.28E-36	72.91520348
KIF4A	0.324225779	0.275551858	15.70725392	6.72E-37	8.31E-36	72.9111197
LIMS1	0.171052322	0.916079048	15.692391	7.47E-37	9.23E-36	72.80551129
FZD7	-0.308942896	1.227737095	-15.68068593	8.12E-37	1.00E-35	72.72233403
DCLK1	0.317715994	0.719317455	15.67908803	8.21E-37	1.01E-35	72.71097872
SLC25A44	-0.300970158	1.912362566	-15.67905737	8.22E-37	1.01E-35	72.71076085
CYS1	-0.613983806	0.780855894	-15.67728956	8.32E-37	1.03E-35	72.69819801
SARDH	-0.468548622	0.638468191	-15.67461179	8.48E-37	1.04E-35	72.67916824
KGD4	-0.440956834	1.380339322	-15.66732507	8.93E-37	1.10E-35	72.62738312
LRRC8D	-0.279722351	1.370300123	-15.66665839	8.97E-37	1.10E-35	72.62264504
NHSL3	-0.380110681	1.284211645	-15.66362587	9.17E-37	1.13E-35	72.60109281
ICMT	-0.241506999	1.78881607	-15.65551776	9.71E-37	1.19E-35	72.54346612
RPS2	0.252026367	2.118814313	15.6542547	9.80E-37	1.20E-35	72.53448889
RNF43	-0.321324279	0.41365507	-15.65419383	9.81E-37	1.20E-35	72.5340563
DGLUCY	-0.244165768	2.099489459	-15.65365067	9.84E-37	1.21E-35	72.53019573
APOLD1	0.768090135	1.851061143	15.65067033	1.01E-36	1.23E-35	72.50901266
NMB	0.608668912	1.433617198	15.64899322	1.02E-36	1.25E-35	72.49709219
NRARP	0.374252176	0.858911184	15.64804949	1.02E-36	1.25E-35	72.49038438
GAS2	-0.294109635	0.509949347	-15.64520096	1.05E-36	1.28E-35	72.47013746
SLC25A11	-0.321484582	1.435294683	-15.6440771	1.05E-36	1.29E-35	72.46214915
BMPR1B	-0.422693297	0.59995583	-15.6383023	1.10E-36	1.34E-35	72.42110132
SPAG5	-0.472327976	0.752066137	-15.63534415	1.12E-36	1.37E-35	72.40007397
LAIR2	0.503162089	0.632077989	15.63512815	1.12E-36	1.37E-35	72.39853856
PRSS53	0.50446413	0.802266265	15.63337636	1.14E-36	1.39E-35	72.38608614
TMEM139	-0.693515508	1.367567281	-15.63151682	1.15E-36	1.40E-35	72.37286764
GALNT11	-0.320820511	2.55385209	-15.62833003	1.18E-36	1.44E-35	72.35021404
MMUT	-0.162488112	1.169221196	-15.62461372	1.21E-36	1.47E-35	72.32379578
NOTCH4	0.49311267	1.611320621	15.62407201	1.22E-36	1.48E-35	72.31994487
COX5B	-0.164035599	2.761561243	-15.62206128	1.23E-36	1.50E-35	72.30565087
RASA3	0.324397534	0.653639207	15.61511066	1.30E-36	1.57E-35	72.25623841
GZMB	0.751986318	0.746676548	15.60954062	1.35E-36	1.64E-35	72.21663911
IL27RA	0.462622352	1.277375814	15.60373838	1.40E-36	1.71E-35	72.17538756
ARL4A	0.235676932	0.592887009	15.60264326	1.42E-36	1.72E-35	72.16760156
EVI2A	0.312376132	0.49206546	15.60135838	1.43E-36	1.73E-35	72.15846635
SDHAP3	0.416854083	0.574263139	15.60108996	1.43E-36	1.73E-35	72.15655791
SMAP2	0.331661744	1.679964738	15.59987411	1.44E-36	1.75E-35	72.14791342
CDK2AP1	0.195925665	2.573229519	15.59978869	1.44E-36	1.75E-35	72.14730607
DDX60L	0.335608561	0.731824596	15.59581501	1.49E-36	1.80E-35	72.11905338
MPP7	-0.432246909	0.546749559	-15.58789787	1.57E-36	1.90E-35	72.06276078
TLCD1	-0.45731759	0.827896173	-15.58498313	1.60E-36	1.94E-35	72.04203573
BTN2A1	0.203647726	1.111124029	15.58151601	1.64E-36	1.99E-35	72.01738251
RAB32	0.318152016	1.869218201	15.58115997	1.65E-36	1.99E-35	72.01485082
JOSD1	0.263443709	1.490049057	15.57994969	1.66E-36	2.01E-35	72.00624489
SNRPB	0.161157125	2.114154287	15.57815634	1.68E-36	2.03E-35	71.99349279
CDK1	0.308723743	0.625267836	15.57496355	1.72E-36	2.08E-35	71.97078935
SLC38A1	0.521388569	1.356000954	15.57054498	1.78E-36	2.14E-35	71.93936884
MR1	0.412063903	1.375131435	15.5621286	1.89E-36	2.27E-35	71.87951754
EPN3	-0.444570719	0.462897424	-15.55955883	1.92E-36	2.31E-35	71.8612426
P2RY13	0.425619189	0.761448712	15.55531261	1.98E-36	2.38E-35	71.83104494
GMIP	0.544460938	0.743093425	15.5500171	2.06E-36	2.47E-35	71.79338404
LRRC25	0.421018533	0.611900725	15.54803984	2.09E-36	2.51E-35	71.77932178
SPNS2	-0.500937877	1.606777762	-15.54497891	2.13E-36	2.56E-35	71.75755209
GAL3ST3	-0.334165879	0.442097383	-15.54084752	2.20E-36	2.64E-35	71.72816861
HLA-DQB1	0.782510494	1.640938332	15.53851641	2.23E-36	2.68E-35	71.71158889
ASCC3	0.151800523	0.64762005	15.53751436	2.25E-36	2.70E-35	71.70446182
GAPT	0.569745362	0.813945784	15.53093529	2.36E-36	2.82E-35	71.6576675
KDM3A	0.336761203	1.226620177	15.52552476	2.45E-36	2.93E-35	71.61918317
CP	0.464286232	0.453798178	15.52475098	2.46E-36	2.95E-35	71.61367928
AHNAK	0.288012394	1.398550302	15.52412932	2.48E-36	2.96E-35	71.60925746
BBS2	-0.195141424	1.880820605	-15.52396921	2.48E-36	2.96E-35	71.60811858
CCRL2	0.158572903	0.423045714	15.52171491	2.52E-36	3.01E-35	71.59208359
LINC03040	0.458594713	0.563854797	15.52116216	2.53E-36	3.02E-35	71.58815179
TMCC1	0.179403154	0.356408065	15.52094949	2.53E-36	3.02E-35	71.58663906
ADAM19	0.287271297	0.701022806	15.51984714	2.55E-36	3.04E-35	71.57879784
LYL1	0.389068078	1.508208501	15.51940747	2.56E-36	3.05E-35	71.57567038
ARPC1B	0.564078698	1.565865446	15.51490131	2.64E-36	3.15E-35	71.54361671
IQGAP2	-0.50256937	1.664541907	-15.50939962	2.75E-36	3.27E-35	71.50448037
PTPN4	-0.262675996	1.208968111	-15.50931131	2.75E-36	3.27E-35	71.50385218
UGT3A1	-0.495421101	0.795665583	-15.50212513	2.90E-36	3.44E-35	71.45273144
PABPC4L	0.562150292	1.290112327	15.50108011	2.92E-36	3.46E-35	71.44529719
SLC6A1	0.382879659	0.632686386	15.50104997	2.92E-36	3.46E-35	71.44508282
RGS5	0.642759352	2.180488185	15.49826874	2.98E-36	3.53E-35	71.42529712
CISH	-0.534155346	1.066364024	-15.49669999	3.01E-36	3.57E-35	71.41413687
GPX5	-0.317833277	0.47458148	-15.48318144	3.31E-36	3.93E-35	71.31796068
IRF7	0.294633504	0.916121526	15.47743759	3.45E-36	4.09E-35	71.2770945
CYSLTR1	0.416550329	0.80995199	15.47483337	3.52E-36	4.16E-35	71.25856564
ATP5MJ	-0.330886447	1.571537654	-15.47251502	3.58E-36	4.23E-35	71.24207053
SLC31A1	-0.369571016	1.718334632	-15.46778495	3.70E-36	4.37E-35	71.20841525
HLA-DPB1	0.641191169	1.253473984	15.46643881	3.73E-36	4.41E-35	71.19883711
DGCR5	0.361935666	0.574469922	15.46267747	3.83E-36	4.53E-35	71.17207372
MROH7	-0.411658564	0.674693505	-15.45953122	3.92E-36	4.63E-35	71.14968652
DYNLL2	-0.349656522	1.396522646	-15.45762601	3.98E-36	4.69E-35	71.13612971
CDKL2	-0.398375968	0.934816987	-15.4566865	4.00E-36	4.72E-35	71.12944447
SPATA17	-0.390127803	0.535014695	-15.44821566	4.25E-36	5.01E-35	71.0691672
NFKB1	0.174555066	2.31991171	15.4457425	4.33E-36	5.10E-35	71.05156804
COLEC11	-0.475538398	0.97702487	-15.44482125	4.35E-36	5.13E-35	71.04501227
GUSBP11	-0.609520052	1.290500345	-15.44342788	4.40E-36	5.17E-35	71.03509685
SSX2IP	-0.329141759	0.954399481	-15.4383209	4.56E-36	5.36E-35	70.99875402
DARS2	-0.321475364	1.259688677	-15.43825173	4.56E-36	5.36E-35	70.99826174
ACACB	-0.407911167	1.823674788	-15.43686043	4.61E-36	5.41E-35	70.98836072
SIPA1	0.33821479	1.344918509	15.43301642	4.74E-36	5.56E-35	70.96100468
TAGLN2	0.394279141	1.803298511	15.43113927	4.80E-36	5.63E-35	70.94764568
NTAN1	0.161850415	1.336360722	15.42587933	4.98E-36	5.84E-35	70.91021191
ADPRH	0.3079197	0.918919776	15.4220863	5.12E-36	6.00E-35	70.88321705
C7	-1.127371629	1.874327647	-15.41264545	5.48E-36	6.42E-35	70.81602469
HYAL1	-0.341007925	1.454680457	-15.40813719	5.66E-36	6.62E-35	70.78393741
APOO	-0.317354355	1.795942417	-15.40254188	5.89E-36	6.89E-35	70.74411197
PLEKHG2	0.412710405	0.765775972	15.40092579	5.95E-36	6.96E-35	70.73260895
HSDL2	-0.356574402	1.751529438	-15.39176287	6.36E-36	7.43E-35	70.66738747
FOLH1B	-0.422782427	0.530091916	-15.39048289	6.41E-36	7.49E-35	70.65827636
PNMA2	0.83118439	1.47714087	15.3901623	6.43E-36	7.50E-35	70.65599433
CLEC1A	0.510471025	1.107524079	15.38723632	6.56E-36	7.66E-35	70.63516643
GPR183	0.47445853	0.934340164	15.37761497	7.03E-36	8.20E-35	70.56667687
S100PBP	0.12950101	1.00042249	15.3718606	7.32E-36	8.54E-35	70.52571286
HSPB8	0.544971011	1.76583764	15.36948919	7.45E-36	8.68E-35	70.50883095
D2HGDH	-0.223620025	0.956214118	-15.36834376	7.51E-36	8.74E-35	70.50067667
ACTG2	1.159269863	1.372132851	15.36794198	7.53E-36	8.76E-35	70.49781638
PARM1	-0.48872582	2.149253545	-15.36512103	7.69E-36	8.94E-35	70.47773379
WDR72	-0.89085328	2.220324436	-15.35727761	8.13E-36	9.45E-35	70.42189441
EVA1C	0.455115537	1.300965562	15.35669615	8.16E-36	9.48E-35	70.41775475
IL18BP	0.16398308	0.716177766	15.35271688	8.40E-36	9.75E-35	70.38942432
CDKN2A	0.203822022	0.344980979	15.34793088	8.69E-36	1.01E-34	70.35534964
NAGLU	-0.309766061	1.810724604	-15.34714476	8.74E-36	1.01E-34	70.3497527
MIGA2	-0.327129044	1.101962186	-15.34671671	8.76E-36	1.02E-34	70.34670503
VKORC1	0.284630432	1.997752013	15.34339709	8.97E-36	1.04E-34	70.32306989
HSD17B8	-0.428798213	1.848671083	-15.34039298	9.17E-36	1.06E-34	70.30168075
RHOJ	0.538425087	1.072922362	15.32792414	1.00E-35	1.16E-34	70.21289966
SS18L1	-0.186795226	0.918205354	-15.32696434	1.01E-35	1.17E-34	70.20606542
HIF3A	-0.105981733	0.273562507	-15.32676625	1.01E-35	1.17E-34	70.20465492
PWP1	0.136495471	1.999893548	15.32662633	1.01E-35	1.17E-34	70.20365866
SHC1	0.236332283	1.069266189	15.32569878	1.02E-35	1.18E-34	70.19705398
MIS18BP1	0.348963948	1.4417893	15.32531763	1.02E-35	1.18E-34	70.19434003
NCF1	0.650638197	0.974984965	15.32247903	1.04E-35	1.20E-34	70.17412746
BTN2A2	0.262152652	0.529197325	15.32203137	1.04E-35	1.20E-34	70.17093989
ACY3	-0.744913947	1.443738557	-15.31628899	1.09E-35	1.25E-34	70.13004976
ZNF814	-0.409559217	1.146067255	-15.30893387	1.15E-35	1.32E-34	70.077674
FIRRM	0.291809737	0.833977383	15.30616117	1.17E-35	1.35E-34	70.05792914
C1orf216	0.256101703	0.93120804	15.30555655	1.18E-35	1.35E-34	70.05362352
SORCS1	-0.515098595	0.602148066	-15.3012779	1.21E-35	1.39E-34	70.02315391
CD14	0.434751145	2.279474112	15.29975127	1.22E-35	1.41E-34	70.01228219
TUBB2A	-0.458226118	1.343605973	-15.29731975	1.25E-35	1.43E-34	69.99496615
DCK	0.222104498	0.875470842	15.29182302	1.30E-35	1.49E-34	69.95582054
GNB5	-0.216936327	0.852120245	-15.28635022	1.35E-35	1.55E-34	69.91684439
IRF1	0.463233522	1.897397261	15.28506946	1.36E-35	1.56E-34	69.90772294
PCBP3-AS1	-0.593470388	0.62131906	-15.2835937	1.37E-35	1.57E-34	69.89721262
CD74	0.298874956	2.595242358	15.28213504	1.39E-35	1.59E-34	69.88682402
MAD2L1	0.246194447	0.588296836	15.27901349	1.42E-35	1.62E-34	69.86459205
S1PR1	0.491676329	1.39009431	15.27879806	1.42E-35	1.63E-34	69.86305773
XPC	-0.193179034	2.042647543	-15.27232742	1.49E-35	1.70E-34	69.81697214
PIK3CG	0.420712754	0.687257914	15.27014866	1.51E-35	1.73E-34	69.80145413
MYADM	0.279399939	1.214001536	15.25876089	1.64E-35	1.87E-34	69.72034322
CCDC59	0.18378674	2.030660552	15.25063682	1.74E-35	1.98E-34	69.66247588
SYNM	0.248903211	0.851654931	15.2504682	1.74E-35	1.99E-34	69.66127475
PPP1R13L	0.441036631	1.205434743	15.24912798	1.76E-35	2.00E-34	69.65172824
PDCL3P4	-0.468744806	0.849829407	-15.24808775	1.77E-35	2.02E-34	69.6443185
AK2	-0.202470107	1.942971744	-15.24685592	1.79E-35	2.03E-34	69.63554389
TLCD5	0.333842682	1.131806821	15.2446155	1.81E-35	2.07E-34	69.61958482
ZC4H2	-0.221246327	0.743222628	-15.24404509	1.82E-35	2.07E-34	69.61552166
MOGAT1	-0.485949339	0.455553332	-15.24288414	1.84E-35	2.09E-34	69.60725179
NOD2	0.563857401	0.537067087	15.23276232	1.97E-35	2.24E-34	69.53514888
CAMKMT	-0.236905426	1.241818709	-15.23200859	1.99E-35	2.25E-34	69.52977959
PLAT	-0.46521424	1.868675082	-15.2277736	2.05E-35	2.32E-34	69.49961048
IL4I1	0.337304112	0.509956555	15.22682413	2.06E-35	2.34E-34	69.49284661
PPP1R35	0.198781773	1.621479851	15.22002903	2.16E-35	2.45E-34	69.44443841
PREX1	0.40894881	0.853939251	15.21869867	2.18E-35	2.47E-34	69.43496082
NCF2	0.475048339	0.671101125	15.21704078	2.21E-35	2.50E-34	69.42314976
DONSON	0.24691805	0.6606425	15.21658677	2.22E-35	2.51E-34	69.4199153
CELF2	0.317798868	0.50353326	15.21461661	2.25E-35	2.54E-34	69.4058794
ATP5MC1	-0.201859581	0.993703622	-15.21332776	2.27E-35	2.57E-34	69.39669723
SLC25A42	-0.54555591	1.639341207	-15.21308278	2.27E-35	2.57E-34	69.39495197
KLHL6	0.45371909	0.632415066	15.21194725	2.29E-35	2.59E-34	69.38686207
CBFB	0.181136552	0.915364315	15.21021272	2.32E-35	2.62E-34	69.37450459
GGH	-0.538831805	1.34336088	-15.21011068	2.32E-35	2.62E-34	69.37377766
DOCK8	0.369381001	1.498309453	15.20852481	2.35E-35	2.65E-34	69.36247922
LOXL3	0.340511859	0.660046511	15.20566512	2.40E-35	2.70E-34	69.34210533
KIAA1191	-0.252685351	2.347203198	-15.20268364	2.45E-35	2.76E-34	69.32086348
ANAPC13	-0.185027044	2.454497215	-15.20185723	2.46E-35	2.77E-34	69.31497566
ZNF10	-0.312757801	1.15671145	-15.19704308	2.55E-35	2.87E-34	69.28067603
TCF4	0.536746885	1.595849206	15.18799052	2.72E-35	3.06E-34	69.2161769
PKHD1	-0.282930947	0.511710147	-15.18761827	2.73E-35	3.06E-34	69.21352457
NDUFB3	-0.162141786	2.553979184	-15.18064376	2.86E-35	3.22E-34	69.16382959
GPM6B	-0.466483058	0.654611675	-15.17871291	2.90E-35	3.26E-34	69.15007156
SEMA3F	0.444811668	1.227479179	15.17752158	2.93E-35	3.29E-34	69.14158288
FOXRED1	-0.280429214	1.595376258	-15.17604796	2.96E-35	3.32E-34	69.13108263
MCAT	-0.305296413	0.939961411	-15.17586454	2.96E-35	3.32E-34	69.1297757
NLRC5	0.401901592	0.584133276	15.17563732	2.97E-35	3.33E-34	69.12815667
TPI1	0.237977749	2.042809292	15.17549225	2.97E-35	3.33E-34	69.12712298
ACBD3	0.180172504	1.875074376	15.1753108	2.98E-35	3.33E-34	69.12583002
RNF217	0.260186435	0.623625585	15.17338567	3.02E-35	3.37E-34	69.1121125
ANGPTL2	0.587641641	1.817327945	15.17293807	3.03E-35	3.38E-34	69.10892308
WASF3	-0.377495921	1.177826011	-15.16789992	3.14E-35	3.51E-34	69.07302295
VAV1	0.455886936	0.76439666	15.15154375	3.53E-35	3.94E-34	68.95646931
GBP1	0.510505988	1.274615129	15.15083413	3.54E-35	3.96E-34	68.9514124
PCLO	-0.285829295	0.580984912	-15.14848988	3.60E-35	4.02E-34	68.93470655
CD3D	0.907774373	1.107914444	15.14661607	3.65E-35	4.07E-34	68.92135316
HIP1R	-0.279331629	1.222933742	-15.14565205	3.68E-35	4.10E-34	68.91448316
PCDH9	-0.146117804	0.365904756	-15.1432729	3.74E-35	4.17E-34	68.8975283
CPNE6	-0.798317595	0.630482378	-15.14261085	3.76E-35	4.18E-34	68.89281021
FDX1	-0.362034806	0.941539214	-15.13768015	3.89E-35	4.33E-34	68.85767128
TUSC2	-0.229620627	1.143879145	-15.13762075	3.89E-35	4.33E-34	68.85724796
NECAB2	-0.673163903	0.850507752	-15.13643033	3.93E-35	4.36E-34	68.84876423
SLC6A16	-0.524121001	1.040954236	-15.13050549	4.10E-35	4.55E-34	68.80653925
LYRM9	-0.298383095	0.991297134	-15.12967807	4.12E-35	4.58E-34	68.80064234
FAAH	-0.557436069	1.444855094	-15.12849337	4.16E-35	4.61E-34	68.79219915
TNFRSF6B	0.600298547	0.607062298	15.12818788	4.16E-35	4.62E-34	68.79002194
CCNF	0.362727399	0.823231758	15.12529986	4.25E-35	4.71E-34	68.76943914
FHOD3	-0.506473611	1.570459425	-15.12197742	4.35E-35	4.82E-34	68.74575991
SRGN	0.452409477	2.340506335	15.1207379	4.39E-35	4.86E-34	68.73692571
RPF2	0.202620722	2.014664605	15.11678826	4.52E-35	5.00E-34	68.7087758
COX5A	-0.18712649	2.595437329	-15.11576707	4.55E-35	5.03E-34	68.70149753
HAPLN1	0.39852711	0.4725565	15.10871282	4.79E-35	5.29E-34	68.65121915
CASP9	-0.21900661	1.061181453	-15.10529246	4.90E-35	5.42E-34	68.62684037
ADGRL4	0.609825101	1.625452064	15.10251847	5.00E-35	5.52E-34	68.60706841
MRGBP	0.19487798	1.758506888	15.10107816	5.05E-35	5.58E-34	68.59680227
KLKB1	-0.635007047	1.132554123	-15.09624332	5.23E-35	5.77E-34	68.56234065
IP6K1	-0.152438775	1.372998647	-15.09486855	5.28E-35	5.83E-34	68.55254141
ACOT6	-0.303136554	0.450501181	-15.09078674	5.44E-35	5.99E-34	68.5234465
MSI2	-0.285140495	0.612586733	-15.09067995	5.44E-35	6.00E-34	68.52268534
TSPAN13	0.462803279	1.131585255	15.08585204	5.63E-35	6.20E-34	68.48827162
ZNF532	0.138612247	0.507092722	15.08398375	5.71E-35	6.28E-34	68.47495409
SDS	0.543731617	0.637905534	15.07826616	5.95E-35	6.54E-34	68.4341975
CDCA4	0.197733892	0.61771237	15.07659014	6.02E-35	6.62E-34	68.42225017
APTX	-0.160354002	1.64338105	-15.07558773	6.06E-35	6.66E-34	68.41510462
MAFB	0.382829533	1.89165658	15.07509452	6.08E-35	6.68E-34	68.41158877
GRIK5	-0.217948925	0.398713983	-15.07496684	6.09E-35	6.68E-34	68.41067864
CD300C	0.367863075	0.575664401	15.07407042	6.13E-35	6.72E-34	68.40428856
ANAPC1	0.103889343	0.661480168	15.07183427	6.23E-35	6.83E-34	68.38834808
KNTC1	0.355783661	1.216876781	15.05835155	6.86E-35	7.51E-34	68.29223351
AHCYL2	-0.24863054	0.873731256	-15.05339368	7.10E-35	7.78E-34	68.25688894
MRPL49	-0.231571765	1.402579357	-15.04826395	7.37E-35	8.07E-34	68.22031845
MRPS9	-0.171403437	1.806998759	-15.04781098	7.39E-35	8.09E-34	68.21708915
POLR2E	-0.392073	1.110617242	-15.04613318	7.48E-35	8.18E-34	68.20512779
LAIR1	0.233105132	1.946531418	15.03756392	7.95E-35	8.69E-34	68.14403439
EPHX2	-0.664745563	2.142717207	-15.03587105	8.05E-35	8.79E-34	68.13196511
TMEM72	-0.284352014	0.465263772	-15.03490223	8.11E-35	8.85E-34	68.12505784
CRTC3	0.252422739	1.866663639	15.03407685	8.15E-35	8.90E-34	68.11917326
MS4A14	0.327982915	0.428069428	15.02809806	8.51E-35	9.28E-34	68.07654659
PLCD1	-0.295485426	1.000682377	-15.02600683	8.64E-35	9.42E-34	68.06163659
TRPV1	-0.142283934	0.358165748	-15.02366827	8.78E-35	9.57E-34	68.04496308
SLC26A9	-0.405148529	0.524568618	-15.01426119	9.39E-35	1.02E-33	67.97789087
COL18A1-AS1	-0.341654809	0.348098366	-15.01179149	9.56E-35	1.04E-33	67.96028161
MTG1	-0.253622716	0.756557756	-15.00351531	1.01E-34	1.10E-33	67.90127019
MAP3K20	0.282745821	1.011638458	15.00287738	1.02E-34	1.11E-33	67.89672152
H2AZ1	0.160223979	2.483765617	15.00216139	1.02E-34	1.11E-33	67.89161622
SLC2A3	0.458286256	1.487231722	14.99979229	1.04E-34	1.13E-33	67.87472348
UQCC5	-0.217044364	0.840212056	-14.99841522	1.05E-34	1.14E-33	67.86490433
GJA4	0.534589406	1.643986464	14.99761488	1.06E-34	1.15E-33	67.85919747
BNIPL	-0.191598417	0.354386109	-14.99746784	1.06E-34	1.15E-33	67.85814899
SLC20A2	-0.308225209	1.436051744	-14.99214449	1.10E-34	1.19E-33	67.82019036
THOC6	0.280672477	1.180492861	14.9783998	1.21E-34	1.31E-33	67.72217917
RDH10	-0.405366669	1.809452254	-14.97323348	1.26E-34	1.36E-33	67.68533772
PELO	0.176232655	2.135259481	14.97019941	1.29E-34	1.39E-33	67.66370118
PRSS8	-0.695600344	1.863084683	-14.96753664	1.31E-34	1.42E-33	67.64471234
SERPINC1	-0.544792562	0.539868802	-14.96716293	1.31E-34	1.42E-33	67.64204727
PTDSS2	-0.222635276	1.685636417	-14.95921426	1.39E-34	1.50E-33	67.58536223
GNA13	0.260587256	1.470218409	14.958461	1.40E-34	1.51E-33	67.57999034
DDX28	-0.286787093	1.303142785	-14.95297493	1.46E-34	1.57E-33	67.54086603
GBP4	0.465569952	1.900562073	14.95256243	1.46E-34	1.57E-33	67.53792418
RAB40B	-0.355952345	1.96005763	-14.95206429	1.46E-34	1.58E-33	67.53437162
SKIDA1	-0.132938718	0.556057911	-14.9515711	1.47E-34	1.58E-33	67.53085438
CYFIP1	0.146354866	0.976875588	14.95001749	1.49E-34	1.60E-33	67.51977452
HOXD3	-0.349186033	1.106489297	-14.94388066	1.55E-34	1.67E-33	67.47600789
PCBD1	-0.346265248	2.029152502	-14.94100017	1.58E-34	1.71E-33	67.45546456
OAS1	0.328251414	0.991613013	14.93731915	1.63E-34	1.75E-33	67.42921165
STX11	0.480600121	1.001360705	14.93546415	1.65E-34	1.77E-33	67.41598169
CCDC88A	0.365613107	0.598630534	14.93405281	1.67E-34	1.79E-33	67.40591589
ITGAL	0.555974306	0.738400368	14.92527926	1.77E-34	1.90E-33	67.34334114
BUB1	0.47418533	0.391244993	14.92523236	1.77E-34	1.90E-33	67.34300666
TMEM132E	-0.337708748	0.40108142	-14.91878367	1.86E-34	1.99E-33	67.29701215
SORT1	-0.3425263	1.937294054	-14.91135908	1.96E-34	2.10E-33	67.24405595
TNFSF8	0.290584509	0.572864185	14.91031668	1.97E-34	2.11E-33	67.23662087
BRINP3	-0.207400457	0.432042327	-14.90430951	2.06E-34	2.21E-33	67.19377343
TIMMDC1	-0.231801558	0.926373746	-14.90259986	2.09E-34	2.23E-33	67.18157877
CXCL9	0.991942531	1.314569737	14.90256539	2.09E-34	2.23E-33	67.18133295
RAB11FIP5	-0.271478197	2.153421654	-14.90217069	2.09E-34	2.24E-33	67.17851756
PINLYP	-0.331335526	1.167092276	-14.89824679	2.15E-34	2.30E-33	67.15052889
CDC20	0.561160823	0.943515415	14.89779051	2.16E-34	2.31E-33	67.14727428
KL	-0.814927664	2.173430853	-14.89666578	2.18E-34	2.32E-33	67.13925163
HHEX	0.401824359	1.026857653	14.89456737	2.21E-34	2.36E-33	67.12428365
TRMT112	0.126897666	2.447118801	14.8887757	2.30E-34	2.46E-33	67.08297127
LRRK1	0.168398339	0.340313738	14.88451151	2.37E-34	2.53E-33	67.05255398
CYRIA	0.264271899	0.643578951	14.88352252	2.39E-34	2.55E-33	67.04549925
TRAK2	-0.160130376	1.937052217	-14.88315992	2.40E-34	2.55E-33	67.04291271
FOXRED2	-0.354763301	1.011553699	-14.88018024	2.45E-34	2.61E-33	67.02165778
CEACAM1	-0.519301305	1.558213037	-14.87652396	2.51E-34	2.67E-33	66.9955762
DYNLRB2	-0.533371725	1.130975575	-14.87629753	2.52E-34	2.68E-33	66.99396094
CLUHP3	-0.393465425	0.848233769	-14.87471484	2.54E-34	2.70E-33	66.98267096
RAB37	0.174320231	0.481849691	14.86590653	2.71E-34	2.88E-33	66.91983643
FAM124A	-0.232973042	0.498267734	-14.86480145	2.73E-34	2.90E-33	66.91195315
ALDH1L1	-0.967315776	2.043614004	-14.86208318	2.79E-34	2.96E-33	66.89256186
CBLB	0.286940232	1.583518562	14.85698097	2.89E-34	3.06E-33	66.8561638
TMEM243	0.219069146	2.088051813	14.85696158	2.89E-34	3.06E-33	66.85602544
IRF6	-0.435910529	0.828524262	-14.85395181	2.95E-34	3.13E-33	66.83455419
FAM86HP	-0.204284686	1.175475659	-14.85164427	3.00E-34	3.18E-33	66.81809231
PPT1	0.165679503	2.450628108	14.85003322	3.04E-34	3.21E-33	66.80659917
ANLN	0.509573275	0.502290957	14.84969745	3.04E-34	3.22E-33	66.80420378
MORN2	-0.368975995	1.66896897	-14.84831218	3.07E-34	3.25E-33	66.79432125
APOBEC3F	0.265962528	0.918396198	14.84159699	3.22E-34	3.41E-33	66.74641448
SLC38A3	-0.29356153	0.367745368	-14.83468117	3.39E-34	3.58E-33	66.69707538
CYGB	0.513270538	1.597203416	14.83387188	3.41E-34	3.60E-33	66.69130163
ADISSP	0.257764168	1.376175064	14.82307817	3.68E-34	3.88E-33	66.61429466
DSN1	0.274144051	0.961947446	14.82176678	3.72E-34	3.92E-33	66.60493843
MAP2K1	0.156317503	2.048266818	14.81647248	3.86E-34	4.07E-33	66.5671656
FES	0.414982064	1.391471183	14.79782659	4.41E-34	4.65E-33	66.43412971
ROGDI	-0.389060172	1.099829316	-14.7960963	4.46E-34	4.70E-33	66.421784
SLMAP	-0.205032962	1.954210367	-14.77440751	5.21E-34	5.49E-33	66.26702813
FBL	0.209461673	1.967382783	14.77300375	5.26E-34	5.54E-33	66.25701163
TOX2	0.35209362	0.957611746	14.76849412	5.44E-34	5.72E-33	66.22483282
ZNF165	-0.37108287	0.97406793	-14.76629693	5.52E-34	5.80E-33	66.20915449
KBTBD2	0.174117152	2.06498289	14.76599138	5.53E-34	5.81E-33	66.20697417
NDUFA9	-0.224109934	2.112058949	-14.75875195	5.83E-34	6.12E-33	66.15531564
NT5C2	-0.201157685	1.964665497	-14.75788355	5.86E-34	6.15E-33	66.14911893
SEL1L3	0.441195213	2.037818739	14.74970107	6.22E-34	6.52E-33	66.09072976
WWC1	-0.415286007	2.055327512	-14.74959297	6.22E-34	6.52E-33	66.08995836
ST3GAL1	-0.422224014	1.444006349	-14.74938584	6.23E-34	6.53E-33	66.08848025
AIFM1	-0.334324135	1.404118176	-14.74165091	6.59E-34	6.90E-33	66.03328362
CNOT2	0.149981857	1.975857066	14.73928014	6.70E-34	7.01E-33	66.01636549
MEX3B	0.419152132	0.747444042	14.73378788	6.97E-34	7.29E-33	65.97717172
GUCY1A1	0.418131246	1.812118461	14.72818937	7.25E-34	7.58E-33	65.93721914
MFN2	-0.271773973	1.549906488	-14.72292665	7.53E-34	7.87E-33	65.89966234
[truncated: 18,897 more rows]
