# Supplementary material for: Integrative Meta‐Analysis and WGCNA Reveal Candidate Diagnostic Hub Genes in Clear Cell Carcinoma
Source: Int J Cell Biol. 2026 Feb 2;2026:5567255. doi: 10.1155/ijcb/5567255 (PMC12865128; doi:10.1155/ijcb/5567255)
Supplement: Supplementary file 3 — Supporting Information 3 Table S1. Shared DEGs identified by both statistical frameworks via Venn diagram analysis. Table S2. BP enrichment analysis of upregulated DEGs form integrated dataset using clusterProfiler. Table S3. BP enrichment analysis of downregulated DEGs form integrated dataset using clusterProfiler. Table S4. List of DEGs in the validation GSE40435 dataset. Table S5. BP enrichment analysis of upregulated DEGs in the validation GSE40435 dataset. Table S6. Biological process enrichment analysis of downregulated DEGs in the validation GSE40435 dataset. Table S7. Cellular component enrichment analysis of upregulated DEGs in integrated dataset. Table S8. Cellular component enrichment analysis of downregulated DEGs in integrated dataset. Table S9. Molecular function enrichment analysis of upregulated DEGs in integrated dataset. Table S10. Molecular function enrichment analysis of downregulated DEGs in integrated dataset. Table S11. Cellular component enrichment analysis of upregulated DEGs in the GSE40435 dataset. Table S12. Cellular component enrichment analysis of downregulated DEGs in the GSE40435 dataset. Table S13. Molecular function enrichment analysis of upregulated DEGs in the GSE40435 dataset. Table S14. Molecular function enrichment analysis of downregulated DEGs in the GSE40435 dataset. Table S15. KEGG pathway enrichment analysis of upregulated DEGs in the integrated dataset. Table S16. KEGG pathway enrichment analysis of downregulated DEGs in the integrated dataset. Table S17. KEGG pathway enrichment analysis of upregulated DEGs in the GSE40435 dataset. Table S18. KEGG pathway enrichment analysis of downregulated DEGs in the GSE40435 dataset. Table S19. Summary of transcription factors (TFs) identified among DEGs. Table S20. List of eight gene coexpression modules identified by dynamic tree cutting (β = 19, minimum size = 30 genes). Table S21. Transcription factor enrichment in the turquoise gene coexpression module. Table S22. Diagnostic biom [file IJCB-2026-5567255-s001.zip › Supplementary Table 18.csv]

	category	subcategory	ID	Description	GeneRatio	BgRatio	RichFactor	FoldEnrichment	zScore	pvalue	p.adjust	qvalue	geneID	Count
hsa01200	Metabolism	Global and overview maps	hsa01200	Carbon metabolism	25/335	117/9447	0.213675214	6.025641026	10.48776849	2.43E-13	3.15E-11	2.60E-11	8802/4329/1892/189/132158/26007/5091/26275/275/2203/414328/2731/5095/229/51179/113675/55753/55902/84706/9104/6470/2875/5224/26227/64902	25
hsa00260	Metabolism	Amino acid metabolism	hsa00260	Glycine, serine and threonine metabolism	16/335	41/9447	0.390243902	11.00487805	12.30950982	2.02E-13	3.15E-11	2.60E-11	189/1610/51268/132158/55349/275/2731/23464/113675/6470/2628/29958/5224/26227/64902/635	16
hsa00280	Metabolism	Amino acid metabolism	hsa00280	Valine, leucine and isoleucine degradation	14/335	48/9447	0.291666667	8.225	9.621818578	6.14E-10	5.32E-08	4.40E-08	3033/4329/18/30/1892/26275/3155/5095/219/549/5019/316/64902/3158	14
hsa04974	Organismal Systems	Digestive system	hsa04974	Protein digestion and absorption	14/335	105/9447	0.133333333	3.76	5.452847083	1.87E-05	0.000286124	0.000236313	153201/7512/476/23428/1285/340024/486/1298/1287/8645/3769/11136/117247/9056	14
hsa00010	Metabolism	Carbohydrate metabolism	hsa00010	Glycolysis / Gluconeogenesis	13/335	67/9447	0.194029851	5.471641791	7.042753808	5.00E-07	1.55E-05	1.28E-05	126/2538/130589/5106/2203/229/130/219/5105/55902/124/125/5224	13
hsa04820	Cellular Processes	Cell motility	hsa04820	Cytoskeleton in muscle cells	13/335	233/9447	0.055793991	1.573390558	1.699197703	0.071086326	0.297199787	0.245460553	476/7134/7139/1285/4634/287/825/83660/1298/9172/1287/84676/127294	13
hsa00330	Metabolism	Amino acid metabolism	hsa00330	Arginine and proline metabolism	12/335	50/9447	0.24	6.768	7.84070581	1.17E-07	5.08E-06	4.19E-06	1610/112483/8659/112817/219/58510/548596/79814/2628/1159/384/1160	12
hsa04978	Organismal Systems	Digestive system	hsa04978	Mineral absorption	12/335	61/9447	0.196721311	5.547540984	6.831888706	1.18E-06	3.08E-05	2.54E-05	6569/476/4496/4495/4494/340024/4489/486/140803/4493/4501/4499	12
hsa00830	Metabolism	Metabolism of cofactors and vitamins	hsa00830	Retinol metabolism	12/335	68/9447	0.176470588	4.976470588	6.309769313	3.96E-06	8.23E-05	6.80E-05	126/145226/130/10901/8854/124/7365/125/1551/316/10720/56603	12
hsa00982	Metabolism	Xenobiotics biodegradation and metabolism	hsa00982	Drug metabolism - cytochrome P450	12/335	73/9447	0.164383562	4.635616438	5.978834508	8.52E-06	0.000147616	0.000121918	126/2330/2947/2329/130/119391/124/7365/125/316/10720/2326	12
hsa00620	Metabolism	Carbohydrate metabolism	hsa00620	Pyruvate metabolism	11/335	47/9447	0.234042553	6.6	7.379255502	5.25E-07	1.55E-05	1.28E-05	126/134526/5091/197257/5106/130/219/5105/55902/124/125	11
hsa01230	Metabolism	Global and overview maps	hsa01230	Biosynthesis of amino acids	11/335	75/9447	0.146666667	4.136	5.227933617	6.07E-05	0.00083071	0.000686093	5053/5091/445/229/113675/84706/6470/2875/5224/26227/384	11
hsa03320	Organismal Systems	Endocrine system	hsa03320	PPAR signaling pathway	11/335	76/9447	0.144736842	4.081578947	5.171620452	6.88E-05	0.000893996	0.000738361	30/364/1582/5106/8309/5105/345/2710/2170/11001/3158	11
hsa04146	Cellular Processes	Transport and catabolism	hsa04146	Peroxisome	11/335	83/9447	0.13253012	3.737349398	4.802618583	0.000155355	0.001683009	0.001390016	30/189/1610/51268/3155/8309/51179/10901/2053/5264/11001	11
hsa04976	Organismal Systems	Digestive system	hsa04976	Bile secretion	11/335	90/9447	0.122222222	3.446666667	4.471644442	0.00032106	0.003210596	0.002651666	9376/476/10864/123264/486/5243/8431/6344/7365/10720/358	11
hsa04928	Organismal Systems	Endocrine system	hsa04928	Parathyroid hormone synthesis, secretion and action	11/335	115/9447	0.095652174	2.697391304	3.511422169	0.002502683	0.019592085	0.016181317	846/6569/6559/2625/5745/65266/50964/1594/5141/9365/1591	11
hsa01240	Metabolism	Global and overview maps	hsa01240	Biosynthesis of cofactors	11/335	154/9447	0.071428571	2.014285714	2.433224715	0.020978285	0.111313347	0.09193491	3242/554235/145226/219/9104/6470/10243/23475/8836/7365/10720	11
hsa05165	Human Diseases	Infectious disease: viral	hsa05165	Human papillomavirus infection	11/335	333/9447	0.033033033	0.931531532	-0.243892102	0.63942647	0.999999066	0.82591016	50617/525/1950/245973/1285/127124/155066/245972/1298/1287/7448	11
hsa04151	Environmental Information Processing	Signal transduction	hsa04151	PI3K-Akt signaling pathway	11/335	362/9447	0.03038674	0.856906077	-0.532295172	0.743548392	0.999999066	0.82591016	2254/1950/2538/1285/5106/5618/5105/1298/1287/5156/7448	11
hsa00650	Metabolism	Carbohydrate metabolism	hsa00650	Butanoate metabolism	10/335	27/9447	0.37037037	10.44444444	9.422634939	1.36E-08	8.82E-07	7.28E-07	3033/18/1892/3155/79944/6296/5019/3158/123876/348158	10
hsa00630	Metabolism	Carbohydrate metabolism	hsa00630	Glyoxylate and dicarboxylate metabolism	10/335	32/9447	0.3125	8.8125	8.487785114	8.85E-08	4.60E-06	3.80E-06	189/132158/275/112817/2731/5095/51179/55902/6470/64902	10
hsa04960	Organismal Systems	Excretory system	hsa04960	Aldosterone-regulated sodium reabsorption	10/335	38/9447	0.263157895	7.421052632	7.604415044	5.36E-07	1.55E-05	1.28E-05	3758/53828/6340/6338/476/3291/6337/23327/4306/486	10
hsa00980	Metabolism	Xenobiotics biodegradation and metabolism	hsa00980	Metabolism of xenobiotics by cytochrome P450	10/335	79/9447	0.126582278	3.569620253	4.397426303	0.000449591	0.004329391	0.003575691	126/2947/130/22977/119391/27294/124/7365/125/10720	10
hsa04610	Organismal Systems	Immune system	hsa04610	Complement and coagulation cascades	10/335	88/9447	0.113636364	3.204545455	3.983686821	0.001063039	0.008637191	0.00713355	3827/5104/2160/5624/5340/727/730/3818/462/7448	10
hsa04530	Cellular Processes	Cellular community - eukaryotes	hsa04530	Tight junction	10/335	170/9447	0.058823529	1.658823529	1.661993429	0.080274305	0.321097221	0.265197705	9073/10686/27134/79861/149461/9071/84952/23327/91862/57530	10
hsa04382	NA	NA	hsa04382	Cornified envelope formation	10/335	217/9447	0.046082949	1.299539171	0.855898288	0.241616875	0.728844625	0.601960743	9073/10686/149461/6273/9071/1285/3855/1287/2053/5652	10
hsa05207	Human Diseases	Cancer: overview	hsa05207	Chemical carcinogenesis - receptor activation	10/335	217/9447	0.046082949	1.299539171	0.855898288	0.241616875	0.728844625	0.601960743	2254/1950/164091/9970/2947/54852/119391/2053/7365/10720	10
hsa00350	Metabolism	Amino acid metabolism	hsa00350	Tyrosine metabolism	9/335	37/9447	0.243243243	6.859459459	6.847044063	4.12E-06	8.23E-05	6.80E-05	3242/126/1621/130/7306/124/125/1644/316	9
hsa00670	Metabolism	Metabolism of cofactors and vitamins	hsa00670	One carbon pool by folate	9/335	39/9447	0.230769231	6.507692308	6.608346974	6.58E-06	0.000122285	0.000100997	55349/275/2731/10841/6470/10840/23743/29958/635	9
hsa00564	Metabolism	Lipid metabolism	hsa00564	Glycerophospholipid metabolism	9/335	103/9447	0.087378641	2.46407767	2.864546212	0.010721214	0.060623431	0.050069554	255189/196051/23171/5833/84803/55224/2819/64850/84647	9
hsa04261	Organismal Systems	Circulatory system	hsa04261	Adrenergic signaling in cardiomyocytes	9/335	154/9447	0.058441558	1.648051948	1.554646777	0.09678589	0.381277747	0.314901459	476/7134/7139/810/4634/3753/10411/486/5502	9
hsa04145	Cellular Processes	Transport and catabolism	hsa04145	Phagosome	9/335	159/9447	0.056603774	1.596226415	1.453744854	0.112062342	0.422263898	0.348752369	50617/525/347733/79861/245973/22925/127124/155066/245972	9
hsa04020	Environmental Information Processing	Signal transduction	hsa04020	Calcium signaling pathway	9/335	254/9447	0.035433071	0.999212598	-0.002439069	0.549459087	0.999999066	0.82591016	5731/2254/7134/1950/810/55283/84812/5136/5156	9
hsa04080	Environmental Information Processing	Signaling molecules and interaction	hsa04080	Neuroactive ligand-receptor interaction	9/335	370/9447	0.024324324	0.685945946	-1.181608528	0.913947243	0.999999066	0.82591016	3827/2642/5731/5745/5340/5618/727/130576/6344	9
hsa04966	Organismal Systems	Excretory system	hsa04966	Collecting duct acid secretion	8/335	28/9447	0.285714286	8.057142857	7.170427429	3.84E-06	8.23E-05	6.80E-05	1188/50617/525/6521/245973/127124/155066/245972	8
hsa00040	Metabolism	Carbohydrate metabolism	hsa00040	Pentose and glucuronate interconversions	8/335	36/9447	0.222222222	6.266666667	6.070279868	2.92E-05	0.00042133	0.000347981	51181/6652/9942/51084/27294/9365/7365/10720	8
hsa00071	Metabolism	Lipid metabolism	hsa00071	Fatty acid degradation	8/335	43/9447	0.186046512	5.246511628	5.351182391	0.000112555	0.001272356	0.001050852	3033/30/126/1892/130/219/124/125	8
hsa04922	Organismal Systems	Endocrine system	hsa04922	Glucagon signaling pathway	8/335	107/9447	0.074766355	2.108411215	2.210847978	0.036037646	0.180188229	0.148819428	2642/2538/5106/2203/810/5105/10891/5224	8
hsa00190	Metabolism	Energy metabolism	hsa00190	Oxidative phosphorylation	8/335	138/9447	0.057971014	1.634782609	1.440298692	0.117108582	0.434974734	0.359250388	50617/525/245973/127124/479/64077/155066/245972	8
hsa04514	Environmental Information Processing	Signaling molecules and interaction	hsa04514	Cell adhesion molecules	8/335	160/9447	0.05	1.41	1.002872318	0.207808245	0.658904192	0.544196175	9073/79679/10686/22854/149461/9071/1001/5789	8
hsa04814	Cellular Processes	Cell motility	hsa04814	Motor proteins	8/335	197/9447	0.040609137	1.145177665	0.394822207	0.399032937	0.997582344	0.823914162	347733/7134/7139/79861/4634/23303/83657/113220	8
hsa04810	Cellular Processes	Cell motility	hsa04810	Regulation of actin cytoskeleton	8/335	232/9447	0.034482759	0.972413793	-0.081569506	0.583293598	0.999999066	0.82591016	3827/2254/1950/727/10788/730/5156/85477	8
hsa04964	Organismal Systems	Excretory system	hsa04964	Proximal tubule bicarbonate reclamation	7/335	23/9447	0.304347826	8.582608696	6.980787894	9.94E-06	0.000161534	0.000133413	476/5106/1468/5105/486/762/358	7
hsa04981	NA	NA	hsa04981	Folate transport and metabolism	7/335	31/9447	0.225806452	6.367741935	5.739562226	8.35E-05	0.001033368	0.00085347	9376/2352/9356/6470/23743/2348/635	7
hsa00640	Metabolism	Carbohydrate metabolism	hsa00640	Propanoate metabolism	7/335	32/9447	0.21875	6.16875	5.615518631	0.000103621	0.001224606	0.001011416	8802/4329/18/1892/26275/5095/55902	7
hsa00250	Metabolism	Amino acid metabolism	hsa00250	Alanine, aspartate and glutamate metabolism	7/335	37/9447	0.189189189	5.335135135	5.065801973	0.000272126	0.002830107	0.002337417	18/189/8659/445/84706/2875/64902	7
hsa00380	Metabolism	Amino acid metabolism	hsa00380	Tryptophan metabolism	7/335	42/9447	0.166666667	4.7	4.607724326	0.000612463	0.005687157	0.004697085	3033/1892/219/55526/64577/1644/316	7
hsa00590	Metabolism	Lipid metabolism	hsa00590	Arachidonic acid metabolism	7/335	63/9447	0.111111111	3.133333333	3.257425659	0.006660919	0.044406124	0.036675504	255189/8529/4051/5730/3248/2053/84647	7
hsa00561	Metabolism	Lipid metabolism	hsa00561	Glycerolipid metabolism	7/335	65/9447	0.107692308	3.036923077	3.159534567	0.007893451	0.049908454	0.041219938	1056/196051/84803/132158/26007/219/2710	7
hsa04512	Environmental Information Processing	Signaling molecules and interaction	hsa04512	ECM-receptor interaction	7/335	89/9447	0.078651685	2.217977528	2.21351402	0.038260582	0.187693421	0.155018048	158326/1285/255743/80144/1298/1287/7448	7
hsa04936	Human Diseases	Endocrine and metabolic disease	hsa04936	Alcoholic liver disease	7/335	144/9447	0.048611111	1.370833333	0.859781348	0.250002646	0.738644182	0.610054304	126/130/219/727/10891/124/125	7
hsa04510	Cellular Processes	Cellular community - eukaryotes	hsa04510	Focal adhesion	7/335	203/9447	0.034482759	0.972413793	-0.076181507	0.584434397	0.999999066	0.82591016	1950/1285/83660/1298/1287/5156/7448	7
hsa04015	Environmental Information Processing	Signal transduction	hsa04015	Rap1 signaling pathway	7/335	212/9447	0.033018868	0.931132075	-0.194449125	0.630339705	0.999999066	0.82591016	2254/1950/810/10411/83660/5909/5156	7
hsa00053	Metabolism	Carbohydrate metabolism	hsa00053	Ascorbate and aldarate metabolism	6/335	31/9447	0.193548387	5.458064516	4.766871993	0.000660336	0.00572291	0.004726614	55586/219/9104/9365/7365/10720	6
hsa00410	Metabolism	Metabolism of other amino acids	hsa00410	beta-Alanine metabolism	6/335	31/9447	0.193548387	5.458064516	4.766871993	0.000660336	0.00572291	0.004726614	4329/18/1892/26275/219/1807	6
hsa01210	Metabolism	Global and overview maps	hsa01210	2-Oxocarboxylic acid metabolism	6/335	33/9447	0.181818182	5.127272727	4.553785388	0.000935752	0.007848241	0.006481948	189/55753/84706/55526/2875/64902	6
hsa05110	Human Diseases	Infectious disease: bacterial	hsa05110	Vibrio cholerae infection	6/335	51/9447	0.117647059	3.317647059	3.182001669	0.008923958	0.053958817	0.044565177	50617/525/245973/127124/155066/245972	6
hsa00270	Metabolism	Amino acid metabolism	hsa00270	Cysteine and methionine metabolism	6/335	52/9447	0.115384615	3.253846154	3.124762876	0.009795351	0.05788162	0.047805062	7263/113675/23743/26227/64902/635	6
hsa04961	Organismal Systems	Excretory system	hsa04961	Endocrine and other factor-regulated calcium reabsorption	6/335	53/9447	0.113207547	3.19245283	3.068897857	0.010725684	0.060623431	0.050069554	5745/476/793/486/9365/3816	6
hsa00140	Metabolism	Lipid metabolism	hsa00140	Steroid hormone biosynthesis	6/335	64/9447	0.09375	2.64375	2.529847912	0.025385787	0.132006091	0.109025274	79154/3291/1586/7365/1551/10720	6
hsa05120	Human Diseases	Infectious disease: bacterial	hsa05120	Epithelial cell signaling in Helicobacter pylori infection	6/335	71/9447	0.084507042	2.383098592	2.242916122	0.039570988	0.19052698	0.157358315	50617/525/245973/127124/155066/245972	6
hsa04971	Organismal Systems	Digestive system	hsa04971	Gastric acid secretion	6/335	76/9447	0.078947368	2.226315789	2.058048788	0.052279315	0.238467053	0.196952546	3758/3766/476/810/115111/3772	6
hsa00562	Metabolism	Carbohydrate metabolism	hsa00562	Inositol phosphate metabolism	6/335	78/9447	0.076923077	2.169230769	1.988110121	0.057984513	0.259930577	0.214679505	4329/27124/55586/5288/84812/9651	6
hsa04721	Organismal Systems	Nervous system	hsa04721	Synaptic vesicle cycle	6/335	79/9447	0.075949367	2.141772152	1.953930308	0.060971627	0.268688524	0.221912789	50617/525/245973/127124/155066/245972	6
hsa00983	Metabolism	Xenobiotics biodegradation and metabolism	hsa00983	Drug metabolism - other enzymes	6/335	81/9447	0.074074074	2.088888889	1.887072204	0.067215381	0.286491789	0.2366167	151531/2947/119391/7365/10720/1807	6
hsa05323	Human Diseases	Immune disease	hsa05323	Rheumatoid arthritis	6/335	95/9447	0.063157895	1.781052632	1.466997495	0.120800648	0.436224563	0.360282635	50617/525/245973/127124/155066/245972	6
hsa04931	Human Diseases	Endocrine and metabolic disease	hsa04931	Insulin resistance	6/335	109/9447	0.055045872	1.552293578	1.111977055	0.190016233	0.627757833	0.518472057	2538/5106/5105/10891/51085/11001	6
hsa04152	Environmental Information Processing	Signal transduction	hsa04152	AMPK signaling pathway	6/335	122/9447	0.049180328	1.386885246	0.824664276	0.264855403	0.748504399	0.618197965	2538/5106/2203/5208/5105/10891	6
hsa04919	Organismal Systems	Endocrine system	hsa04919	Thyroid hormone signaling pathway	6/335	122/9447	0.049180328	1.386885246	0.824664276	0.264855403	0.748504399	0.618197965	1733/476/5208/84812/486/117247	6
hsa04910	Organismal Systems	Endocrine system	hsa04910	Insulin signaling pathway	6/335	138/9447	0.043478261	1.226086957	0.512983096	0.364830691	0.929960584	0.768064612	2538/5106/2203/810/5105/10891	6
hsa05202	Human Diseases	Cancer: overview	hsa05202	Transcriptional misregulation in cancer	6/335	201/9447	0.029850746	0.841791045	-0.434702027	0.722827537	0.999999066	0.82591016	7113/4613/51804/3248/9915/7490	6
hsa05130	Human Diseases	Infectious disease: bacterial	hsa05130	Pathogenic Escherichia coli infection	6/335	203/9447	0.02955665	0.833497537	-0.459809809	0.731574321	0.999999066	0.82591016	9073/10686/347733/79861/149461/9071	6
hsa04081	NA	NA	hsa04081	Hormone signaling	6/335	219/9447	0.02739726	0.77260274	-0.652819338	0.794554379	0.999999066	0.82591016	2642/1733/5745/5618/10411/117247	6
hsa04024	Environmental Information Processing	Signal transduction	hsa04024	cAMP signaling pathway	6/335	226/9447	0.026548673	0.748672566	-0.733237425	0.818291173	0.999999066	0.82591016	476/810/10411/5141/486/56670	6
hsa04014	Environmental Information Processing	Signal transduction	hsa04014	Ras signaling pathway	6/335	238/9447	0.025210084	0.71092437	-0.866030609	0.853904885	0.999999066	0.82591016	2254/255189/1950/810/5156/84647	6
hsa04144	Cellular Processes	Transport and catabolism	hsa04144	Endocytosis	6/335	252/9447	0.023809524	0.671428571	-1.013663289	0.88803048	0.999999066	0.82591016	2352/6456/23327/55616/2348/5156	6
hsa00020	Metabolism	Carbohydrate metabolism	hsa00020	Citrate cycle (TCA cycle)	5/335	30/9447	0.166666667	4.7	3.891755831	0.00373484	0.027744529	0.02291451	8802/5091/5106/55753/5105	5
hsa00030	Metabolism	Carbohydrate metabolism	hsa00030	Pentose phosphate pathway	5/335	31/9447	0.161290323	4.548387097	3.79418176	0.004326091	0.031243993	0.025804756	132158/2203/414328/229/9104	5
hsa00051	Metabolism	Carbohydrate metabolism	hsa00051	Fructose and mannose metabolism	5/335	35/9447	0.142857143	4.028571429	3.441679321	0.007364213	0.047867384	0.039534196	26007/2203/229/6652/5208	5
hsa03272	NA	NA	hsa03272	Virion - Hepatitis viruses	5/335	48/9447	0.104166667	2.9375	2.580245467	0.026775668	0.136503405	0.112739654	9073/10686/149461/9071/4072	5
hsa00310	Metabolism	Amino acid metabolism	hsa00310	Lysine degradation	5/335	63/9447	0.079365079	2.238095238	1.890470249	0.072013795	0.297199787	0.245460553	3033/1892/51268/219/55526	5
hsa05204	Human Diseases	Cancer: overview	hsa05204	Chemical carcinogenesis - DNA adducts	5/335	71/9447	0.070422535	1.985915493	1.598820046	0.10678981	0.408313981	0.33723098	2947/119391/7365/1551/10720	5
hsa04918	Organismal Systems	Endocrine system	hsa04918	Thyroid hormone synthesis	5/335	75/9447	0.066666667	1.88	1.467022188	0.126767333	0.451500089	0.372898859	476/389434/213/486/5172	5
hsa04742	Organismal Systems	Sensory system	hsa04742	Taste transduction	5/335	86/9447	0.058139535	1.639534884	1.14233073	0.189393857	0.627757833	0.518472057	6340/6338/6337/8645/5136	5
hsa04260	Organismal Systems	Circulatory system	hsa04260	Cardiac muscle contraction	5/335	87/9447	0.057471264	1.620689655	1.115156263	0.19557071	0.627757833	0.518472057	476/7134/7139/4634/486	5
hsa04972	Organismal Systems	Digestive system	hsa04972	Pancreatic secretion	5/335	106/9447	0.047169811	1.330188679	0.655477735	0.322986041	0.856901742	0.707724516	1056/476/486/6344/84647	5
hsa05215	Human Diseases	Cancer: specific types	hsa05215	Prostate cancer	5/335	106/9447	0.047169811	1.330188679	0.655477735	0.322986041	0.856901742	0.707724516	7113/2352/1950/2348/5156	5
hsa04670	Organismal Systems	Immune system	hsa04670	Leukocyte transendothelial migration	5/335	116/9447	0.043103448	1.215517241	0.447802422	0.393796959	0.994050577	0.820997238	9073/10686/149461/9071/10411	5
hsa04142	Cellular Processes	Transport and catabolism	hsa04142	Lysosome	5/335	133/9447	0.037593985	1.060150376	0.133947795	0.511698258	0.999999066	0.82591016	50617/1515/10053/245972/9476	5
hsa05160	Human Diseases	Infectious disease: viral	hsa05160	Hepatitis C	5/335	159/9447	0.031446541	0.886792453	-0.276027504	0.670129161	0.999999066	0.82591016	9073/10686/1950/149461/9071	5
hsa04630	Environmental Information Processing	Signal transduction	hsa04630	JAK-STAT signaling pathway	5/335	168/9447	0.029761905	0.839285714	-0.402993512	0.716374895	0.999999066	0.82591016	1950/5618/1154/316/5156	5
hsa05152	Human Diseases	Infectious disease: bacterial	hsa05152	Tuberculosis	5/335	182/9447	0.027472527	0.774725275	-0.588389575	0.778853949	0.999999066	0.82591016	50617/1594/810/22925/245972	5
hsa04360	Organismal Systems	Development and regeneration	hsa04360	Axon guidance	5/335	184/9447	0.027173913	0.766304348	-0.613794837	0.786853913	0.999999066	0.82591016	22854/5364/655/7869/9353	5
hsa05012	Human Diseases	Neurodegenerative disease	hsa05012	Parkinson disease	5/335	271/9447	0.018450185	0.520295203	-1.536284055	0.966640254	0.999999066	0.82591016	347733/79861/810/7345/283375	5
hsa04010	Environmental Information Processing	Signal transduction	hsa04010	MAPK signaling pathway	5/335	300/9447	0.016666667	0.47	-1.788696578	0.983507618	0.999999066	0.82591016	2254/1852/255189/1950/5156	5
hsa00430	Metabolism	Metabolism of other amino acids	hsa00430	Taurine and hypotaurine metabolism	4/335	17/9447	0.235294118	6.635294118	4.458869077	0.002562042	0.019592085	0.016181317	124975/2330/2329/2326	4
hsa00100	Metabolism	Lipid metabolism	hsa00100	Steroid biosynthesis	4/335	20/9447	0.2	5.64	3.982774735	0.004795783	0.032813251	0.027100823	1056/1594/7108/1591	4
hsa00785	Metabolism	Metabolism of cofactors and vitamins	hsa00785	Lipoic acid metabolism	4/335	20/9447	0.2	5.64	3.982774735	0.004795783	0.032813251	0.027100823	275/2731/55753/55526	4
hsa00220	Metabolism	Amino acid metabolism	hsa00220	Arginine biosynthesis	4/335	23/9447	0.173913043	4.904347826	3.594465326	0.008062135	0.049908454	0.041219938	445/84706/2875/384	4
hsa01523	Human Diseases	Drug resistance: antineoplastic	hsa01523	Antifolate resistance	4/335	30/9447	0.133333333	3.76	2.903039485	0.020556018	0.111313347	0.09193491	2352/6470/8836/2348	4
hsa00565	Metabolism	Lipid metabolism	hsa00565	Ether lipid metabolism	4/335	51/9447	0.078431373	2.211764706	1.663686152	0.106028997	0.408313981	0.33723098	133121/255189/79153/84647	4
hsa00480	Metabolism	Metabolism of other amino acids	hsa00480	Glutathione metabolism	4/335	59/9447	0.06779661	1.911864407	1.347129194	0.156188099	0.541452078	0.44719119	124975/2947/119391/290	4
hsa04920	Organismal Systems	Endocrine system	hsa04920	Adipocytokine signaling pathway	4/335	70/9447	0.057142857	1.611428571	0.984469599	0.236159086	0.728844625	0.601960743	2538/5106/5105/10891	4
hsa04917	Organismal Systems	Endocrine system	hsa04917	Prolactin signaling pathway	4/335	71/9447	0.056338028	1.588732394	0.954723971	0.243882624	0.728844625	0.601960743	5618/2001/1586/1154	4
hsa04540	Cellular Processes	Cellular community - eukaryotes	hsa04540	Gap junction	4/335	92/9447	0.043478261	1.226086957	0.417817902	0.412631113	0.999999066	0.82591016	347733/79861/1950/5156	4
hsa05231	Human Diseases	Cancer: overview	hsa05231	Choline metabolism in cancer	4/335	99/9447	0.04040404	1.139393939	0.267326281	0.468192603	0.999999066	0.82591016	255189/1950/80736/5156	4
hsa00230	Metabolism	Nucleotide metabolism	hsa00230	Purine metabolism	4/335	128/9447	0.03125	0.88125	-0.259354308	0.670605572	0.999999066	0.82591016	2766/5141/957/5136	4
hsa04068	Environmental Information Processing	Signal transduction	hsa04068	FoxO signaling pathway	4/335	133/9447	0.030075188	0.848120301	-0.338218182	0.699613109	0.999999066	0.82591016	1950/2538/5106/5105	4
hsa05418	Human Diseases	Cardiovascular disease	hsa05418	Fluid shear stress and atherosclerosis	4/335	142/9447	0.028169014	0.794366197	-0.473391013	0.747110953	0.999999066	0.82591016	2947/810/445/119391	4
hsa04072	Environmental Information Processing	Signal transduction	hsa04072	Phospholipase D signaling pathway	4/335	149/9447	0.026845638	0.75704698	-0.573139294	0.779935233	0.999999066	0.82591016	255189/1950/10411/5156	4
hsa04150	Environmental Information Processing	Signal transduction	hsa04150	mTOR signaling pathway	4/335	158/9447	0.025316456	0.713924051	-0.695288311	0.817085664	0.999999066	0.82591016	525/245973/127124/220441	4
hsa04022	Environmental Information Processing	Signal transduction	hsa04022	cGMP-PKG signaling pathway	4/335	166/9447	0.024096386	0.679518072	-0.798729492	0.845647335	0.999999066	0.82591016	3827/476/810/486	4
hsa05208	Human Diseases	Cancer: overview	hsa05208	Chemical carcinogenesis - reactive oxygen species	4/335	227/9447	0.017621145	0.4969163	-1.471049319	0.963113768	0.999999066	0.82591016	1950/2947/119391/2053	4
hsa05132	Human Diseases	Infectious disease: bacterial	hsa05132	Salmonella infection	4/335	251/9447	0.015936255	0.44940239	-1.695162044	0.980079718	0.999999066	0.82591016	347733/79861/5288/83657	4
hsa05020	Human Diseases	Neurodegenerative disease	hsa05020	Prion disease	4/335	278/9447	0.014388489	0.405755396	-1.928262597	0.990312964	0.999999066	0.82591016	347733/79861/727/730	4
hsa04060	Environmental Information Processing	Signaling molecules and interaction	hsa04060	Cytokine-cytokine receptor interaction	4/335	298/9447	0.013422819	0.37852349	-2.090188987	0.994414508	0.999999066	0.82591016	655/5618/9173/55540	4
hsa05016	Human Diseases	Neurodegenerative disease	hsa05016	Huntington disease	4/335	311/9447	0.012861736	0.362700965	-2.19121468	0.996121401	0.999999066	0.82591016	3766/347733/79861/10891	4
hsa05010	Human Diseases	Neurodegenerative disease	hsa05010	Alzheimer disease	4/335	391/9447	0.010230179	0.288491049	-2.755117077	0.999627657	0.999999066	0.82591016	347733/79861/810/283375	4
hsa05022	Human Diseases	Neurodegenerative disease	hsa05022	Pathways of neurodegeneration - multiple diseases	4/335	483/9447	0.008281573	0.233540373	-3.31551841	0.999978693	0.999999066	0.82591016	347733/79861/810/7345	4
hsa00360	Metabolism	Amino acid metabolism	hsa00360	Phenylalanine metabolism	3/335	16/9447	0.1875	5.2875	3.29097642	0.017556658	0.097121938	0.08021407	3242/5053/1644	3
hsa00340	Metabolism	Amino acid metabolism	hsa00340	Histidine metabolism	3/335	22/9447	0.136363636	3.845454545	2.561897984	0.04131647	0.19531422	0.161312149	10841/219/144193	3
hsa00592	Metabolism	Lipid metabolism	hsa00592	alpha-Linolenic acid metabolism	3/335	26/9447	0.115384615	3.253846154	2.206489976	0.062939917	0.272739641	0.225258651	255189/30/84647	3
hsa00790	Metabolism	Metabolism of cofactors and vitamins	hsa00790	Folate biosynthesis	3/335	28/9447	0.107142857	3.021428571	2.053877492	0.075354713	0.306128523	0.252834894	5053/10243/8836	3
hsa00760	Metabolism	Metabolism of cofactors and vitamins	hsa00760	Nicotinate and nicotinamide metabolism	3/335	38/9447	0.078947368	2.226315789	1.452318611	0.15079911	0.529834711	0.43759628	554235/23475/316	3
hsa04975	Organismal Systems	Digestive system	hsa04975	Fat digestion and absorption	3/335	43/9447	0.069767442	1.96744186	1.219108365	0.194885484	0.627757833	0.518472057	1056/4547/84647	3
hsa04979	Organismal Systems	Digestive system	hsa04979	Cholesterol metabolism	3/335	51/9447	0.058823529	1.658823529	0.904528393	0.2705235	0.756302258	0.624638302	27329/345/350	3
hsa04973	Organismal Systems	Digestive system	hsa04973	Carbohydrate digestion and absorption	3/335	52/9447	0.057692308	1.626923077	0.869174657	0.280238738	0.775128425	0.640187039	476/2538/486	3
hsa01212	Metabolism	Global and overview maps	hsa01212	Fatty acid metabolism	3/335	57/9447	0.052631579	1.484210526	0.703037315	0.329145503	0.864422533	0.71393602	3033/30/1892	3
hsa00240	Metabolism	Nucleotide metabolism	hsa00240	Pyrimidine metabolism	3/335	58/9447	0.051724138	1.45862069	0.671734245	0.338944958	0.881256891	0.727839699	151531/957/1807	3
hsa04720	Organismal Systems	Nervous system	hsa04720	Long-term potentiation	3/335	67/9447	0.044776119	1.262686567	0.413726525	0.426072729	0.999999066	0.82591016	810/10411/5502	3
hsa04924	Organismal Systems	Endocrine system	hsa04924	Renin secretion	3/335	69/9447	0.043478261	1.226086957	0.361396929	0.444953525	0.999999066	0.82591016	810/5136/358	3
hsa05218	Human Diseases	Cancer: specific types	hsa05218	Melanoma	3/335	73/9447	0.04109589	1.15890411	0.261320574	0.481941531	0.999999066	0.82591016	2254/1950/5156	3
hsa05214	Human Diseases	Cancer: specific types	hsa05214	Glioma	3/335	76/9447	0.039473684	1.113157895	0.189905789	0.508903192	0.999999066	0.82591016	1950/810/5156	3
hsa01232	Metabolism	Global and overview maps	hsa01232	Nucleotide metabolism	3/335	85/9447	0.035294118	0.995294118	-0.00835614	0.585071243	0.999999066	0.82591016	151531/2766/957	3
hsa04970	Organismal Systems	Digestive system	hsa04970	Salivary secretion	3/335	97/9447	0.030927835	0.872164948	-0.242643986	0.67418482	0.999999066	0.82591016	476/810/486	3
hsa04070	Environmental Information Processing	Signal transduction	hsa04070	Phosphatidylinositol signaling system	3/335	98/9447	0.030612245	0.863265306	-0.260884754	0.680937199	0.999999066	0.82591016	5288/810/84812	3
hsa04666	Organismal Systems	Immune system	hsa04666	Fc gamma R-mediated phagocytosis	3/335	99/9447	0.03030303	0.854545455	-0.278949162	0.687585468	0.999999066	0.82591016	255189/55616/85477	3
hsa04750	Organismal Systems	Sensory system	hsa04750	Inflammatory mediator regulation of TRP channels	3/335	99/9447	0.03030303	0.854545455	-0.278949162	0.687585468	0.999999066	0.82591016	3827/255189/810	3
hsa05410	Human Diseases	Cardiovascular disease	hsa05410	Hypertrophic cardiomyopathy	3/335	99/9447	0.03030303	0.854545455	-0.278949162	0.687585468	0.999999066	0.82591016	7134/7139/4634	3
hsa04933	Human Diseases	Endocrine and metabolic disease	hsa04933	AGE-RAGE signaling pathway in diabetic complications	3/335	101/9447	0.02970297	0.837623762	-0.31456456	0.700570551	0.999999066	0.82591016	1285/84812/1287	3
hsa05150	Human Diseases	Infectious disease: bacterial	hsa05150	Staphylococcus aureus infection	3/335	102/9447	0.029411765	0.829411765	-0.332123058	0.706907973	0.999999066	0.82591016	5340/727/1672	3
hsa05146	Human Diseases	Infectious disease: parasitic	hsa05146	Amoebiasis	3/335	103/9447	0.029126214	0.821359223	-0.349520227	0.71314249	0.999999066	0.82591016	1285/1287/384	3
hsa05414	Human Diseases	Cardiovascular disease	hsa05414	Dilated cardiomyopathy	3/335	105/9447	0.028571429	0.805714286	-0.383844308	0.725304691	0.999999066	0.82591016	7134/7139/4634	3
hsa04726	Organismal Systems	Nervous system	hsa04726	Serotonergic synapse	3/335	115/9447	0.026086957	0.735652174	-0.54686083	0.780145961	0.999999066	0.82591016	255189/10411/1644	3
hsa04270	Organismal Systems	Circulatory system	hsa04270	Vascular smooth muscle contraction	3/335	134/9447	0.02238806	0.631343284	-0.824079796	0.859512881	0.999999066	0.82591016	255189/810/84647	3
hsa04371	Environmental Information Processing	Signal transduction	hsa04371	Apelin signaling pathway	3/335	140/9447	0.021428571	0.604285714	-0.904441348	0.878756434	0.999999066	0.82591016	810/4634/10891	3
hsa04550	Cellular Processes	Cellular community - eukaryotes	hsa04550	Signaling pathways regulating pluripotency of stem cells	3/335	144/9447	0.020833333	0.5875	-0.956385993	0.890252866	0.999999066	0.82591016	1852/2103/3231	3
hsa05226	Human Diseases	Cancer: specific types	hsa05226	Gastric cancer	3/335	150/9447	0.02	0.564	-1.032048773	0.905675738	0.999999066	0.82591016	2254/1950/5243	3
hsa04148	Cellular Processes	Transport and catabolism	hsa04148	Efferocytosis	3/335	157/9447	0.01910828	0.538853503	-1.117172924	0.921178919	0.999999066	0.82591016	161291/7301/384	3
hsa04390	Environmental Information Processing	Signal transduction	hsa04390	Hippo signaling pathway	3/335	157/9447	0.01910828	0.538853503	-1.117172924	0.921178919	0.999999066	0.82591016	174/655/79981	3
hsa04310	Environmental Information Processing	Signal transduction	hsa04310	Wnt signaling pathway	3/335	174/9447	0.017241379	0.486206897	-1.311572443	0.949631366	0.999999066	0.82591016	6422/50964/164284	3
hsa05034	Human Diseases	Substance dependence	hsa05034	Alcoholism	3/335	191/9447	0.015706806	0.442931937	-1.491258012	0.968284085	0.999999066	0.82591016	810/3177/1644	3
hsa05205	Human Diseases	Cancer: overview	hsa05205	Proteoglycans in cancer	3/335	204/9447	0.014705882	0.414705882	-1.620400189	0.97792647	0.999999066	0.82591016	2719/287/7448	3
hsa05163	Human Diseases	Infectious disease: viral	hsa05163	Human cytomegalovirus infection	3/335	227/9447	0.013215859	0.372687225	-1.834303179	0.988561942	0.999999066	0.82591016	5731/810/5156	3
hsa05171	Human Diseases	Infectious disease: viral	hsa05171	Coronavirus disease - COVID-19	3/335	238/9447	0.012605042	0.355462185	-1.930946154	0.991702333	0.999999066	0.82591016	7113/727/730	3
hsa05206	Human Diseases	Cancer: overview	hsa05206	MicroRNAs in cancer	3/335	320/9447	0.009375	0.264375	-2.566888254	0.999317996	0.999999066	0.82591016	5243/5156/1591	3
hsa00920	Metabolism	Energy metabolism	hsa00920	Sulfur metabolism	2/335	Oct-47	0.2	5.64	2.814754497	0.046740165	0.217007911	0.179229206	8991/7263	2
hsa00120	Metabolism	Lipid metabolism	hsa00120	Primary bile acid biosynthesis	2/335	17/9447	0.117647059	3.317647059	1.833814631	0.120261737	0.436224563	0.360282635	1582/8309	2
hsa00770	Metabolism	Metabolism of cofactors and vitamins	hsa00770	Pantothenate and CoA biosynthesis	2/335	21/9447	0.095238095	2.685714286	1.482755063	0.16966295	0.580425882	0.479380081	219/1807	2
hsa04614	Organismal Systems	Endocrine system	hsa04614	Renin-angiotensin system	2/335	23/9447	0.086956522	2.452173913	1.336916948	0.195468358	0.627757833	0.518472057	3816/290	2
hsa04977	Organismal Systems	Digestive system	hsa04977	Vitamin digestion and absorption	2/335	26/9447	0.076923077	2.169230769	1.144663742	0.234948522	0.728844625	0.601960743	113278/9963	2
hsa00062	Metabolism	Lipid metabolism	hsa00062	Fatty acid elongation	2/335	28/9447	0.071428571	2.014285714	1.030567505	0.261520364	0.748504399	0.618197965	3033/1892	2
hsa00601	Metabolism	Glycan biosynthesis and metabolism	hsa00601	Glycosphingolipid biosynthesis - lacto and neolacto series	2/335	28/9447	0.071428571	2.014285714	1.030567505	0.261520364	0.748504399	0.618197965	2525/2528	2
hsa00591	Metabolism	Lipid metabolism	hsa00591	Linoleic acid metabolism	2/335	30/9447	0.066666667	1.88	0.925606792	0.288113336	0.788520708	0.651247872	255189/84647	2
hsa00052	Metabolism	Carbohydrate metabolism	hsa00052	Galactose metabolism	2/335	32/9447	0.0625	1.7625	0.828407827	0.314595895	0.852030549	0.703701344	2538/130589	2
hsa00500	Metabolism	Carbohydrate metabolism	hsa00500	Starch and sucrose metabolism	2/335	40/9447	0.05	1.41	0.498227619	0.417387351	0.999999066	0.82591016	2538/11181	2
hsa02010	Environmental Information Processing	Membrane transport	hsa02010	ABC transporters	2/335	45/9447	0.044444444	1.253333333	0.326608881	0.477613523	0.999999066	0.82591016	5243/1672	2
hsa00860	Metabolism	Metabolism of cofactors and vitamins	hsa00860	Porphyrin metabolism	2/335	46/9447	0.043478261	1.226086957	0.294718173	0.489200876	0.999999066	0.82591016	7365/10720	2
hsa04913	Organismal Systems	Endocrine system	hsa04913	Ovarian steroidogenesis	2/335	52/9447	0.038461538	1.084615385	0.117311917	0.555227242	0.999999066	0.82591016	255189/1586	2
hsa05031	Human Diseases	Substance dependence	hsa05031	Amphetamine addiction	2/335	69/9447	0.028985507	0.817391304	-0.291897519	0.708241713	0.999999066	0.82591016	810/1644	2
hsa05230	Human Diseases	Cancer: overview	hsa05230	Central carbon metabolism in cancer	2/335	71/9447	0.028169014	0.794366197	-0.333468181	0.723018476	0.999999066	0.82591016	5224/5156	2
hsa01524	Human Diseases	Drug resistance: antineoplastic	hsa01524	Platinum drug resistance	2/335	75/9447	0.026666667	0.752	-0.413433526	0.750682391	0.999999066	0.82591016	2947/119391	2
hsa05133	Human Diseases	Infectious disease: bacterial	hsa05133	Pertussis	2/335	78/9447	0.025641026	0.723076923	-0.470868186	0.769843838	0.999999066	0.82591016	810/727	2
hsa01521	Human Diseases	Drug resistance: antineoplastic	hsa01521	EGFR tyrosine kinase inhibitor resistance	2/335	80/9447	0.025	0.705	-0.50804978	0.781896178	0.999999066	0.82591016	1950/5156	2
hsa04911	Organismal Systems	Endocrine system	hsa04911	Insulin secretion	2/335	86/9447	0.023255814	0.655813953	-0.614781629	0.814791883	0.999999066	0.82591016	476/486	2
hsa04727	Organismal Systems	Nervous system	hsa04727	GABAergic synapse	2/335	89/9447	0.02247191	0.633707865	-0.665687796	0.829521427	0.999999066	0.82591016	18/10243	2
hsa04211	Organismal Systems	Aging	hsa04211	Longevity regulating pathway	2/335	90/9447	0.022222222	0.626666667	-0.682321768	0.83419232	0.999999066	0.82591016	10891/9365	2
hsa05032	Human Diseases	Substance dependence	hsa05032	Morphine addiction	2/335	91/9447	0.021978022	0.61978022	-0.698795042	0.838747599	0.999999066	0.82591016	5141/5136	2
hsa04912	Organismal Systems	Endocrine system	hsa04912	GnRH signaling pathway	2/335	93/9447	0.021505376	0.606451613	-0.731274529	0.847520478	0.999999066	0.82591016	255189/810	2
hsa05222	Human Diseases	Cancer: specific types	hsa05222	Small cell lung cancer	2/335	93/9447	0.021505376	0.606451613	-0.731274529	0.847520478	0.999999066	0.82591016	1285/1287	2
hsa04657	Organismal Systems	Immune system	hsa04657	IL-17 signaling pathway	2/335	95/9447	0.021052632	0.593684211	-0.763155031	0.855858215	0.999999066	0.82591016	5596/55540	2
hsa04925	Organismal Systems	Endocrine system	hsa04925	Aldosterone synthesis and secretion	2/335	98/9447	0.020408163	0.575510204	-0.809910877	0.86758784	0.999999066	0.82591016	476/810	2
hsa04916	Organismal Systems	Endocrine system	hsa04916	Melanogenesis	2/335	101/9447	0.01980198	0.558415842	-0.855462156	0.878437039	0.999999066	0.82591016	810/7306	2
hsa04066	Environmental Information Processing	Signal transduction	hsa04066	HIF-1 signaling pathway	2/335	110/9447	0.018181818	0.512727273	-0.985608151	0.906255624	0.999999066	0.82591016	1950/229	2
hsa04724	Organismal Systems	Nervous system	hsa04724	Glutamatergic synapse	2/335	116/9447	0.017241379	0.486206897	-1.067560973	0.921372151	0.999999066	0.82591016	255189/9762	2
hsa04611	Organismal Systems	Immune system	hsa04611	Platelet activation	2/335	126/9447	0.015873016	0.447619048	-1.196829352	0.941589229	0.999999066	0.82591016	255189/83660	2
hsa04926	Organismal Systems	Endocrine system	hsa04926	Relaxin signaling pathway	2/335	130/9447	0.015384615	0.433846154	-1.246256995	0.948206033	0.999999066	0.82591016	1285/1287	2
hsa04728	Organismal Systems	Nervous system	hsa04728	Dopaminergic synapse	2/335	133/9447	0.015037594	0.42406015	-1.282550136	0.952694081	0.999999066	0.82591016	810/1644	2
hsa04210	Cellular Processes	Cell growth and death	hsa04210	Apoptosis	2/335	137/9447	0.01459854	0.411678832	-1.329962625	0.958104193	0.999999066	0.82591016	79861/1515	2
hsa05322	Human Diseases	Immune disease	hsa05322	Systemic lupus erythematosus	2/335	144/9447	0.013888889	0.391666667	-1.410427829	0.966178901	0.999999066	0.82591016	727/730	2
hsa05224	Human Diseases	Cancer: specific types	hsa05224	Breast cancer	2/335	148/9447	0.013513514	0.381081081	-1.455077116	0.970098929	0.999999066	0.82591016	2254/1950	2
hsa04921	Organismal Systems	Endocrine system	hsa04921	Oxytocin signaling pathway	2/335	155/9447	0.012903226	0.363870968	-1.531073303	0.975931183	0.999999066	0.82591016	255189/810	2
hsa05225	Human Diseases	Cancer: specific types	hsa05225	Hepatocellular carcinoma	2/335	170/9447	0.011764706	0.331764706	-1.685736192	0.984963642	0.999999066	0.82591016	2947/119391	2
hsa05164	Human Diseases	Infectious disease: viral	hsa05164	Influenza A	2/335	173/9447	0.011560694	0.326011561	-1.715463459	0.986325268	0.999999066	0.82591016	7113/5340	2
hsa04613	Organismal Systems	Immune system	hsa04613	Neutrophil extracellular trap formation	2/335	196/9447	0.010204082	0.287755102	-1.931979709	0.993449016	0.999999066	0.82591016	727/1184	2
hsa05203	Human Diseases	Cancer: overview	hsa05203	Viral carcinogenesis	2/335	205/9447	0.009756098	0.275121951	-2.011863055	0.995105869	0.999999066	0.82591016	245972/85477	2
hsa05170	Human Diseases	Infectious disease: viral	hsa05170	Human immunodeficiency virus 1 infection	2/335	214/9447	0.009345794	0.263551402	-2.089379971	0.996350364	0.999999066	0.82591016	10053/810	2
hsa05417	Human Diseases	Cardiovascular disease	hsa05417	Lipid and atherosclerosis	2/335	216/9447	0.009259259	0.261111111	-2.106304495	0.996581548	0.999999066	0.82591016	810/3306	2
hsa05131	Human Diseases	Infectious disease: bacterial	hsa05131	Shigellosis	2/335	253/9447	0.007905138	0.222924901	-2.402207518	0.998995514	0.999999066	0.82591016	84812/83660	2
hsa05014	Human Diseases	Neurodegenerative disease	hsa05014	Amyotrophic lateral sclerosis	2/335	371/9447	0.005390836	0.152021563	-3.194949798	0.999982389	0.999999066	0.82591016	347733/79861	2
hsa04740	Organismal Systems	Sensory system	hsa04740	Olfactory transduction	2/335	454/9447	0.004405286	0.124229075	-3.666955766	0.999999066	0.999999066	0.82591016	810/5136	2
hsa00130	Metabolism	Metabolism of cofactors and vitamins	hsa00130	Ubiquinone and other terpenoid-quinone biosynthesis	1/335	Dec-47	0.083333333	2.35	0.897207629	0.351774805	0.905558903	0.747910997	3242	1
hsa00910	Metabolism	Energy metabolism	hsa00910	Nitrogen metabolism	1/335	17/9447	0.058823529	1.658823529	0.521287408	0.458988626	0.999999066	0.82591016	762	1
hsa00511	Metabolism	Glycan biosynthesis and metabolism	hsa00511	Other glycan degradation	1/335	18/9447	0.055555556	1.566666667	0.461392595	0.478208012	0.999999066	0.82591016	129807	1
hsa00900	Metabolism	Metabolism of terpenoids and polyketides	hsa00900	Terpenoid backbone biosynthesis	1/335	23/9447	0.043478261	1.226086957	0.208142758	0.56456132	0.999999066	0.82591016	3158	1
hsa00534	Metabolism	Glycan biosynthesis and metabolism	hsa00534	Glycosaminoglycan biosynthesis - heparan sulfate / heparin	1/335	24/9447	0.041666667	1.175	0.164584371	0.580040093	0.999999066	0.82591016	90161	1
hsa01040	Metabolism	Lipid metabolism	hsa01040	Biosynthesis of unsaturated fatty acids	1/335	27/9447	0.037037037	1.044444444	0.044341811	0.623261404	0.999999066	0.82591016	30	1
hsa04392	Environmental Information Processing	Signal transduction	hsa04392	Hippo signaling pathway - multiple species	1/335	29/9447	0.034482759	0.972413793	-0.028526676	0.649581947	0.999999066	0.82591016	79981	1
hsa04744	Organismal Systems	Sensory system	hsa04744	Phototransduction	1/335	29/9447	0.034482759	0.972413793	-0.028526676	0.649581947	0.999999066	0.82591016	810	1
hsa00512	Metabolism	Glycan biosynthesis and metabolism	hsa00512	Mucin type O-glycan biosynthesis	1/335	36/9447	0.027777778	0.783333333	-0.249726703	0.728077505	0.999999066	0.82591016	10610	1
hsa01250	Metabolism	Global and overview maps	hsa01250	Biosynthesis of nucleotide sugars	1/335	37/9447	0.027027027	0.762162162	-0.277924298	0.737757033	0.999999066	0.82591016	55586	1
hsa05143	Human Diseases	Infectious disease: parasitic	hsa05143	African trypanosomiasis	1/335	37/9447	0.027027027	0.762162162	-0.277924298	0.737757033	0.999999066	0.82591016	3827	1
hsa00520	Metabolism	Carbohydrate metabolism	hsa00520	Amino sugar and nucleotide sugar metabolism	1/335	38/9447	0.026315789	0.742105263	-0.305423227	0.747092994	0.999999066	0.82591016	5973	1
hsa05219	Human Diseases	Cancer: specific types	hsa05219	Bladder cancer	1/335	41/9447	0.024390244	0.687804878	-0.384109521	0.773158941	0.999999066	0.82591016	1950	1
hsa04216	Cellular Processes	Cell growth and death	hsa04216	Ferroptosis	1/335	42/9447	0.023809524	0.671428571	-0.409180152	0.781238013	0.999999066	0.82591016	112483	1
hsa04962	Organismal Systems	Excretory system	hsa04962	Vasopressin-regulated water reabsorption	1/335	44/9447	0.022727273	0.640909091	-0.457759166	0.796545581	0.999999066	0.82591016	359	1
hsa05030	Human Diseases	Substance dependence	hsa05030	Cocaine addiction	1/335	49/9447	0.020408163	0.575510204	-0.571198546	0.830302503	0.999999066	0.82591016	1644	1
hsa04672	Organismal Systems	Immune system	hsa04672	Intestinal immune network for IgA production	1/335	50/9447	0.02	0.564	-0.592674711	0.83635152	0.999999066	0.82591016	5284	1
hsa00600	Metabolism	Lipid metabolism	hsa00600	Sphingolipid metabolism	1/335	55/9447	0.018181818	0.512727273	-0.694886582	0.863519992	0.999999066	0.82591016	129807	1
hsa04340	Environmental Information Processing	Signal transduction	hsa04340	Hedgehog signaling pathway	1/335	56/9447	0.017857143	0.503571429	-0.714388378	0.86838805	0.999999066	0.82591016	2619	1
hsa04923	Organismal Systems	Endocrine system	hsa04923	Regulation of lipolysis in adipocytes	1/335	59/9447	0.016949153	0.477966102	-0.771218944	0.881977745	0.999999066	0.82591016	364	1
hsa05213	Human Diseases	Cancer: specific types	hsa05213	Endometrial cancer	1/335	59/9447	0.016949153	0.477966102	-0.771218944	0.881977745	0.999999066	0.82591016	1950	1
hsa04370	Environmental Information Processing	Signal transduction	hsa04370	VEGF signaling pathway	1/335	60/9447	0.016666667	0.47	-0.789637208	0.886189233	0.999999066	0.82591016	255189	1
hsa04730	Organismal Systems	Nervous system	hsa04730	Long-term depression	1/335	60/9447	0.016666667	0.47	-0.789637208	0.886189233	0.999999066	0.82591016	255189	1
hsa04927	Organismal Systems	Endocrine system	hsa04927	Cortisol synthesis and secretion	1/335	65/9447	0.015384615	0.433846154	-0.878178792	0.905102481	0.999999066	0.82591016	1586	1
hsa05321	Human Diseases	Immune disease	hsa05321	Inflammatory bowel disease	1/335	66/9447	0.015151515	0.427272727	-0.89523032	0.908490956	0.999999066	0.82591016	2625	1
hsa04664	Organismal Systems	Immune system	hsa04664	Fc epsilon RI signaling pathway	1/335	69/9447	0.014492754	0.408695652	-0.945191967	0.917949503	0.999999066	0.82591016	255189	1
hsa05211	Human Diseases	Cancer: specific types	hsa05211	Renal cell carcinoma	1/335	70/9447	0.014285714	0.402857143	-0.961467973	0.920880502	0.999999066	0.82591016	9915	1
hsa04622	Organismal Systems	Immune system	hsa04622	RIG-I-like receptor signaling pathway	1/335	72/9447	0.013888889	0.391666667	-0.99348598	0.926433012	0.999999066	0.82591016	26007	1
hsa05223	Human Diseases	Cancer: specific types	hsa05223	Non-small cell lung cancer	1/335	73/9447	0.01369863	0.38630137	-1.009238078	0.929061805	0.999999066	0.82591016	1950	1
hsa05212	Human Diseases	Cancer: specific types	hsa05212	Pancreatic cancer	1/335	77/9447	0.012987013	0.366233766	-1.070641769	0.93867302	0.999999066	0.82591016	1950	1
hsa04612	Organismal Systems	Immune system	hsa04612	Antigen processing and presentation	1/335	82/9447	0.012195122	0.343902439	-1.144092075	0.948881604	0.999999066	0.82591016	3306	1
hsa04012	Environmental Information Processing	Signal transduction	hsa04012	ErbB signaling pathway	1/335	86/9447	0.011627907	0.327906977	-1.200485749	0.955813789	0.999999066	0.82591016	1950	1
hsa05210	Human Diseases	Cancer: specific types	hsa05210	Colorectal cancer	1/335	87/9447	0.011494253	0.324137931	-1.214281264	0.957395071	0.999999066	0.82591016	1950	1
hsa05235	Human Diseases	Cancer: overview	hsa05235	PD-L1 expression and PD-1 checkpoint pathway in cancer	1/335	90/9447	0.011111111	0.313333333	-1.25498468	0.96180832	0.999999066	0.82591016	1950	1
hsa04658	Organismal Systems	Immune system	hsa04658	Th1 and Th2 cell differentiation	1/335	93/9447	0.010752688	0.303225806	-1.29471556	0.965765643	0.999999066	0.82591016	2625	1
hsa04713	Organismal Systems	Environmental adaptation	hsa04713	Circadian entrainment	1/335	97/9447	0.010309278	0.290721649	-1.34628276	0.970413342	0.999999066	0.82591016	810	1
hsa04640	Organismal Systems	Immune system	hsa04640	Hematopoietic cell lineage	1/335	100/9447	0.01	0.282	-1.383973714	0.973481247	0.999999066	0.82591016	290	1
hsa05142	Human Diseases	Infectious disease: parasitic	hsa05142	Chagas disease	1/335	103/9447	0.009708738	0.273786408	-1.420875707	0.976231886	0.999999066	0.82591016	3827	1
hsa04625	Organismal Systems	Immune system	hsa04625	C-type lectin receptor signaling pathway	1/335	105/9447	0.00952381	0.268571429	-1.445060925	0.977905686	0.999999066	0.82591016	810	1
hsa04659	Organismal Systems	Immune system	hsa04659	Th17 cell differentiation	1/335	109/9447	0.009174312	0.258715596	-1.492487476	0.980908883	0.999999066	0.82591016	2625	1
hsa04350	Environmental Information Processing	Signal transduction	hsa04350	TGF-beta signaling pathway	1/335	110/9447	0.009090909	0.256363636	-1.504155722	0.981593775	0.999999066	0.82591016	655	1
hsa04722	Organismal Systems	Nervous system	hsa04722	Neurotrophin signaling pathway	1/335	120/9447	0.008333333	0.235	-1.61703935	0.987229636	0.999999066	0.82591016	810	1
hsa04071	Environmental Information Processing	Signal transduction	hsa04071	Sphingolipid signaling pathway	1/335	122/9447	0.008196721	0.231147541	-1.638845532	0.988130561	0.999999066	0.82591016	3827	1
hsa04114	Cellular Processes	Cell growth and death	hsa04114	Oocyte meiosis	1/335	139/9447	0.007194245	0.202877698	-1.815280287	0.993630896	0.999999066	0.82591016	810	1
hsa04915	Organismal Systems	Endocrine system	hsa04915	Estrogen signaling pathway	1/335	139/9447	0.007194245	0.202877698	-1.815280287	0.993630896	0.999999066	0.82591016	810	1
hsa04120	Genetic Information Processing	Folding, sorting and degradation	hsa04120	Ubiquitin mediated proteolysis	1/335	142/9447	0.007042254	0.198591549	-1.84492799	0.994294194	0.999999066	0.82591016	23327	1
hsa04723	Organismal Systems	Nervous system	hsa04723	Retrograde endocannabinoid signaling	1/335	149/9447	0.006711409	0.189261745	-1.912575322	0.995586198	0.999999066	0.82591016	2166	1
hsa04934	Human Diseases	Endocrine and metabolic disease	hsa04934	Cushing syndrome	1/335	155/9447	0.006451613	0.181935484	-1.968966479	0.996458643	0.999999066	0.82591016	1586	1
hsa04218	Cellular Processes	Cell growth and death	hsa04218	Cellular senescence	1/335	157/9447	0.006369427	0.179617834	-1.987456804	0.996709403	0.999999066	0.82591016	810	1
hsa04932	Human Diseases	Endocrine and metabolic disease	hsa04932	Non-alcoholic fatty liver disease	1/335	157/9447	0.006369427	0.179617834	-1.987456804	0.996709403	0.999999066	0.82591016	51085	1
hsa04110	Cellular Processes	Cell growth and death	hsa04110	Cell cycle	1/335	158/9447	0.006329114	0.178481013	-1.996646523	0.996828062	0.999999066	0.82591016	1028	1
hsa04217	Cellular Processes	Cell growth and death	hsa04217	Necroptosis	1/335	159/9447	0.006289308	0.177358491	-2.005799862	0.996942456	0.999999066	0.82591016	255189	1
hsa04140	Cellular Processes	Transport and catabolism	hsa04140	Autophagy - animal	1/335	169/9447	0.00591716	0.166863905	-2.095422664	0.99788282	0.999999066	0.82591016	118471	1
hsa04141	Genetic Information Processing	Folding, sorting and degradation	hsa04141	Protein processing in endoplasmic reticulum	1/335	172/9447	0.005813953	0.163953488	-2.121667003	0.998103997	0.999999066	0.82591016	1409	1
hsa05168	Human Diseases	Infectious disease: viral	hsa05168	Herpes simplex virus 1 infection	1/335	183/9447	0.005464481	0.154098361	-2.215570923	0.998735258	0.999999066	0.82591016	727	1
hsa04621	Organismal Systems	Immune system	hsa04621	NOD-like receptor signaling pathway	1/335	189/9447	0.005291005	0.149206349	-2.265353975	0.998986085	0.999999066	0.82591016	846	1
hsa05167	Human Diseases	Infectious disease: viral	hsa05167	Kaposi sarcoma-associated herpesvirus infection	1/335	196/9447	0.005102041	0.143877551	-2.322250681	0.999216714	0.999999066	0.82591016	810	1
hsa05166	Human Diseases	Infectious disease: viral	hsa05166	Human T-cell leukemia virus 1 infection	1/335	224/9447	0.004464286	0.125892857	-2.538587239	0.99972156	0.999999066	0.82591016	83660	1
hsa04714	Organismal Systems	Environmental adaptation	hsa04714	Thermogenesis	1/335	235/9447	0.004255319	0.12	-2.619263296	0.999814697	0.999999066	0.82591016	10891	1
