# Supplementary material for: Integrative Meta‐Analysis and WGCNA Reveal Candidate Diagnostic Hub Genes in Clear Cell Carcinoma
Source: Int J Cell Biol. 2026 Feb 2;2026:5567255. doi: 10.1155/ijcb/5567255 (PMC12865128; doi:10.1155/ijcb/5567255)
Supplement: Supplementary file 3 — Supporting Information 3 Table S1. Shared DEGs identified by both statistical frameworks via Venn diagram analysis. Table S2. BP enrichment analysis of upregulated DEGs form integrated dataset using clusterProfiler. Table S3. BP enrichment analysis of downregulated DEGs form integrated dataset using clusterProfiler. Table S4. List of DEGs in the validation GSE40435 dataset. Table S5. BP enrichment analysis of upregulated DEGs in the validation GSE40435 dataset. Table S6. Biological process enrichment analysis of downregulated DEGs in the validation GSE40435 dataset. Table S7. Cellular component enrichment analysis of upregulated DEGs in integrated dataset. Table S8. Cellular component enrichment analysis of downregulated DEGs in integrated dataset. Table S9. Molecular function enrichment analysis of upregulated DEGs in integrated dataset. Table S10. Molecular function enrichment analysis of downregulated DEGs in integrated dataset. Table S11. Cellular component enrichment analysis of upregulated DEGs in the GSE40435 dataset. Table S12. Cellular component enrichment analysis of downregulated DEGs in the GSE40435 dataset. Table S13. Molecular function enrichment analysis of upregulated DEGs in the GSE40435 dataset. Table S14. Molecular function enrichment analysis of downregulated DEGs in the GSE40435 dataset. Table S15. KEGG pathway enrichment analysis of upregulated DEGs in the integrated dataset. Table S16. KEGG pathway enrichment analysis of downregulated DEGs in the integrated dataset. Table S17. KEGG pathway enrichment analysis of upregulated DEGs in the GSE40435 dataset. Table S18. KEGG pathway enrichment analysis of downregulated DEGs in the GSE40435 dataset. Table S19. Summary of transcription factors (TFs) identified among DEGs. Table S20. List of eight gene coexpression modules identified by dynamic tree cutting (β = 19, minimum size = 30 genes). Table S21. Transcription factor enrichment in the turquoise gene coexpression module. Table S22. Diagnostic biom [file IJCB-2026-5567255-s001.zip › Supplementary Table 16.csv]

	category	subcategory	ID	Description	GeneRatio	BgRatio	RichFactor	FoldEnrichment	zScore	pvalue	p.adjust	qvalue	geneID	Count
hsa05022	Human Diseases	Neurodegenerative disease	hsa05022	Pathways of neurodegeneration - multiple diseases	75/1044	483/9447	0.155279503	1.405101021	3.221387857	0.001281341	0.011072098	0.008818944	6647/1351/506/1340/4722/7384/3028/4694/522/4709/4704/516/347733/4697/4696/79861/4715/84134/498/509/513/514/518/515/776/815/816/818/842/847/1327/1349/54205/7802/7976/8324/2877/2878/2892/2911/55081/3708/3709/147700/4040/84557/5608/5602/2475/4705/126328/4700/4707/4714/4719/4728/4723/4744/4842/50507/10105/5578/9861/6390/6391/6392/291/6622/6712/7280/7317/7345/29796/10975/7477	75
hsa05010	Human Diseases	Neurodegenerative disease	hsa05010	Alzheimer disease	60/1044	391/9447	0.153452685	1.388570421	2.765966701	0.004938727	0.037663971	0.029999415	1351/506/1340/4722/7384/3028/4694/522/322/4709/4704/516/347733/4697/4696/55630/79861/4715/498/509/513/514/518/515/776/842/1327/1349/54205/7976/8324/3708/3709/147700/4040/5602/2475/4705/126328/4700/4707/4714/4719/4728/4723/4842/50507/10105/9861/6390/6391/6392/291/283375/55334/6622/7280/29796/10975/7477	60
hsa05012	Human Diseases	Neurodegenerative disease	hsa05012	Parkinson disease	59/1044	271/9447	0.217712177	1.970044959	5.710930097	1.82E-07	4.09E-06	3.26E-06	6647/1351/506/1340/4722/7384/4694/522/4709/4704/516/347733/4697/4696/55630/79861/4715/498/509/513/514/518/515/815/816/818/842/1327/1349/54205/2774/3708/3709/147700/4128/5602/4705/126328/4700/4707/4714/4719/4728/4723/10105/9861/6390/6391/6392/291/283375/55334/6622/7280/25828/7317/7345/29796/10975	59
hsa04714	Organismal Systems	Environmental adaptation	hsa04714	Thermogenesis	56/1044	235/9447	0.238297872	2.156321839	6.326925677	1.41E-08	3.96E-07	3.15E-07	1351/506/1340/4722/7384/4694/522/4709/788/51103/4704/516/25915/4697/4696/4715/84987/2182/23305/498/509/513/514/518/521/10632/515/28958/65260/1353/116228/1327/1349/1374/2475/4705/126328/4700/29078/4707/4714/4719/4728/4723/4881/10891/63976/5563/27330/6390/6391/6392/123096/6599/29796/10975	56
hsa05014	Human Diseases	Neurodegenerative disease	hsa05014	Amyotrophic lateral sclerosis	56/1044	371/9447	0.150943396	1.365864238	2.534058927	0.009061793	0.050062691	0.039875016	6647/1351/506/1340/4722/7384/4694/522/4709/4704/516/347733/4697/4696/79861/4715/84134/311/498/509/513/514/518/515/842/847/1327/1349/54205/7802/2066/2877/2878/10013/147700/84557/5608/2475/4705/126328/4700/4707/4714/4719/4728/4723/4744/4842/23225/9861/6390/6391/6392/7280/29796/10975	56
hsa05016	Human Diseases	Neurodegenerative disease	hsa05016	Huntington disease	55/1044	311/9447	0.176848875	1.600279041	3.794131395	0.000254028	0.002853584	0.002272884	6647/1351/506/1340/4722/7384/4694/522/4709/4704/516/347733/4697/4696/79861/4715/498/509/513/514/518/515/842/1211/1327/1349/54205/7802/2877/2878/2892/55081/3708/3766/147700/5602/2475/4705/126328/4700/4707/4714/4719/4728/4723/10891/10105/9861/6390/6391/6392/291/7280/29796/10975	55
hsa00190	Metabolism	Energy metabolism	hsa00190	Oxidative phosphorylation	51/1044	138/9447	0.369565217	3.34414043	9.777519517	8.20E-16	1.38E-13	1.10E-13	533/1351/506/1340/4722/7384/4694/522/4709/479/4704/516/9114/155066/534/4697/64077/4696/50617/4715/127124/498/509/513/514/518/521/10632/515/245972/523/245973/51382/51606/1353/1327/1349/54205/4705/126328/4700/4707/4714/4719/4728/4723/6390/6391/6392/29796/10975	51
hsa05208	Human Diseases	Cancer: overview	hsa05208	Chemical carcinogenesis - reactive oxygen species	51/1044	227/9447	0.224669604	2.033001671	5.552716879	4.54E-07	9.00E-06	7.17E-06	6647/1351/506/1340/4722/7384/4694/522/4709/2946/2949/1950/4704/516/873/2053/4697/4696/4715/115019/498/509/513/514/518/515/847/1327/1349/1571/2947/119391/5602/4705/126328/4700/4707/4714/4719/4728/4723/50507/10105/5587/6390/6391/6392/291/65010/29796/10975	51
hsa05020	Human Diseases	Neurodegenerative disease	hsa05020	Prion disease	51/1044	278/9447	0.183453237	1.660040933	3.937216706	0.000168497	0.001958052	0.001559592	6647/1351/506/1340/4722/7384/4694/522/4709/727/4704/516/347733/4697/4696/79861/4715/498/509/513/514/518/515/730/776/842/1327/1349/54205/3312/3708/3709/147700/5602/4705/126328/4700/4707/4714/4719/4728/4723/10105/9861/6390/6391/6392/291/7280/29796/10975	51
hsa05415	Human Diseases	Cardiovascular disease	hsa05415	Diabetic cardiomyopathy	49/1044	205/9447	0.23902439	2.162895991	5.933239235	1.03E-07	2.67E-06	2.13E-06	1351/506/1340/4722/7384/4694/522/4709/5972/4704/516/4697/4696/4715/498/509/513/514/518/515/815/816/818/1327/1349/5602/51660/2475/4705/126328/4700/4707/4714/4719/4728/4723/5160/5164/5465/10105/5578/5590/6390/6391/6392/291/9882/29796/10975	49
hsa01200	Metabolism	Global and overview maps	hsa01200	Carbon metabolism	46/1044	117/9447	0.393162393	3.557667747	9.811903633	1.41E-15	1.58E-13	1.26E-13	2806/4190/1892/8803/5091/2731/5224/2805/2203/9104/5213/55753/283871/84693/113675/64902/38/48/50/51/84532/189/4329/229/847/1738/2271/2653/132158/51179/26275/3418/3421/414328/10873/4594/5095/5096/5160/5226/29968/6390/6391/6392/8802/26007	46
hsa04020	Environmental Information Processing	Signal transduction	hsa04020	Calcium signaling pathway	41/1044	254/9447	0.161417323	1.460641235	2.623059113	0.007954549	0.046218671	0.036813248	5333/624/1950/4914/7134/84812/153/552/776/815/816/818/2064/2066/2246/2254/2263/2261/2767/9630/2774/2911/3708/3709/55283/91807/4842/4915/5136/5156/51196/5336/10105/5578/5731/5733/5737/291/6546/56848/53373	41
hsa04151	Environmental Information Processing	Signal transduction	hsa04151	PI3K-Akt signaling pathway	41/1044	362/9447	0.113259669	1.024869816	0.170067543	0.458203562	0.959096897	0.763922251	5106/3815/2690/5649/1950/5105/4914/284/842/1286/1287/1288/1298/2064/2066/2246/2254/2263/2261/2538/10681/2788/3320/3673/3690/3694/4254/3908/22798/9223/9863/2475/4915/5156/5521/5563/5578/5618/10110/7010/117145	41
hsa04820	Cellular Processes	Cell motility	hsa04820	Cytoskeleton in muscle cells	39/1044	233/9447	0.167381974	1.514614474	2.803450496	0.005172305	0.037892756	0.030181642	1832/3728/6385/482/1158/7135/4634/9172/7134/58529/476/26287/287/288/1286/1287/1288/1298/23002/1605/1634/2192/56776/3673/3690/3694/3908/4628/79784/127294/51778/10529/6382/6645/6712/57731/23345/23224/83660	39
hsa04080	Environmental Information Processing	Signaling molecules and interaction	hsa04080	Neuroactive ligand-receptor interaction	37/1044	370/9447	0.1	0.904885057	-0.657863032	0.768329293	1	0.79650164	2690/727/624/5745/4852/152/6863/4889/2642/130576/257313/134/153/552/554/796/1081/1137/2560/2562/2892/2898/2901/2911/3827/130574/5340/5618/5731/5733/5737/6344/80763/6752/7067/7068/7434	37
hsa05165	Human Diseases	Infectious disease: viral	hsa05165	Human papillomavirus infection	35/1044	333/9447	0.105105105	0.951080391	-0.320337382	0.652158828	1	0.79650164	533/50855/5649/1950/9114/155066/534/50617/127124/245972/523/245973/51382/51606/1286/1287/1288/1298/1740/2308/7976/8324/3673/3690/3694/3908/22798/3993/9223/2475/64398/10207/5521/5590/7477	35
hsa01240	Metabolism	Global and overview maps	hsa01240	Biosynthesis of cofactors	32/1044	154/9447	0.207792208	1.880280639	3.882045131	0.000290643	0.003060832	0.002437958	169355/217/80347/8836/211/10201/3242/5805/9104/51004/53354/93100/554235/125061/145226/50808/26289/122481/210/219/51805/1738/2235/10243/326625/4338/64802/349565/55163/29968/23475/51109	32
hsa04932	Human Diseases	Endocrine and metabolic disease	hsa04932	Non-alcoholic fatty liver disease	31/1044	157/9447	0.197452229	1.786715719	3.503618693	0.000893885	0.008367756	0.006664932	1351/1340/4722/7384/4694/4709/4704/4697/4696/51085/4715/1327/1349/54205/1571/5602/4705/126328/4700/4707/4714/4719/4728/4723/5465/5563/6390/6391/6392/29796/10975	31
hsa04360	Organismal Systems	Development and regeneration	hsa04360	Axon guidance	31/1044	184/9447	0.168478261	1.524534608	2.532586368	0.010777913	0.055879331	0.044507979	50855/151449/56920/59277/64101/137970/3983/655/658/815/816/818/6387/2041/7976/3897/9423/22854/10298/57144/5336/5364/5578/5590/6092/7869/10507/9037/80031/9353/9901	31
hsa04530	Cellular Processes	Cellular community - eukaryotes	hsa04530	Tight junction	30/1044	170/9447	0.176470588	1.596855984	2.767880097	0.006250991	0.042131676	0.033557949	50855/23562/23370/79861/150084/776/57530/84952/9071/149461/1740/54566/2064/3993/9223/5602/153562/91862/8777/4628/79784/23327/100506658/64398/10207/5521/5563/5581/5590/27134	30
hsa00280	Metabolism	Amino acid metabolism	hsa00280	Valine, leucine and isoleucine degradation	29/1044	48/9447	0.604166667	5.467013889	10.93589004	1.83E-16	6.16E-14	4.90E-14	1892/217/3028/34/3155/5019/549/56922/84693/64902/30/10449/36/38/219/4329/501/594/1629/1738/3033/11112/26275/3158/3712/64087/4594/5095/5096	29
hsa04146	Cellular Processes	Transport and catabolism	hsa04146	Peroxisome	29/1044	83/9447	0.34939759	3.161646586	6.971882726	6.55E-09	2.01E-07	1.60E-07	6647/3155/5264/8309/1610/2053/10901/10455/51268/26061/84769/92960/5825/30/10005/51/2182/23305/189/847/1384/54677/51179/3295/3418/283927/55670/5191/11001	29
hsa04723	Organismal Systems	Nervous system	hsa04723	Retrograde endocannabinoid signaling	29/1044	149/9447	0.194630872	1.761185682	3.301003708	0.00162765	0.013712953	0.01092239	4722/4694/4709/2166/4704/4697/4696/4715/776/2560/2562/10681/2788/2892/2911/3708/3709/3760/5602/222236/4705/126328/4700/4707/4714/4719/4728/4723/5578	29
hsa04814	Cellular Processes	Cell motility	hsa04814	Motor proteins	29/1044	197/9447	0.147208122	1.332064298	1.660127598	0.065267738	0.249945769	0.199082215	23303/7135/4634/7134/347733/55930/79861/347240/113220/83657/126820/92558/79819/7802/140735/55614/10749/9371/221458/64147/3801/147700/4628/79784/84700/140469/4646/4648/7280	29
hsa04144	Cellular Processes	Transport and catabolism	hsa04144	Endocytosis	28/1044	252/9447	0.111111111	1.005427842	0.030782835	0.518324372	1	0.79650164	50855/273/6456/2352/8853/26056/55616/274/23624/1211/9829/26052/30845/55040/2263/2261/2348/3312/3949/23327/5156/8395/5590/22841/9727/84440/56904/9372	28
hsa04010	Environmental Information Processing	Signal transduction	hsa04010	MAPK signaling pathway	28/1044	300/9447	0.093333333	0.844559387	-0.964368078	0.855824712	1	0.79650164	9254/3815/1852/1950/4914/255189/284/776/1850/2064/2066/2246/2254/2263/2261/3312/4254/5608/5602/7867/2122/51701/4915/5156/5494/5578/27330/7010	28
hsa04015	Environmental Information Processing	Signal transduction	hsa04015	Rap1 signaling pathway	26/1044	212/9447	0.122641509	1.109764693	0.569730128	0.315438177	0.793303474	0.631867518	3815/50855/8631/1950/284/9855/2246/2254/2263/2261/3690/4254/9223/9863/260425/5608/5156/51196/5578/5590/5587/5909/10411/7010/83660/7410	26
hsa04081	NA	NA	hsa04081	Hormone signaling	26/1044	219/9447	0.118721461	1.074292762	0.392077399	0.379129576	0.858999048	0.68419415	6567/2690/5745/152/1733/2642/153/552/554/658/796/1081/2767/9630/10681/2788/3690/4842/4881/5618/10411/117247/6752/7067/7068/7434	26
hsa04810	Cellular Processes	Cell motility	hsa04810	Regulation of actin cytoskeleton	26/1044	232/9447	0.112068966	1.014095323	0.076617574	0.501224646	1	0.79650164	727/624/1950/79837/50649/730/6387/26999/2246/2254/2263/2261/10788/3673/3690/3694/3827/4628/79784/91807/10298/57144/5156/8395/85477/7410	26
hsa03320	Organismal Systems	Endocrine system	hsa03320	PPAR signaling pathway	25/1044	76/9447	0.328947368	2.976595584	6.098017777	2.76E-07	5.82E-06	4.64E-06	34/5106/8309/364/5105/10999/729359/1582/30/51/23205/2182/23305/336/345/1374/2168/2170/2710/3158/10873/5465/79966/11001/10998	25
hsa04310	Environmental Information Processing	Signal transduction	hsa04310	Wnt signaling pathway	25/1044	174/9447	0.143678161	1.300122209	1.408379409	0.102010071	0.327919516	0.261188432	56998/11197/90665/54894/50964/166336/84133/164284/815/816/818/23002/7976/8324/2239/55366/4040/5602/85407/51701/144165/5578/6422/7091/7477	25
hsa05205	Human Diseases	Cancer: overview	hsa05205	Proteoglycans in cancer	25/1044	204/9447	0.12254902	1.108927767	0.554375775	0.321352385	0.793992901	0.632416648	6385/287/288/815/816/818/1634/2064/2066/7976/8324/2719/3236/3673/3690/3708/3709/4060/2475/51196/5336/5578/6382/7410/7477	25
hsa04024	Environmental Information Processing	Signal transduction	hsa04024	cAMP signaling pathway	25/1044	226/9447	0.110619469	1.000979046	0.005250798	0.530130258	1	0.79650164	482/4852/1259/476/56670/84152/51/134/153/776/815/816/818/1081/2892/5602/4881/5144/51196/5465/5733/10411/6752/7410/7434	25
hsa04014	Environmental Information Processing	Signal transduction	hsa04014	Ras signaling pathway	25/1044	238/9447	0.105042017	0.950509514	-0.272559295	0.638590888	1	0.79650164	3815/4303/1950/4914/255189/284/2246/2254/2263/2261/10681/2788/4254/283455/5602/4915/10298/57144/5156/54979/51196/5336/5578/10928/7010	25
hsa04936	Human Diseases	Endocrine and metabolic disease	hsa04936	Alcoholic liver disease	24/1044	144/9447	0.166666667	1.508141762	2.165766657	0.02578317	0.114328004	0.091062443	217/34/727/126/124/31/32/51/125/130/219/501/1374/1571/2168/2308/23175/5608/5602/50507/5465/10891/5563/79966	24
hsa00620	Metabolism	Carbohydrate metabolism	hsa00620	Pyruvate metabolism	23/1044	47/9447	0.489361702	4.42816092	8.304304016	9.34E-11	5.25E-09	4.18E-09	4190/217/5106/5091/3029/126/124/5105/197257/134526/31/32/38/84532/125/130/219/501/1738/2271/3945/10873/5160	23
hsa00260	Metabolism	Amino acid metabolism	hsa00260	Glycine, serine and threonine metabolism	22/1044	41/9447	0.536585366	4.855480796	8.720171446	2.26E-11	1.53E-09	1.22E-09	669/2731/211/5224/635/1610/51268/113675/64902/189/501/55349/1491/1738/29958/2628/23464/2653/132158/4128/29968/1757	22
hsa00330	Metabolism	Amino acid metabolism	hsa00330	Arginine and proline metabolism	22/1044	50/9447	0.44	3.981494253	7.450431111	3.08E-09	1.04E-07	8.26E-08	2806/4953/1152/217/1159/26/1158/1160/1610/2805/84735/112483/112817/79814/219/8659/501/384/2628/4128/4842/58510	22
hsa00230	Metabolism	Nucleotide metabolism	hsa00230	Purine metabolism	22/1044	128/9447	0.171875	1.555271193	2.229371834	0.023201543	0.104252266	0.083037101	4860/2766/10201/2272/22978/51292/53343/55821/132/50808/26289/122481/5167/956/957/9615/51020/4881/131870/5136/5144/27115	22
hsa04382	NA	NA	hsa04382	Cornified envelope formation	22/1044	217/9447	0.101382488	0.917394989	-0.433902795	0.69982119	1	0.79650164	285848/1832/3728/5652/6273/3855/2053/23562/57402/25984/10999/51099/9071/149461/1286/1287/1288/57704/23254/100506658/5521/6768	22
hsa05207	Human Diseases	Cancer: overview	hsa05207	Chemical carcinogenesis - receptor activation	22/1044	217/9447	0.101382488	0.917394989	-0.433902795	0.69982119	1	0.79650164	2946/2949/1950/2053/164091/153/776/1137/1555/1576/2254/2947/119391/3320/688/2475/9970/54852/5465/5578/27330/7421	22
hsa00071	Metabolism	Lipid metabolism	hsa00071	Fatty acid degradation	21/1044	43/9447	0.488372093	4.419206095	7.920639271	6.49E-10	2.73E-08	2.18E-08	1892/217/34/126/124/10455/30/10449/36/38/51/23205/2182/23305/125/130/219/501/1374/2639/3033	21
hsa04978	Organismal Systems	Digestive system	hsa04978	Mineral absorption	21/1044	61/9447	0.344262295	3.115178067	5.841556952	1.06E-06	1.99E-05	1.58E-05	482/4496/4502/1181/55630/476/261729/115019/4493/4494/65010/1317/6569/142680/340024/6546/6550/140803/54822/55503/7421	21
hsa04922	Organismal Systems	Endocrine system	hsa04922	Glucagon signaling pathway	21/1044	107/9447	0.196261682	1.775942636	2.845149587	0.006108535	0.042011759	0.033462435	5106/5224/5105/2203/2642/5213/31/32/815/816/818/1374/2308/2538/3708/3709/3945/5160/5465/10891/5563	21
hsa04931	Human Diseases	Endocrine and metabolic disease	hsa04931	Insulin resistance	21/1044	109/9447	0.19266055	1.743356533	2.75131626	0.007590746	0.044878622	0.035745896	5106/5105/51085/10999/32/1374/2308/2538/5602/2475/5465/10891/90673/5563/5581/5588/5590/27330/11001/10998/9882	21
hsa04928	Organismal Systems	Endocrine system	hsa04928	Parathyroid hormone synthesis, secretion and action	21/1044	115/9447	0.182608696	1.652398801	2.481028466	0.013866163	0.06974473	0.055551792	1594/5745/9365/8521/1591/50964/846/2625/2767/3708/3709/4040/5144/5578/6559/6569/142680/7421/65125/65267/65266	21
hsa04142	Cellular Processes	Transport and catabolism	hsa04142	Lysosome	21/1044	133/9447	0.157894737	1.42876588	1.755233747	0.05820563	0.230029521	0.18321889	533/2720/1512/8722/1515/3373/9114/50617/9476/23457/10053/245972/51606/1203/1211/1497/3916/4669/135112/6609/6272	21
hsa04145	Cellular Processes	Transport and catabolism	hsa04145	Phagosome	21/1044	159/9447	0.132075472	1.195131208	0.874623677	0.223168702	0.63199876	0.503388049	533/9114/155066/347733/534/53407/78989/50617/79861/127124/245972/523/245973/51382/51606/3673/3690/3916/4842/22925/7280	21
hsa05202	Human Diseases	Cancer: overview	hsa05202	Transcriptional misregulation in cancer	21/1044	201/9447	0.104477612	0.945402299	-0.275773467	0.642433927	1	0.79650164	3728/5327/7102/8842/4914/26039/79058/8938/2118/2308/2892/3207/3205/3248/4291/4613/7849/5087/51804/6692/7113	21
hsa04510	Cellular Processes	Cellular community - eukaryotes	hsa04510	Focal adhesion	21/1044	203/9447	0.103448276	0.93608799	-0.324457309	0.660694412	1	0.79650164	5649/1950/1286/1287/1288/1298/2064/3673/3690/3694/3908/22798/5602/91807/10298/57144/5156/8395/5578/83660/7410	21
hsa00630	Metabolism	Carbohydrate metabolism	hsa00630	Glyoxylate and dicarboxylate metabolism	20/1044	32/9447	0.625	5.655531609	9.298034319	3.82E-12	3.22E-10	2.57E-10	4190/2731/283871/84693/64902/112817/125061/38/48/50/84532/189/847/1738/2653/132158/51179/4594/5095/5096	20
hsa00010	Metabolism	Carbohydrate metabolism	hsa00010	Glycolysis / Gluconeogenesis	20/1044	67/9447	0.298507463	2.701149425	4.925331693	2.20E-05	0.000322553	0.000256914	217/5106/669/5224/126/124/5105/2203/5213/84532/125/130/219/501/229/1738/2538/130589/3945/5160	20
hsa04721	Organismal Systems	Nervous system	hsa04721	Synaptic vesicle cycle	20/1044	79/9447	0.253164557	2.290848247	4.060900345	0.000276533	0.003006176	0.002394424	533/10497/5864/6539/9114/155066/534/50617/127124/245972/523/245973/51382/51606/1211/26052/6540/6532/6857/440279	20
hsa04150	Environmental Information Processing	Signal transduction	hsa04150	mTOR signaling pathway	20/1044	158/9447	0.126582278	1.145424123	0.649736934	0.292868768	0.7627055	0.607496182	534/729438/127124/523/245973/51382/51606/81617/7976/8324/10542/23175/4040/2475/5563/5578/220441/27330/83667/7477	20
hsa05206	Human Diseases	Cancer: overview	hsa05206	MicroRNAs in cancer	20/1044	320/9447	0.0625	0.565553161	-2.786792569	0.998975238	1	0.79650164	1591/90427/131405/5243/599/2064/2261/7976/2744/27165/3236/10642/3690/2475/10298/5156/5336/5578/5581/6768	20
hsa04724	Organismal Systems	Nervous system	hsa04724	Glutamatergic synapse	19/1044	116/9447	0.163793103	1.482139318	1.841596528	0.050887219	0.20661437	0.164568684	9762/10991/255189/776/9229/2744/27165/10681/2788/2892/2898/2901/2911/9456/9455/3708/3709/3760/5578	19
hsa04152	Environmental Information Processing	Signal transduction	hsa04152	AMPK signaling pathway	19/1044	122/9447	0.155737705	1.409247221	1.603608213	0.077060356	0.273361473	0.217732861	5106/5105/2203/5213/31/32/81617/1374/2308/2538/3156/3172/2475/5208/10891/5521/5563/79966/23216	19
hsa04919	Organismal Systems	Endocrine system	hsa04919	Thyroid hormone signaling pathway	19/1044	122/9447	0.155737705	1.409247221	1.603608213	0.077060356	0.273361473	0.217732861	482/6567/5333/1733/5213/476/84812/842/2308/3690/2475/5208/51196/5336/5578/117247/9882/7067/7068	19
hsa04072	Environmental Information Processing	Signal transduction	hsa04072	Phospholipase D signaling pathway	19/1044	149/9447	0.127516779	1.153880275	0.667326474	0.288037994	0.75835003	0.604027043	3815/1950/255189/10555/56894/552/554/1607/26052/2911/4254/2475/5156/8395/5336/5578/5737/10411/56848	19
hsa04022	Environmental Information Processing	Signal transduction	hsa04022	cGMP-PKG signaling pathway	19/1044	166/9447	0.114457831	1.035711813	0.163615932	0.472038332	0.975932012	0.777331448	482/624/152/1259/476/134/153/776/2767/3708/3709/27345/3827/91807/4881/10105/5581/291/6546	19
hsa04082	NA	NA	hsa04082	Neuroactive ligand signaling	19/1044	199/9447	0.095477387	0.863960608	-0.683635095	0.784561464	1	0.79650164	6539/152/6863/134/153/1137/2560/2562/2767/2774/10681/2788/2892/2898/2901/2911/5578/6540/6532	19
hsa04060	Environmental Information Processing	Signaling molecules and interaction	hsa04060	Cytokine-cytokine receptor interaction	19/1044	298/9447	0.063758389	0.576940137	-2.615653312	0.998102664	1	0.79650164	2690/1271/3598/6356/151449/91/130399/93/653/655/658/6387/9547/3589/9173/53832/5618/4982/9966	19
hsa00640	Metabolism	Carbohydrate metabolism	hsa00640	Propanoate metabolism	18/1044	32/9447	0.5625	5.089978448	8.168510746	5.46E-10	2.63E-08	2.09E-08	1892/8803/84693/31/32/51/84532/79611/4329/594/1629/1738/26275/3945/4594/5095/5096/8802	18
hsa00380	Metabolism	Amino acid metabolism	hsa00380	Tryptophan metabolism	18/1044	42/9447	0.428571429	3.878078818	6.588779392	1.39E-07	3.34E-06	2.66E-06	169355/1892/217/26/56267/64577/51166/130013/125061/38/219/501/847/1644/1738/2639/3033/4128	18
hsa01212	Metabolism	Global and overview maps	hsa01212	Fatty acid metabolism	18/1044	57/9447	0.315789474	2.85753176	4.957901771	2.42E-05	0.000339442	0.000270366	1892/34/30/10449/31/36/38/51/23205/2182/23305/84869/1374/51495/3033/51144/3295/79966	18
hsa00310	Metabolism	Amino acid metabolism	hsa00310	Lysine degradation	18/1044	63/9447	0.285714286	2.585385878	4.450084922	0.000105901	0.001321801	0.001052816	1892/217/8424/51268/51166/123688/10157/38/219/501/79823/1738/2639/3033/2122/63976/29072/6419	18
hsa04971	Organismal Systems	Digestive system	hsa04971	Gastric acid secretion	18/1044	76/9447	0.236842105	2.14314882	3.526741578	0.001277682	0.011072098	0.008818944	482/760/476/9992/815/816/818/3708/3709/3758/3766/3772/3773/54207/3784/91807/5578/6752	18
hsa04390	Environmental Information Processing	Signal transduction	hsa04390	Hippo signaling pathway	18/1044	157/9447	0.114649682	1.037447837	0.166773	0.471784488	0.975932012	0.777331448	286204/50855/151449/92597/653/655/658/1740/2246/7976/8324/3993/85407/64398/10207/5521/5590/7477	18
hsa00020	Metabolism	Carbohydrate metabolism	hsa00020	Citrate cycle (TCA cycle)	17/1044	30/9447	0.566666667	5.127681992	7.981189289	1.43E-09	5.34E-08	4.25E-08	4190/5106/8803/5091/5105/55753/48/50/1738/2271/3418/3421/5160/6390/6391/6392/8802	17
hsa00561	Metabolism	Lipid metabolism	hsa00561	Glycerolipid metabolism	17/1044	65/9447	0.261538462	2.366622458	3.896857775	0.000518103	0.005135315	0.004090287	116255/217/84803/196051/10555/56894/219/501/1056/84649/1607/2710/132158/23175/129642/80339/26007	17
hsa00564	Metabolism	Lipid metabolism	hsa00564	Glycerophospholipid metabolism	17/1044	103/9447	0.165048544	1.493499609	1.774990565	0.058701895	0.230029521	0.18321889	23171/55224/81490/64850/84803/255189/196051/10555/56894/1040/1119/1607/2819/23175/129642/5833/54979	17
hsa04974	Organismal Systems	Digestive system	hsa04974	Protein digestion and absorption	17/1044	105/9447	0.161904762	1.465051998	1.689014083	0.068095903	0.252179332	0.200861252	482/9056/8645/11136/476/1286/1287/1288/1298/3769/3784/117247/340024/23428/6546/6550/7512	17
hsa04728	Organismal Systems	Nervous system	hsa04728	Dopaminergic synapse	17/1044	133/9447	0.127819549	1.156619998	0.64115341	0.298745181	0.7627055	0.607496182	84152/776/815/816/818/1644/2774/10681/2788/2892/3708/3709/3760/4128/5602/5521/5578	17
hsa04910	Organismal Systems	Endocrine system	hsa04910	Insulin signaling pathway	17/1044	138/9447	0.123188406	1.114713477	0.478475283	0.354951033	0.824955159	0.657078137	5106/5577/5105/2203/31/32/2308/2538/5602/2475/10891/90673/5563/5576/5590/8835/122809	17
hsa05418	Human Diseases	Cardiovascular disease	hsa05418	Fluid shear stress and atherosclerosis	17/1044	142/9447	0.11971831	1.083313097	0.352578885	0.401285132	0.87612148	0.697832196	5327/6385/2946/2949/445/93/658/2947/119391/3320/3690/5608/5602/5563/5590/6382/25828	17
hsa04261	Organismal Systems	Circulatory system	hsa04261	Adrenergic signaling in cardiomyocytes	17/1044	154/9447	0.11038961	0.998899089	-0.004855025	0.540617959	1	0.79650164	482/9254/4634/7134/476/153/776/815/816/818/3753/3784/5502/5521/5578/10411/6546	17
hsa05170	Human Diseases	Infectious disease: viral	hsa05170	Human immunodeficiency virus 1 infection	17/1044	214/9447	0.079439252	0.718833924	-1.466410044	0.94801235	1	0.79650164	10053/842/8065/54205/9730/2767/10681/2788/3708/3709/5608/5602/2475/10298/57144/5336/5578	17
hsa05132	Human Diseases	Infectious disease: bacterial	hsa05132	Salmonella infection	17/1044	251/9447	0.067729084	0.612870358	-2.191042713	0.992399735	1	0.79650164	5420/10810/347733/5288/79861/83657/26084/54205/26999/140735/3320/147700/5608/5602/4646/7280/25828	17
hsa00670	Metabolism	Metabolism of cofactors and vitamins	hsa00670	One carbon pool by folate	16/1044	39/9447	0.41025641	3.712348954	5.982548798	1.41E-06	2.38E-05	1.89E-05	191/2731/635/10768/23382/10840/501/23743/55349/1491/1738/29958/10841/2653/10588/1757	16
hsa00270	Metabolism	Amino acid metabolism	hsa00270	Cysteine and methionine metabolism	16/1044	52/9447	0.307692308	2.784261715	4.547459865	9.64E-05	0.001249844	0.000995503	2806/191/4190/635/2805/56267/7263/113675/64902/10768/23382/23743/1036/1491/3945/29968	16
hsa01230	Metabolism	Global and overview maps	hsa01230	Biosynthesis of amino acids	16/1044	75/9447	0.213333333	1.930421456	2.851354708	0.006965671	0.044878622	0.035745896	2806/5091/5224/445/2805/5213/113675/48/50/229/384/1491/3418/3421/5053/29968	16
hsa01232	Metabolism	Global and overview maps	hsa01232	Nucleotide metabolism	16/1044	85/9447	0.188235294	1.703313049	2.295783119	0.022521139	0.103213453	0.082209685	4860/2766/10201/22978/51292/132/50808/26289/122481/5167/956/957/9615/51020/131870/151531	16
hsa04512	Environmental Information Processing	Signaling molecules and interaction	hsa04512	ECM-receptor interaction	16/1044	89/9447	0.179775281	1.626759654	2.093927078	0.033334724	0.140422524	0.111846771	6385/5649/1286/1287/1288/1298/1605/80144/158326/3673/3690/3694/3908/22798/255743/6382	16
hsa04750	Organismal Systems	Sensory system	hsa04750	Inflammatory mediator regulation of TRP channels	16/1044	99/9447	0.161616162	1.462440497	1.630313568	0.076068534	0.273361473	0.217732861	624/4914/255189/41/815/816/818/3708/3709/3827/5608/5602/5336/5578/5581/5588	16
hsa04068	Environmental Information Processing	Signal transduction	hsa04068	FoxO signaling pathway	16/1044	133/9447	0.120300752	1.088583528	0.362633326	0.398708664	0.87612148	0.697832196	5106/4303/1950/5105/11345/847/2308/2538/23710/2911/9456/9455/5602/51701/5563/10110	16
hsa04148	Cellular Processes	Transport and catabolism	hsa04148	Efferocytosis	16/1044	157/9447	0.101910828	0.922175855	-0.346587876	0.673385793	1	0.79650164	4953/64284/203859/384/815/816/818/1374/1850/51454/3690/5087/56848/161291/7301/114786	16
hsa04514	Environmental Information Processing	Signaling molecules and interaction	hsa04514	Cell adhesion molecules	16/1044	160/9447	0.1	0.904885057	-0.427688976	0.702691555	1	0.79650164	6385/23562/79679/64101/152404/23705/9071/149461/1272/3897/23114/9378/22854/100506658/5789/6382	16
hsa05152	Human Diseases	Infectious disease: bacterial	hsa05152	Tuberculosis	16/1044	182/9447	0.087912088	0.795503347	-0.981875049	0.866466121	1	0.79650164	533/1594/9114/50617/245972/51606/815/816/818/842/54205/3916/5602/22925/56848/7421	16
hsa05130	Human Diseases	Infectious disease: bacterial	hsa05130	Pathogenic Escherichia coli infection	16/1044	203/9447	0.078817734	0.713209898	-1.455925819	0.947290519	1	0.79650164	10810/23562/347733/55930/79861/842/9071/149461/54205/26999/5602/4628/79784/4646/100506658/7280	16
hsa05131	Human Diseases	Infectious disease: bacterial	hsa05131	Shigellosis	16/1044	253/9447	0.063241107	0.572259325	-2.430779693	0.996601124	1	0.79650164	5333/4303/84812/54205/2308/3708/3709/84557/5602/2475/51196/5336/5581/5588/83660/51619	16
hsa04920	Organismal Systems	Endocrine system	hsa04920	Adipocytokine signaling pathway	15/1044	70/9447	0.214285714	1.939039409	2.77944394	0.008461029	0.048328252	0.038493532	5106/4852/5105/32/23205/2182/23305/1374/2538/5602/2475/5465/10891/5563/5588	15
hsa05230	Human Diseases	Cancer: overview	hsa05230	Central carbon metabolism in cancer	15/1044	71/9447	0.211267606	1.911728995	2.717960742	0.009663199	0.052524164	0.041835583	3815/5224/4914/5213/2064/2263/2261/2744/27165/3418/3945/2475/5156/5160/23410	15
hsa04727	Organismal Systems	Nervous system	hsa04727	GABAergic synapse	15/1044	89/9447	0.168539326	1.525087176	1.754251807	0.062565279	0.242350564	0.193032621	10991/6539/11345/776/23710/2560/2562/2744/27165/10681/2788/10243/5334/5578/6540	15
hsa04976	Organismal Systems	Digestive system	hsa04976	Bile secretion	15/1044	90/9447	0.166666667	1.508141762	1.707241141	0.067768555	0.252179332	0.200861252	482/8431/760/476/123264/5243/1576/3156/3949/6344/10864/9376/10998/8671/6550	15
hsa05323	Human Diseases	Immune disease	hsa05323	Rheumatoid arthritis	15/1044	95/9447	0.157894737	1.42876588	1.480426362	0.098055415	0.320822085	0.255535317	533/9114/155066/534/50617/127124/284/245972/523/245973/51382/51606/6387/3589/7010	15
hsa04070	Environmental Information Processing	Signal transduction	hsa04070	Phosphatidylinositol signaling system	15/1044	98/9447	0.153061224	1.385028149	1.350454567	0.119699822	0.375243295	0.2988819	22908/5333/5288/79837/84812/1040/1607/3708/3709/64419/55361/8395/51196/5336/5578	15
hsa05215	Human Diseases	Cancer: specific types	hsa05215	Prostate cancer	15/1044	106/9447	0.141509434	1.280497723	1.023629102	0.189744279	0.567887113	0.452323017	5327/1950/2352/842/2064/2263/2348/2308/2911/3320/2475/5156/6692/6716/7113	15
hsa04726	Organismal Systems	Nervous system	hsa04726	Serotonergic synapse	15/1044	115/9447	0.130434783	1.180284858	0.685611107	0.286762631	0.75835003	0.604027043	260293/255189/776/1644/2560/2562/10681/2788/3708/3709/3760/4128/5578/10411/6532	15
hsa04270	Organismal Systems	Circulatory system	hsa04270	Vascular smooth muscle contraction	15/1044	134/9447	0.111940299	1.012931034	0.053137107	0.52009291	1	0.79650164	255189/552/776/796/2767/3708/3709/27345/4628/79784/91807/4881/5578/5581/5588	15
hsa04371	Environmental Information Processing	Signal transduction	hsa04371	Apelin signaling pathway	15/1044	140/9447	0.107142857	0.969519704	-0.128066451	0.591458099	1	0.79650164	5327/4634/10681/2788/3708/3709/84557/2475/91807/4842/10891/5563/5581/6546/56848	15
hsa05417	Human Diseases	Cardiovascular disease	hsa05417	Lipid and atherosclerosis	15/1044	216/9447	0.069444444	0.628392401	-1.947350492	0.984903041	1	0.79650164	3306/815/816/818/842/54205/1555/3320/3312/3708/3949/5608/5602/5578/7410	15
hsa05163	Human Diseases	Infectious disease: viral	hsa05163	Human cytomegalovirus infection	15/1044	227/9447	0.066079295	0.597941668	-2.161193103	0.991984606	1	0.79650164	842/6387/54205/2767/10681/2788/3690/3708/3709/5608/2475/5156/5578/5731/5733	15
hsa01210	Metabolism	Global and overview maps	hsa01210	2-Oxocarboxylic acid metabolism	14/1044	33/9447	0.424242424	3.838906304	5.758083658	4.02E-06	6.45E-05	5.13E-05	2806/2805/55753/51166/64902/48/50/189/594/1629/1738/3418/3421/5160	14
hsa05110	Human Diseases	Infectious disease: bacterial	hsa05110	Vibrio cholerae infection	14/1044	51/9447	0.274509804	2.483998197	3.745449928	0.000942791	0.008587038	0.00683959	533/9114/155066/534/50617/127124/245972/523/245973/51382/51606/3784/5336/5578	14
hsa00480	Metabolism	Metabolism of other amino acids	hsa00480	Glutathione metabolism	14/1044	59/9447	0.237288136	2.147184882	3.115515517	0.004191187	0.032847206	0.026162854	4953/2946/2949/9027/26873/124975/290/2686/2877/2878/2947/119391/3418/5226	14
hsa00830	Metabolism	Metabolism of cofactors and vitamins	hsa00830	Retinol metabolism	14/1044	68/9447	0.205882353	1.862998648	2.517348492	0.01522089	0.075432941	0.060082461	126/124/10901/145226/125/130/8854/56603/1555/1576/1551/8228/157506/51109	14
hsa05120	Human Diseases	Infectious disease: bacterial	hsa05120	Epithelial cell signaling in Helicobacter pylori infection	14/1044	71/9447	0.197183099	1.784280395	2.338022962	0.021798279	0.102028056	0.081265514	533/9114/155066/534/50617/127124/150084/245972/523/245973/51382/51606/5602/5336	14
hsa00982	Metabolism	Xenobiotics biodegradation and metabolism	hsa00982	Drug metabolism - cytochrome P450	14/1044	73/9447	0.191780822	1.735396001	2.223193466	0.027237952	0.119210259	0.094951167	2946/2326/2949/126/124/125/130/1555/1571/1576/2330/2947/119391/4128	14
hsa00980	Metabolism	Xenobiotics biodegradation and metabolism	hsa00980	Metabolism of xenobiotics by cytochrome P450	14/1044	79/9447	0.17721519	1.603593773	1.898855397	0.049493449	0.203406006	0.162013217	2946/2949/126/124/873/27294/125/130/1555/1571/1576/2947/119391/374875	14
hsa04260	Organismal Systems	Circulatory system	hsa04260	Cardiac muscle contraction	14/1044	87/9447	0.16091954	1.456136874	1.506516602	0.095281379	0.316469592	0.252068549	1351/1340/7384/482/9254/4634/7134/476/776/1327/1349/6546/29796/10975	14
hsa04925	Organismal Systems	Endocrine system	hsa04925	Aldosterone synthesis and secretion	14/1044	98/9447	0.142857143	1.292692939	1.026596412	0.190419121	0.567887113	0.452323017	482/476/776/815/816/818/2767/3708/3709/3949/4881/5578/5581/5587	14
hsa04066	Environmental Information Processing	Signal transduction	hsa04066	HIF-1 signaling pathway	14/1044	110/9447	0.127272727	1.151671891	0.563968443	0.328868858	0.798135534	0.635716262	1950/5213/229/284/815/816/818/2064/3945/2475/5160/5336/5578/7010	14
hsa04725	Organismal Systems	Nervous system	hsa04725	Cholinergic synapse	14/1044	116/9447	0.120689655	1.092102656	0.351798587	0.405563652	0.87612148	0.697832196	776/815/816/818/1137/2767/10681/2788/3708/3709/3768/3760/3784/5578	14
hsa04935	Organismal Systems	Endocrine system	hsa04935	Growth hormone synthesis, secretion and action	14/1044	122/9447	0.114754098	1.038392689	0.150439217	0.483159541	0.98087208	0.78126622	2690/3483/112609/776/2767/3708/3709/5608/5602/2475/5336/5578/8835/6752	14
hsa04210	Cellular Processes	Cell growth and death	hsa04210	Apoptosis	14/1044	137/9447	0.102189781	0.924700059	-0.312922736	0.663390359	1	0.79650164	1512/8722/2021/9131/4914/1515/79861/842/54205/1676/3708/3709/5602/5783	14
hsa05017	Human Diseases	Neurodegenerative disease	hsa05017	Spinocerebellar ataxia	14/1044	144/9447	0.097222222	0.879749361	-0.512523951	0.7344458	1	0.79650164	5649/115209/54205/2892/2911/3708/3709/5602/2475/10105/5578/9861/291/6712	14
hsa04921	Organismal Systems	Endocrine system	hsa04921	Oxytocin signaling pathway	14/1044	155/9447	0.090322581	0.817315536	-0.808295019	0.824990207	1	0.79650164	9254/255189/776/815/816/818/3708/3709/3768/3760/91807/4881/5563/5578	14
hsa04934	Human Diseases	Endocrine and metabolic disease	hsa04934	Cushing syndrome	14/1044	155/9447	0.090322581	0.817315536	-0.808295019	0.824990207	1	0.79650164	776/815/816/818/1586/2271/7976/8324/2767/3708/3709/3949/5087/7477	14
hsa00760	Metabolism	Metabolism of cofactors and vitamins	hsa00760	Nicotinate and nicotinamide metabolism	13/1044	38/9447	0.342105263	3.095659407	4.562446695	0.000130356	0.001568929	0.001249655	4860/22978/27231/93100/554235/5167/64802/349565/23530/23475/23410/23409/23408	13
hsa04918	Organismal Systems	Endocrine system	hsa04918	Thyroid hormone synthesis	13/1044	75/9447	0.173333333	1.568467433	1.7421162	0.06603542	0.250044231	0.19916064	7038/482/5172/476/389434/213/1081/2877/2878/3708/3709/7849/5578	13
hsa00562	Metabolism	Carbohydrate metabolism	hsa00562	Inositol phosphate metabolism	13/1044	78/9447	0.166666667	1.508141762	1.588336842	0.084914432	0.289052156	0.230230516	22908/5333/27124/5288/79837/55586/84812/4329/64419/55361/8395/51196/5336	13
hsa04012	Environmental Information Processing	Signal transduction	hsa04012	ErbB signaling pathway	13/1044	86/9447	0.151162791	1.367849505	1.207856436	0.150274144	0.456237715	0.363394088	1950/685/815/816/818/2064/2066/5602/2475/10298/57144/5336/5578	13
hsa04666	Organismal Systems	Immune system	hsa04666	Fc gamma R-mediated phagocytosis	13/1044	99/9447	0.131313131	1.188232904	0.663606797	0.297044653	0.7627055	0.607496182	10810/273/8853/255189/55616/274/8395/5336/5578/5581/85477/56848/7410	13
hsa05410	Human Diseases	Cardiovascular disease	hsa05410	Hypertrophic cardiomyopathy	13/1044	99/9447	0.131313131	1.188232904	0.663606797	0.297044653	0.7627055	0.607496182	9254/4634/7134/776/1605/3673/3690/3694/3908/4842/5563/6546/6645	13
hsa04933	Human Diseases	Endocrine and metabolic disease	hsa04933	AGE-RAGE signaling pathway in diabetic complications	13/1044	101/9447	0.128712871	1.164703539	0.586553686	0.322780497	0.793992901	0.632416648	5333/84812/1286/1287/1288/2308/5602/50507/51196/5336/5578/5581/5590	13
hsa05414	Human Diseases	Cardiovascular disease	hsa05414	Dilated cardiomyopathy	13/1044	105/9447	0.123809524	1.120333881	0.437038482	0.375617796	0.858999048	0.68419415	9254/4634/7134/153/776/1605/3673/3690/3694/3908/4842/6546/6645	13
hsa04071	Environmental Information Processing	Signal transduction	hsa04071	Sphingolipid signaling pathway	13/1044	122/9447	0.106557377	0.964221783	-0.140194583	0.599038929	1	0.79650164	624/123099/134/3827/5602/5521/5578/5581/5590/81537/6609/56848/171546	13
hsa04550	Cellular Processes	Cellular community - eukaryotes	hsa04550	Signaling pathways regulating pluripotency of stem cells	13/1044	144/9447	0.090277778	0.816910121	-0.780353011	0.818495911	1	0.79650164	1852/91/130399/93/658/2103/2263/2261/7976/8324/3231/6926/7477	13
hsa05225	Human Diseases	Cancer: specific types	hsa05225	Hepatocellular carcinoma	13/1044	170/9447	0.076470588	0.691970926	-1.42846443	0.945852045	1	0.79650164	2946/2949/7976/8324/2947/119391/4040/2475/5336/5578/6599/10587/7477	13
hsa04964	Organismal Systems	Excretory system	hsa04964	Proximal tubule bicarbonate reclamation	12/1044	23/9447	0.52173913	4.72113943	6.297660734	1.32E-06	2.34E-05	1.86E-05	4190/5106/482/10991/5105/760/476/762/2744/27165/8671/6550	12
hsa04966	Organismal Systems	Excretory system	hsa04966	Collecting duct acid secretion	12/1044	28/9447	0.428571429	3.878078818	5.375716269	1.75E-05	0.000268398	0.00021378	760/9114/155066/534/50617/127124/245972/523/245973/51382/1188/6521	12
hsa00350	Metabolism	Amino acid metabolism	hsa00350	Tyrosine metabolism	12/1044	37/9447	0.324324324	2.934762349	4.156145238	0.000414982	0.004237851	0.003375455	2806/7306/3242/126/124/2805/2954/125/130/1644/3081/4128	12
hsa04961	Organismal Systems	Excretory system	hsa04961	Endocrine and other factor-regulated calcium reabsorption	12/1044	53/9447	0.226415094	2.048796357	2.698738875	0.011375238	0.058082657	0.046262932	482/624/5745/9365/3816/476/793/1211/26052/5578/6546/7421	12
hsa00590	Metabolism	Lipid metabolism	hsa00590	Arachidonic acid metabolism	12/1044	63/9447	0.19047619	1.723590586	2.031076219	0.040977293	0.170485776	0.1357922	873/2053/8529/80142/255189/1555/1571/4051/3248/54979/22949/284273	12
hsa05412	Human Diseases	Cardiovascular disease	hsa05412	Arrhythmogenic right ventricular cardiomyopathy	12/1044	86/9447	0.139534884	1.262630313	0.862362756	0.237905541	0.662596423	0.527759137	1832/3728/9254/776/1605/3673/3690/3694/3908/4842/6546/6645	12
hsa04912	Organismal Systems	Endocrine system	hsa04912	GnRH signaling pathway	12/1044	93/9447	0.129032258	1.167593623	0.572476044	0.329469835	0.798135534	0.635716262	255189/776/815/816/818/1081/2767/3708/3709/5608/5602/5578	12
hsa04713	Organismal Systems	Environmental adaptation	hsa04713	Circadian entrainment	12/1044	97/9447	0.12371134	1.119445432	0.416779784	0.384892748	0.858999048	0.68419415	776/815/816/818/10681/2788/2892/3708/3760/4842/9722/5578	12
hsa05226	Human Diseases	Cancer: specific types	hsa05226	Gastric cancer	12/1044	150/9447	0.08	0.723908046	-1.201392739	0.913846677	1	0.79650164	3728/1950/5243/2064/2246/2254/2263/7976/8324/4040/2475/7477	12
hsa04630	Environmental Information Processing	Signal transduction	hsa04630	JAK-STAT signaling pathway	12/1044	168/9447	0.071428571	0.64634647	-1.630193246	0.96681072	1	0.79650164	2690/1271/3598/1950/1154/3589/53832/2475/5156/5618/8835/122809	12
hsa04140	Cellular Processes	Transport and catabolism	hsa04140	Autophagy - animal	12/1044	169/9447	0.071005917	0.642521934	-1.652808759	0.96863055	1	0.79650164	11345/84971/23710/64689/3708/3916/84557/5602/64419/2475/5563/5588	12
hsa04141	Genetic Information Processing	Folding, sorting and degradation	hsa04141	Protein processing in endoplasmic reticulum	12/1044	172/9447	0.069767442	0.631315156	-1.719964911	0.973565981	1	0.79650164	267/573/26232/3320/3312/10808/4121/57134/5602/258010/51619/55432	12
hsa00650	Metabolism	Carbohydrate metabolism	hsa00650	Butanoate metabolism	11/1044	27/9447	0.407407407	3.686568753	4.927327488	6.95E-05	0.000936293	0.000745759	1892/3155/5019/348158/38/123876/6296/7915/3033/3158/79944	11
hsa04911	Organismal Systems	Endocrine system	hsa04911	Insulin secretion	11/1044	86/9447	0.127906977	1.15741112	0.516869077	0.350955981	0.823193249	0.655674773	482/5864/54795/476/776/815/816/818/2767/27345/5578	11
hsa04610	Organismal Systems	Immune system	hsa04610	Complement and coagulation cascades	11/1044	88/9447	0.125	1.131106322	0.435519178	0.38014516	0.858999048	0.68419415	5327/727/624/5624/5104/730/3426/2160/3827/5340/462	11
hsa04540	Cellular Processes	Cellular community - eukaryotes	hsa04540	Gap junction	11/1044	92/9447	0.119565217	1.081927786	0.278330164	0.439002409	0.930464224	0.741116281	1950/347733/79861/153/2767/2911/3708/3709/5156/5578/7280	11
hsa04350	Environmental Information Processing	Signal transduction	hsa04350	TGF-beta signaling pathway	11/1044	110/9447	0.1	0.904885057	-0.353670186	0.683214427	1	0.79650164	151449/91/130399/93/653/655/658/1634/79875/79639/9372	11
hsa04114	Cellular Processes	Cell growth and death	hsa04114	Oocyte meiosis	11/1044	139/9447	0.079136691	0.716096089	-1.188523099	0.912720858	1	0.79650164	25906/25847/815/816/818/22849/80315/3708/3709/9985/27330	11
hsa04120	Genetic Information Processing	Folding, sorting and degradation	hsa04120	Ubiquitin mediated proteolysis	11/1044	142/9447	0.077464789	0.700967298	-1.26549871	0.925285359	1	0.79650164	25906/7325/90293/25847/23624/8065/26232/23327/23221/7317/51619	11
hsa04621	Organismal Systems	Immune system	hsa04621	NOD-like receptor signaling pathway	11/1044	189/9447	0.058201058	0.526652679	-2.316910595	0.995687789	1	0.79650164	11345/79184/846/23710/3320/3708/3709/84557/5602/54822/25828	11
hsa05167	Human Diseases	Infectious disease: viral	hsa05167	Kaposi sarcoma-associated herpesvirus infection	11/1044	196/9447	0.056122449	0.507843655	-2.454108853	0.997333889	1	0.79650164	842/54205/10681/2788/3708/3709/84557/5608/5602/2475/5336	11
hsa00250	Metabolism	Amino acid metabolism	hsa00250	Alanine, aspartate and glutamate metabolism	10/1044	37/9447	0.27027027	2.44563529	3.105430614	0.005561391	0.039045602	0.031099886	2806/445/2805/64902/189/8659/7915/2744/27165/339983	10
hsa04960	Organismal Systems	Excretory system	hsa04960	Aldosterone-regulated sodium reabsorption	10/1044	38/9447	0.263157895	2.381276467	3.007168164	0.006817011	0.044878622	0.035745896	3291/482/4306/6338/476/53828/3758/23327/5578/6337	10
hsa04720	Organismal Systems	Nervous system	hsa04720	Long-term potentiation	10/1044	67/9447	0.149253731	1.350574713	1.01501768	0.201183009	0.575215375	0.458159989	815/816/818/2911/3708/3709/5502/5578/10411/27330	10
hsa00983	Metabolism	Xenobiotics biodegradation and metabolism	hsa00983	Drug metabolism - other enzymes	10/1044	81/9447	0.12345679	1.117142046	0.373194536	0.405556462	0.87612148	0.697832196	2946/2949/10201/1807/1571/1576/2947/119391/7172/151531	10
hsa05032	Human Diseases	Substance dependence	hsa05032	Morphine addiction	10/1044	91/9447	0.10989011	0.994379184	-0.018990307	0.557489599	1	0.79650164	134/2560/2562/10681/2788/3760/5136/5144/27115/5578	10
hsa05222	Human Diseases	Cancer: specific types	hsa05222	Small cell lung cancer	10/1044	93/9447	0.107526882	0.972994685	-0.092246324	0.586185456	1	0.79650164	2272/842/1286/1287/1288/54205/3673/3908/22798/9618	10
hsa05231	Human Diseases	Cancer: overview	hsa05231	Choline metabolism in cancer	10/1044	99/9447	0.101010101	0.914025311	-0.303099974	0.666699039	1	0.79650164	10810/1950/255189/1119/1607/5602/2475/5156/8395/5578	10
hsa04916	Organismal Systems	Endocrine system	hsa04916	Melanogenesis	10/1044	101/9447	0.099009901	0.895925799	-0.370636273	0.691413301	1	0.79650164	3815/7306/815/816/818/7976/8324/4254/5578/7477	10
hsa05146	Human Diseases	Infectious disease: parasitic	hsa05146	Amoebiasis	10/1044	103/9447	0.097087379	0.878529182	-0.436899142	0.714973758	1	0.79650164	384/1286/1287/1288/2767/9630/2774/3908/22798/5578	10
hsa04972	Organismal Systems	Digestive system	hsa04972	Pancreatic secretion	10/1044	106/9447	0.094339623	0.853665149	-0.534024345	0.748083937	1	0.79650164	482/760/476/1056/3708/3709/3784/5578/6344/8671	10
hsa05224	Human Diseases	Cancer: specific types	hsa05224	Breast cancer	10/1044	148/9447	0.067567568	0.611408823	-1.679433099	0.971904223	1	0.79650164	3815/1950/2064/2246/2254/7976/8324/4040/2475/7477	10
hsa04217	Cellular Processes	Cell growth and death	hsa04217	Necroptosis	10/1044	159/9447	0.062893082	0.569110099	-1.931349237	0.985926994	1	0.79650164	9131/255189/815/816/818/3320/5602/291/6609/54822	10
hsa05160	Human Diseases	Infectious disease: viral	hsa05160	Hepatitis C	10/1044	159/9447	0.062893082	0.569110099	-1.931349237	0.985926994	1	0.79650164	1950/23562/842/9071/149461/54205/3949/100506658/5465/5521	10
hsa05034	Human Diseases	Substance dependence	hsa05034	Alcoholism	10/1044	191/9447	0.052356021	0.47376181	-2.589669912	0.998465104	1	0.79650164	4852/84152/1644/10681/2788/79885/10013/4128/4915/3177	10
hsa00410	Metabolism	Metabolism of other amino acids	hsa00410	beta-Alanine metabolism	9/1044	31/9447	0.290322581	2.627085651	3.198269638	0.005029314	0.037663971	0.029999415	1892/217/1807/84735/51/219/4329/501/26275	9
hsa02010	Environmental Information Processing	Membrane transport	hsa02010	ABC transporters	9/1044	45/9447	0.2	1.809770115	1.919176497	0.05465571	0.219273501	0.174651703	23460/24/10351/5243/11194/23457/10057/368/5825	9
hsa04923	Organismal Systems	Endocrine system	hsa04923	Regulation of lipolysis in adipocytes	9/1044	59/9447	0.152542373	1.380333139	1.032905692	0.199485116	0.575215375	0.458159989	4852/364/51099/134/153/1081/4881/54979/5733	9
hsa00140	Metabolism	Lipid metabolism	hsa00140	Steroid hormone biosynthesis	9/1044	64/9447	0.140625	1.272494612	0.770963978	0.272435756	0.739782717	0.589238147	3291/79154/1586/1571/1576/1551/374875/51144/6716	9
hsa05031	Human Diseases	Substance dependence	hsa05031	Amphetamine addiction	9/1044	69/9447	0.130434783	1.180284858	0.529767998	0.351750231	0.823193249	0.655674773	84152/776/815/816/818/1644/2892/4128/5578	9
hsa04917	Organismal Systems	Endocrine system	hsa04917	Prolactin signaling pathway	9/1044	71/9447	0.126760563	1.147037397	0.43833406	0.384406453	0.858999048	0.68419415	1081/1154/1586/2001/2592/5602/5618/8835/122809	9
hsa05204	Human Diseases	Cancer: overview	hsa05204	Chemical carcinogenesis - DNA adducts	9/1044	71/9447	0.126760563	1.147037397	0.43833406	0.384406453	0.858999048	0.68419415	2946/2949/873/1571/1576/1551/2947/119391/374875	9
hsa01524	Human Diseases	Drug resistance: antineoplastic	hsa01524	Platinum drug resistance	9/1044	75/9447	0.12	1.085862069	0.263131523	0.449997929	0.947808138	0.754930737	2946/2949/7155/842/54205/2064/2947/119391/1317	9
hsa05145	Human Diseases	Infectious disease: parasitic	hsa05145	Toxoplasmosis	9/1044	112/9447	0.080357143	0.727139778	-1.023880133	0.884018597	1	0.79650164	842/54205/3312/3908/22798/3949/5608/5602/10105	9
hsa04670	Organismal Systems	Immune system	hsa04670	Leukocyte transendothelial migration	9/1044	116/9447	0.077586207	0.702065993	-1.137999355	0.90646171	1	0.79650164	23562/9071/149461/6387/100506658/5336/5578/10411/7410	9
hsa04722	Organismal Systems	Nervous system	hsa04722	Neurotrophin signaling pathway	9/1044	120/9447	0.075	0.678663793	-1.24863739	0.925128613	1	0.79650164	4914/815/816/818/5602/4915/5336/27330/6272	9
hsa04611	Organismal Systems	Immune system	hsa04611	Platelet activation	9/1044	126/9447	0.071428571	0.64634647	-1.408604445	0.947093654	1	0.79650164	255189/3673/3690/3708/3709/91807/5336/5590/83660	9
hsa04926	Organismal Systems	Endocrine system	hsa04926	Relaxin signaling pathway	9/1044	130/9447	0.069230769	0.626458886	-1.511572827	0.958378574	1	0.79650164	1286/1287/1288/10681/2788/5602/4842/5578/5590	9
hsa04218	Cellular Processes	Cell growth and death	hsa04218	Cellular senescence	9/1044	157/9447	0.057324841	0.518723918	-2.143350942	0.992925444	1	0.79650164	776/2308/3708/3709/91750/5608/2475/291/54822	9
hsa04613	Organismal Systems	Immune system	hsa04613	Neutrophil extracellular trap formation	9/1044	196/9447	0.045918367	0.415508445	-2.914532981	0.999621292	1	0.79650164	727/79885/10013/3690/2475/5336/10105/5578/291	9
hsa00100	Metabolism	Lipid metabolism	hsa00100	Steroid biosynthesis	8/1044	20/9447	0.4	3.61954023	4.13342779	0.000805911	0.007759773	0.006180672	1594/1591/6307/7108/8435/1056/10682/6309	8
hsa00900	Metabolism	Metabolism of terpenoids and polyketides	hsa00900	Terpenoid backbone biosynthesis	8/1044	23/9447	0.347826087	3.147426287	3.634306765	0.002319128	0.019062102	0.015182996	10269/38/3156/3158/23463/3422/51449/57107	8
hsa00601	Metabolism	Glycan biosynthesis and metabolism	hsa00601	Glycosphingolipid biosynthesis - lacto and neolacto series	8/1044	28/9447	0.285714286	2.585385878	2.961206138	0.00891818	0.050062691	0.039875016	124872/2527/28/8707/2525/2528/6484/10402	8
hsa00030	Metabolism	Carbohydrate metabolism	hsa00030	Pentose phosphate pathway	8/1044	31/9447	0.258064516	2.335187245	2.624501559	0.016808801	0.080922369	0.064454799	2203/9104/5213/229/132158/414328/5226/23729	8
hsa04981	NA	NA	hsa04981	Folate transport and metabolism	8/1044	31/9447	0.258064516	2.335187245	2.624501559	0.016808801	0.080922369	0.064454799	635/2352/10057/23743/2348/10588/9356/9376	8
hsa04975	Organismal Systems	Digestive system	hsa04975	Fat digestion and absorption	8/1044	43/9447	0.186046512	1.683507084	1.583353825	0.095786049	0.316469592	0.252068549	2806/4547/10999/38/10555/1056/84649/2168	8
hsa04979	Organismal Systems	Digestive system	hsa04979	Cholesterol metabolism	8/1044	51/9447	0.156862745	1.419427541	1.058589463	0.196477968	0.575215375	0.458159989	4018/8435/27329/336/345/3949/4043/6272	8
hsa00600	Metabolism	Lipid metabolism	hsa00600	Sphingolipid metabolism	8/1044	55/9447	0.145454545	1.316196447	0.828927078	0.258493248	0.709076038	0.564780227	2720/123099/9331/57704/81537/6609/56848/7368	8
hsa00240	Metabolism	Nucleotide metabolism	hsa00240	Pyrimidine metabolism	8/1044	58/9447	0.137931034	1.248117321	0.668064582	0.308405163	0.78144767	0.62242435	10201/1807/22978/5167/956/957/51020/151531	8
hsa04730	Organismal Systems	Nervous system	hsa04730	Long-term depression	8/1044	60/9447	0.133333333	1.20651341	0.565610564	0.342736873	0.819165433	0.652466611	255189/2767/2892/2911/3708/3709/4842/5578	8
hsa04924	Organismal Systems	Endocrine system	hsa04924	Renin secretion	8/1044	69/9447	0.115942029	1.049142096	0.144404305	0.499228849	1	0.79650164	5972/134/153/776/3708/3709/4881/5136	8
hsa05214	Human Diseases	Cancer: specific types	hsa05214	Glioma	8/1044	76/9447	0.105263158	0.952510587	-0.146510135	0.612809218	1	0.79650164	1950/815/816/818/2475/5156/5336/5578	8
hsa03018	Genetic Information Processing	Folding, sorting and degradation	hsa03018	RNA degradation	8/1044	78/9447	0.102564103	0.928087238	-0.224783116	0.642701758	1	0.79650164	154197/27257/5213/7832/23016/27258/25804/131870	8
hsa01521	Human Diseases	Drug resistance: antineoplastic	hsa01521	EGFR tyrosine kinase inhibitor resistance	8/1044	80/9447	0.1	0.904885057	-0.301127571	0.67124251	1	0.79650164	1950/2064/2263/2261/2475/5156/5336/5578	8
hsa04970	Organismal Systems	Digestive system	hsa04970	Salivary secretion	8/1044	97/9447	0.082474227	0.746296955	-0.885243569	0.854373979	1	0.79650164	482/476/153/3708/3709/4842/5578/55503	8
hsa04137	Cellular Processes	Transport and catabolism	hsa04137	Mitophagy - animal	8/1044	105/9447	0.076190476	0.689436234	-1.127931019	0.906344819	1	0.79650164	10651/11345/84315/84134/267/23710/84557/5602	8
hsa04915	Organismal Systems	Endocrine system	hsa04915	Estrogen signaling pathway	8/1044	139/9447	0.057553957	0.520797155	-2.006114137	0.989566772	1	0.79650164	25984/2288/2911/3320/3312/3708/3709/3760	8
hsa04380	Organismal Systems	Development and regeneration	hsa04380	Osteoclast differentiation	8/1044	143/9447	0.055944056	0.506229403	-2.09708209	0.992161547	1	0.79650164	29760/3690/3708/3709/5608/5602/5336/4982	8
hsa04062	Organismal Systems	Immune system	hsa04062	Chemokine signaling pathway	8/1044	193/9447	0.041450777	0.375081889	-3.091676582	0.999845621	1	0.79650164	6356/6387/9547/10681/2788/5336/5590/7410	8
hsa05169	Human Diseases	Infectious disease: viral	hsa05169	Epstein-Barr virus infection	8/1044	205/9447	0.03902439	0.353125876	-3.30043182	0.999944365	1	0.79650164	29760/842/54205/956/5608/5602/5336/9861	8
hsa00785	Metabolism	Metabolism of cofactors and vitamins	hsa00785	Lipoic acid metabolism	7/1044	20/9447	0.35	3.167097701	3.419509179	0.004179087	0.032847206	0.026162854	2731/55753/594/1629/1738/2653/5160	7
hsa00340	Metabolism	Amino acid metabolism	hsa00340	Histidine metabolism	7/1044	22/9447	0.318181818	2.879179728	3.110255151	0.007550432	0.044878622	0.035745896	217/26/84735/219/501/10841/4128	7
hsa00220	Metabolism	Amino acid metabolism	hsa00220	Arginine biosynthesis	7/1044	23/9447	0.304347826	2.753998001	2.968468273	0.009839128	0.052631526	0.041921097	2806/445/2805/384/2744/27165/4842	7
hsa04977	Organismal Systems	Digestive system	hsa04977	Vitamin digestion and absorption	7/1044	26/9447	0.269230769	2.436229001	2.584752132	0.019693863	0.093476506	0.074454191	8029/10560/25974/9963/5948/80704/113278	7
hsa00051	Metabolism	Carbohydrate metabolism	hsa00051	Fructose and mannose metabolism	7/1044	35/9447	0.2	1.809770115	1.691655192	0.084695741	0.289052156	0.230230516	2203/5213/229/2762/5208/6652/26007	7
hsa04930	Human Diseases	Endocrine and metabolic disease	hsa04930	Type II diabetes mellitus	7/1044	47/9447	0.14893617	1.347701149	0.842263861	0.258802233	0.709076038	0.564780227	776/5602/2475/5581/5590/8835/122809	7
hsa03272	NA	NA	hsa03272	Virion - Hepatitis viruses	7/1044	48/9447	0.145833333	1.319624042	0.782485452	0.276595318	0.739782717	0.589238147	4072/23562/9071/149461/3916/3949/100506658	7
hsa00565	Metabolism	Lipid metabolism	hsa00565	Ether lipid metabolism	7/1044	51/9447	0.137254902	1.241999098	0.610779385	0.331569658	0.798135534	0.635716262	79153/133121/255189/5051/54979/144110/7368	7
hsa04927	Organismal Systems	Endocrine system	hsa04927	Cortisol synthesis and secretion	7/1044	65/9447	0.107692308	0.9744916	-0.072735967	0.587908263	1	0.79650164	776/1586/2767/3708/3709/3949/5087	7
hsa04929	Organismal Systems	Endocrine system	hsa04929	GnRH secretion	7/1044	65/9447	0.107692308	0.9744916	-0.072735967	0.587908263	1	0.79650164	776/1081/2767/3708/3709/3760/5578	7
hsa00970	Genetic Information Processing	Translation	hsa00970	Aminoacyl-tRNA biosynthesis	7/1044	66/9447	0.106060606	0.959726576	-0.115723881	0.604563647	1	0.79650164	4677/5859/79731/25973/5188/23395/118672	7
hsa04742	Organismal Systems	Sensory system	hsa04742	Taste transduction	7/1044	86/9447	0.081395349	0.736534349	-0.865105641	0.851936011	1	0.79650164	6338/8645/2911/5136/6326/6328/6337	7
hsa04211	Organismal Systems	Aging	hsa04211	Longevity regulating pathway	7/1044	90/9447	0.077777778	0.703799489	-0.995166576	0.882106521	1	0.79650164	9365/847/2308/2475/10891/5563/83667	7
hsa04520	Cellular Processes	Cellular community - eukaryotes	hsa04520	Adherens junction	7/1044	93/9447	0.075268817	0.68109628	-1.089329877	0.901212446	1	0.79650164	10810/81607/2064/9855/4008/51701/117178	7
hsa04640	Organismal Systems	Immune system	hsa04640	Hematopoietic cell lineage	7/1044	100/9447	0.07	0.63341954	-1.298943402	0.935793378	1	0.79650164	3815/290/2993/3589/3673/3690/4254	7
hsa05142	Human Diseases	Infectious disease: parasitic	hsa05142	Chagas disease	7/1044	103/9447	0.067961165	0.614970427	-1.384851873	0.947009416	1	0.79650164	624/2767/9630/2774/3827/5602/5521	7
hsa04914	Organismal Systems	Endocrine system	hsa04914	Progesterone-mediated oocyte maturation	7/1044	111/9447	0.063063063	0.570648234	-1.603804247	0.968860307	1	0.79650164	25906/25847/22849/80315/3320/5602/27330	7
hsa05164	Human Diseases	Infectious disease: viral	hsa05164	Influenza A	7/1044	173/9447	0.040462428	0.366138463	-2.965793737	0.999751553	1	0.79650164	56649/842/54205/5340/5578/291/7113	7
hsa04740	Organismal Systems	Sensory system	hsa04740	Olfactory transduction	7/1044	454/9447	0.015418502	0.139519723	-6.623287217	1	1	0.79650164	815/816/818/2774/2788/5136/6546	7
hsa00360	Metabolism	Amino acid metabolism	hsa00360	Phenylalanine metabolism	6/1044	16/9447	0.375	3.393318966	3.377059709	0.005407418	0.038772335	0.030882228	2806/3242/2805/1644/4128/5053	6
hsa00120	Metabolism	Lipid metabolism	hsa00120	Primary bile acid biosynthesis	6/1044	17/9447	0.352941176	3.193711968	3.190841685	0.007587276	0.044878622	0.035745896	8309/1582/10005/51302/3295/10998	6
hsa00450	Metabolism	Metabolism of other amino acids	hsa00450	Selenocompound metabolism	6/1044	17/9447	0.352941176	3.193711968	3.190841685	0.007587276	0.044878622	0.035745896	22928/56267/1491/118672/22929/10587	6
hsa03273	NA	NA	hsa03273	Virion - Lassa virus and SFTS virus	6/1044	17/9447	0.352941176	3.193711968	3.190841685	0.007587276	0.044878622	0.035745896	1605/3916/4628/79784/5097/5101	6
hsa00061	Metabolism	Lipid metabolism	hsa00061	Fatty acid biosynthesis	6/1044	18/9447	0.333333333	3.016283525	3.017950237	0.010335484	0.054422785	0.043347837	31/32/23205/2182/23305/84869	6
hsa00770	Metabolism	Metabolism of cofactors and vitamins	hsa00770	Pantothenate and CoA biosynthesis	6/1044	21/9447	0.285714286	2.585385878	2.563527339	0.022664082	0.103213453	0.082209685	217/80347/1807/53354/219/5167	6
hsa01040	Metabolism	Lipid metabolism	hsa01040	Biosynthesis of unsaturated fatty acids	6/1044	27/9447	0.222222222	2.010855683	1.853969674	0.070121091	0.256856604	0.204586706	30/51/51495/51144/3295/79966	6
hsa00062	Metabolism	Lipid metabolism	hsa00062	Fatty acid elongation	6/1044	28/9447	0.214285714	1.939039409	1.753951072	0.081283517	0.282397374	0.224929972	1892/10449/51495/3033/51144/117145	6
hsa00790	Metabolism	Metabolism of cofactors and vitamins	hsa00790	Folate biosynthesis	6/1044	28/9447	0.214285714	1.939039409	1.753951072	0.081283517	0.282397374	0.224929972	8836/873/5805/10243/4338/5053	6
hsa00053	Metabolism	Carbohydrate metabolism	hsa00053	Ascorbate and aldarate metabolism	6/1044	31/9447	0.193548387	1.751390434	1.476965401	0.120256011	0.375243295	0.2988819	217/9365/9104/55586/219/501	6
hsa00040	Metabolism	Carbohydrate metabolism	hsa00040	Pentose and glucuronate interconversions	6/1044	36/9447	0.166666667	1.508141762	1.076651851	0.201410725	0.575215375	0.458159989	9365/51181/51084/27294/6652/9942	6
hsa00512	Metabolism	Glycan biosynthesis and metabolism	hsa00512	Mucin type O-glycan biosynthesis	6/1044	36/9447	0.166666667	1.508141762	1.076651851	0.201410725	0.575215375	0.458159989	10610/63917/64409/256435/57452/2591	6
hsa04370	Environmental Information Processing	Signal transduction	hsa04370	VEGF signaling pathway	6/1044	60/9447	0.1	0.904885057	-0.260506164	0.663918559	1	0.79650164	255189/842/7867/5336/5578/56848	6
hsa04213	Organismal Systems	Aging	hsa04213	Longevity regulating pathway - multiple species	6/1044	62/9447	0.096774194	0.875695217	-0.346117521	0.695238774	1	0.79650164	6647/847/2308/3312/2475/5563	6
hsa04664	Organismal Systems	Immune system	hsa04664	Fc epsilon RI signaling pathway	6/1044	69/9447	0.086956522	0.786856572	-0.626323081	0.788986473	1	0.79650164	255189/5608/5602/5336/5578/7410	6
hsa05416	Human Diseases	Cardiovascular disease	hsa05416	Viral myocarditis	6/1044	70/9447	0.085714286	0.775615764	-0.664150408	0.80038173	1	0.79650164	842/54205/1605/3908/4842/6645	6
hsa05223	Human Diseases	Cancer: specific types	hsa05223	Non-small cell lung cancer	6/1044	73/9447	0.082191781	0.743741143	-0.774702359	0.831712829	1	0.79650164	1950/2272/842/2064/5336/5578	6
hsa05212	Human Diseases	Cancer: specific types	hsa05212	Pancreatic cancer	6/1044	77/9447	0.077922078	0.70510524	-0.915797938	0.867214401	1	0.79650164	1950/842/2064/5602/2475/10928	6
hsa04660	Organismal Systems	Immune system	hsa04660	T cell receptor signaling pathway	6/1044	122/9447	0.049180328	0.445025438	-2.174631178	0.994652143	1	0.79650164	5602/10298/57144/5521/5588/7410	6
hsa05168	Human Diseases	Infectious disease: viral	hsa05168	Herpes simplex virus 1 infection	6/1044	183/9447	0.032786885	0.296683625	-3.386367119	0.99997359	1	0.79650164	727/842/54205/3690/2475/6732	6
hsa05203	Human Diseases	Cancer: overview	hsa05203	Viral carcinogenesis	6/1044	205/9447	0.029268293	0.264844407	-3.750854798	0.999996682	1	0.79650164	3249/9114/245972/79885/10013/85477	6
hsa05166	Human Diseases	Infectious disease: viral	hsa05166	Human T-cell leukemia virus 1 infection	6/1044	224/9447	0.026785714	0.242379926	-4.044794076	0.999999473	1	0.79650164	25906/25847/23373/5602/291/83660	6
hsa05171	Human Diseases	Infectious disease: viral	hsa05171	Coronavirus disease - COVID-19	6/1044	238/9447	0.025210084	0.228122283	-4.25096749	0.999999868	1	0.79650164	727/730/5602/5336/5578/7113	6
hsa00430	Metabolism	Metabolism of other amino acids	hsa00430	Taurine and hypotaurine metabolism	5/1044	17/9447	0.294117647	2.66142664	2.416611413	0.032530112	0.138767694	0.110528696	2326/124975/1036/2330/2686	5
hsa00910	Metabolism	Energy metabolism	hsa00910	Nitrogen metabolism	5/1044	17/9447	0.294117647	2.66142664	2.416611413	0.032530112	0.138767694	0.110528696	760/771/377677/762/767	5
hsa00515	Metabolism	Glycan biosynthesis and metabolism	hsa00515	Mannose type O-glycan biosynthesis	5/1044	23/9447	0.217391304	1.967141429	1.636791289	0.102170769	0.327919516	0.261188432	10585/27087/84892/120071/9215	5
hsa00534	Metabolism	Glycan biosynthesis and metabolism	hsa00534	Glycosaminoglycan biosynthesis - heparan sulfate / heparin	5/1044	24/9447	0.208333333	1.885177203	1.530376485	0.117931577	0.374933411	0.298635077	9348/9953/9394/90161/266722	5
hsa00052	Metabolism	Carbohydrate metabolism	hsa00052	Galactose metabolism	5/1044	32/9447	0.15625	1.413882902	0.826607518	0.275694688	0.739782717	0.589238147	2720/5213/2538/130589/2592	5
hsa01250	Metabolism	Global and overview maps	hsa01250	Biosynthesis of nucleotide sugars	5/1044	37/9447	0.135135135	1.222817645	0.478644055	0.389348147	0.863225826	0.687560786	55586/64841/2592/2762/80146	5
hsa04216	Cellular Processes	Cell growth and death	hsa04216	Ferroptosis	5/1044	42/9447	0.119047619	1.077244116	0.176834782	0.501759069	1	0.79650164	112483/2182/23305/84557/5094	5
hsa00514	Metabolism	Glycan biosynthesis and metabolism	hsa00514	Other types of O-glycan biosynthesis	5/1044	47/9447	0.106382979	0.962643678	-0.090491159	0.605192796	1	0.79650164	10585/63917/64409/57452/2591	5
hsa00510	Metabolism	Glycan biosynthesis and metabolism	hsa00510	N-Glycan biosynthesis	5/1044	56/9447	0.089285714	0.807933087	-0.508098237	0.756226977	1	0.79650164	22845/57171/4121/57134/4249	5
hsa03083	Genetic Information Processing	Chromosome	hsa03083	Polycomb repressive complex	5/1044	83/9447	0.060240964	0.54511148	-1.467135947	0.959904344	1	0.79650164	10389/80816/8314/91133/51619	5
hsa05210	Human Diseases	Cancer: specific types	hsa05210	Colorectal cancer	5/1044	87/9447	0.057471264	0.520048884	-1.585169642	0.970339104	1	0.79650164	1950/842/54205/5602/2475	5
hsa04657	Organismal Systems	Immune system	hsa04657	IL-17 signaling pathway	5/1044	95/9447	0.052631579	0.476255293	-1.808365606	0.984092712	1	0.79650164	6356/3934/3320/5602/9618	5
hsa04659	Organismal Systems	Immune system	hsa04659	Th17 cell differentiation	5/1044	109/9447	0.04587156	0.415084889	-2.164891792	0.994942987	1	0.79650164	2625/3320/5602/2475/5588	5
hsa05135	Human Diseases	Infectious disease: bacterial	hsa05135	Yersinia infection	5/1044	138/9447	0.036231884	0.327856905	-2.803540329	0.999604046	1	0.79650164	5608/5602/8395/27330/7410	5
hsa04110	Cellular Processes	Cell growth and death	hsa04110	Cell cycle	5/1044	158/9447	0.03164557	0.286356031	-3.188472681	0.999938289	1	0.79650164	25906/25847/8556/8555/7029	5
hsa05161	Human Diseases	Infectious disease: viral	hsa05161	Hepatitis B	5/1044	163/9447	0.030674847	0.277572104	-3.279274579	0.999961628	1	0.79650164	842/54205/5608/5602/5578	5
hsa03040	Genetic Information Processing	Transcription	hsa03040	Spliceosome	5/1044	242/9447	0.020661157	0.186959723	-4.516113888	0.999999986	1	0.79650164	51645/151903/3312/27258/25804	5
hsa04980	Organismal Systems	Digestive system	hsa04980	Cobalamin transport and metabolism	4/1044	18/9447	0.222222222	2.010855683	1.513037284	0.129608158	0.40071513	0.319170258	7629/25974/326625/4594	4
hsa00592	Metabolism	Lipid metabolism	hsa00592	alpha-Linolenic acid metabolism	4/1044	26/9447	0.153846154	1.392130858	0.705709932	0.322354049	0.793992901	0.632416648	255189/30/51/54979	4
hsa00591	Metabolism	Lipid metabolism	hsa00591	Linoleic acid metabolism	4/1044	30/9447	0.133333333	1.20651341	0.399309496	0.427084469	0.910933329	0.72555989	255189/1571/1576/54979	4
hsa01523	Human Diseases	Drug resistance: antineoplastic	hsa01523	Antifolate resistance	4/1044	30/9447	0.133333333	1.20651341	0.399309496	0.427084469	0.910933329	0.72555989	8836/2352/10057/2348	4
hsa04136	Cellular Processes	Transport and catabolism	hsa04136	Autophagy - other	4/1044	32/9447	0.125	1.131106322	0.261845732	0.478066279	0.976414157	0.777715478	11345/84971/23710/2475	4
hsa00520	Metabolism	Carbohydrate metabolism	hsa00520	Amino sugar and nucleotide sugar metabolism	4/1044	38/9447	0.105263158	0.952510587	-0.103388898	0.617990955	1	0.79650164	5973/64841/2592/80146	4
hsa00500	Metabolism	Carbohydrate metabolism	hsa00500	Starch and sucrose metabolism	4/1044	40/9447	0.1	0.904885057	-0.212476161	0.65906292	1	0.79650164	178/11181/5167/2538	4
hsa05033	Human Diseases	Substance dependence	hsa05033	Nicotine addiction	4/1044	41/9447	0.097560976	0.88281469	-0.265045022	0.678443238	1	0.79650164	1137/2560/2562/2892	4
hsa04962	Organismal Systems	Excretory system	hsa04962	Vasopressin-regulated water reabsorption	4/1044	44/9447	0.090909091	0.82262278	-0.415669351	0.731888147	1	0.79650164	359/360/554/140735	4
hsa00860	Metabolism	Metabolism of cofactors and vitamins	hsa00860	Porphyrin metabolism	4/1044	46/9447	0.086956522	0.786856572	-0.5107647	0.763636635	1	0.79650164	211/210/2235/326625	4
hsa04913	Organismal Systems	Endocrine system	hsa04913	Ovarian steroidogenesis	4/1044	52/9447	0.076923077	0.696065429	-0.774623057	0.841397902	1	0.79650164	255189/1081/1586/3949	4
hsa04973	Organismal Systems	Digestive system	hsa04973	Carbohydrate digestion and absorption	4/1044	52/9447	0.076923077	0.696065429	-0.774623057	0.841397902	1	0.79650164	482/476/776/2538	4
hsa05218	Human Diseases	Cancer: specific types	hsa05218	Melanoma	4/1044	73/9447	0.054794521	0.495827429	-1.524176315	0.967554983	1	0.79650164	1950/2246/2254/5156	4
hsa05100	Human Diseases	Infectious disease: bacterial	hsa05100	Bacterial invasion of epithelial cells	4/1044	78/9447	0.051282051	0.464043619	-1.675279082	0.978491961	1	0.79650164	26084/23607/1211/26052	4
hsa05235	Human Diseases	Cancer: overview	hsa05235	PD-L1 expression and PD-1 checkpoint pathway in cancer	4/1044	90/9447	0.044444444	0.402171137	-2.00856947	0.99228922	1	0.79650164	1950/5608/2475/5588	4
hsa04061	Environmental Information Processing	Signaling molecules and interaction	hsa04061	Viral protein interaction with cytokine and cytokine receptor	4/1044	100/9447	0.04	0.361954023	-2.260855946	0.99683425	1	0.79650164	6356/6387/9547/53832	4
hsa05150	Human Diseases	Infectious disease: bacterial	hsa05150	Staphylococcus aureus infection	4/1044	102/9447	0.039215686	0.354856885	-2.308997899	0.997359373	1	0.79650164	727/25984/3426/5340	4
hsa04064	Environmental Information Processing	Signal transduction	hsa04064	NF-kappa B signaling pathway	4/1044	105/9447	0.038095238	0.344718117	-2.37990662	0.997992183	1	0.79650164	29760/6387/5336/5588	4
hsa04625	Organismal Systems	Immune system	hsa04625	C-type lectin receptor signaling pathway	4/1044	105/9447	0.038095238	0.344718117	-2.37990662	0.997992183	1	0.79650164	3708/3709/5602/5336	4
hsa03013	Genetic Information Processing	Translation	hsa03013	Nucleocytoplasmic transport	4/1044	108/9447	0.037037037	0.335142614	-2.449329572	0.998476686	1	0.79650164	9670/23225/55161/23039	4
hsa05162	Human Diseases	Infectious disease: viral	hsa05162	Measles	4/1044	139/9447	0.028776978	0.260398578	-3.096235521	0.999921132	1	0.79650164	842/54205/3312/5602	4
hsa00920	Metabolism	Energy metabolism	hsa00920	Sulfur metabolism	3/1044	Oct-47	0.3	2.714655172	1.912127531	0.089328023	0.301035436	0.239775219	7263/8991/6821	3
hsa00130	Metabolism	Metabolism of cofactors and vitamins	hsa00130	Ubiquinone and other terpenoid-quinone biosynthesis	3/1044	Dec-47	0.25	2.262212644	1.542088275	0.138986231	0.425803273	0.339153005	3242/51004/51805	3
hsa00730	Metabolism	Metabolism of cofactors and vitamins	hsa00730	Thiamine metabolism	3/1044	15/9447	0.2	1.809770115	1.106273518	0.225778463	0.634061184	0.505030773	79178/26289/122481	3
hsa00531	Metabolism	Glycan biosynthesis and metabolism	hsa00531	Glycosaminoglycan degradation	3/1044	19/9447	0.157894737	1.42876588	0.659392905	0.351617855	0.823193249	0.655674773	2720/3373/4669	3
hsa04614	Organismal Systems	Endocrine system	hsa04614	Renin-angiotensin system	3/1044	23/9447	0.130434783	1.180284858	0.305114304	0.475031966	0.976132759	0.777491343	5972/3816/290	3
hsa04950	Human Diseases	Endocrine and metabolic disease	hsa04950	Maturity onset diabetes of the young	3/1044	26/9447	0.115384615	1.044098143	0.079362532	0.560060595	1	0.79650164	3171/6928/3172	3
hsa04215	Cellular Processes	Cell growth and death	hsa04215	Apoptosis - multiple species	3/1044	32/9447	0.09375	0.848329741	-0.302916055	0.702633118	1	0.79650164	842/54205/5602	3
hsa05143	Human Diseases	Infectious disease: parasitic	hsa05143	African trypanosomiasis	3/1044	37/9447	0.081081081	0.733690587	-0.572070569	0.7921214	1	0.79650164	169355/3827/5578	3
hsa05219	Human Diseases	Cancer: specific types	hsa05219	Bladder cancer	3/1044	41/9447	0.073170732	0.662111018	-0.764223715	0.846489275	1	0.79650164	1950/2064/2261	3
hsa00513	Metabolism	Glycan biosynthesis and metabolism	hsa00513	Various types of N-glycan biosynthesis	3/1044	44/9447	0.068181818	0.616967085	-0.897607049	0.878732049	1	0.79650164	283358/4121/57134	3
hsa05030	Human Diseases	Substance dependence	hsa05030	Cocaine addiction	3/1044	49/9447	0.06122449	0.55401126	-1.103217779	0.919261384	1	0.79650164	84152/1644/4128	3
hsa04340	Environmental Information Processing	Signal transduction	hsa04340	Hedgehog signaling pathway	3/1044	56/9447	0.053571429	0.484759852	-1.363028157	0.95543066	1	0.79650164	84976/2121/2619	3
hsa05134	Human Diseases	Infectious disease: bacterial	hsa05134	Legionellosis	3/1044	56/9447	0.053571429	0.484759852	-1.363028157	0.95543066	1	0.79650164	842/54205/3312	3
hsa05213	Human Diseases	Cancer: specific types	hsa05213	Endometrial cancer	3/1044	59/9447	0.050847458	0.460111046	-1.466226098	0.965709921	1	0.79650164	1950/842/2064	3
hsa05217	Human Diseases	Cancer: specific types	hsa05217	Basal cell carcinoma	3/1044	63/9447	0.047619048	0.430897646	-1.597436837	0.975974504	1	0.79650164	7976/8324/7477	3
hsa05221	Human Diseases	Cancer: specific types	hsa05221	Acute myeloid leukemia	3/1044	68/9447	0.044117647	0.399213996	-1.752479851	0.984735179	1	0.79650164	3728/3815/2475	3
hsa05211	Human Diseases	Cancer: specific types	hsa05211	Renal cell carcinoma	3/1044	70/9447	0.042857143	0.387807882	-1.81201519	0.987299929	1	0.79650164	2271/10298/57144	3
hsa04115	Cellular Processes	Cell growth and death	hsa04115	p53 signaling pathway	3/1044	75/9447	0.04	0.361954023	-1.955345493	0.992027196	1	0.79650164	842/54205/83667	3
hsa04612	Organismal Systems	Immune system	hsa04612	Antigen processing and presentation	3/1044	82/9447	0.036585366	0.331055509	-2.144372135	0.995896273	1	0.79650164	3306/3320/3312	3
hsa04662	Organismal Systems	Immune system	hsa04662	B cell receptor signaling pathway	3/1044	91/9447	0.032967033	0.298313755	-2.370694493	0.998284417	1	0.79650164	29760/5336/7410	3
hsa04658	Organismal Systems	Immune system	hsa04658	Th1 and Th2 cell differentiation	3/1044	93/9447	0.032258065	0.291898406	-2.418774614	0.998590167	1	0.79650164	2625/5602/5588	3
hsa01522	Human Diseases	Drug resistance: antineoplastic	hsa01522	Endocrine resistance	3/1044	99/9447	0.03030303	0.274207593	-2.558749106	0.999221375	1	0.79650164	2064/5602/2475	3
hsa03082	Genetic Information Processing	Chromosome	hsa03082	ATP-dependent chromatin remodeling	3/1044	117/9447	0.025641026	0.23202181	-2.946171568	0.999873706	1	0.79650164	26039/27443/6599	3
hsa04650	Organismal Systems	Immune system	hsa04650	Natural killer cell mediated cytotoxicity	3/1044	134/9447	0.02238806	0.202586207	-3.276788263	0.999978277	1	0.79650164	5336/5578/7410	3
hsa00604	Metabolism	Glycan biosynthesis and metabolism	hsa00604	Glycosphingolipid biosynthesis - ganglio series	2/1044	15/9447	0.133333333	1.20651341	0.282129845	0.505810878	1	0.79650164	2720/256435	2
hsa00511	Metabolism	Glycan biosynthesis and metabolism	hsa00511	Other glycan degradation	2/1044	18/9447	0.111111111	1.005427842	0.008124332	0.607069552	1	0.79650164	2720/57704	2
hsa00541	Metabolism	Glycan biosynthesis and metabolism	hsa00541	Biosynthesis of various nucleotide sugars	2/1044	20/9447	0.1	0.904885057	-0.150083874	0.665339394	1	0.79650164	51706/2762	2
hsa00563	Metabolism	Glycan biosynthesis and metabolism	hsa00563	Glycosylphosphatidylinositol (GPI)-anchor biosynthesis	2/1044	30/9447	0.066666667	0.603256705	-0.767133549	0.859552081	1	0.79650164	5283/9091	2
hsa04130	Genetic Information Processing	Folding, sorting and degradation	hsa04130	SNARE interactions in vesicular transport	2/1044	33/9447	0.060606061	0.548415186	-0.915938343	0.893460304	1	0.79650164	53407/143187	2
hsa04710	Organismal Systems	Environmental adaptation	hsa04710	Circadian rhythm	2/1044	34/9447	0.058823529	0.532285328	-0.96297156	0.902956702	1	0.79650164	5563/6096	2
hsa05216	Human Diseases	Cancer: specific types	hsa05216	Thyroid cancer	2/1044	37/9447	0.054054054	0.489127058	-1.097427881	0.926908965	1	0.79650164	4914/7849	2
hsa04672	Organismal Systems	Immune system	hsa04672	Intestinal immune network for IgA production	2/1044	50/9447	0.04	0.361954023	-1.594407768	0.979570957	1	0.79650164	6387/5284	2
hsa05144	Human Diseases	Infectious disease: parasitic	hsa05144	Malaria	2/1044	50/9447	0.04	0.361954023	-1.594407768	0.979570957	1	0.79650164	2993/6382	2
hsa05320	Human Diseases	Immune disease	hsa05320	Autoimmune thyroid disease	2/1044	54/9447	0.037037037	0.335142614	-1.726951953	0.986361384	1	0.79650164	7038/1081	2
hsa04330	Environmental Information Processing	Signal transduction	hsa04330	Notch signaling pathway	2/1044	62/9447	0.032258065	0.291898406	-1.971656781	0.993997584	1	0.79650164	1840/7091	2
hsa04622	Organismal Systems	Immune system	hsa04622	RIG-I-like receptor signaling pathway	2/1044	72/9447	0.027777778	0.25135696	-2.247565926	0.997889565	1	0.79650164	5602/26007	2
hsa05220	Human Diseases	Cancer: specific types	hsa05220	Chronic myeloid leukemia	2/1044	77/9447	0.025974026	0.23503508	-2.375604422	0.998756876	1	0.79650164	613/2122	2
hsa05133	Human Diseases	Infectious disease: bacterial	hsa05133	Pertussis	2/1044	78/9447	0.025641026	0.23202181	-2.400527065	0.998882263	1	0.79650164	727/5602	2
hsa03015	Genetic Information Processing	Translation	hsa03015	mRNA surveillance pathway	2/1044	103/9447	0.019417476	0.175705836	-2.964773093	0.999924849	1	0.79650164	124540/5521	2
hsa04620	Organismal Systems	Immune system	hsa04620	Toll-like receptor signaling pathway	2/1044	109/9447	0.018348624	0.166033955	-3.086680802	0.99996107	1	0.79650164	5608/5602	2
hsa04668	Environmental Information Processing	Signal transduction	hsa04668	TNF signaling pathway	2/1044	119/9447	0.016806723	0.152081522	-3.280880027	0.999987081	1	0.79650164	5608/5602	2
hsa05322	Human Diseases	Immune disease	hsa05322	Systemic lupus erythematosus	2/1044	144/9447	0.013888889	0.12567848	-3.72647268	0.999999206	1	0.79650164	727/730	2
hsa03265	Genetic Information Processing	Information processing in viruses	hsa03265	Virion - Ebolavirus, Lyssavirus and Morbillivirus	1/1044	Dec-47	0.083333333	0.754070881	-0.30046	0.754919878	1	0.79650164	81607	1
hsa03450	Genetic Information Processing	Replication and repair	hsa03450	Non-homologous end-joining	1/1044	13/9447	0.076923077	0.696065429	-0.38651013	0.782038441	1	0.79650164	3981	1
hsa00603	Metabolism	Glycan biosynthesis and metabolism	hsa00603	Glycosphingolipid biosynthesis - globo and isoglobo series	1/1044	16/9447	0.0625	0.565553161	-0.613020219	0.846693354	1	0.79650164	28	1
hsa00532	Metabolism	Glycan biosynthesis and metabolism	hsa00532	Glycosaminoglycan biosynthesis - chondroitin sulfate / dermatan sulfate	1/1044	21/9447	0.047619048	0.430897646	-0.920223563	0.914739449	1	0.79650164	10090	1
hsa04392	Environmental Information Processing	Signal transduction	hsa04392	Hippo signaling pathway - multiple species	1/1044	29/9447	0.034482759	0.31202933	-1.307815913	0.966676614	1	0.79650164	92597	1
hsa04744	Organismal Systems	Sensory system	hsa04744	Phototransduction	1/1044	29/9447	0.034482759	0.31202933	-1.307815913	0.966676614	1	0.79650164	1259	1
hsa03060	Genetic Information Processing	Folding, sorting and degradation	hsa03060	Protein export	1/1044	31/9447	0.032258065	0.291898406	-1.391874994	0.973655381	1	0.79650164	28972	1
hsa05310	Human Diseases	Immune disease	hsa05310	Asthma	1/1044	32/9447	0.03125	0.28277658	-1.432439629	0.976576344	1	0.79650164	6356	1
hsa05340	Human Diseases	Immune disease	hsa05340	Primary immunodeficiency	1/1044	38/9447	0.026315789	0.238127647	-1.658667429	0.98843061	1	0.79650164	29760	1
hsa03440	Genetic Information Processing	Replication and repair	hsa03440	Homologous recombination	1/1044	41/9447	0.024390244	0.220703673	-1.7625811	0.99187056	1	0.79650164	79184	1
hsa03022	Genetic Information Processing	Transcription	hsa03022	Basal transcription factors	1/1044	44/9447	0.022727273	0.205655695	-1.861482444	0.994288386	1	0.79650164	404672	1
hsa03410	Genetic Information Processing	Replication and repair	hsa03410	Base excision repair	1/1044	44/9447	0.022727273	0.205655695	-1.861482444	0.994288386	1	0.79650164	4968	1
hsa04940	Human Diseases	Endocrine and metabolic disease	hsa04940	Type I diabetes mellitus	1/1044	44/9447	0.022727273	0.205655695	-1.861482444	0.994288386	1	0.79650164	3382	1
hsa03050	Genetic Information Processing	Folding, sorting and degradation	hsa03050	Proteasome	1/1044	46/9447	0.02173913	0.196714143	-1.924948205	0.99548634	1	0.79650164	9861	1
hsa03420	Genetic Information Processing	Replication and repair	hsa03420	Nucleotide excision repair	1/1044	63/9447	0.015873016	0.143632549	-2.403773071	0.999390967	1	0.79650164	404672	1
hsa05321	Human Diseases	Immune disease	hsa05321	Inflammatory bowel disease	1/1044	66/9447	0.015151515	0.137103797	-2.479493626	0.999572479	1	0.79650164	2625	1
