# Supplementary material for: Integrative Meta‐Analysis and WGCNA Reveal Candidate Diagnostic Hub Genes in Clear Cell Carcinoma
Source: Int J Cell Biol. 2026 Feb 2;2026:5567255. doi: 10.1155/ijcb/5567255 (PMC12865128; doi:10.1155/ijcb/5567255)
Supplement: Supplementary file 3 — Supporting Information 3 Table S1. Shared DEGs identified by both statistical frameworks via Venn diagram analysis. Table S2. BP enrichment analysis of upregulated DEGs form integrated dataset using clusterProfiler. Table S3. BP enrichment analysis of downregulated DEGs form integrated dataset using clusterProfiler. Table S4. List of DEGs in the validation GSE40435 dataset. Table S5. BP enrichment analysis of upregulated DEGs in the validation GSE40435 dataset. Table S6. Biological process enrichment analysis of downregulated DEGs in the validation GSE40435 dataset. Table S7. Cellular component enrichment analysis of upregulated DEGs in integrated dataset. Table S8. Cellular component enrichment analysis of downregulated DEGs in integrated dataset. Table S9. Molecular function enrichment analysis of upregulated DEGs in integrated dataset. Table S10. Molecular function enrichment analysis of downregulated DEGs in integrated dataset. Table S11. Cellular component enrichment analysis of upregulated DEGs in the GSE40435 dataset. Table S12. Cellular component enrichment analysis of downregulated DEGs in the GSE40435 dataset. Table S13. Molecular function enrichment analysis of upregulated DEGs in the GSE40435 dataset. Table S14. Molecular function enrichment analysis of downregulated DEGs in the GSE40435 dataset. Table S15. KEGG pathway enrichment analysis of upregulated DEGs in the integrated dataset. Table S16. KEGG pathway enrichment analysis of downregulated DEGs in the integrated dataset. Table S17. KEGG pathway enrichment analysis of upregulated DEGs in the GSE40435 dataset. Table S18. KEGG pathway enrichment analysis of downregulated DEGs in the GSE40435 dataset. Table S19. Summary of transcription factors (TFs) identified among DEGs. Table S20. List of eight gene coexpression modules identified by dynamic tree cutting (β = 19, minimum size = 30 genes). Table S21. Transcription factor enrichment in the turquoise gene coexpression module. Table S22. Diagnostic biom [file IJCB-2026-5567255-s001.zip › Supplementary Table 15.csv]

	category	subcategory	ID	Description	GeneRatio	BgRatio	RichFactor	FoldEnrichment	zScore	pvalue	p.adjust	qvalue	geneID	Count
hsa04151	Environmental Information Processing	Signal transduction	hsa04151	PI3K-Akt signaling pathway	79/1209	362/9447	0.218232044	1.70524245	5.241510884	7.98E-07	5.74E-06	3.54E-06	146850/468/3678/3675/2997/1942/5585/1026/4609/5604/54541/1436/3566/3791/7097/3560/3563/4790/7059/1978/148327/285/374/1386/627/672/595/894/896/9134/1017/1282/1284/1292/1435/1441/1956/356/2321/2323/2324/2335/2782/59345/54331/7184/3455/3551/3559/3574/3676/3688/3717/3718/3910/3915/9170/57121/10161/5594/4193/4233/9180/5155/80310/5228/118788/5294/23533/5879/5970/6198/6654/7039/7099/7157/7422/7450/7533	79
hsa05169	Human Diseases	Infectious disease: viral	hsa05169	Epstein-Barr virus infection	77/1209	205/9447	0.375609756	2.934975489	10.72989924	7.92E-20	2.62E-17	1.62E-17	1026/4609/1643/4794/3109/7186/3627/3127/7097/9020/916/9636/695/7297/3665/4615/4790/9541/919/4734/915/3120/3108/51135/317/581/637/841/890/595/894/896/9134/958/960/1017/953/355/3111/3112/3113/3115/3117/3119/3122/3123/3134/3455/3551/9641/3654/3683/3718/4067/1432/5601/4193/4791/4938/4939/4940/5879/5925/5970/23586/864/8819/6502/6772/6773/6891/6892/55080/7128/7157/8717/7431	77
hsa04010	Environmental Information Processing	Signal transduction	hsa04010	MAPK signaling pathway	74/1209	300/9447	0.246666667	1.927427626	6.253563204	9.49E-09	1.26E-07	7.75E-08	468/5908/929/994/1942/4609/5604/1436/409/3791/7186/9020/10125/7132/4615/4790/51135/285/374/1386/627/1399/1435/1616/1843/11221/1846/1849/1956/355/356/2321/2323/2324/3310/3551/3556/3654/10746/51776/4217/1326/11184/9448/5594/1432/5598/5601/4208/4233/8569/4772/4791/5062/5155/80310/5228/5579/5801/5879/5880/5921/5922/25780/5970/9252/6654/6789/51347/7039/7040/7157/8717/7422	74
hsa05166	Human Diseases	Infectious disease: viral	hsa05166	Human T-cell leukemia virus 1 infection	69/1209	224/9447	0.308035714	2.406958968	8.163860296	6.83E-13	3.77E-11	2.32E-11	468/706/1026/4609/5604/991/3109/3127/8379/9020/3560/6688/916/7132/4790/915/3120/3108/148327/108/109/111/113/64682/1386/472/581/9184/821/890/595/894/896/9134/920/958/996/1017/1029/1030/1031/64784/3111/3112/3113/3115/3117/3119/3122/3123/3134/3551/3559/3683/3689/3718/3932/5594/5601/4487/4772/4773/4791/8829/5925/5970/6513/7040/7157	69
hsa05132	Human Diseases	Infectious disease: bacterial	hsa05132	Salmonella infection	68/1209	251/9447	0.270916335	2.116912005	6.870408585	5.91E-10	1.09E-08	6.70E-09	10552/929/5585/4609/5604/391/7186/9844/7097/23643/838/7132/10094/23191/4615/84617/4790/7278/23207/113457/29109/51135/29108/197259/64746/10097/79026/113146/302/10109/10092/581/330/834/837/841/9267/27128/51164/7184/3551/3654/4074/5594/1432/5601/4671/3071/58484/10392/5294/5788/338382/5879/5898/5970/388/399/57381/8767/6281/257364/7099/8795/8717/7846/84790/203068	68
hsa04060	Environmental Information Processing	Signaling molecules and interaction	hsa04060	Cytokine-cytokine receptor interaction	68/1209	298/9447	0.228187919	1.783036621	5.261742846	8.90E-07	6.14E-06	3.79E-06	3460/1436/3566/7133/4283/6351/3627/1439/10563/3625/3560/6364/3563/8809/8744/1235/1234/3579/8807/7292/3586/7132/8764/3588/83729/10148/60401/58191/53833/57007/94/6362/56477/6352/1230/920/958/1435/1438/1441/6376/1524/6374/2833/7852/355/356/3455/3459/3594/3597/3603/23765/3556/50615/3559/3574/9180/768211/7040/8795/8792/8784/8718/7293/3604/10673/944	68
hsa05165	Human Diseases	Infectious disease: viral	hsa05165	Human papillomavirus infection	66/1209	333/9447	0.198198198	1.548700065	3.905070182	0.000153062	0.00069402	0.000428176	3678/3675/4599/1026/5604/4600/9636/7297/7132/4790/7059/148022/1978/148327/324/472/581/841/890/595/894/896/9134/1017/1282/1284/1292/1452/1956/355/356/2335/8321/23462/23493/26508/3134/3455/3551/9641/3659/3676/3688/182/3910/3915/5594/4193/4242/4799/4851/4855/8638/5315/5925/5933/5970/6198/6654/6772/6773/7098/7157/8717/7422/7450	66
hsa05168	Human Diseases	Infectious disease: viral	hsa05168	Herpes simplex virus 1 infection	64/1209	183/9447	0.349726776	2.732728579	9.067405489	6.35E-15	4.20E-13	2.59E-13	5501/3678/684/3460/3109/7186/3127/7097/7297/7132/3665/4615/4790/8764/148022/3120/3108/718/51135/1978/317/581/637/330/841/6352/972/1616/9451/440275/1965/355/356/3111/3112/3113/3115/3117/3119/3122/3123/3134/3455/3459/3551/9641/3654/3717/4938/4939/4940/29992/5371/5970/23586/6672/6772/6773/6891/6892/55080/7098/7157/8717	64
hsa05152	Human Diseases	Infectious disease: bacterial	hsa05152	Tuberculosis	60/1209	182/9447	0.32967033	2.576009598	8.224283406	8.83E-13	4.17E-11	2.58E-11	3460/929/8625/3109/3127/7097/3586/7132/11151/4615/4790/3588/7096/2213/1051/3120/3108/718/8877/51135/64127/317/581/637/841/30835/972/26253/64581/1520/8411/2207/2209/2212/3111/3112/3113/3115/3117/3119/3122/3123/3459/3654/3656/3684/3687/3689/3717/8844/10892/5594/1432/5601/5970/8767/6772/7040/7099/8717	60
hsa04062	Organismal Systems	Immune system	hsa04062	Chemokine signaling pathway	60/1209	193/9447	0.310880829	2.429190398	7.684758501	1.46E-11	4.04E-10	2.49E-10	146850/5908/2771/5604/409/4283/6351/9844/3627/10563/6364/7409/1235/1234/3579/3055/2268/4790/3702/58191/108/109/111/113/6362/56477/6352/1230/1399/6376/1524/6374/2833/7852/1794/2773/2782/59345/54331/156/157/3551/3717/3718/4067/5594/653361/5294/23533/5332/5579/5879/5880/5970/6464/6654/6772/6773/7074/7454	60
hsa05163	Human Diseases	Infectious disease: viral	hsa05163	Human cytomegalovirus infection	60/1209	227/9447	0.264317181	2.065346903	6.223930621	1.68E-08	1.99E-07	1.23E-07	468/2771/1026/4609/5604/6351/7186/1234/3579/7132/4790/3588/1978/148327/108/109/111/113/1386/581/637/841/6352/595/1230/1029/1399/6376/7852/1956/355/356/10672/2773/2782/59345/54331/3134/3551/3710/5594/1432/4193/4772/4773/5332/5579/5879/5880/5925/5970/6198/6654/6667/6891/6892/55080/7157/8717/7422	60
hsa05131	Human Diseases	Infectious disease: bacterial	hsa05131	Shigellosis	60/1209	253/9447	0.23715415	1.853097814	5.269059067	1.02E-06	6.92E-06	4.27E-06	3098/10552/3678/929/7186/9844/3101/8357/7132/10094/4615/4790/718/29108/87/10097/9181/10109/10092/9140/472/581/664/834/837/6352/960/1399/8454/9267/27128/1956/3551/3688/3710/10892/5594/1432/5601/4193/4671/58484/10392/5332/5879/10616/5970/8767/9252/6198/23176/10801/92610/7099/10318/7157/8717/7316/7321/7322	60
hsa05171	Human Diseases	Infectious disease: viral	hsa05171	Coronavirus disease - COVID-19	59/1209	238/9447	0.24789916	1.937058198	5.608865603	2.56E-07	2.42E-06	1.50E-06	11224/6193/6156/6222/4599/713/3627/7097/4600/1675/9636/7297/7132/4615/4790/719/715/140801/718/712/51135/25873/728/714/200916/6868/716/834/1536/1956/2212/3455/3551/9641/3654/5594/1432/5601/5648/8829/4938/4939/4940/5579/5970/23586/6134/6136/6147/6158/6223/6187/6202/6772/6773/7098/7099/51284/7450	59
hsa05417	Human Diseases	Cardiovascular disease	hsa05417	Lipid and atherosclerosis	58/1209	216/9447	0.268518519	2.098175719	6.254614747	1.58E-08	1.93E-07	1.19E-07	468/5908/929/4318/7186/7097/1573/7409/23643/7132/3665/4615/4790/7436/4688/148022/51135/29108/19/9619/317/581/637/834/841/6352/948/958/1536/9451/1965/2081/30001/355/356/7184/3310/3551/9641/3654/3717/4067/4217/5594/1432/5601/653361/4689/4772/4773/5332/5879/5970/6648/10010/7099/8795/7157	58
hsa05164	Human Diseases	Infectious disease: viral	hsa05164	Influenza A	57/1209	173/9447	0.329479769	2.574520575	8.006893893	3.41E-12	1.13E-10	6.96E-11	3460/4599/5604/3109/3627/3127/4600/7297/7132/3665/4615/4790/148022/3120/3108/51135/29108/317/581/637/834/841/6352/896/1965/355/356/3111/3112/3113/3115/3117/3119/3122/3123/3455/3459/3551/9641/3717/5594/4938/4939/4940/5371/5579/5970/23586/91543/6772/6773/7098/7099/51284/8795/8717/7706	57
hsa04621	Organismal Systems	Immune system	hsa04621	NOD-like receptor signaling pathway	57/1209	189/9447	0.301587302	2.356571744	7.216744135	1.80E-10	3.73E-09	2.30E-09	100506742/5585/7186/7297/7226/838/3665/4615/4790/9051/148022/51135/64127/29108/2635/118429/9140/330/114769/22900/834/837/841/6352/1536/2633/2634/115361/115362/63940/3428/3455/3551/9641/3710/5594/1432/5601/4671/58484/22861/10392/4938/4939/4940/5027/24145/5332/10616/5970/8767/6772/6773/10010/7099/7128/51393	57
hsa05130	Human Diseases	Infectious disease: bacterial	hsa05130	Pathogenic Escherichia coli infection	55/1209	203/9447	0.270935961	2.11706536	6.163435596	2.66E-08	3.03E-07	1.87E-07	10552/10427/8440/7186/5777/7132/10094/23191/4615/84617/4790/7278/4627/4542/113457/51135/29108/10097/9181/10109/10092/581/834/837/841/9267/27128/355/356/2212/10672/3551/3654/3688/9170/57121/5594/1432/5601/4644/4671/4690/3071/5062/5879/5970/10802/9871/7099/8795/8717/7846/84790/203068/7456	55
hsa05170	Human Diseases	Infectious disease: viral	hsa05170	Human immunodeficiency virus 1 infection	54/1209	214/9447	0.252336449	1.971730711	5.508173669	4.51E-07	3.47E-06	2.14E-06	2771/684/5604/7133/7186/7097/916/1234/7132/4615/4790/27350/919/915/51135/60489/472/581/637/841/891/920/983/1399/8454/8450/7852/355/356/2773/2782/59345/54331/3134/3551/3654/3710/5594/1432/5601/4772/4773/5062/5579/5879/5880/5970/6198/25939/6891/6892/55080/7099/8717	54
hsa05022	Human Diseases	Neurodegenerative disease	hsa05022	Pathways of neurodegeneration - multiple diseases	54/1209	483/9447	0.111801242	0.873603255	-1.092407714	0.878722859	1	0.616950231	100506742/468/9246/5604/7133/7186/6531/7132/84617/4790/7278/113457/56901/317/324/581/627/637/203228/841/1435/1452/1454/1459/1536/1616/51164/8701/9451/1965/2081/355/356/8321/2893/2903/3710/4217/5594/1432/5601/29982/5332/5579/5682/5879/5970/10010/7846/84790/203068/7316/51465/55255	54
hsa04145	Cellular Processes	Transport and catabolism	hsa04145	Phagosome	53/1209	159/9447	0.333333333	2.604631927	7.816982057	1.19E-11	3.59E-10	2.22E-10	3678/929/23480/3109/3127/7097/8685/11151/84617/7059/4688/7278/2213/715/3120/113457/3108/718/821/30835/948/64581/1520/1536/8411/2209/2212/3111/3112/3113/3115/3117/3119/3122/3123/3134/3684/3688/3689/4074/4481/653361/4689/338382/5879/949/29927/6891/7099/7846/84790/203068/9341	53
hsa04015	Environmental Information Processing	Signal transduction	hsa04015	Rap1 signaling pathway	53/1209	212/9447	0.25	1.953473945	5.378789369	7.87E-07	5.74E-06	3.54E-06	5908/2771/1942/5604/1436/3791/136/7409/108/109/111/113/285/54518/64411/1399/1435/9732/1956/51466/2321/2324/2533/2773/2903/3683/3684/3688/3689/3937/9170/57121/5594/1432/4233/5028/5155/80310/5228/5332/5579/25865/5879/5880/5898/5899/2889/51735/25780/83593/57568/7074/7422	53
hsa04148	Cellular Processes	Transport and catabolism	hsa04148	Efferocytosis	52/1209	157/9447	0.331210191	2.588041915	7.686527008	2.46E-11	6.26E-10	3.86E-10	91937/5604/713/9844/1901/5777/3586/5627/1051/7376/712/23411/8877/714/19/102/6868/8754/240/121601/196527/23250/23200/558/834/948/961/1399/6376/1524/1846/1849/29933/3717/3988/4035/5594/1432/4772/4773/64805/24145/338382/5879/8578/89790/140885/55423/6566/6513/23166/7040	52
hsa05167	Human Diseases	Infectious disease: viral	hsa05167	Kaposi sarcoma-associated herpesvirus infection	51/1209	196/9447	0.260204082	2.033207576	5.599477506	3.41E-07	2.92E-06	1.80E-06	146850/1026/4609/5604/7186/7297/1234/7132/3055/3665/4790/148022/718/285/581/637/841/595/1230/9976/355/2782/59345/54331/3134/3455/3459/3551/9641/3710/3717/4067/5594/1432/5601/100507436/4772/4773/5155/5294/23533/5879/5925/5970/6772/6773/7098/7157/8717/7316/7422	51
hsa04014	Environmental Information Processing	Signal transduction	hsa04014	Ras signaling pathway	51/1209	238/9447	0.214285714	1.674406239	4.036733219	0.000117651	0.000540869	0.000333689	5908/1942/5604/8036/1436/9846/3791/10125/4790/51365/27/285/627/8315/1435/1956/356/2321/2323/2324/2782/59345/54331/2903/3551/8844/5594/5601/4233/5062/5155/80310/5228/11145/5579/5879/5880/5898/5899/5921/5922/25780/83593/5970/6464/6654/6789/7039/7074/7422/7535	51
hsa05162	Human Diseases	Infectious disease: viral	hsa05162	Measles	50/1209	139/9447	0.35971223	2.810753878	8.238817145	1.81E-12	6.66E-11	4.11E-11	4599/7097/4600/3560/916/7297/3665/4615/4790/2213/915/51135/317/581/637/841/868/595/894/896/9134/30835/1017/1459/9451/440275/1965/355/356/3310/3455/3551/9641/3559/3654/3718/5601/4938/4939/4940/10399/5970/23586/6772/6773/7099/51284/7128/7157/8717	50
hsa05161	Human Diseases	Infectious disease: viral	hsa05161	Hepatitis B	49/1209	163/9447	0.300613497	2.348962536	6.65506577	3.90E-09	5.62E-08	3.47E-08	100506742/468/5111/1026/4609/5604/1643/4318/7097/7297/6775/3665/4615/4790/148022/51135/148327/317/1386/581/637/841/890/9134/1017/355/356/3339/3551/9641/3654/3717/3718/5594/1432/5601/4772/4773/5579/5925/5970/23586/6654/6772/6773/7040/7098/7099/7157	49
hsa05203	Human Diseases	Cancer: overview	hsa05203	Viral carcinogenesis	49/1209	205/9447	0.23902439	1.867711675	4.811667585	7.91E-06	4.68E-05	2.89E-05	468/27044/1026/991/7186/8379/1234/3665/8343/8346/8344/8345/4790/85236/8841/718/148327/87/1386/581/841/890/595/894/896/9134/983/1017/1029/1030/2934/8365/3134/3718/4067/5594/4193/4791/5315/5879/5922/5925/5933/5970/6502/6672/7157/8717/7533	49
hsa05145	Human Diseases	Infectious disease: parasitic	hsa05145	Toxoplasmosis	48/1209	112/9447	0.428571429	3.348812478	9.579137844	1.96E-15	1.62E-13	1.00E-13	146850/2771/3460/3109/3127/7097/7297/23643/1234/3586/7132/4615/4790/3588/3120/3108/51135/79444/240/330/841/958/2773/3111/3112/3113/3115/3117/3119/3122/3123/3310/3459/3551/3654/3688/3717/3910/3915/5594/1432/5601/5294/23533/5970/6772/7040/7099	48
hsa05206	Human Diseases	Cancer: overview	hsa05206	MicroRNAs in cancer	47/1209	320/9447	0.146875	1.147665943	1.0294791	0.171826367	0.3268651	0.201659499	3678/1786/994/1942/1026/4609/5604/54541/2146/4318/4790/23411/113130/4363/324/472/672/595/894/9134/960/1029/1399/1956/6624/3551/5594/5598/4082/4193/4233/4851/4855/27250/5155/5579/9252/6464/6541/6654/7157/7168/7329/7422/7431/6935/9839	47
hsa05135	Human Diseases	Infectious disease: bacterial	hsa05135	Yersinia infection	46/1209	138/9447	0.333333333	2.604631927	7.274274482	2.76E-10	5.37E-09	3.31E-09	10552/3678/5585/5604/391/7186/9844/925/7409/3586/10094/4615/4790/148022/51135/29108/10097/10109/10092/834/920/1399/2212/2335/2533/9815/3551/3654/3676/3688/3932/3937/5594/1432/5601/4772/4773/58484/5879/5880/5970/8935/7099/7454/7456/7535	46
hsa04380	Organismal Systems	Development and regeneration	hsa04380	Osteoclast differentiation	46/1209	143/9447	0.321678322	2.513560881	6.986493987	1.04E-09	1.81E-08	1.12E-08	3460/1513/5604/1436/9846/7305/7186/9020/6688/695/7297/10990/7132/4790/4688/2213/54209/1435/1540/2209/2212/3455/3459/3551/3710/3932/3937/10859/10288/11006/5594/1432/5601/653361/4689/4772/4773/4791/5879/5970/140885/55423/6772/6773/7040/8792	46
hsa04144	Cellular Processes	Transport and catabolism	hsa04144	Endocytosis	45/1209	252/9447	0.178571429	1.395338532	2.436799386	0.012025294	0.034611933	0.02135384	10552/6455/409/3560/1234/3579/10094/4734/60682/64744/23527/10097/116984/64411/10109/10092/50807/829/857/858/867/868/128866/7852/9267/27128/8411/1956/30846/2350/9815/156/157/3134/3310/3559/4193/5371/23550/11031/11021/80230/51100/23325/7456	45
hsa04658	Organismal Systems	Immune system	hsa04658	Th1 and Th2 cell differentiation	44/1209	93/9447	0.47311828	3.696896929	10.01228878	3.30E-16	4.18E-14	2.58E-14	3460/3566/4794/3109/3127/3560/916/7297/6775/4790/919/915/3120/3108/30009/54567/920/3111/3112/3113/3115/3117/3119/3122/3123/3459/3551/3594/3559/182/3714/3717/3718/3932/5594/1432/5601/4772/4773/4851/5970/864/6772/7535	44
hsa04210	Cellular Processes	Cell growth and death	hsa04210	Apoptosis	44/1209	137/9447	0.321167883	2.509572368	6.818135187	2.54E-09	4.00E-08	2.47E-08	100506742/468/1513/5604/4001/1519/7186/1439/9020/597/3563/7132/4790/3002/7278/1521/113457/317/472/581/637/330/835/841/1520/1616/9451/1965/2081/355/356/3551/3710/4217/5594/5601/8996/5551/5970/8795/7157/8717/7846/84790	44
hsa04110	Cellular Processes	Cell growth and death	hsa04110	Cell cycle	44/1209	158/9447	0.278481013	2.17602161	5.710650631	2.83E-07	2.53E-06	1.56E-06	5111/994/4171/1026/4609/991/9319/10403/10926/7272/8379/1022/113130/64682/472/9212/699/9184/890/891/595/894/896/9134/996/983/1017/1029/1030/1031/8454/1663/157570/4174/4175/4193/5001/5925/5933/6502/10274/7040/7157/7533	44
hsa05160	Human Diseases	Infectious disease: viral	hsa05160	Hepatitis C	44/1209	159/9447	0.27672956	2.16233594	5.662332296	3.44E-07	2.92E-06	1.80E-06	4599/1026/4609/5604/7186/3627/4600/7297/7132/3665/4790/148022/317/581/637/841/595/1017/1956/9451/440275/1965/355/356/3455/3551/9641/5594/4938/4939/4940/8554/5925/5970/23586/91543/949/6654/6772/6773/7098/7157/8717/7533	44
hsa04514	Environmental Information Processing	Signaling molecules and interaction	hsa04514	Cell adhesion molecules	44/1209	160/9447	0.275	2.14882134	5.61436948	4.17E-07	3.29E-06	2.03E-06	3109/6402/3127/1003/925/914/947/3120/3108/90952/120425/201633/29126/80381/920/958/923/941/4267/1002/1493/3111/3112/3113/3115/3117/3119/3122/3123/3134/3676/3683/3684/3688/3689/22871/5788/5797/6383/9672/6404/6614/1462/64115	44
hsa04613	Organismal Systems	Immune system	hsa04613	Neutrophil extracellular trap formation	44/1209	196/9447	0.224489796	1.754139869	4.087067627	0.000111987	0.000522079	0.000322097	5604/7097/366/8357/8969/8343/8346/8344/8345/4790/85236/4688/27180/3012/8841/718/728/10533/834/837/64581/1536/2209/2212/2358/2359/8365/3683/3684/3689/9555/5594/1432/653361/4689/5332/5579/5879/5880/5970/6404/7099/51284/7450	44
hsa04510	Cellular Processes	Cellular community - eukaryotes	hsa04510	Focal adhesion	44/1209	203/9447	0.216748768	1.693652288	3.827243558	0.000259027	0.001117695	0.000689562	5501/5908/3678/3675/5604/3791/7409/7059/87/330/857/858/595/894/896/1282/1284/1292/1399/1956/2321/2324/2335/3676/3688/3910/3915/5594/5601/4233/5062/29780/64098/5155/80310/5228/5579/5879/5880/2889/6464/6654/7422/7450	44
hsa04659	Organismal Systems	Immune system	hsa04659	Th17 cell differentiation	43/1209	109/9447	0.394495413	3.082546042	8.377359508	1.81E-12	6.66E-11	4.11E-11	3460/196/3566/4794/3109/3127/3560/916/7297/4790/919/915/3120/3108/10148/30009/920/3111/3112/3113/3115/3117/3119/3122/3123/3459/3551/3594/3556/50615/3559/3717/3718/3932/5594/1432/5601/4772/4773/5970/6772/7040/7535	43
hsa05205	Human Diseases	Cancer: overview	hsa05205	Proteoglycans in cancer	43/1209	204/9447	0.210784314	1.64704666	3.579071991	0.000565757	0.00231192	0.00142634	967/5501/3678/1026/4609/5604/3791/4318/7097/3316/7409/5777/857/858/867/595/960/1956/355/356/2335/8321/10855/3339/8826/3688/3710/5594/1432/4193/4233/27250/5329/5579/5879/6198/6383/6654/7040/7074/7099/7157/7422	43
hsa04810	Cellular Processes	Cell motility	hsa04810	Regulation of actin cytoskeleton	43/1209	232/9447	0.185344828	1.448265166	2.648241226	0.007310603	0.021800087	0.013449569	5501/10552/3678/3675/5604/7409/10094/23191/9459/4627/7114/87/10097/324/10109/10092/1399/7852/81553/1730/1956/2335/10672/2934/8826/3676/3683/3684/3687/3688/3689/9170/57121/5594/3071/5062/5155/80310/5879/5880/28984/6654/7074	43
hsa05202	Human Diseases	Cancer: overview	hsa05202	Transcriptional misregulation in cancer	42/1209	201/9447	0.208955224	1.632754342	3.473621112	0.000785583	0.003132869	0.001932824	929/1026/4609/1436/1643/4318/3560/6688/597/8357/26471/4790/3002/1051/472/581/64919/604/330/55589/890/894/958/1031/2120/51513/2209/2313/2321/3087/3486/3684/4193/4208/4233/8864/5371/5970/860/6667/7157/6935	42
hsa04820	Cellular Processes	Cell motility	hsa04820	Cytoskeleton in muscle cells	42/1209	233/9447	0.180257511	1.408513403	2.418724443	0.012764652	0.036111964	0.022279285	2026/3678/3675/4001/22795/9124/7059/4627/271/72/829/1282/1284/1289/1290/50509/1292/1730/1824/2023/2273/752/114793/91010/2335/3339/64423/3676/3688/4635/4811/5339/6383/9672/8082/79188/29767/29766/7168/7170/1462/7431	42
hsa05010	Human Diseases	Neurodegenerative disease	hsa05010	Alzheimer disease	42/1209	391/9447	0.10741688	0.839344304	-1.242918142	0.909077944	1	0.616950231	100506742/468/5604/7186/7132/84617/4790/7278/113457/56901/57181/102/6868/317/324/637/841/1435/1452/1454/1459/1536/9451/1965/2081/355/8321/2903/3551/3710/4035/4217/5594/5601/29982/5332/5682/5970/23516/7846/84790/203068	42
hsa05140	Human Diseases	Infectious disease: parasitic	hsa05140	Leishmaniasis	40/1209	79/9447	0.506329114	3.956402927	10.10834266	3.79E-16	4.18E-14	2.58E-14	3460/3109/3127/7097/5777/3586/4615/4790/4688/3120/3108/718/51135/1536/2209/2212/3111/3112/3113/3115/3117/3119/3122/3123/3459/3654/3676/3684/3688/3689/3717/5594/1432/653361/4689/5579/5970/6772/7040/7099	40
hsa05014	Human Diseases	Neurodegenerative disease	hsa05014	Amyotrophic lateral sclerosis	40/1209	371/9447	0.107816712	0.842468548	-1.185859439	0.899309227	1	0.616950231	100506742/468/7133/7186/9631/7132/84617/7278/113457/79902/56901/57122/317/581/637/203228/834/1616/51164/8701/9451/1965/2081/2903/3710/4217/1432/29982/23165/9818/23636/9883/5682/5879/10010/7157/7846/84790/203068/55255	40
hsa04640	Organismal Systems	Immune system	hsa04640	Hematopoietic cell lineage	39/1209	100/9447	0.39	3.047419355	7.884913083	2.97E-11	7.03E-10	4.34E-10	3678/3675/929/1436/3566/3109/3127/916/952/925/914/945/3563/947/915/3120/3108/948/951/920/960/924/1435/1438/1441/2209/2323/3111/3112/3113/3115/3117/3119/3122/3123/3559/3574/3676/3684	39
hsa04141	Genetic Information Processing	Folding, sorting and degradation	hsa04141	Protein processing in endoplasmic reticulum	39/1209	172/9447	0.226744186	1.771755439	3.913030116	0.000216293	0.000954575	0.000588925	100506742/6746/468/10427/23480/7186/55741/58505/26270/581/821/8454/1650/85479/9451/1965/2081/30001/7184/3310/10960/11253/4217/5601/10956/5034/9601/10130/23645/5589/5886/10484/10802/9871/29927/23471/7321/7322/51465	39
hsa04080	Environmental Information Processing	Signaling molecules and interaction	hsa04080	Neuroactive ligand-receptor interaction	39/1209	370/9447	0.105405405	0.823626853	-1.325831663	0.922971855	1	0.616950231	84109/706/133/5025/1901/4828/136/1140/719/718/53829/728/8862/286530/84634/140/10203/1909/2358/2359/2563/2893/2899/2903/2918/3269/3274/9170/10161/1241/2847/2908/79627/5027/5028/27334/5724/5729/53637	39
hsa04668	Environmental Information Processing	Signal transduction	hsa04668	TNF signaling pathway	38/1209	119/9447	0.319327731	2.495193611	6.28786012	3.69E-08	4.07E-07	2.51E-07	468/5604/7133/4318/7186/3627/9020/6364/8809/7132/4790/1051/64127/148327/197259/6868/1386/330/841/6352/1435/6376/6374/1540/355/83786/3551/3659/182/4217/1326/5594/1432/5601/5970/9252/7128/8717	38
hsa04650	Organismal Systems	Immune system	hsa04650	Natural killer cell mediated cytotoxicity	38/1209	134/9447	0.28358209	2.215880893	5.430312951	1.11E-06	7.37E-06	4.55E-06	100528032/3460/5604/7305/7409/5777/3823/919/3002/10870/637/962/355/356/2207/3455/3459/3683/3689/7462/3932/3937/5594/100507436/4772/4773/5551/5579/5879/5880/4068/117157/6452/6464/6654/8795/80328/7535	38
hsa04218	Cellular Processes	Cell growth and death	hsa04218	Cellular senescence	38/1209	157/9447	0.242038217	1.891261399	4.31393199	6.04E-05	0.000302983	0.000186926	5501/1026/4609/2305/5604/4790/23411/1978/472/890/891/595/894/896/9134/983/1017/1029/1030/3134/3486/3710/286826/5594/1432/4193/4683/4772/4773/10111/83593/5925/5933/5970/5054/7040/7157/10758	38
hsa05322	Human Diseases	Immune disease	hsa05322	Systemic lupus erythematosus	37/1209	144/9447	0.256944444	2.007737111	4.668132933	1.86E-05	9.96E-05	6.14E-05	713/3109/3127/6737/8357/8969/3586/8343/8346/8344/8345/85236/715/3012/3120/3108/718/712/714/87/716/958/941/2209/2212/2903/8365/3111/3112/3113/3115/3117/3119/3122/3123/9555/6628	37
hsa05020	Human Diseases	Neurodegenerative disease	hsa05020	Prion disease	37/1209	278/9447	0.133093525	1.039978935	0.259190369	0.425160365	0.682236836	0.420906173	100506742/468/713/84617/4688/7278/113457/712/56901/714/148327/317/1386/581/857/858/6352/1459/1536/9451/1965/2903/3310/3710/3915/5594/1432/5601/653361/4689/4851/5682/5879/5880/7846/84790/203068	37
hsa04064	Environmental Information Processing	Signal transduction	hsa04064	NF-kappa B signaling pathway	36/1209	105/9447	0.342857143	2.679049982	6.627726367	1.04E-08	1.32E-07	8.14E-08	929/6351/7186/9020/695/597/23643/7132/4615/4790/148022/10848/51135/60401/472/330/958/1459/1540/3551/3654/3932/4067/10892/4791/5579/5970/23586/7099/7128/8792/10673/8717/7706/7329/7535	36
hsa04217	Cellular Processes	Cell growth and death	hsa04217	Necroptosis	36/1209	159/9447	0.226415094	1.769183951	3.747088063	0.000383583	0.001607166	0.000991541	3460/5836/7186/7297/6775/8969/7132/148022/3012/29108/197259/581/637/330/834/841/128866/1536/1540/355/356/2752/3455/3459/3717/3718/9555/5601/10616/6772/6773/7098/7099/7128/8795/8717	36
hsa04630	Environmental Information Processing	Signal transduction	hsa04630	JAK-STAT signaling pathway	35/1209	168/9447	0.208333333	1.627894955	3.145699795	0.002184423	0.008033821	0.004956468	3460/1026/4609/3566/1439/3560/7297/6775/3563/5777/3586/3588/53833/595/894/896/1438/1441/1956/2273/3455/3459/3594/3597/50615/3559/3574/3717/3718/9180/5155/8554/6654/6772/6773	35
hsa04020	Environmental Information Processing	Signal transduction	hsa04020	Calcium signaling pathway	35/1209	254/9447	0.137795276	1.076717923	0.474800634	0.345093792	0.57540554	0.354996581	3791/5025/2769/952/136/80271/8877/108/109/113/444/491/493/57118/7852/1909/1956/2321/2324/2903/3269/3274/3710/4233/4772/4773/5027/5155/80310/5256/5332/5579/5724/7039/7422	35
hsa04620	Organismal Systems	Immune system	hsa04620	Toll-like receptor signaling pathway	34/1209	109/9447	0.311926606	2.437361987	5.782008111	3.59E-07	2.97E-06	1.83E-06	929/1513/5604/4283/6351/3627/7097/7297/23643/3665/4615/4790/7096/148022/51135/841/6352/958/941/3455/3551/9641/3654/1326/5594/1432/5601/5879/5970/6772/6773/7098/7099/51284	34
hsa05150	Human Diseases	Infectious disease: bacterial	hsa05150	Staphylococcus aureus infection	33/1209	102/9447	0.323529412	2.528025106	5.943840545	2.05E-07	2.00E-06	1.23E-06	713/3109/3127/1675/3586/719/2213/715/3120/3108/718/712/728/714/716/2209/2212/2358/2359/3111/3112/3113/3115/3117/3119/3122/3123/3683/3684/3689/5648/5724/6404	33
hsa05142	Human Diseases	Infectious disease: parasitic	hsa05142	Chagas disease	33/1209	103/9447	0.32038835	2.503481173	5.877280505	2.65E-07	2.44E-06	1.51E-06	2771/3460/713/7097/2769/916/3586/7132/4615/4790/919/148022/915/718/712/51135/714/841/6352/355/356/2773/3459/3551/3654/5594/1432/5601/5332/5970/5054/7040/7099	33
hsa04066	Environmental Information Processing	Signal transduction	hsa04066	HIF-1 signaling pathway	33/1209	110/9447	0.3	2.344168734	5.432161584	1.43E-06	8.91E-06	5.50E-06	3939/3098/2026/3460/7076/230/1026/5209/5604/3101/4790/1978/226/285/1536/1956/54583/112399/2023/2321/3459/5594/8569/5163/5214/5230/5579/5970/6198/5054/6513/7099/7422	33
hsa04660	Organismal Systems	Immune system	hsa04660	T cell receptor signaling pathway	33/1209	122/9447	0.270491803	2.113594761	4.742517054	1.67E-05	9.07E-05	5.59E-05	5604/8440/4794/9020/916/10125/925/7409/5777/3586/4790/919/3702/915/868/920/1493/3551/3932/3937/10892/1326/5594/1432/5601/4690/4772/4773/5062/5788/5970/6654/7535	33
hsa04611	Organismal Systems	Immune system	hsa04611	Platelet activation	32/1209	126/9447	0.253968254	1.984481468	4.261748248	8.55E-05	0.000415983	0.000256641	146850/5501/5908/2771/695/10125/83706/108/109/111/113/54518/2207/2212/10672/2773/2982/2983/3688/3710/3937/4067/5594/1432/5028/64805/5294/23533/5332/5742/6916/7450	32
hsa04072	Environmental Information Processing	Signal transduction	hsa04072	Phospholipase D signaling pathway	32/1209	149/9447	0.214765101	1.678152114	3.196330733	0.001995114	0.007420031	0.00457779	146850/5604/9846/3579/8527/8877/108/109/111/113/9267/27128/1606/8525/1956/2207/10672/2918/9170/57121/10161/5594/2206/5155/80310/5294/23533/5332/5898/5899/6464/6654	32
hsa05207	Human Diseases	Cancer: overview	hsa05207	Chemical carcinogenesis - receptor activation	32/1209	217/9447	0.147465438	1.152279562	0.869354414	0.218638364	0.397633508	0.245320084	468/2771/4609/5604/196/409/4790/1978/54567/148327/253152/108/109/111/113/1386/604/595/896/1956/2773/7184/9641/182/3717/5594/5579/5925/5970/6198/6654/7422	32
hsa05133	Human Diseases	Infectious disease: bacterial	hsa05133	Pertussis	31/1209	78/9447	0.397435897	3.105522682	7.15297708	1.85E-09	3.06E-08	1.89E-08	2771/3678/929/713/3394/23643/3586/4615/4790/715/148022/718/712/51135/29108/714/716/834/6374/2773/3654/3659/3684/3688/3689/5594/1432/5601/10392/5970/7099	31
hsa05235	Human Diseases	Cancer: overview	hsa05235	PD-L1 expression and PD-1 checkpoint pathway in cancer	31/1209	90/9447	0.344444444	2.691452991	6.176452413	9.65E-08	9.98E-07	6.16E-07	3460/5604/4794/7097/916/10125/10538/5777/4615/4790/919/148022/915/55509/29126/920/1459/1956/3459/3551/3717/3932/5594/1432/4772/4773/5970/6198/6772/7099/7535	31
hsa04061	Environmental Information Processing	Signaling molecules and interaction	hsa04061	Viral protein interaction with cytokine and cytokine receptor	31/1209	100/9447	0.31	2.422307692	5.477516125	1.36E-06	8.65E-06	5.34E-06	1436/7133/4283/6351/3627/10563/3560/6364/8809/1235/1234/3579/8807/3586/7132/8764/3588/53833/57007/6362/56477/6352/1230/1435/6376/1524/6374/2833/7852/3559/8795	31
hsa04068	Environmental Information Processing	Signal transduction	hsa04068	FoxO signaling pathway	31/1209	133/9447	0.233082707	1.821283979	3.654073528	0.000564141	0.00231192	0.00142634	10769/1026/5604/1901/3586/23411/9140/472/604/664/891/595/894/1017/1030/1454/11067/1956/356/3551/5594/1432/5601/4193/10733/80854/6502/6648/6654/6789/7040	31
hsa04934	Human Diseases	Endocrine and metabolic disease	hsa04934	Cushing syndrome	31/1209	155/9447	0.2	1.562779156	2.706297148	0.007083134	0.021313794	0.01314955	468/5908/2771/1026/5604/196/57552/148327/108/109/111/113/324/1386/595/9134/1017/1029/1030/1031/1956/8321/2773/3710/3777/5594/5332/5925/949/6667/11091	31
hsa05321	Human Diseases	Immune disease	hsa05321	Inflammatory bowel disease	30/1209	66/9447	0.454545455	3.55177081	7.969210384	6.32E-11	1.40E-09	8.61E-10	3460/3566/3109/3127/7097/6775/8809/8807/3586/4790/3120/3108/64127/30009/3111/3112/3113/3115/3117/3119/3122/3123/3459/3594/50615/4772/5970/6772/7040/7099	30
hsa04115	Cellular Processes	Cell growth and death	hsa04115	p53 signaling pathway	30/1209	75/9447	0.4	3.125558313	7.079681871	2.81E-09	4.23E-08	2.61E-08	1026/1643/27244/10848/51246/50484/92344/317/472/581/637/841/891/595/894/896/9134/983/1017/1029/355/3486/4193/8493/6241/5054/6477/55240/8795/7157	30
hsa04071	Environmental Information Processing	Signal transduction	hsa04071	Sphingolipid signaling pathway	30/1209	122/9447	0.245901639	1.921449782	3.924220427	0.000260008	0.001117695	0.000689562	2771/5604/9846/7186/1901/7132/4790/8877/4363/140/581/637/8560/2207/10672/2773/4217/5594/1432/5601/2206/8439/5332/5579/5879/5880/5970/53637/7157/8717	30
hsa04120	Genetic Information Processing	Folding, sorting and degradation	hsa04120	Ubiquitin mediated proteolysis	30/1209	142/9447	0.211267606	1.650823052	2.993471572	0.003511813	0.01198361	0.007393291	9246/991/1643/23295/4734/55120/79444/64682/330/672/867/868/996/8454/8450/55294/4193/8554/5371/6477/6502/10054/55236/7316/7320/7321/7322/7329/51465/65264	30
hsa04936	Human Diseases	Endocrine and metabolic disease	hsa04936	Alcoholic liver disease	30/1209	144/9447	0.208333333	1.627894955	2.90859301	0.004356846	0.014421159	0.008897137	929/713/9020/23643/7132/4615/4790/719/148022/718/712/23411/51135/728/714/841/595/355/356/3551/9641/23765/3654/4217/1432/5601/5970/6720/7099/8717	30
hsa05224	Human Diseases	Cancer: specific types	hsa05224	Breast cancer	30/1209	148/9447	0.202702703	1.583897794	2.74268414	0.006566804	0.020314131	0.012532808	1026/4609/5604/1643/54567/324/581/672/675/595/1452/1956/2324/8321/23462/23493/26508/182/3714/5594/8202/4791/4851/4855/5925/6198/6464/6654/6667/7157	30
hsa04360	Organismal Systems	Development and regeneration	hsa04360	Axon guidance	30/1209	184/9447	0.163043478	1.274004747	1.43786262	0.095162665	0.206066586	0.127132828	1808/2771/1942/8440/22885/54437/10509/7852/1948/2042/2773/3688/5594/4233/4690/4773/8829/5062/5361/5362/55558/10154/5879/5880/5921/6405/54910/57556/7220/219699	30
hsa05034	Human Diseases	Substance dependence	hsa05034	Alcoholism	30/1209	191/9447	0.157068063	1.227313474	1.215783979	0.135193977	0.272861015	0.168341666	5501/468/2771/5604/136/8357/6531/8969/8343/8346/8344/8345/85236/3012/8841/148327/111/1386/627/2773/2782/59345/54331/2903/8365/9555/5594/6464/6571/6654	30
hsa05012	Human Diseases	Neurodegenerative disease	hsa05012	Parkinson disease	30/1209	271/9447	0.110701107	0.865006913	-0.863765192	0.83013967	1	0.616950231	468/2771/9246/6531/84617/7278/113457/56901/57181/111/317/581/1616/1843/9451/1965/2081/2773/3710/4217/5601/5682/6571/23516/7157/7846/84790/203068/7316/51465	30
hsa01522	Human Diseases	Drug resistance: antineoplastic	hsa01522	Endocrine resistance	29/1209	99/9447	0.292929293	2.288918966	4.938670902	1.03E-05	5.86E-05	3.62E-05	1026/5604/4318/54567/108/109/111/113/581/595/1029/1031/1956/2852/182/3714/5594/1432/5601/4193/8202/4851/4855/5925/6198/6464/6654/6667/7157	29
hsa04926	Organismal Systems	Endocrine system	hsa04926	Relaxin signaling pathway	29/1209	130/9447	0.223076923	1.743099828	3.268187891	0.001736863	0.006532973	0.004030519	468/2771/5604/409/4318/2769/4790/148327/108/109/111/113/1386/1282/1284/1956/2773/2782/59345/54331/5594/1432/5601/5332/5970/6464/6654/7040/7422	29
hsa04921	Organismal Systems	Endocrine system	hsa04921	Oxytocin signaling pathway	29/1209	155/9447	0.187096774	1.461954695	2.221451627	0.021751713	0.057598537	0.035535431	146850/5501/2771/1026/5604/952/7226/3759/108/109/111/113/57118/595/29904/1956/2773/2982/2983/3710/5594/5598/4208/4772/4773/5294/23533/5332/5579	29
hsa04022	Environmental Information Processing	Signal transduction	hsa04022	cGMP-PKG signaling pathway	29/1209	166/9447	0.174698795	1.365078179	1.817894854	0.048839257	0.117998498	0.0727992	146850/5501/468/2771/5604/148327/108/109/111/113/140/1386/491/493/1909/10672/2773/2982/2983/3710/3778/3779/5594/4208/4772/4773/5294/23533/5332	29
hsa04082	NA	NA	hsa04082	Neuroactive ligand signaling	29/1209	199/9447	0.145728643	1.13870843	0.757585603	0.253006338	0.447834749	0.276291752	2771/5025/6529/136/6531/53829/108/109/111/113/140/2563/2773/2782/59345/54331/2893/2899/2903/2918/3269/3274/79627/5028/64805/5332/5579/6571/6507	29
hsa04024	Environmental Information Processing	Signal transduction	hsa04024	cAMP signaling pathway	29/1209	226/9447	0.128318584	1.002668043	0.015551928	0.524480238	0.771568705	0.476019491	5501/5908/2771/5604/8843/7409/4790/64091/148327/108/109/111/113/64411/491/493/627/1909/2773/2893/2903/5594/5601/4772/5142/5879/5880/5970/7074	29
hsa05323	Human Diseases	Immune disease	hsa05323	Rheumatoid arthritis	28/1209	95/9447	0.294736842	2.303042967	4.88983852	1.28E-05	7.18E-05	4.43E-05	1513/3109/3127/7097/6364/3120/3108/6352/941/1435/1493/6374/2321/3111/3112/3113/3115/3117/3119/3122/3123/3683/3689/7040/7099/8792/10673/7422	28
hsa04625	Organismal Systems	Immune system	hsa04625	C-type lectin receptor signaling pathway	28/1209	105/9447	0.266666667	2.083705542	4.27771887	9.38E-05	0.000443546	0.000273646	9020/3586/4790/29108/834/841/868/30835/26253/64581/1540/2207/3551/9641/3659/3710/8844/10892/5594/1432/5601/4193/4772/4773/4791/5970/6772/6773	28
hsa04722	Organismal Systems	Nervous system	hsa04722	Neurotrophin signaling pathway	28/1209	120/9447	0.233333333	1.823242349	3.476750815	0.001003874	0.003955743	0.002440497	468/5908/5604/10019/4794/4790/51135/397/581/627/1399/356/3551/3654/3656/4217/5594/1432/5598/5601/5879/2889/5970/8767/9252/6464/6654/7157	28
hsa04530	Cellular Processes	Cellular community - eukaryotes	hsa04530	Tight junction	28/1209	170/9447	0.164705882	1.286994599	1.446507314	0.094593813	0.206066586	0.127132828	10552/5111/10094/7278/4627/4734/113457/55114/123720/87/10097/9181/10109/10092/595/3688/4217/5601/79778/51762/5879/51735/11346/7074/7846/84790/7454/8531	28
hsa05016	Human Diseases	Neurodegenerative disease	hsa05016	Huntington disease	28/1209	311/9447	0.090032154	0.703501871	-2.036809132	0.9863286	1	0.616950231	7186/84617/7278/113457/56901/148327/317/581/627/841/51164/8701/2081/2893/4217/5601/29982/5332/5433/5682/6507/6648/6667/7052/7157/7846/84790/203068	28
hsa04662	Organismal Systems	Immune system	hsa04662	B cell receptor signaling pathway	27/1209	91/9447	0.296703297	2.318408639	4.841186982	1.59E-05	8.78E-05	5.41E-05	5604/4794/695/7409/5777/10990/4790/2213/971/27071/3551/3635/10859/10288/11006/4067/10892/5594/4772/4773/118788/5579/5879/5880/25780/5970/6654	27
hsa04540	Cellular Processes	Cellular community - eukaryotes	hsa04540	Gap junction	27/1209	92/9447	0.293478261	2.293208545	4.774927814	1.98E-05	0.00010249	6.32E-05	2771/2697/5604/84617/7278/113457/108/109/111/113/983/1956/2773/2982/2983/3710/10746/5594/5598/5155/80310/5332/5579/6654/7846/84790/203068	27
hsa04666	Organismal Systems	Immune system	hsa04666	Fc gamma R-mediated phagocytosis	27/1209	99/9447	0.272727273	2.131062486	4.333822011	8.20E-05	0.00040507	0.000249908	10552/5604/9846/7409/3055/10094/2213/8877/10097/10109/10092/50807/1399/2209/2212/2934/3635/4067/5594/4082/653361/5579/5788/5879/5880/6198/7454	27
hsa05416	Human Diseases	Cardiovascular disease	hsa05416	Viral myocarditis	26/1209	70/9447	0.371428571	2.902304147	6.119602932	1.88E-07	1.89E-06	1.17E-06	3109/3127/3120/3108/27/637/841/857/595/958/941/3111/3112/3113/3115/3117/3119/3122/3123/3134/3683/3689/5551/5879/5880/8082	26
hsa04670	Organismal Systems	Immune system	hsa04670	Leukocyte transendothelial migration	26/1209	116/9447	0.224137931	1.751390434	3.11929744	0.00273435	0.009837715	0.006069381	5908/2771/4318/1003/7409/4688/3702/90952/87/4267/7852/1536/2773/3676/3683/3684/3688/3689/1432/653361/4689/5579/5879/5880/83593/399	26
hsa05418	Human Diseases	Cardiovascular disease	hsa05418	Fluid shear stress and atherosclerosis	26/1209	142/9447	0.183098592	1.430713312	1.981073121	0.036455925	0.092822394	0.057266797	3791/4318/1003/7132/4790/4688/9181/857/858/1843/7184/3551/4217/1432/5598/5601/4208/653361/5155/5879/5880/5970/6383/6612/7157/7422	26
hsa04814	Cellular Processes	Cell motility	hsa04814	Motor proteins	26/1209	197/9447	0.131979695	1.031275585	0.169939338	0.465032903	0.71447673	0.440796584	23046/3832/84617/7278/4627/4542/113457/10112/81930/146909/72/829/51164/8701/9928/3796/11004/4635/4644/4650/7168/7170/7846/84790/203068/51174	26
hsa05212	Human Diseases	Cancer: specific types	hsa05212	Pancreatic cancer	25/1209	77/9447	0.324675325	2.53697915	5.187639285	5.64E-06	3.39E-05	2.09E-05	1026/5604/1643/4790/9459/581/675/595/1029/1956/3551/5594/5601/5879/5880/5898/5899/5925/5970/6198/6772/7039/7040/7157/7422	25
hsa04612	Organismal Systems	Immune system	hsa04612	Antigen processing and presentation	25/1209	82/9447	0.304878049	2.382285299	4.815894361	1.94E-05	0.000102066	6.30E-05	8625/3109/3127/925/3823/3120/115653/3108/821/920/972/1520/3111/3112/3113/3115/3117/3119/3122/3123/3134/3310/6891/6892/55080	25
hsa05222	Human Diseases	Cancer: specific types	hsa05222	Small cell lung cancer	25/1209	93/9447	0.268817204	2.100509619	4.085666009	0.000190648	0.000852765	0.000526113	3675/1026/4609/1643/7186/4790/79444/317/581/330/595/9134/1017/1030/1282/1284/2335/3551/3688/3910/3915/5925/5970/6502/7157	25
hsa04928	Organismal Systems	Endocrine system	hsa04928	Parathyroid hormone synthesis, secretion and action	25/1209	115/9447	0.217391304	1.698672996	2.887764281	0.004986592	0.016342198	0.010082323	468/2771/1026/5604/27347/409/148327/108/109/111/113/1386/1956/10672/2773/3710/9935/5594/4208/5142/5332/5579/5744/860/6667	25
hsa04371	Environmental Information Processing	Signal transduction	hsa04371	Apelin signaling pathway	25/1209	140/9447	0.178571429	1.395338532	1.805321415	0.051353755	0.123174586	0.075992589	146850/2771/5604/8877/8862/108/109/111/113/595/10672/2773/2782/59345/54331/3710/182/5594/4208/4635/5294/23533/5332/6198/5054	25
hsa04261	Organismal Systems	Circulatory system	hsa04261	Adrenergic signaling in cardiomyocytes	25/1209	154/9447	0.162337662	1.268489575	1.286874059	0.123575497	0.254058941	0.156741722	146850/5501/468/2771/6324/64091/148327/6330/108/109/111/113/1386/491/493/2773/5594/1432/4635/5294/23533/5332/9252/7168/7170	25
hsa04140	Cellular Processes	Transport and catabolism	hsa04140	Autophagy - animal	24/1209	169/9447	0.142011834	1.109665673	0.551078039	0.323741854	0.549531045	0.339033305	3476/5604/54541/9140/89849/10533/664/203228/1613/9451/440275/1965/2081/26003/5594/5601/29982/338382/6198/51100/10010/7316/81671/55255	24
hsa05215	Human Diseases	Cancer: specific types	hsa05215	Prostate cancer	23/1209	106/9447	0.216981132	1.695467953	2.758414939	0.00706322	0.021313794	0.01314955	468/1026/5604/4318/4790/148327/595/9134/1017/1956/2350/7184/3551/5594/4193/5155/80310/5925/5970/6654/7039/7157/6935	23
hsa04724	Organismal Systems	Nervous system	hsa04724	Glutamatergic synapse	23/1209	116/9447	0.198275862	1.549306922	2.280374622	0.020476194	0.054658227	0.033721406	2771/108/109/111/113/2752/2773/2782/59345/54331/2893/2899/2903/156/157/2918/3710/5594/5332/5579/6507/81539/7220	23
hsa04270	Organismal Systems	Circulatory system	hsa04270	Vascular smooth muscle contraction	23/1209	134/9447	0.171641791	1.341191067	1.523812308	0.085430959	0.191002069	0.11783877	5501/5604/133/136/4627/72/108/109/111/113/10203/800/1909/10672/2982/2983/3710/3778/3779/5594/5332/5579/5583	23
hsa04915	Organismal Systems	Endocrine system	hsa04915	Estrogen signaling pathway	23/1209	139/9447	0.165467626	1.292946784	1.332889586	0.116204621	0.241735894	0.149139015	468/2771/5604/4318/148327/108/109/111/113/1386/1956/2773/2852/7184/3310/3710/5594/8202/5332/6464/6654/6667/7039	23
hsa04672	Organismal Systems	Immune system	hsa04672	Intestinal immune network for IgA production	22/1209	50/9447	0.44	3.438114144	6.621717519	4.74E-08	5.06E-07	3.12E-07	3109/3127/9020/3586/3120/3108/57379/56477/958/941/7852/3111/3112/3113/3115/3117/3119/3122/3123/3676/7040/10673	22
hsa04935	Organismal Systems	Endocrine system	hsa04935	Growth hormone synthesis, secretion and action	22/1209	122/9447	0.180327869	1.409063174	1.742096089	0.058999391	0.140494954	0.086678394	468/2771/5604/148327/108/109/111/113/1386/1399/2773/3486/3710/3717/5594/1432/5601/5332/5579/6464/6654/6772	22
hsa04910	Organismal Systems	Endocrine system	hsa04910	Insulin signaling pathway	22/1209	138/9447	0.15942029	1.24569353	1.113801956	0.161644797	0.311072254	0.191916099	3098/5501/2997/5604/5836/3101/1978/867/868/1399/3551/5594/5601/8569/5256/79660/5507/2889/6198/6464/6654/6720	22
hsa04114	Cellular Processes	Cell growth and death	hsa04114	Oocyte meiosis	22/1209	139/9447	0.158273381	1.236731706	1.077114491	0.170189103	0.325621926	0.200892522	5501/5604/991/8379/108/109/111/113/64682/6790/699/891/9134/996/983/1017/132864/8454/3710/5594/1432/7533	22
hsa04310	Environmental Information Processing	Signal transduction	hsa04310	Wnt signaling pathway	22/1209	174/9447	0.126436782	0.987963834	-0.061387348	0.559231965	0.808322186	0.498694559	4609/23411/324/595/894/896/1452/1454/1459/8454/8321/5601/4772/4773/5332/5579/5879/5880/6477/79718/7090/7157	22
hsa05208	Human Diseases	Cancer: overview	hsa05208	Chemical carcinogenesis - reactive oxygen species	22/1209	227/9447	0.0969163	0.757293864	-1.417928889	0.940047247	1	0.616950231	5604/196/9020/4790/4688/56901/253152/27/1956/3551/4217/5594/1432/5601/4233/653361/25865/5879/5970/6648/6654/7422	22
hsa05320	Human Diseases	Immune disease	hsa05320	Autoimmune thyroid disease	21/1209	54/9447	0.388888889	3.038737248	5.755488675	1.17E-06	7.62E-06	4.70E-06	3109/3127/3586/3002/3120/3108/958/941/1493/355/356/3111/3112/3113/3115/3117/3119/3122/3123/3134/5551	21
hsa04610	Organismal Systems	Immune system	hsa04610	Complement and coagulation cascades	21/1209	88/9447	0.238636364	1.864679675	3.121821666	0.00307361	0.010823031	0.006677272	713/10544/11326/1675/2157/5627/719/715/718/712/728/714/716/3684/3687/3689/5648/5329/5265/5054/7450	21
hsa05146	Human Diseases	Infectious disease: parasitic	hsa05146	Amoebiasis	21/1209	103/9447	0.203883495	1.593124383	2.318591303	0.019440628	0.052744653	0.032540826	929/7097/2769/3586/4790/87/1282/1284/2335/3684/3689/3910/3915/5332/5579/338382/5970/5269/5272/7040/7099	21
hsa04914	Organismal Systems	Endocrine system	hsa04914	Progesterone-mediated oocyte maturation	21/1209	111/9447	0.189189189	1.478304607	1.94183292	0.041234991	0.101856582	0.062840442	2771/994/5604/8379/108/109/111/113/64682/6790/699/890/891/996/983/1017/132864/2773/5594/1432/5601	21
hsa04725	Organismal Systems	Nervous system	hsa04725	Cholinergic synapse	21/1209	116/9447	0.181034483	1.414584581	1.721092743	0.061778665	0.144005198	0.08884404	146850/468/2771/5604/3759/148327/108/109/111/113/2773/2782/59345/54331/3710/3717/5594/5294/23533/5332/5579	21
hsa00230	Metabolism	Nucleotide metabolism	hsa00230	Purine metabolism	21/1209	128/9447	0.1640625	1.281967277	1.230397007	0.137201437	0.273594305	0.16879407	4830/1633/3614/271/51816/50484/100/108/109/111/113/1716/5169/953/2982/2983/2987/144811/5142/6240/6241	21
hsa05226	Human Diseases	Cancer: specific types	hsa05226	Gastric cancer	21/1209	150/9447	0.14	1.093945409	0.444299684	0.364112841	0.602606752	0.371778375	1026/4609/5604/1643/324/581/595/9134/1017/1030/1452/1956/8321/5594/4233/5925/6198/6464/6654/7040/7157	21
hsa04932	Human Diseases	Endocrine and metabolic disease	hsa04932	Non-alcoholic fatty liver disease	21/1209	157/9447	0.133757962	1.045170773	0.218638038	0.449529464	0.698564566	0.43097957	468/7186/7132/4790/56901/581/637/841/9451/1965/2081/355/356/3551/4217/1432/5601/5879/5970/6720/7040	21
hsa05225	Human Diseases	Cancer: specific types	hsa05225	Hepatocellular carcinoma	21/1209	170/9447	0.123529412	0.965245949	-0.175167018	0.604557224	0.858834511	0.529858149	1026/4609/5604/1643/324/581/595/1029/1452/1956/8321/5594/4233/5579/5925/6198/6464/6654/7039/7040/7157	21
hsa05415	Human Diseases	Cardiovascular disease	hsa05415	Diabetic cardiomyopathy	21/1209	205/9447	0.102439024	0.800447861	-1.106564068	0.890007168	1	0.616950231	5501/2997/4318/4790/4688/56901/948/1536/2673/1432/5601/653361/4689/5332/5579/5879/5880/5970/6513/6667/7040	21
hsa05330	Human Diseases	Immune disease	hsa05330	Allograft rejection	20/1209	39/9447	0.512820513	4.007126042	7.208775623	7.37E-09	1.02E-07	6.27E-08	3109/3127/3586/3002/3120/3108/958/941/355/356/3111/3112/3113/3115/3117/3119/3122/3123/3134/5551	20
hsa05134	Human Diseases	Infectious disease: bacterial	hsa05134	Legionellosis	20/1209	56/9447	0.357142857	2.790677065	5.148510368	9.70E-06	5.63E-05	3.48E-05	929/7097/4615/4790/1195/718/29108/317/664/834/841/57396/3310/3684/3689/4671/4791/58484/5970/7099	20
hsa05220	Human Diseases	Cancer: specific types	hsa05220	Chronic myeloid leukemia	20/1209	77/9447	0.25974026	2.02958332	3.475067881	0.001290302	0.004966164	0.003063876	1026/4609/5604/1643/9846/4790/581/867/595/1029/1399/3551/5594/4193/5925/5970/6464/6654/7040/7157	20
hsa04623	Organismal Systems	Immune system	hsa04623	Cytosolic DNA-sensing pathway	20/1209	83/9447	0.240963855	1.882866453	3.094778606	0.003384511	0.011669511	0.007199507	6351/3627/3665/5093/4790/51428/29108/197259/834/841/6352/1777/3428/3551/9641/51082/10623/5970/23586/25939	20
hsa04012	Environmental Information Processing	Signal transduction	hsa04012	ErbB signaling pathway	20/1209	86/9447	0.23255814	1.817185065	2.916317147	0.005206857	0.01674717	0.01033217	1026/4609/5604/8440/1978/27/374/867/868/1399/1956/5594/5601/4690/5062/5579/6198/6464/6654/7039	20
hsa05210	Human Diseases	Cancer: specific types	hsa05210	Colorectal cancer	20/1209	87/9447	0.229885057	1.796297881	2.858403198	0.005969434	0.018817931	0.011609727	1026/4609/5604/1643/324/374/581/595/1956/5594/5601/5879/5880/5898/5899/6198/6654/7039/7040/7157	20
hsa04657	Organismal Systems	Immune system	hsa04657	IL-17 signaling pathway	20/1209	95/9447	0.210526316	1.645030691	2.420561715	0.01593146	0.043944276	0.027111431	4318/7186/3627/6364/4790/1051/841/6374/7184/3551/9641/23765/5594/1432/5598/5601/5970/7128/8717/10758	20
hsa04933	Human Diseases	Endocrine and metabolic disease	hsa04933	AGE-RAGE signaling pathway in diabetic complications	20/1209	101/9447	0.198019802	1.547306095	2.118382162	0.02966105	0.077305571	0.04769369	4790/581/595/1282/1284/1536/2335/3717/5594/1432/5601/4772/5332/5579/5879/5970/5054/6772/7040/7422	20
hsa04931	Human Diseases	Endocrine and metabolic disease	hsa04931	Insulin resistance	20/1209	109/9447	0.183486239	1.433742345	1.744794826	0.059793116	0.141368009	0.087217026	5501/2997/5836/7132/4790/7376/11000/148327/948/2673/3551/5601/79660/5507/5579/5970/6198/6513/6720/57761	20
hsa04728	Organismal Systems	Nervous system	hsa04728	Dopaminergic synapse	20/1209	133/9447	0.15037594	1.175021922	0.778711126	0.252607729	0.447834749	0.276291752	5501/468/2771/409/6531/148327/111/1386/2773/2782/59345/54331/2893/2903/3710/1432/5601/5332/5579/6571	20
hsa04723	Organismal Systems	Nervous system	hsa04723	Retrograde endocannabinoid signaling	20/1209	149/9447	0.134228188	1.048845071	0.230221214	0.445896004	0.698564566	0.43097957	2771/56901/108/109/111/113/221955/2563/2773/2782/59345/54331/2893/3710/5594/1432/5601/11343/5332/5579	20
hsa04940	Human Diseases	Endocrine and metabolic disease	hsa04940	Type I diabetes mellitus	19/1209	44/9447	0.431818182	3.374182269	6.046908607	5.61E-07	4.22E-06	2.60E-06	3109/3127/3002/3120/3108/941/1363/355/356/3111/3112/3113/3115/3117/3119/3122/3123/3134/5551	19
hsa05332	Human Diseases	Immune disease	hsa05332	Graft-versus-host disease	19/1209	45/9447	0.422222222	3.299200441	5.922419889	8.55E-07	6.02E-06	3.71E-06	3109/3127/3002/3120/115653/3108/941/355/356/3111/3112/3113/3115/3117/3119/3122/3123/3134/5551	19
hsa05221	Human Diseases	Cancer: specific types	hsa05221	Acute myeloid leukemia	19/1209	68/9447	0.279411765	2.18329441	3.751416017	0.000647229	0.002612596	0.001611842	929/4609/5604/1436/6688/597/4790/1978/890/595/2209/3551/3684/5594/8864/5371/5970/6198/6654	19
hsa04622	Organismal Systems	Immune system	hsa04622	RIG-I-like receptor signaling pathway	19/1209	72/9447	0.263888889	2.062000276	3.465225222	0.001378479	0.005244559	0.003235632	7186/3627/9636/3665/4790/57169/9140/841/1540/3551/9641/1432/5601/5970/23586/54941/10010/8717/7706	19
hsa05100	Human Diseases	Infectious disease: bacterial	hsa05100	Bacterial invasion of epithelial cells	19/1209	78/9447	0.243589744	1.90338487	3.069020022	0.003717837	0.012557184	0.007747158	10552/3678/391/9844/10094/10097/10109/10092/857/858/867/1399/2335/3688/4233/5879/23176/10801/6464	19
hsa01232	Metabolism	Global and overview maps	hsa01232	Nucleotide metabolism	19/1209	85/9447	0.223529412	1.746635528	2.648866209	0.009880282	0.028941356	0.017855376	4830/1633/3614/271/51816/51251/50484/100/56474/1716/5169/953/2987/144811/6240/6241/1890/7298/7371	19
hsa04713	Organismal Systems	Environmental adaptation	hsa04713	Circadian entrainment	19/1209	97/9447	0.195876289	1.530556906	2.012047645	0.036973384	0.093421298	0.057636291	2771/108/109/111/113/2773/2782/59345/54331/2893/2903/2982/2983/3710/5594/8864/5332/5579/9252	19
hsa04142	Cellular Processes	Transport and catabolism	hsa04142	Lysosome	19/1209	133/9447	0.142857143	1.116270826	0.517314544	0.339726934	0.571469438	0.352568201	967/5538/1176/1513/1519/4126/4125/9179/1521/1520/1777/23163/2760/3423/7805/3988/4074/4864/6556	19
hsa05231	Human Diseases	Cancer: overview	hsa05231	Choline metabolism in cancer	18/1209	99/9447	0.181818182	1.420708324	1.612002005	0.076702118	0.174870871	0.107886624	5604/8527/1978/1606/8525/1956/56261/5594/5601/5155/80310/5579/5879/5880/6198/6654/6667/7454	18
hsa04081	NA	NA	hsa04081	Hormone signaling	18/1209	219/9447	0.082191781	0.642238009	-2.052053551	0.98820478	1	0.616950231	2771/2769/2981/57817/108/109/111/113/10672/2773/2782/59345/54331/2852/3717/2847/5332/5744	18
hsa03040	Genetic Information Processing	Transcription	hsa03040	Spliceosome	18/1209	242/9447	0.074380165	0.58119886	-2.528307362	0.997435476	1	0.616950231	10285/6626/9129/9984/5093/9785/56259/988/9416/9343/3310/55119/55696/27316/10569/23020/11017/6628	18
hsa03250	Genetic Information Processing	Information processing in viruses	hsa03250	Viral life cycle - HIV-1	17/1209	64/9447	0.265625	2.075566067	3.307367453	0.002238362	0.008141734	0.005023045	684/4599/4600/1234/7936/27350/55201/60489/636/920/128866/7852/22936/4131/29969/25939/10955	17
hsa04664	Organismal Systems	Immune system	hsa04664	Fc epsilon RI signaling pathway	17/1209	69/9447	0.246376812	1.925162729	2.954702685	0.005211355	0.01674717	0.01033217	5604/9846/241/695/7409/240/2207/3635/3937/4067/5594/1432/5601/2206/5879/5880/6654	17
hsa05211	Human Diseases	Cancer: specific types	hsa05211	Renal cell carcinoma	17/1209	70/9447	0.242857143	1.897660404	2.887721844	0.006083136	0.018995454	0.01171925	5908/1026/5604/1399/54583/112399/5594/4233/5062/5155/5879/2889/6513/6654/7039/7040/7422	17
hsa05230	Human Diseases	Cancer: overview	hsa05230	Central carbon metabolism in cancer	17/1209	71/9447	0.23943662	1.870932793	2.821832593	0.007069567	0.021313794	0.01314955	3939/3098/5223/8140/4609/5604/3101/57103/1956/5594/4233/5163/5214/5315/9123/6513/7157	17
hsa05223	Human Diseases	Cancer: specific types	hsa05223	Non-small cell lung cancer	17/1209	73/9447	0.232876712	1.81967436	2.693187146	0.009428441	0.027864411	0.017190955	1026/5604/1643/581/595/1029/1956/3718/5594/4233/5579/83593/5925/6654/6789/7039/7157	17
hsa01524	Human Diseases	Drug resistance: antineoplastic	hsa01524	Platinum drug resistance	17/1209	75/9447	0.226666667	1.771149711	2.568499106	0.012375593	0.035313116	0.021786435	1026/317/472/581/637/330/672/841/1029/355/356/4217/5594/4193/5429/7153/7157	17
hsa05214	Human Diseases	Cancer: specific types	hsa05214	Glioma	17/1209	76/9447	0.223684211	1.747845109	2.507562186	0.014098415	0.039547249	0.024398685	1026/5604/1643/581/57118/595/1029/1956/5594/4193/5155/5579/5925/6464/6654/7039/7157	17
hsa01521	Human Diseases	Drug resistance: antineoplastic	hsa01521	EGFR tyrosine kinase inhibitor resistance	17/1209	80/9447	0.2125	1.660452854	2.272546517	0.022927055	0.06022901	0.037158302	5604/3791/1978/558/581/1956/3717/5594/4233/5155/80310/5579/6198/6464/6654/7039/7422	17
hsa04925	Organismal Systems	Endocrine system	hsa04925	Aldosterone synthesis and secretion	17/1209	98/9447	0.173469388	1.355471717	1.355070022	0.116851187	0.241735894	0.149139015	468/148327/108/109/111/113/1386/491/493/57118/221955/3710/3777/5332/5579/25865/949	17
hsa04972	Organismal Systems	Digestive system	hsa04972	Pancreatic secretion	17/1209	106/9447	0.160377358	1.253171965	1.004148829	0.192637583	0.356978744	0.220238118	5908/1359/952/108/109/111/113/491/493/3710/3778/5332/5579/5874/9545/5879/7220	17
hsa04726	Organismal Systems	Nervous system	hsa04726	Serotonergic synapse	17/1209	115/9447	0.147826087	1.155097637	0.641051564	0.299478857	0.510966504	0.315240902	2771/5604/1573/111/240/1843/2773/2782/59345/54331/3710/5594/5332/5579/5742/6571/7220	17
hsa04390	Environmental Information Processing	Signal transduction	hsa04390	Hippo signaling pathway	17/1209	157/9447	0.108280255	0.846090626	-0.744960538	0.804708337	1	0.616950231	5501/4609/324/374/330/595/894/896/1454/122786/8321/3689/8994/5054/7040/25937/7533	17
hsa05310	Human Diseases	Immune disease	hsa05310	Asthma	16/1209	32/9447	0.5	3.906947891	6.309984625	3.78E-07	3.05E-06	1.88E-06	3109/3127/3586/3120/3108/958/2207/3111/3112/3113/3115/3117/3119/3122/3123/2206	16
hsa03030	Genetic Information Processing	Replication and repair	hsa03030	DNA replication	16/1209	36/9447	0.444444444	3.47284257	5.694506059	2.78E-06	1.70E-05	1.05E-05	5111/6118/4171/3978/10535/5424/5984/5422/5427/54107/4174/4175/5558/5982/5983/6742	16
hsa05144	Human Diseases	Infectious disease: parasitic	hsa05144	Malaria	16/1209	50/9447	0.32	2.50044665	4.075089714	0.000324833	0.001378459	0.000850441	100528032/2995/7097/3586/4615/7059/3820/948/958/3683/3689/4035/4233/6383/7040/7099	16
hsa05120	Human Diseases	Infectious disease: bacterial	hsa05120	Epithelial cell signaling in Helicobacter pylori infection	16/1209	71/9447	0.225352113	1.760877923	2.465253507	0.015805061	0.043944276	0.027111431	1445/9020/3579/4790/102/6868/6352/1956/3551/4067/1432/5601/4233/10392/5879/5970	16
hsa03018	Genetic Information Processing	Folding, sorting and degradation	hsa03018	RNA degradation	16/1209	78/9447	0.205128205	1.602850417	2.048030757	0.036195761	0.092822394	0.057266797	8761/2026/11044/5393/56915/694/4848/4850/9337/167227/2023/23404/26986/219988/5214/22803	16
hsa04512	Environmental Information Processing	Signaling molecules and interaction	hsa04512	ECM-receptor interaction	16/1209	89/9447	0.179775281	1.404745309	1.46964193	0.098723748	0.212191951	0.130911873	3678/3675/7059/948/960/961/1282/1284/1292/2335/3339/3676/3688/3910/3915/7450	16
hsa04211	Organismal Systems	Aging	hsa04211	Longevity regulating pathway	16/1209	90/9447	0.177777778	1.389137028	1.420959581	0.106547504	0.224631998	0.138586763	468/4790/27244/23411/1978/148327/108/109/111/113/1386/581/5970/6198/6648/7157	16
hsa04912	Organismal Systems	Endocrine system	hsa04912	GnRH signaling pathway	16/1209	93/9447	0.172043011	1.344326156	1.278318379	0.132217285	0.268490316	0.165645162	468/5604/108/109/111/113/1956/3710/10746/5594/1432/5598/5601/5332/5579/6654	16
hsa04750	Organismal Systems	Sensory system	hsa04750	Inflammatory mediator regulation of TRP channels	16/1209	99/9447	0.161616162	1.262851843	1.007153114	0.193048928	0.356978744	0.220238118	5501/1573/108/109/111/113/3269/3556/3710/1432/5601/5332/5579/5583/8989/51393	16
hsa04137	Cellular Processes	Transport and catabolism	hsa04137	Mitophagy - animal	16/1209	105/9447	0.152380952	1.190688881	0.752707625	0.264896471	0.461477537	0.284708673	468/7186/664/665/10370/1459/9451/1965/5601/338382/5970/6477/6667/7157/7316/9958	16
hsa04922	Organismal Systems	Endocrine system	hsa04922	Glucagon signaling pathway	16/1209	107/9447	0.14953271	1.168433014	0.671230834	0.290794911	0.501318309	0.309288447	3939/468/5223/2997/5836/5531/23411/148327/108/1386/3710/5214/5256/5315/5332/6513	16
hsa01200	Metabolism	Global and overview maps	hsa01200	Carbon metabolism	16/1209	117/9447	0.136752137	1.068566944	0.285886161	0.428716803	0.682236836	0.420906173	3098/5223/2026/230/3101/83440/226/2023/9563/4199/4200/5214/5230/5315/10993/6472	16
hsa04550	Cellular Processes	Cellular community - eukaryotes	hsa04550	Signaling pathways regulating pluripotency of stem cells	16/1209	144/9447	0.111111111	0.868210642	-0.610486836	0.76490131	1	0.616950231	4609/5604/3625/5460/83729/1749/324/8321/3717/3718/5594/1432/84759/10336/55183/9869	16
hsa01240	Metabolism	Global and overview maps	hsa01240	Biosynthesis of cofactors	16/1209	154/9447	0.103896104	0.811833328	-0.90188533	0.847635454	1	0.616950231	4830/5373/3620/79001/29926/53630/586/56474/2058/4351/25902/10797/55191/6472/27010/154807	16
hsa05340	Human Diseases	Immune disease	hsa05340	Primary immunodeficiency	15/1209	38/9447	0.394736842	3.084432545	4.932125703	3.23E-05	0.00016432	0.000101377	8625/916/695/925/915/100/57379/920/958/64421/3718/3932/5788/6891/7535	15
hsa05219	Human Diseases	Cancer: specific types	hsa05219	Bladder cancer	15/1209	41/9447	0.365853659	2.858742359	4.569144203	9.10E-05	0.000436686	0.000269414	1026/4609/5604/4318/595/1029/1613/1956/5594/4193/5925/9252/7157/1890/7422	15
hsa03420	Genetic Information Processing	Replication and repair	hsa03420	Nucleotide excision repair	15/1209	63/9447	0.238095238	1.860451377	2.624997149	0.011616161	0.033727626	0.020808267	5111/6118/2071/3978/1643/5424/5984/5427/54107/1022/8450/5433/5886/5982/5983	15
hsa05032	Human Diseases	Substance dependence	hsa05032	Morphine addiction	15/1209	91/9447	0.164835165	1.288004799	1.057551539	0.181794766	0.343851814	0.212139456	2771/409/108/109/111/113/2563/2773/2782/59345/54331/156/157/5142/5579	15
hsa03013	Genetic Information Processing	Translation	hsa03013	Nucleocytoplasmic transport	15/1209	108/9447	0.138888889	1.085263303	0.34138943	0.408946825	0.660299508	0.407371934	26019/9984/9631/79902/57122/79228/51194/51068/23165/9818/23636/9883/6612/7329/11260	15
hsa04350	Environmental Information Processing	Signal transduction	hsa04350	TGF-beta signaling pathway	15/1209	110/9447	0.136363636	1.065531243	0.26483007	0.438157802	0.693924557	0.428116916	4609/2014/3625/83729/57817/9241/375387/1030/8454/3077/5594/5933/6198/6667/7040	15
hsa04919	Organismal Systems	Endocrine system	hsa04919	Thyroid hormone signaling pathway	15/1209	122/9447	0.12295082	0.960724891	-0.167262706	0.607564161	0.859417681	0.530217936	4609/5604/8841/595/5594/4193/8202/4851/4855/5214/5332/5579/6513/6772/7157	15
hsa04979	Organismal Systems	Digestive system	hsa04979	Cholesterol metabolism	14/1209	51/9447	0.274509804	2.144990999	3.140811582	0.003845387	0.0128568	0.007932006	706/10948/1071/57552/19/51129/341/948/3931/3988/4035/4864/949/6646	14
hsa04917	Organismal Systems	Endocrine system	hsa04917	Prolactin signaling pathway	14/1209	71/9447	0.197183099	1.540768182	1.752095334	0.06373045	0.147515937	0.091009992	5604/4790/595/894/3659/3717/5594/1432/5601/5970/6464/6654/6772/8792	14
hsa05218	Human Diseases	Cancer: specific types	hsa05218	Melanoma	14/1209	73/9447	0.191780822	1.498555355	1.638093053	0.077133375	0.174870871	0.107886624	1026/5604/1643/581/595/1029/1956/5594/4193/4233/5155/80310/5925/7157	14
hsa04918	Organismal Systems	Endocrine system	hsa04918	Thyroid hormone synthesis	14/1209	75/9447	0.186666667	1.458593879	1.527456929	0.092236755	0.203535773	0.125571442	468/148327/108/109/111/113/1386/821/7184/3710/9601/5332/5579/8458	14
hsa04911	Organismal Systems	Endocrine system	hsa04911	Insulin secretion	14/1209	86/9447	0.162790698	1.272029546	0.970801428	0.20521463	0.375282003	0.231530318	468/148327/108/109/111/113/1386/3710/3778/3779/5332/5579/6513/6616	14
hsa04727	Organismal Systems	Nervous system	hsa04727	GABAergic synapse	14/1209	89/9447	0.157303371	1.229152145	0.832058071	0.243826211	0.43625122	0.269145291	2771/6529/108/109/111/113/2563/2752/2773/2782/59345/54331/5579/81539	14
hsa04520	Cellular Processes	Cellular community - eukaryotes	hsa04520	Adherens junction	14/1209	93/9447	0.150537634	1.176285386	0.65446335	0.299173226	0.510966504	0.315240902	5908/1003/5777/83605/87/1459/1956/8826/5594/4233/5797/5879/5880/7454	14
hsa00564	Metabolism	Lipid metabolism	hsa00564	Glycerophospholipid metabolism	14/1209	103/9447	0.13592233	1.062082922	0.242689268	0.448194908	0.698564566	0.43097957	23646/79888/8527/51365/1606/8525/56261/2820/3931/9926/9489/11145/122618/142891	14
hsa04150	Environmental Information Processing	Signal transduction	hsa04150	mTOR signaling pathway	14/1209	158/9447	0.088607595	0.692370512	-1.493819938	0.952626902	1	0.616950231	8140/5604/54541/7132/9675/1978/96459/8321/3551/5594/5579/6198/6502/6654	14
hsa03440	Genetic Information Processing	Replication and repair	hsa03440	Homologous recombination	13/1209	41/9447	0.317073171	2.477576711	3.632166142	0.00127742	0.004966164	0.003063876	6118/11073/5424/79728/472/672/675/83990/146956/4683/10111/25788/6742	13
hsa04330	Environmental Information Processing	Signal transduction	hsa04330	Notch signaling pathway	13/1209	62/9447	0.209677419	1.638397503	1.931951025	0.047521767	0.115659594	0.071356213	9541/54567/151636/6868/23462/23493/26508/182/3714/4242/4851/4855/7090	13
hsa04927	Organismal Systems	Endocrine system	hsa04927	Cortisol synthesis and secretion	13/1209	65/9447	0.2	1.562779156	1.744107282	0.065747128	0.151127078	0.093237886	468/57552/148327/108/109/111/113/1386/3710/3777/5332/949/6667	13
hsa04920	Organismal Systems	Endocrine system	hsa04920	Adipocytokine signaling pathway	13/1209	70/9447	0.185714286	1.451152074	1.45133025	0.105300496	0.223426052	0.137842755	7133/4794/7186/7132/4790/51703/948/3551/3717/5601/5970/6513/8717	13
hsa01230	Metabolism	Global and overview maps	hsa01230	Biosynthesis of amino acids	13/1209	75/9447	0.173333333	1.354408602	1.18044287	0.156466557	0.304649591	0.187953635	5223/2026/230/5832/226/586/2023/2752/5214/5230/5315/10993/6472	13
hsa04970	Organismal Systems	Digestive system	hsa04970	Salivary secretion	13/1209	97/9447	0.134020619	1.047223146	0.179085822	0.474583347	0.72390363	0.446612512	952/108/109/111/113/491/493/2982/2983/3710/3778/5332/5579	13
hsa04152	Environmental Information Processing	Signal transduction	hsa04152	AMPK signaling pathway	13/1209	122/9447	0.106557377	0.832628239	-0.712793791	0.799645183	1	0.616950231	2997/5209/23411/1978/148327/890/595/948/29904/5210/5214/6198/6720	13
hsa05017	Human Diseases	Neurodegenerative disease	hsa05017	Spinocerebellar ataxia	13/1209	144/9447	0.090277778	0.705421147	-1.364575375	0.937725921	1	0.616950231	7186/7436/2081/2903/3710/4217/5601/10528/29982/5332/5579/5682/6667	13
hsa04714	Organismal Systems	Environmental adaptation	hsa04714	Thermogenesis	13/1209	235/9447	0.055319149	0.432258065	-3.376246661	0.999938607	1	0.616950231	56901/148327/51703/108/109/111/113/1386/4217/1432/11343/6198/6654	13
hsa05030	Human Diseases	Substance dependence	hsa05030	Cocaine addiction	12/1209	49/9447	0.244897959	1.91360713	2.456213009	0.018278382	0.050001194	0.030848248	468/2771/6531/4790/148327/111/1386/627/2773/2903/5970/6571	12
hsa00240	Metabolism	Nucleotide metabolism	hsa00240	Pyrimidine metabolism	12/1209	58/9447	0.206896552	1.616668093	1.804604486	0.060582169	0.142217716	0.087741252	4830/1633/51251/50484/56474/5169/953/6240/6241/1890/7298/7371	12
hsa00010	Metabolism	Carbohydrate metabolism	hsa00010	Glycolysis / Gluconeogenesis	12/1209	67/9447	0.179104478	1.399503722	1.257138246	0.142136492	0.278385674	0.171750106	3939/3098/5223/2026/230/3101/83440/226/2023/5214/5230/5315	12
hsa04070	Environmental Information Processing	Signal transduction	hsa04070	Phosphatidylinositol signaling system	12/1209	98/9447	0.12244898	0.956803565	-0.164666248	0.611188509	0.860865518	0.53111118	3628/8527/80271/1606/8525/3631/3635/253430/3710/8898/5332/5579	12
hsa04916	Organismal Systems	Endocrine system	hsa04916	Melanogenesis	12/1209	101/9447	0.118811881	0.928383657	-0.277195493	0.654007451	0.917273163	0.565911889	2771/5604/148327/108/109/111/113/8321/2773/5594/5332/5579	12
hsa05414	Human Diseases	Cardiovascular disease	hsa05414	Dilated cardiomyopathy	12/1209	105/9447	0.114285714	0.893016661	-0.422296123	0.706857286	0.970828886	0.598953105	3678/3675/108/109/111/113/3676/3688/8082/7040/7168/7170	12
hsa00051	Metabolism	Carbohydrate metabolism	hsa00051	Fructose and mannose metabolism	11/1209	35/9447	0.314285714	2.455795817	3.305367536	0.003213552	0.011196693	0.006907802	3098/230/5209/5373/3101/29926/57103/226/4351/5210/5214	11
hsa03410	Genetic Information Processing	Replication and repair	hsa03410	Base excision repair	11/1209	44/9447	0.25	1.953473945	2.428444472	0.02011005	0.054117288	0.033387673	5111/3978/5424/5984/11232/5427/54107/54936/5428/5982/5983	11
hsa03460	Genetic Information Processing	Replication and repair	hsa03460	Fanconi anemia pathway	11/1209	55/9447	0.2	1.562779156	1.603491027	0.085979783	0.191002069	0.11783877	6118/2189/55120/79728/672/675/83990/146956/2175/55215/5429	11
hsa04340	Environmental Information Processing	Signal transduction	hsa04340	Hedgehog signaling pathway	11/1209	56/9447	0.196428571	1.534872386	1.537851842	0.095251322	0.206066586	0.127132828	409/23295/595/894/50937/1452/1454/1456/8454/156/157	11
hsa05213	Human Diseases	Cancer: specific types	hsa05213	Endometrial cancer	11/1209	59/9447	0.186440678	1.456828027	1.348399036	0.1265002	0.258466458	0.159460941	1026/4609/5604/1643/324/581/595/1956/5594/6654/7157	11
hsa04370	Environmental Information Processing	Signal transduction	hsa04370	VEGF signaling pathway	11/1209	60/9447	0.183333333	1.43254756	1.287574331	0.138037006	0.273594305	0.16879407	5604/3791/9047/8877/5594/1432/4773/5579/5879/5880/7422	11
hsa04730	Organismal Systems	Nervous system	hsa04730	Long-term depression	11/1209	60/9447	0.183333333	1.43254756	1.287574331	0.138037006	0.273594305	0.16879407	2771/5604/10672/2773/2982/2983/3710/4067/5594/5332/5579	11
hsa05031	Human Diseases	Substance dependence	hsa05031	Amphetamine addiction	11/1209	69/9447	0.15942029	1.24569353	0.784674211	0.263727744	0.461477537	0.284708673	5501/468/6531/23411/148327/111/1386/2893/2903/5579/6571	11
hsa04971	Organismal Systems	Digestive system	hsa04971	Gastric acid secretion	11/1209	76/9447	0.144736842	1.1309586	0.439110759	0.379920714	0.622543348	0.384078262	2771/3759/108/109/111/113/2773/3274/3710/5332/5579	11
hsa03083	Genetic Information Processing	Chromosome	hsa03083	Polycomb repressive complex	11/1209	83/9447	0.13253012	1.035576549	0.124709171	0.49981796	0.743496052	0.458700061	2146/9212/84759/10336/80012/26147/57713/7321/7322/11091/10138	11
hsa04974	Organismal Systems	Digestive system	hsa04974	Protein digestion and absorption	11/1209	105/9447	0.104761905	0.818598606	-0.71604706	0.803538552	1	0.616950231	1306/1359/91522/1282/1284/1289/1290/50509/1292/1295/10008	11
hsa00310	Metabolism	Amino acid metabolism	hsa00310	Lysine degradation	10/1209	63/9447	0.158730159	1.240300918	0.733091074	0.282194267	0.489038233	0.30171225	5351/8985/2146/64754/79709/55904/85007/80854/9869/56950	10
hsa04924	Organismal Systems	Endocrine system	hsa04924	Renin secretion	10/1209	69/9447	0.144927536	1.132448664	0.423002798	0.38831598	0.633165464	0.390631579	2771/3759/111/1909/2773/2982/2983/3710/3778/5332	10
hsa04976	Organismal Systems	Digestive system	hsa04976	Bile secretion	10/1209	90/9447	0.111111111	0.868210642	-0.481237551	0.731088687	0.995845084	0.614386854	366/57552/5244/8714/108/109/111/113/949/6513	10
hsa03082	Genetic Information Processing	Chromosome	hsa03082	ATP-dependent chromatin remodeling	10/1209	117/9447	0.085470085	0.66785434	-1.384863337	0.94303931	1	0.616950231	8099/5977/8969/54107/3012/55257/29844/79913/11177/9555	10
hsa05143	Human Diseases	Infectious disease: parasitic	hsa05143	African trypanosomiasis	9/1209	37/9447	0.243243243	1.900677352	2.102817197	0.039892031	0.099280168	0.061250923	3586/4615/8542/3620/355/356/3910/5332/5579	9
hsa05216	Human Diseases	Cancer: specific types	hsa05216	Thyroid cancer	9/1209	37/9447	0.243243243	1.900677352	2.102817197	0.039892031	0.099280168	0.061250923	1026/4609/5604/1643/581/595/5594/7157/7170	9
hsa04216	Cellular Processes	Cell growth and death	hsa04216	Ferroptosis	9/1209	42/9447	0.214285714	1.674406239	1.678004232	0.08041237	0.181064587	0.111707839	5093/51703/10533/1356/1536/23516/23657/55240/7157	9
hsa02010	Environmental Information Processing	Membrane transport	hsa02010	ABC transporters	9/1209	45/9447	0.2	1.562779156	1.44964067	0.113545028	0.237869647	0.146753734	21/26154/23456/19/5244/4363/8714/9619/6891	9
hsa00514	Metabolism	Glycan biosynthesis and metabolism	hsa00514	Other types of O-glycan biosynthesis	9/1209	47/9447	0.191489362	1.496277916	1.30658052	0.13923919	0.274334356	0.169250644	8985/285203/79709/2589/79695/2590/283464/4242/56983	9
hsa04923	Organismal Systems	Endocrine system	hsa04923	Regulation of lipolysis in adipocytes	9/1209	59/9447	0.152542373	1.191950204	0.566570908	0.340119273	0.571469438	0.352568201	2771/108/109/111/113/2773/11343/11145/5742	9
hsa04929	Organismal Systems	Endocrine system	hsa04929	GnRH secretion	9/1209	65/9447	0.138461538	1.081924031	0.253890532	0.454839267	0.703513071	0.434032552	5604/409/84634/2852/3710/5594/5332/5579/7220	9
hsa04720	Organismal Systems	Nervous system	hsa04720	Long-term potentiation	9/1209	67/9447	0.134328358	1.049627792	0.156166242	0.492706202	0.737944583	0.455275081	5501/468/5908/5604/2903/3710/5594/5332/5579	9
hsa04382	NA	NA	hsa04382	Cornified envelope formation	9/1209	217/9447	0.041474654	0.324078627	-3.858792476	0.999996849	1	0.616950231	6282/26154/140576/1282/1284/5046/5339/6281/6284	9
hsa00532	Metabolism	Glycan biosynthesis and metabolism	hsa00532	Glycosaminoglycan biosynthesis - chondroitin sulfate / dermatan sulfate	8/1209	21/9447	0.380952381	2.976722203	3.473903876	0.003063354	0.010823031	0.006677272	79586/22856/113189/337876/54480/50515/51363/55454	8
hsa03430	Genetic Information Processing	Replication and repair	hsa03430	Mismatch repair	8/1209	23/9447	0.347826087	2.717876794	3.159835831	0.005840474	0.018588432	0.011468137	5111/6118/3978/5424/5984/5982/5983/6742	8
hsa01523	Human Diseases	Drug resistance: antineoplastic	hsa01523	Antifolate resistance	8/1209	30/9447	0.266666667	2.083705542	2.277413358	0.03098222	0.080118084	0.049428871	4790/4363/8714/2350/3551/5970/6472/7298	8
hsa04215	Cellular Processes	Cell growth and death	hsa04215	Apoptosis - multiple species	8/1209	32/9447	0.25	1.953473945	2.069664184	0.044276248	0.108558801	0.066975377	7132/79444/317/581/637/330/841/5601	8
hsa00520	Metabolism	Carbohydrate metabolism	hsa00520	Amino sugar and nucleotide sugar metabolism	8/1209	38/9447	0.210526316	1.645030691	1.526253491	0.104313052	0.22275884	0.137431118	3098/5373/3101/1118/29926/55577/2673/4351	8
hsa04913	Organismal Systems	Endocrine system	hsa04913	Ovarian steroidogenesis	8/1209	52/9447	0.153846154	1.202137813	0.559921403	0.345938678	0.57540554	0.354996581	1573/51478/108/109/111/113/240/949	8
hsa00510	Metabolism	Glycan biosynthesis and metabolism	hsa00510	N-Glycan biosynthesis	8/1209	56/9447	0.142857143	1.116270826	0.334299	0.427659319	0.682236836	0.420906173	4245/29929/58505/79796/1650/11253/4247/79644	8
hsa04213	Organismal Systems	Aging	hsa04213	Longevity regulating pathway - multiple species	8/1209	62/9447	0.129032258	1.008244617	0.02495028	0.547348841	0.798116591	0.492398215	23411/108/109/111/113/3310/6198/6648	8
hsa03320	Organismal Systems	Endocrine system	hsa03320	PPAR signaling pathway	8/1209	76/9447	0.105263158	0.822515345	-0.595114955	0.773331493	1	0.616950231	51703/51129/948/2172/2173/4199/123/7316	8
hsa00562	Metabolism	Carbohydrate metabolism	hsa00562	Inositol phosphate metabolism	8/1209	78/9447	0.102564103	0.801425208	-0.674607282	0.797652592	1	0.616950231	3628/80271/3631/3635/253430/8898/5294/5332	8
hsa05410	Human Diseases	Cardiovascular disease	hsa05410	Hypertrophic cardiomyopathy	8/1209	99/9447	0.080808081	0.631425922	-1.412242447	0.948744058	1	0.616950231	3678/3675/3676/3688/8082/7040/7168/7170	8
hsa04740	Organismal Systems	Sensory system	hsa04740	Olfactory transduction	8/1209	454/9447	0.017621145	0.137689794	-7.213821361	1	1	0.616950231	409/26333/143503/109/2782/156/157/81285	8
hsa01250	Metabolism	Global and overview maps	hsa01250	Biosynthesis of nucleotide sugars	7/1209	37/9447	0.189189189	1.478304607	1.116700838	0.187335671	0.352318789	0.217363158	3098/5373/3101/29926/55577/2673/4351	7
hsa00565	Metabolism	Lipid metabolism	hsa00565	Ether lipid metabolism	7/1209	51/9447	0.137254902	1.072495499	0.198861567	0.483508453	0.727460445	0.448806889	23646/79888/9514/7941/5168/11145/122618	7
hsa05110	Human Diseases	Infectious disease: bacterial	hsa05110	Vibrio cholerae infection	7/1209	51/9447	0.137254902	1.072495499	0.198861567	0.483508453	0.727460445	0.448806889	23480/109/30001/11014/11015/9601/29927	7
hsa00983	Metabolism	Xenobiotics biodegradation and metabolism	hsa00983	Drug metabolism - other enzymes	7/1209	81/9447	0.086419753	0.675274944	-1.124365368	0.907870022	1	0.616950231	4830/3614/50484/6240/6241/1890/7371	7
hsa05412	Human Diseases	Cardiovascular disease	hsa05412	Arrhythmogenic right ventricular cardiomyopathy	7/1209	86/9447	0.081395349	0.636014773	-1.298966909	0.935804521	1	0.616950231	3678/3675/2697/1824/3676/3688/8082	7
hsa04392	Environmental Information Processing	Signal transduction	hsa04392	Hippo signaling pathway - multiple species	6/1209	29/9447	0.206896552	1.616668093	1.274081944	0.157975316	0.305788477	0.188656271	9770/79633/1454/122786/8994/25937	6
hsa04981	NA	NA	hsa04981	Folate transport and metabolism	6/1209	31/9447	0.193548387	1.512366925	1.094598721	0.197898747	0.363913807	0.224516707	4363/8714/2350/6472/11309/7298	6
hsa04130	Genetic Information Processing	Folding, sorting and degradation	hsa04130	SNARE interactions in vesicular transport	6/1209	33/9447	0.181818182	1.420708324	0.927421597	0.241082202	0.433685917	0.267562627	8676/8675/6810/10228/9341/10791	6
hsa04710	Organismal Systems	Environmental adaptation	hsa04710	Circadian rhythm	6/1209	34/9447	0.176470588	1.378922785	0.847915115	0.263646029	0.461477537	0.284708673	8553/79365/1454/8454/9572/8864	6
hsa00500	Metabolism	Carbohydrate metabolism	hsa00500	Starch and sucrose metabolism	6/1209	40/9447	0.15	1.172084367	0.417803496	0.406132588	0.658970032	0.406551713	3098/2997/5836/3101/5169/283209	6
hsa00513	Metabolism	Glycan biosynthesis and metabolism	hsa00513	Various types of N-glycan biosynthesis	6/1209	44/9447	0.136363636	1.065531243	0.166904387	0.500905195	0.743496052	0.458700061	4245/58505/79796/1650/11253/4247	6
hsa04930	Human Diseases	Endocrine and metabolic disease	hsa04930	Type II diabetes mellitus	6/1209	47/9447	0.127659574	0.99751861	-0.006532903	0.568320156	0.817177554	0.50415788	3098/3101/3551/5594/5601/5315	6
hsa00590	Metabolism	Lipid metabolism	hsa00590	Arachidonic acid metabolism	6/1209	63/9447	0.095238095	0.744180551	-0.780433786	0.833782333	1	0.616950231	1573/27306/240/11145/5742/6916	6
hsa05217	Human Diseases	Cancer: specific types	hsa05217	Basal cell carcinoma	6/1209	63/9447	0.095238095	0.744180551	-0.780433786	0.833782333	1	0.616950231	1026/1643/324/581/8321/7157	6
hsa00970	Genetic Information Processing	Translation	hsa00970	Aminoacyl-tRNA biosynthesis	6/1209	66/9447	0.090909091	0.710354162	-0.904567374	0.864940432	1	0.616950231	3035/833/1615/2058/51520/7453	6
hsa03020	Genetic Information Processing	Transcription	hsa03020	RNA polymerase	5/1209	34/9447	0.147058824	1.149102321	0.333646105	0.444035157	0.698564566	0.43097957	10849/51082/64425/5433/10623	5
hsa00760	Metabolism	Metabolism of cofactors and vitamins	hsa00760	Nicotinate and nicotinamide metabolism	5/1209	38/9447	0.131578947	1.028144182	0.066593972	0.54616076	0.798116591	0.492398215	952/23411/5169/55191/4837	5
hsa00670	Metabolism	Metabolism of cofactors and vitamins	hsa00670	One carbon pool by folate	5/1209	39/9447	0.128205128	1.00178151	0.004270692	0.570296118	0.817177554	0.50415788	160428/25902/10797/6472/7298	5
hsa04962	Organismal Systems	Excretory system	hsa04962	Vasopressin-regulated water reabsorption	5/1209	44/9447	0.113636364	0.887942702	-0.28540363	0.679931184	0.94561858	0.583399601	148327/109/397/51164/6810	5
hsa03272	NA	NA	hsa03272	Virion - Hepatitis viruses	5/1209	48/9447	0.104166667	0.813947477	-0.495041473	0.752946421	1	0.616950231	967/128866/1956/3339/949	5
hsa00270	Metabolism	Amino acid metabolism	hsa00270	Cysteine and methionine metabolism	5/1209	52/9447	0.096153846	0.751336133	-0.688798496	0.812763295	1	0.616950231	3939/1786/586/144811/10993	5
hsa00600	Metabolism	Lipid metabolism	hsa00600	Sphingolipid metabolism	5/1209	55/9447	0.090909091	0.710354162	-0.825269552	0.849554327	1	0.616950231	9514/8877/8560/2760/142891	5
hsa00480	Metabolism	Metabolism of other amino acids	hsa00480	Glutathione metabolism	5/1209	59/9447	0.084745763	0.662194558	-0.997085348	0.889080813	1	0.616950231	27306/50484/6240/6241/51060	5
hsa04721	Organismal Systems	Nervous system	hsa04721	Synaptic vesicle cycle	5/1209	79/9447	0.063291139	0.494550366	-1.728200866	0.97982909	1	0.616950231	6529/6531/6571/6507/6616	5
hsa03015	Genetic Information Processing	Translation	hsa03015	mRNA surveillance pathway	5/1209	103/9447	0.048543689	0.379315329	-2.426327633	0.99803137	1	0.616950231	5501/8761/26019/26528/26986	5
hsa00030	Metabolism	Carbohydrate metabolism	hsa00030	Pentose phosphate pathway	4/1209	31/9447	0.129032258	1.008244617	0.017613446	0.573526466	0.818264053	0.504828196	230/226/9563/5214	4
hsa00512	Metabolism	Glycan biosynthesis and metabolism	hsa00512	Mucin type O-glycan biosynthesis	4/1209	36/9447	0.111111111	0.868210642	-0.303486888	0.693873176	0.956966755	0.59040086	2589/79695/2590/2650	4
hsa03022	Genetic Information Processing	Transcription	hsa03022	Basal transcription factors	4/1209	44/9447	0.090909091	0.710354162	-0.737711646	0.832196131	1	0.616950231	2071/1022/6882/27097	4
hsa00620	Metabolism	Carbohydrate metabolism	hsa00620	Pyruvate metabolism	4/1209	47/9447	0.085106383	0.665012407	-0.881941851	0.86852882	1	0.616950231	3939/4199/4200/5315	4
hsa04973	Organismal Systems	Digestive system	hsa04973	Carbohydrate digestion and absorption	4/1209	52/9447	0.076923077	0.601068906	-1.105038462	0.914090692	1	0.616950231	3098/3101/5332/5579	4
hsa04961	Organismal Systems	Excretory system	hsa04961	Endocrine and other factor-regulated calcium reabsorption	4/1209	53/9447	0.075471698	0.589727984	-1.147389259	0.9213014	1	0.616950231	491/493/5332/5579	4
hsa00561	Metabolism	Lipid metabolism	hsa00561	Glycerolipid metabolism	4/1209	65/9447	0.061538462	0.480855125	-1.608880405	0.974016514	1	0.616950231	8527/1606/8525/11343	4
hsa04742	Organismal Systems	Sensory system	hsa04742	Taste transduction	4/1209	86/9447	0.046511628	0.363437013	-2.271724768	0.996903921	1	0.616950231	54429/3710/5028/5332	4
hsa04260	Organismal Systems	Circulatory system	hsa04260	Cardiac muscle contraction	4/1209	87/9447	0.045977011	0.359259576	-2.300011743	0.997214904	1	0.616950231	444/4635/7168/7170	4
hsa03265	Genetic Information Processing	Information processing in viruses	hsa03265	Virion - Ebolavirus, Lyssavirus and Morbillivirus	3/1209	Dec-47	0.25	1.953473945	1.266061283	0.191208228	0.356978744	0.220238118	2213/30835/4864	3
hsa03450	Genetic Information Processing	Replication and repair	hsa03450	Non-homologous end-joining	3/1209	13/9447	0.230769231	1.803206719	1.110138847	0.226393066	0.409486911	0.252633044	64421/10111/7518	3
hsa03273	NA	NA	hsa03273	Virion - Lassa virus and SFTS virus	3/1209	17/9447	0.176470588	1.378922785	0.599025847	0.373707552	0.615408953	0.379676696	4627/30835/8828	3
hsa00100	Metabolism	Lipid metabolism	hsa00100	Steroid biosynthesis	3/1209	20/9447	0.15	1.172084367	0.29511813	0.48116457	0.727460445	0.448806889	51478/3988/6646	3
hsa00770	Metabolism	Metabolism of cofactors and vitamins	hsa00770	Pantothenate and CoA biosynthesis	3/1209	21/9447	0.142857143	1.116270826	0.204335072	0.515061742	0.761095699	0.469558167	8875/586/5169	3
hsa03060	Genetic Information Processing	Folding, sorting and degradation	hsa03060	Protein export	3/1209	31/9447	0.096774194	0.756183463	-0.520879192	0.777361567	1	0.616950231	23480/29927/6731	3
hsa00052	Metabolism	Carbohydrate metabolism	hsa00052	Galactose metabolism	3/1209	32/9447	0.09375	0.73255273	-0.580536091	0.795747215	1	0.616950231	3098/3101/5214	3
hsa04136	Cellular Processes	Transport and catabolism	hsa04136	Autophagy - other	3/1209	32/9447	0.09375	0.73255273	-0.580536091	0.795747215	1	0.616950231	3476/9140/10533	3
hsa00250	Metabolism	Amino acid metabolism	hsa00250	Alanine, aspartate and glutamate metabolism	3/1209	37/9447	0.081081081	0.633559117	-0.855531881	0.86956436	1	0.616950231	2673/2752/284716	3
hsa00260	Metabolism	Amino acid metabolism	hsa00260	Glycine, serine and threonine metabolism	3/1209	41/9447	0.073170732	0.571748472	-1.052724159	0.910534031	1	0.616950231	5223/10993/6472	3
hsa05033	Human Diseases	Substance dependence	hsa05033	Nicotine addiction	3/1209	41/9447	0.073170732	0.571748472	-1.052724159	0.910534031	1	0.616950231	2563/2893/2903	3
hsa04975	Organismal Systems	Digestive system	hsa04975	Fat digestion and absorption	3/1209	43/9447	0.069767442	0.54515552	-1.145162383	0.926291415	1	0.616950231	19/948/949	3
hsa03050	Genetic Information Processing	Folding, sorting and degradation	hsa03050	Proteasome	3/1209	46/9447	0.065217391	0.509601899	-1.277223488	0.945200395	1	0.616950231	5698/5696/5682	3
hsa01212	Metabolism	Global and overview maps	hsa01212	Fatty acid metabolism	3/1209	57/9447	0.052631579	0.411257673	-1.707875149	0.982418513	1	0.616950231	5538/51703/54898	3
hsa00140	Metabolism	Lipid metabolism	hsa00140	Steroid hormone biosynthesis	3/1209	64/9447	0.046875	0.366276365	-1.948701237	0.991746471	1	0.616950231	51478/79644/412	3
hsa04146	Cellular Processes	Transport and catabolism	hsa04146	Peroxisome	3/1209	83/9447	0.036144578	0.282429968	-2.515352549	0.999033432	1	0.616950231	51703/55711/6648	3
hsa00130	Metabolism	Metabolism of cofactors and vitamins	hsa00130	Ubiquinone and other terpenoid-quinone biosynthesis	2/1209	Dec-47	0.166666667	1.302315964	0.401427368	0.466244634	0.71447673	0.440796584	79001/154807	2
hsa00533	Metabolism	Glycan biosynthesis and metabolism	hsa00533	Glycosaminoglycan biosynthesis - keratan sulfate	2/1209	14/9447	0.142857143	1.116270826	0.166776972	0.551053098	0.799993752	0.49355633	8534/9435	2
hsa00910	Metabolism	Energy metabolism	hsa00910	Nitrogen metabolism	2/1209	17/9447	0.117647059	0.919281857	-0.127604504	0.659518922	0.921100267	0.568273022	768/2752	2
hsa00511	Metabolism	Glycan biosynthesis and metabolism	hsa00511	Other glycan degradation	2/1209	18/9447	0.111111111	0.868210642	-0.214392705	0.690672513	0.956538083	0.590136391	4126/4125	2
hsa00531	Metabolism	Glycan biosynthesis and metabolism	hsa00531	Glycosaminoglycan degradation	2/1209	19/9447	0.105263158	0.822515345	-0.296656624	0.719436132	0.984022148	0.607092691	10855/3423	2
hsa00541	Metabolism	Glycan biosynthesis and metabolism	hsa00541	Biosynthesis of various nucleotide sugars	2/1209	20/9447	0.1	0.781389578	-0.37490854	0.74591075	1	0.616950231	29926/1727	2
hsa04950	Human Diseases	Endocrine and metabolic disease	hsa04950	Maturity onset diabetes of the young	2/1209	26/9447	0.076923077	0.601068906	-0.780301222	0.863467436	1	0.616950231	3087/2494	2
hsa04977	Organismal Systems	Digestive system	hsa04977	Vitamin digestion and absorption	2/1209	26/9447	0.076923077	0.601068906	-0.780301222	0.863467436	1	0.616950231	4363/949	2
hsa00062	Metabolism	Lipid metabolism	hsa00062	Fatty acid elongation	2/1209	28/9447	0.071428571	0.558135413	-0.89699917	0.889914779	1	0.616950231	5538/54898	2
hsa00601	Metabolism	Glycan biosynthesis and metabolism	hsa00601	Glycosphingolipid biosynthesis - lacto and neolacto series	2/1209	28/9447	0.071428571	0.558135413	-0.89699917	0.889914779	1	0.616950231	84002/2526	2
hsa00591	Metabolism	Lipid metabolism	hsa00591	Linoleic acid metabolism	2/1209	30/9447	0.066666667	0.520926385	-1.006775925	0.911537438	1	0.616950231	1573/11145	2
hsa00630	Metabolism	Carbohydrate metabolism	hsa00630	Glyoxylate and dicarboxylate metabolism	2/1209	32/9447	0.0625	0.488368486	-1.110576146	0.929127195	1	0.616950231	2752/6472	2
hsa04960	Organismal Systems	Excretory system	hsa04960	Aldosterone-regulated sodium reabsorption	2/1209	38/9447	0.052631579	0.411257673	-1.393065547	0.964109611	1	0.616950231	5594/5579	2
hsa00860	Metabolism	Metabolism of cofactors and vitamins	hsa00860	Porphyrin metabolism	2/1209	46/9447	0.043478261	0.339734599	-1.719636508	0.985916829	1	0.616950231	1356/2058	2
hsa00330	Metabolism	Amino acid metabolism	hsa00330	Arginine and proline metabolism	2/1209	50/9447	0.04	0.312555831	-1.867041831	0.991261482	1	0.616950231	5033/5832	2
hsa04978	Organismal Systems	Digestive system	hsa04978	Mineral absorption	2/1209	61/9447	0.032786885	0.256193304	-2.232600169	0.997706088	1	0.616950231	491/493	2
hsa00830	Metabolism	Metabolism of cofactors and vitamins	hsa00830	Retinol metabolism	2/1209	68/9447	0.029411765	0.229820464	-2.441711736	0.999035597	1	0.616950231	53630/10170	2
hsa00920	Metabolism	Energy metabolism	hsa00920	Sulfur metabolism	1/1209	Oct-47	0.1	0.781389578	-0.264959876	0.745917415	1	0.616950231	58472	1
hsa00604	Metabolism	Glycan biosynthesis and metabolism	hsa00604	Glycosphingolipid biosynthesis - ganglio series	1/1209	15/9447	0.066666667	0.520926385	-0.711331782	0.872000317	1	0.616950231	8869	1
hsa00730	Metabolism	Metabolism of cofactors and vitamins	hsa00730	Thiamine metabolism	1/1209	15/9447	0.066666667	0.520926385	-0.711331782	0.872000317	1	0.616950231	27010	1
hsa00120	Metabolism	Lipid metabolism	hsa00120	Primary bile acid biosynthesis	1/1209	17/9447	0.058823529	0.459640928	-0.854234856	0.902712931	1	0.616950231	80270	1
hsa00061	Metabolism	Lipid metabolism	hsa00061	Fatty acid biosynthesis	1/1209	18/9447	0.055555556	0.434105321	-0.920587921	0.915185896	1	0.616950231	51703	1
hsa04980	Organismal Systems	Digestive system	hsa04980	Cobalamin transport and metabolism	1/1209	18/9447	0.055555556	0.434105321	-0.920587921	0.915185896	1	0.616950231	7702	1
hsa00220	Metabolism	Amino acid metabolism	hsa00220	Arginine biosynthesis	1/1209	23/9447	0.043478261	0.339734599	-1.2144819	0.957299671	1	0.616950231	2752	1
hsa00515	Metabolism	Glycan biosynthesis and metabolism	hsa00515	Mannose type O-glycan biosynthesis	1/1209	23/9447	0.043478261	0.339734599	-1.2144819	0.957299671	1	0.616950231	2526	1
hsa04614	Organismal Systems	Endocrine system	hsa04614	Renin-angiotensin system	1/1209	23/9447	0.043478261	0.339734599	-1.2144819	0.957299671	1	0.616950231	1359	1
hsa00534	Metabolism	Glycan biosynthesis and metabolism	hsa00534	Glycosaminoglycan biosynthesis - heparan sulfate / heparin	1/1209	24/9447	0.041666667	0.325578991	-1.267267634	0.962777674	1	0.616950231	9956	1
hsa00592	Metabolism	Lipid metabolism	hsa00592	alpha-Linolenic acid metabolism	1/1209	26/9447	0.038461538	0.300534453	-1.368140587	0.971716852	1	0.616950231	11145	1
hsa01040	Metabolism	Lipid metabolism	hsa01040	Biosynthesis of unsaturated fatty acids	1/1209	27/9447	0.037037037	0.289403547	-1.416464495	0.975346438	1	0.616950231	54898	1
hsa04744	Organismal Systems	Sensory system	hsa04744	Phototransduction	1/1209	29/9447	0.034482759	0.269444682	-1.509381385	0.981268904	1	0.616950231	2782	1
hsa00563	Metabolism	Glycan biosynthesis and metabolism	hsa00563	Glycosylphosphatidylinositol (GPI)-anchor biosynthesis	1/1209	30/9447	0.033333333	0.260463193	-1.554140805	0.983673438	1	0.616950231	5277	1
hsa00640	Metabolism	Carbohydrate metabolism	hsa00640	Propanoate metabolism	1/1209	32/9447	0.03125	0.244184243	-1.640616201	0.987596692	1	0.616950231	3939	1
hsa01210	Metabolism	Global and overview maps	hsa01210	2-Oxocarboxylic acid metabolism	1/1209	33/9447	0.03030303	0.236784721	-1.682453835	0.989189427	1	0.616950231	586	1
hsa00380	Metabolism	Amino acid metabolism	hsa00380	Tryptophan metabolism	1/1209	42/9447	0.023809524	0.186045138	-2.025218073	0.996864236	1	0.616950231	3620	1
hsa00071	Metabolism	Lipid metabolism	hsa00071	Fatty acid degradation	1/1209	43/9447	0.023255814	0.181718507	-2.060188098	0.997267334	1	0.616950231	51703	1
hsa00280	Metabolism	Amino acid metabolism	hsa00280	Valine, leucine and isoleucine degradation	1/1209	48/9447	0.020833333	0.162789495	-2.227617854	0.998626907	1	0.616950231	586	1
hsa05204	Human Diseases	Cancer: overview	hsa05204	Chemical carcinogenesis - DNA adducts	1/1209	71/9447	0.014084507	0.11005487	-2.883432791	0.999942373	1	0.616950231	27306	1
hsa00982	Metabolism	Xenobiotics biodegradation and metabolism	hsa00982	Drug metabolism - cytochrome P450	1/1209	73/9447	0.01369863	0.107039668	-2.933981352	0.999956277	1	0.616950231	27306	1
hsa00980	Metabolism	Xenobiotics biodegradation and metabolism	hsa00980	Metabolism of xenobiotics by cytochrome P450	1/1209	79/9447	0.012658228	0.098910073	-3.080948697	0.999980911	1	0.616950231	27306	1
hsa00190	Metabolism	Energy metabolism	hsa00190	Oxidative phosphorylation	1/1209	138/9447	0.007246377	0.056622433	-4.276611505	0.999999995	1	0.616950231	56901	1
