# Supplementary material for: Integrative Meta‐Analysis and WGCNA Reveal Candidate Diagnostic Hub Genes in Clear Cell Carcinoma
Source: Int J Cell Biol. 2026 Feb 2;2026:5567255. doi: 10.1155/ijcb/5567255 (PMC12865128; doi:10.1155/ijcb/5567255)
Supplement: Supplementary file 3 — Supporting Information 3 Table S1. Shared DEGs identified by both statistical frameworks via Venn diagram analysis. Table S2. BP enrichment analysis of upregulated DEGs form integrated dataset using clusterProfiler. Table S3. BP enrichment analysis of downregulated DEGs form integrated dataset using clusterProfiler. Table S4. List of DEGs in the validation GSE40435 dataset. Table S5. BP enrichment analysis of upregulated DEGs in the validation GSE40435 dataset. Table S6. Biological process enrichment analysis of downregulated DEGs in the validation GSE40435 dataset. Table S7. Cellular component enrichment analysis of upregulated DEGs in integrated dataset. Table S8. Cellular component enrichment analysis of downregulated DEGs in integrated dataset. Table S9. Molecular function enrichment analysis of upregulated DEGs in integrated dataset. Table S10. Molecular function enrichment analysis of downregulated DEGs in integrated dataset. Table S11. Cellular component enrichment analysis of upregulated DEGs in the GSE40435 dataset. Table S12. Cellular component enrichment analysis of downregulated DEGs in the GSE40435 dataset. Table S13. Molecular function enrichment analysis of upregulated DEGs in the GSE40435 dataset. Table S14. Molecular function enrichment analysis of downregulated DEGs in the GSE40435 dataset. Table S15. KEGG pathway enrichment analysis of upregulated DEGs in the integrated dataset. Table S16. KEGG pathway enrichment analysis of downregulated DEGs in the integrated dataset. Table S17. KEGG pathway enrichment analysis of upregulated DEGs in the GSE40435 dataset. Table S18. KEGG pathway enrichment analysis of downregulated DEGs in the GSE40435 dataset. Table S19. Summary of transcription factors (TFs) identified among DEGs. Table S20. List of eight gene coexpression modules identified by dynamic tree cutting (β = 19, minimum size = 30 genes). Table S21. Transcription factor enrichment in the turquoise gene coexpression module. Table S22. Diagnostic biom [file IJCB-2026-5567255-s001.zip › Supplementary Table 13.csv]

	ID	Description	GeneRatio	BgRatio	RichFactor	FoldEnrichment	zScore	pvalue	p.adjust	qvalue	geneID	Count
GO:0140375	GO:0140375	immune receptor activity	21/440	154/18737	0.136363636363636	5.80692148760331	9.28847269613466	8.73845678743015e-11	5.66251999825474e-08	4.69117153851513e-08	FPR3/FCER1G/ACKR3/CXCR4/FCGR2A/IL2RB/C3AR1/EBI3/HLA-DQA1/LILRA2/IL10RA/CD4/HLA-DQA2/LILRB4/OSMR/FPR1/FCGR1BP/HLA-DQB1/FCMR/CX3CR1/CXCR6	21
GO:0005201	GO:0005201	extracellular matrix structural constituent	20/440	166/18737	0.120481927710843	5.13061336254107	8.28945117213129	2.28027323542488e-09	7.38808528277662e-07	6.12073342140363e-07	LAMA4/COL23A1/VWF/COL5A2/ANOS1/CTHRC1/EMILIN2/TGFBI/COL8A1/PXDN/CD4/COL15A1/COL1A1/COL4A2/COL1A2/VCAN/COL5A1/EDIL3/COL3A1/COL6A3	20
GO:0005178	GO:0005178	integrin binding	17/440	161/18737	0.105590062111801	4.4964568040655	6.9093920688595	2.56020070758074e-07	4.1475251462808e-05	3.43605884438468e-05	ITGA5/VWF/ESM1/ITGB2/ITGA4/LYN/TGFBI/LCP1/FERMT3/ITGAM/ITGAL/ICAM1/FAP/GPNMB/COL5A1/EDIL3/COL3A1	17
GO:0038187	GO:0038187	pattern recognition receptor activity	9/440	47/18737	0.191489361702128	8.1544003868472	7.61539356324483	1.2357876020123e-06	0.000152501963961801	0.000126341783009289	SCARB1/TLR7/CD36/TLR3/CLEC4A/TLR8/PYCARD/LY96/NOD2	9
GO:0019955	GO:0019955	cytokine binding	15/440	143/18737	0.104895104895105	4.46686268277177	6.45346677881968	1.41205522186853e-06	0.000152501963961801	0.000126341783009289	ACKR3/CXCR4/IL2RB/ITGA4/CD36/TNFRSF1B/EBI3/PXDN/CSF1R/IL10RA/CD4/OSMR/GBP1/CX3CR1/CXCR6	15
GO:0005172	GO:0005172	vascular endothelial growth factor receptor binding	5/440	13/18737	0.384615384615385	16.3784965034965	8.60124010493982	7.68953855140555e-06	0.000686060149576983	0.000568373418265532	ITGA5/VEGFA/PGF/CDH5/VEGFC	5
GO:0031406	GO:0031406	carboxylic acid binding	16/440	187/18737	0.0855614973262032	3.64355858045698	5.63394519544015	9.16224350961559e-06	0.000686060149576983	0.000568373418265532	EGLN3/ST8SIA4/FABP6/SIGLEC10/APOC1/PYGL/FABP5/SLC1A3/TYMS/PLOD2/CD33/NOD2/SIGLEC14/FABP7/S100A9/FOLR2	16
GO:0015026	GO:0015026	coreceptor activity	9/440	61/18737	0.147540983606557	6.28289865871833	6.40870229530675	1.1760836246225e-05	0.000762102188755381	0.000631371209007869	ACKR3/CXCR4/IL2RB/ITGA4/CD86/CD4/LY96/CD8A/CXCR6	9
GO:0043177	GO:0043177	organic acid binding	16/440	199/18737	0.0804020100502513	3.42384650525354	5.33058712728393	1.99777158942486e-05	0.00117686908177028	0.000974989005365241	EGLN3/ST8SIA4/FABP6/SIGLEC10/APOC1/PYGL/FABP5/SLC1A3/TYMS/PLOD2/CD33/NOD2/SIGLEC14/FABP7/S100A9/FOLR2	16
GO:0019865	GO:0019865	immunoglobulin binding	6/440	26/18737	0.230769230769231	9.8270979020979	6.98442971048237	2.50359443421683e-05	0.00135194099447709	0.00112002908899174	VWF/FCER1G/FCGR2A/LILRA2/FCGR1BP/FCMR	6
GO:0030169	GO:0030169	low-density lipoprotein particle binding	5/440	17/18737	0.294117647058824	12.5247326203209	7.37186256315948	3.42055734907268e-05	0.00170501627861469	0.0014125378526535	SCARB1/CDH13/CD36/TREM2/STAB1	5
GO:0042056	GO:0042056	chemoattractant activity	7/440	42/18737	0.166666666666667	7.09734848484848	6.13448008220318	4.97602268133651e-05	0.00230318764107576	0.00190809892291851	VEGFA/PGF/CCL5/CXCL10/VEGFC/GPNMB/SCG2	7
GO:0001968	GO:0001968	fibronectin binding	6/440	30/18737	0.2	8.51681818181818	6.38950821553757	5.9631234806451e-05	0.00257606934363868	0.00213417050886246	IGFBP3/TNFAIP6/VEGFA/ITGA4/CTSS/LILRB4	6
GO:0043028	GO:0043028	cysteine-type endopeptidase regulator activity involved in apoptotic process	7/440	44/18737	0.159090909090909	6.77474173553719	5.94694927712258	6.78799877677027e-05	0.00274913950459196	0.00227755222115318	NOL3/CTSS/PYCARD/BIRC3/NGF/CD27/BIRC7	7
GO:0048407	GO:0048407	platelet-derived growth factor binding	4/440	11/18737	0.363636363636364	15.4851239669421	7.45196630425924	8.6839528305089e-05	0.0033101184906881	0.00274230089384491	COL1A1/COL1A2/COL5A1/COL3A1	4
GO:0042605	GO:0042605	peptide antigen binding	7/440	47/18737	0.148936170212766	6.34231141199226	5.68654279043835	0.000104854626068702	0.00357609461539573	0.00296265148448964	TAP1/HLA-F/HLA-G/HLA-DQA1/HLA-DQA2/HLA-DQB1/HLA-DPB1	7
GO:0030246	GO:0030246	carbohydrate binding	18/440	280/18737	0.0642857142857143	2.7375487012987	4.54266048083724	0.000118955201669174	0.00385414853408125	0.00319300804480416	EGLN3/LGALS1/NPTX2/SIGLEC10/PPP1R3C/PYGL/CEMIP2/HK2/LGALS9/PLOD2/CD33/CLEC4A/LAYN/CLEC14A/CLEC1A/KLRB1/VCAN/SIGLEC14	18
GO:0038024	GO:0038024	cargo receptor activity	8/440	65/18737	0.123076923076923	5.24111888111888	5.31149207964306	0.000135669256064423	0.00399607626953391	0.00331058950205051	SCARB1/ACKR3/ITGB2/CD36/CD163/ITGAM/STAB1/FOLR2	8
GO:0050840	GO:0050840	extracellular matrix binding	8/440	65/18737	0.123076923076923	5.24111888111888	5.31149207964306	0.000135669256064423	0.00399607626953391	0.00331058950205051	LGALS1/VEGFA/OLFML2B/OLFML2A/CTSS/TGFBI/PXDN/CLEC14A	8
GO:0023023	GO:0023023	MHC protein complex binding	6/440	37/18737	0.162162162162162	6.90552825552826	5.57588288853443	0.000203195079227966	0.00572480049303138	0.00474276843964588	HLA-DQA1/CD4/HLA-DQA2/HLA-DQB1/HLA-DPB1/CD8A	6
GO:0003823	GO:0003823	antigen binding	13/440	177/18737	0.0734463276836158	3.12764509501798	4.41033589366753	0.000290260864239803	0.00696626074175528	0.00577126864570369	TAP1/CD1D/CD40/HLA-F/ITGA4/HLA-G/HLA-DQA1/LILRA2/HLA-DQA2/KIR2DL3/HLA-DQB1/HLA-DPB1/LAG3	13
GO:0001530	GO:0001530	lipopolysaccharide binding	6/440	41/18737	0.146341463414634	6.23181818181818	5.20049944715514	0.000363084464816345	0.00774617011573816	0.00641739239607937	SCARB1/P2RX7/TREM2/LY96/GBP1/CD6	6
GO:0002020	GO:0002020	protease binding	11/440	136/18737	0.0808823529411765	3.44430147058824	4.43640217902907	0.000370572953067721	0.00774617011573816	0.00641739239607937	NOL3/VWF/TNFAIP3/SLC6A3/PYCARD/COL1A1/COL1A2/FAP/SERPINE1/COL3A1/F2RL3	11
GO:0001618	GO:0001618	virus receptor activity	8/440	79/18737	0.10126582278481	4.31231300345224	4.57495897418744	0.000527104314228364	0.0103504119884842	0.00857490271950449	SCARB1/ITGA5/TNFRSF4/CXCR4/AXL/CD86/CD4/ICAM1	8
GO:0005539	GO:0005539	glycosaminoglycan binding	15/440	246/18737	0.0609756097560976	2.59659090909091	3.90891151390701	0.000746400250441397	0.0138190674938864	0.0114485451947402	COL23A1/TNFAIP6/VEGFA/PGF/ADGRE2/ANOS1/TREM2/CXCL10/LAYN/NOD2/VCAN/GPNMB/SULF1/COL5A1/STAB1	15
GO:0003924	GO:0003924	GTPase activity	18/440	333/18737	0.0540540540540541	2.30184275184275	3.71705824996596	0.000950724338130764	0.0159985264427698	0.0132541398405013	ENTPD1/RASD2/TUBA1B/TUBB6/RGS19/GBP2/DIRAS2/RGS1/RGS18/RAB7B/RAC2/RGS10/GNA15/GBP5/RGS5/RHOJ/GBP1/ARL4C	18
GO:0004252	GO:0004252	serine-type endopeptidase activity	12/440	178/18737	0.0674157303370786	2.87083758937692	3.88905097508625	0.00104875255354847	0.0169897913674852	0.0140753632186769	CTSS/GZMA/GZMH/PRSS53/GZMB/MMP11/FAP/GZMK/MMP9/TPSAB1/TPSB2/CFD	12
GO:0072341	GO:0072341	modified amino acid binding	8/440	88/18737	0.0909090909090909	3.87128099173554	4.18662527066023	0.00108160982234188	0.0170947113384766	0.0141622852219348	SCARB1/CD300A/AXL/TYMS/CD300LF/TREM2/ANXA4/FOLR2	8
GO:0043027	GO:0043027	cysteine-type endopeptidase inhibitor activity involved in apoptotic process	4/440	21/18737	0.19047619047619	8.11125541125541	5.05619994318051	0.00130727467081392	0.0201693806354148	0.0167095258675464	NOL3/BIRC3/CD27/BIRC7	4
GO:0061134	GO:0061134	peptidase regulator activity	14/440	235/18737	0.0595744680851064	2.53692456479691	3.67664736622568	0.00138236611838723	0.0203584828344301	0.016866189482715	CAV1/PTTG1/GBP2/C3/ANOS1/CTSS/PYCARD/NGF/GBP5/CST7/SERPINE1/SPINK13/BIRC7/COL6A3	14
GO:0001851	GO:0001851	complement component C3b binding	3/440	11/18737	0.272727272727273	11.6138429752066	5.46036060101703	0.00184405124289635	0.0246472406781194	0.0204192539731008	ITGB2/ITGAM/VSIG4	3
GO:0016493	GO:0016493	C-C chemokine receptor activity	4/440	23/18737	0.173913043478261	7.40592885375494	4.76691655274186	0.00186375739695656	0.0246472406781194	0.0204192539731008	ACKR3/CXCR4/CX3CR1/CXCR6	4
GO:0001786	GO:0001786	phosphatidylserine binding	6/440	56/18737	0.107142857142857	4.56258116883117	4.14031662366276	0.00195079203736324	0.0252822648042276	0.0209453460853738	SCARB1/CD300A/AXL/CD300LF/TREM2/ANXA4	6
GO:0017171	GO:0017171	serine hydrolase activity	12/440	199/18737	0.0603015075376884	2.56788487894016	3.44813375542825	0.00268667542768647	0.0305432574936988	0.025303868294	CTSS/GZMA/GZMH/PRSS53/GZMB/MMP11/FAP/GZMK/MMP9/TPSAB1/TPSB2/CFD	12
GO:0042287	GO:0042287	MHC protein binding	5/440	42/18737	0.119047619047619	5.06953463203463	4.09431726037762	0.00290373619763088	0.0312516248246914	0.0258907223206508	TAP1/CD4/MARCHF1/CD8A/LAG3	5
GO:0035325	GO:0035325	Toll-like receptor binding	3/440	13/18737	0.230769230769231	9.8270979020979	4.93702284020368	0.00308658022959915	0.0312516248246914	0.0258907223206508	CD36/LY96/S100A9	3
GO:0035673	GO:0035673	oligopeptide transmembrane transporter activity	3/440	13/18737	0.230769230769231	9.8270979020979	4.93702284020368	0.00308658022959915	0.0312516248246914	0.0258907223206508	SLC15A4/SLC15A3/GJA1	3
GO:0043325	GO:0043325	phosphatidylinositol-3,4-bisphosphate binding	4/440	29/18737	0.137931034482759	5.87366771159875	4.07301553839244	0.00447443078602011	0.0439307749900156	0.0363948915609291	PLEK/PHLDA3/MYO1G/NCF1	4
GO:0017124	GO:0017124	SH3 domain binding	8/440	113/18737	0.0707964601769911	3.01480289621883	3.33127234747122	0.00519516810169455	0.0478443324661791	0.0396371175402068	PTTG1/ABI3/LYN/INPP5D/HCLS1/PTTG3P/WAS/NCF1	8
GO:0005096	GO:0005096	GTPase activator activity	14/440	272/18737	0.0514705882352941	2.19182820855615	3.0704235563343	0.0051960552644568	0.0478443324661791	0.0396371175402068	ARHGAP22/NCKAP1L/DOCK2/RASAL3/RGS1/ARHGAP30/GIT2/RGS18/ARHGAP9/ARHGAP15/RGS10/GMIP/RGS5/TBC1D10C	14
GO:0033218	GO:0033218	amide binding	13/440	244/18737	0.0532786885245902	2.26882451564829	3.09362467253166	0.00524220309428814	0.0478443324661791	0.0396371175402068	SCARB1/CD1D/ITGB2/CD36/TYMS/CD300LF/TREM2/C1QA/ITGAM/FKBP10/CALCRL/NOD2/FOLR2	13
GO:0019207	GO:0019207	kinase regulator activity	14/440	273/18737	0.0512820512820513	2.18379953379953	3.05542357659374	0.00536333947049927	0.0482700552344934	0.0399898118414419	CAV1/VEGFA/TRIB3/GMFG/NCKAP1L/LYN/CCNB2/TREM2/CCL5/CXCL10/LILRB4/RAC2/CCND2/TGFA	14
