# Supplementary material for: Integrative Meta‐Analysis and WGCNA Reveal Candidate Diagnostic Hub Genes in Clear Cell Carcinoma
Source: Int J Cell Biol. 2026 Feb 2;2026:5567255. doi: 10.1155/ijcb/5567255 (PMC12865128; doi:10.1155/ijcb/5567255)
Supplement: Supplementary file 3 — Supporting Information 3 Table S1. Shared DEGs identified by both statistical frameworks via Venn diagram analysis. Table S2. BP enrichment analysis of upregulated DEGs form integrated dataset using clusterProfiler. Table S3. BP enrichment analysis of downregulated DEGs form integrated dataset using clusterProfiler. Table S4. List of DEGs in the validation GSE40435 dataset. Table S5. BP enrichment analysis of upregulated DEGs in the validation GSE40435 dataset. Table S6. Biological process enrichment analysis of downregulated DEGs in the validation GSE40435 dataset. Table S7. Cellular component enrichment analysis of upregulated DEGs in integrated dataset. Table S8. Cellular component enrichment analysis of downregulated DEGs in integrated dataset. Table S9. Molecular function enrichment analysis of upregulated DEGs in integrated dataset. Table S10. Molecular function enrichment analysis of downregulated DEGs in integrated dataset. Table S11. Cellular component enrichment analysis of upregulated DEGs in the GSE40435 dataset. Table S12. Cellular component enrichment analysis of downregulated DEGs in the GSE40435 dataset. Table S13. Molecular function enrichment analysis of upregulated DEGs in the GSE40435 dataset. Table S14. Molecular function enrichment analysis of downregulated DEGs in the GSE40435 dataset. Table S15. KEGG pathway enrichment analysis of upregulated DEGs in the integrated dataset. Table S16. KEGG pathway enrichment analysis of downregulated DEGs in the integrated dataset. Table S17. KEGG pathway enrichment analysis of upregulated DEGs in the GSE40435 dataset. Table S18. KEGG pathway enrichment analysis of downregulated DEGs in the GSE40435 dataset. Table S19. Summary of transcription factors (TFs) identified among DEGs. Table S20. List of eight gene coexpression modules identified by dynamic tree cutting (β = 19, minimum size = 30 genes). Table S21. Transcription factor enrichment in the turquoise gene coexpression module. Table S22. Diagnostic biom [file IJCB-2026-5567255-s001.zip › Supplementary Table 12.csv]

	ID	Description	GeneRatio	BgRatio	RichFactor	FoldEnrichment	zScore	pvalue	p.adjust	qvalue	geneID	Count
GO:0016324	GO:0016324	apical plasma membrane	69/590	408/19960	0.169117647058824	5.72133599202393	16.8162819266459	1.2678329476893e-32	4.50080696429701e-30	4.01702860267873e-30	AQP2/UMOD/CASR/ATP6V0A4/SLC22A8/SLC34A1/ATP6V1B1/PROM2/SLC47A2/DPEP1/SLC12A3/SCNN1G/SLC15A2/SCNN1B/PTH1R/ATP1A1/SLC22A7/SLC9A2/SLC7A8/SLC5A11/SLC5A2/RHCG/GP2/SLC52A3/SLC23A1/SLC44A4/CYP4F2/SLC17A1/SCNN1A/SLC13A2/SLC12A1/ATP12A/AQP6/TMEM174/FRMD1/SLC7A13/SLC26A7/KCNE1/ANK2/SLC22A13/SLC6A19/SLC22A12/MAL/ATP6V0D2/SLC29A2/EPCAM/SHROOM3/TRPM6/ABCB1/PTPRO/MUC13/SLC4A11/SLC13A1/SLC26A4/NHERF4/CYP4F12/AC…	69
GO:0045177	GO:0045177	apical part of cell	72/590	474/19960	0.151898734177215	5.13881141385969	15.9160041741263	6.28003088682554e-31	1.11470548241153e-28	9.94889103649731e-29	AQP2/UMOD/CASR/ATP6V0A4/SLC22A8/SLC34A1/ATP6V1B1/ACP3/PROM2/SLC47A2/DPEP1/SLC12A3/SCNN1G/SLC15A2/SCNN1B/PTH1R/ATP1A1/SLC22A7/SLC9A2/SLC7A8/SLC5A11/SLC5A2/RHCG/GP2/SLC52A3/SLC4A9/SLC23A1/SLC44A4/CYP4F2/SLC17A1/SCNN1A/SLC13A2/SLC12A1/ATP12A/AQP6/TMEM174/FRMD1/SLC7A13/SLC26A7/KCNE1/ANK2/SLC22A13/SLC6A19/SLC22A12/MAL/ATP6V0D2/SLC29A2/EPCAM/SHROOM3/TRPM6/ABCB1/PTPRO/CLCN5/MUC13/SLC4A11/SLC13A1/SLC26A4…	72
GO:0009925	GO:0009925	basal plasma membrane	46/590	298/19960	0.154362416107383	5.22215902627687	12.8162053554255	2.48085088541399e-20	2.93567354773989e-18	2.62012672459513e-18	AQP2/UMOD/CLCNKB/FXYD4/CLDN8/CASR/ATP6V0A4/SLC22A8/ATP6V1B1/CLCNKA/PROM2/KCNJ10/PTH1R/ATP1A1/SLC22A7/SLC4A1/SLC13A3/SLC7A8/PALM/AQP7P3/SLC22A6/RHCG/CLDN19/SLC4A9/SLC23A1/AQP7/SLC16A5/ATP12A/SLC51B/BSND/SLC26A7/MTTP/ANK2/TACSTD2/RHBG/SLC29A2/CDH16/EPCAM/HPGD/SLC4A11/CEACAM1/SLC16A10/FOLR1/SLC39A5/AQP1/SLC7A7	46
GO:0045178	GO:0045178	basal part of cell	46/590	317/19960	0.145110410094637	4.90915895845586	12.2444600299672	3.19276052623143e-19	2.26685997362432e-17	2.02320193346455e-17	AQP2/UMOD/CLCNKB/FXYD4/CLDN8/CASR/ATP6V0A4/SLC22A8/ATP6V1B1/CLCNKA/PROM2/KCNJ10/PTH1R/ATP1A1/SLC22A7/SLC4A1/SLC13A3/SLC7A8/PALM/AQP7P3/SLC22A6/RHCG/CLDN19/SLC4A9/SLC23A1/AQP7/SLC16A5/ATP12A/SLC51B/BSND/SLC26A7/MTTP/ANK2/TACSTD2/RHBG/SLC29A2/CDH16/EPCAM/HPGD/SLC4A11/CEACAM1/SLC16A10/FOLR1/SLC39A5/AQP1/SLC7A7	46
GO:0005903	GO:0005903	brush border	19/590	109/19960	0.174311926605505	5.89706111024724	8.94722095269582	4.42107854025969e-10	2.61580480298698e-08	2.33463972038275e-08	ATP6V0A4/SLC34A1/DCXR/MTTP/SLC6A19/SLC22A12/TRPM6/ESPN/SLC26A4/NHERF4/SLC7A9/SLC28A2/CDHR2/CA4/FOLR1/ITLN1/ANKS4B/AQP1/SCIN	19
GO:0031526	GO:0031526	brush border membrane	14/590	60/19960	0.233333333333333	7.89378531073446	9.33334728523927	1.65405262363546e-09	8.38840973415127e-08	7.48676450698156e-08	ATP6V0A4/SLC34A1/MTTP/SLC6A19/SLC22A12/TRPM6/SLC26A4/SLC7A9/SLC28A2/CDHR2/CA4/FOLR1/ITLN1/AQP1	14
GO:0090533	GO:0090533	cation-transporting ATPase complex	10/590	48/19960	0.208333333333333	7.04802259887006	7.32161969525692	1.12140473679312e-06	3.98098681561557e-05	3.55308237657609e-05	FXYD4/ATP6V0A4/ATP6V1B1/ATP1A1/ATP6V1C2/ATP6V1G3/ATP12A/ATP6V0E2/ATP6V0D2/FXYD2	10
GO:0005782	GO:0005782	peroxisomal matrix	10/590	52/19960	0.192307692307692	6.50586701434159	6.93815755526976	2.43884304076575e-06	7.21491066226535e-05	6.43940136202185e-05	ACAA1/AGXT/DAO/PIPOX/HMGCL/ACOX2/HAO2/DHRS4/EPHX2/PHYH	10
GO:0098533	GO:0098533	ATPase dependent transmembrane transport complex	10/590	54/19960	0.185185185185185	6.26490897677338	6.76123968372208	3.49838605980813e-06	9.55328500947604e-05	8.52643080163762e-05	FXYD4/ATP6V0A4/ATP6V1B1/ATP1A1/ATP6V1C2/ATP6V1G3/ATP12A/ATP6V0E2/ATP6V0D2/FXYD2	10
GO:0005902	GO:0005902	microvillus	13/590	100/19960	0.13	4.39796610169492	5.94511150396823	7.77903711658817e-06	0.000197254155456343	0.000176051892638574	ATP6V1B1/PROM2/DPEP1/DCXR/SLC7A8/MTTP/RAPGEF3/ESPN/IQGAP2/CEACAM1/CDHR2/ANKS4B/PDGFRA	13
GO:0016471	GO:0016471	vacuolar proton-transporting V-type ATPase complex	6/590	26/19960	0.230769230769231	7.80704041720991	6.06147559366303	9.03576877603869e-05	0.00213846527699582	0.00190860800111414	ATP6V0A4/ATP6V1B1/ATP6V1C2/ATP6V1G3/ATP6V0E2/ATP6V0D2	6
GO:0033176	GO:0033176	proton-transporting V-type ATPase complex	6/590	28/19960	0.214285714285714	7.24939467312349	5.775267620804	0.000140609655204129	0.00311977672484162	0.00278444119845019	ATP6V0A4/ATP6V1B1/ATP6V1C2/ATP6V1G3/ATP6V0E2/ATP6V0D2	6
GO:0062023	GO:0062023	collagen-containing extracellular matrix	26/590	430/19960	0.0604651162790698	2.04556562869531	3.82529549283644	0.000489620551221613	0.00869076478418363	0.00775662031145818	KNG1/HRG/SERPINA5/FREM1/SFRP1/GPC5/GPC3/SOST/BMP7/SEMA3B/PLG/AZGP1/COL4A3/NPNT/LAD1/FRAS1/ANGPTL3/APOC3/COL9A2/APOH/COL4A5/SOD3/SERPINC1/FBLN5/TINAG/VTN	26
GO:0043296	GO:0043296	apical junction complex	13/590	154/19960	0.0844155844155844	2.85582214395774	4.03486408558142	0.000671706632364118	0.0108389024767846	0.00967386106897606	CLDN8/CLDN16/WNK4/TJP3/CLDN19/CLDN10/CGNL1/MARVELD3/CGN/EPCAM/SHROOM3/ILDR1/NHERF4	13
GO:0016328	GO:0016328	lateral plasma membrane	8/590	69/19960	0.115942028985507	3.92237779415377	4.24388083194522	0.000951708932431526	0.0146894204788344	0.0131104983369286	ATP6V1B1/ATP1A1/GJB1/SLC26A7/TACSTD2/EPCAM/PTPRO/CEACAM1	8
GO:0031430	GO:0031430	M band	5/590	28/19960	0.178571428571429	6.04116222760291	4.65870096339168	0.00124059127234227	0.0163114778400558	0.014558205574075	ANK2/MYOM2/TRIM63/MYOM3/CMYA5	5
GO:0072562	GO:0072562	blood microparticle	11/590	144/19960	0.0763888888888889	2.58427495291902	3.32992452434878	0.00371716224153319	0.0425675030885253	0.0379920487165192	KNG1/HRG/CD5L/AFM/SLC4A1/ALB/PLG/CPN2/HSPA2/SERPINC1/VTN	11
