# Supplementary material for: Integrative Meta‐Analysis and WGCNA Reveal Candidate Diagnostic Hub Genes in Clear Cell Carcinoma
Source: Int J Cell Biol. 2026 Feb 2;2026:5567255. doi: 10.1155/ijcb/5567255 (PMC12865128; doi:10.1155/ijcb/5567255)
Supplement: Supplementary file 3 — Supporting Information 3 Table S1. Shared DEGs identified by both statistical frameworks via Venn diagram analysis. Table S2. BP enrichment analysis of upregulated DEGs form integrated dataset using clusterProfiler. Table S3. BP enrichment analysis of downregulated DEGs form integrated dataset using clusterProfiler. Table S4. List of DEGs in the validation GSE40435 dataset. Table S5. BP enrichment analysis of upregulated DEGs in the validation GSE40435 dataset. Table S6. Biological process enrichment analysis of downregulated DEGs in the validation GSE40435 dataset. Table S7. Cellular component enrichment analysis of upregulated DEGs in integrated dataset. Table S8. Cellular component enrichment analysis of downregulated DEGs in integrated dataset. Table S9. Molecular function enrichment analysis of upregulated DEGs in integrated dataset. Table S10. Molecular function enrichment analysis of downregulated DEGs in integrated dataset. Table S11. Cellular component enrichment analysis of upregulated DEGs in the GSE40435 dataset. Table S12. Cellular component enrichment analysis of downregulated DEGs in the GSE40435 dataset. Table S13. Molecular function enrichment analysis of upregulated DEGs in the GSE40435 dataset. Table S14. Molecular function enrichment analysis of downregulated DEGs in the GSE40435 dataset. Table S15. KEGG pathway enrichment analysis of upregulated DEGs in the integrated dataset. Table S16. KEGG pathway enrichment analysis of downregulated DEGs in the integrated dataset. Table S17. KEGG pathway enrichment analysis of upregulated DEGs in the GSE40435 dataset. Table S18. KEGG pathway enrichment analysis of downregulated DEGs in the GSE40435 dataset. Table S19. Summary of transcription factors (TFs) identified among DEGs. Table S20. List of eight gene coexpression modules identified by dynamic tree cutting (β = 19, minimum size = 30 genes). Table S21. Transcription factor enrichment in the turquoise gene coexpression module. Table S22. Diagnostic biom [file IJCB-2026-5567255-s001.zip › Supplementary Table 11.csv]

	ID	Description	GeneRatio	BgRatio	RichFactor	FoldEnrichment	zScore	pvalue	p.adjust	qvalue	geneID	Count
GO:0009897	GO:0009897	external side of plasma membrane	52/454	407/19960	0.127764127764128	5.61711892108368	14.357365968689	2.97519849896451e-24	1.04726987163551e-21	8.3618736760371e-22	ITGA5/CD1D/P2RX7/TNFRSF4/CD40/FCER1G/HLA-F/ACKR3/CXCR4/ITGB2/PECAM1/FCGR2A/IL2RB/ENPP3/ITGA4/CDH13/CD36/CD86/HLA-G/MCAM/EBI3/CD33/BTN3A3/CDH5/CLEC4A/ADA/TLR8/CD163/CXCL10/CD4/BTN3A2/OSMR/ITGAM/CLEC14A/MILR1/CD2/FCGR1BP/SLC38A1/CD3D/ITGAL/CXCL9/PLAUR/ICAM1/CX3CR1/CD8A/CD163L1/CXCR6/CD27/FOLR2/LAG3/BTNL9/PRND	52
GO:0062023	GO:0062023	collagen-containing extracellular matrix	41/454	430/19960	0.0953488372093023	4.1919885257658	10.2083989278795	9.02180821524263e-15	1.5878382458827e-12	1.26780147024725e-12	ANGPT2/LAMA4/ANGPTL4/COL23A1/LGALS1/VWF/C1QB/COL5A2/LGALS9/LOX/C1QC/CDH13/CTSS/CTHRC1/PLOD2/EMILIN2/TGFBI/COL8A1/C1QA/PXDN/ANXA4/CLEC14A/COL15A1/COL1A1/COL4A2/COL1A2/ANGPTL2/ICAM1/VCAN/CPA3/ADAMDEC1/SULF1/S100A9/SERPINE1/COL5A1/MMP9/EDIL3/COL3A1/TPSAB1/TPSB2/COL6A3	41
GO:0005581	GO:0005581	collagen trimer	16/454	86/19960	0.186046511627907	8.1794898063723	10.1791935366703	8.86751801984527e-11	1.04045544766184e-08	8.30746425017083e-09	COL23A1/C1QB/COL5A2/LOX/C1QC/CTHRC1/EMILIN2/COL8A1/C1QA/COL15A1/COL1A1/COL4A2/COL1A2/COL5A1/COL3A1/COL6A3	16
GO:0045121	GO:0045121	membrane raft	28/454	293/19960	0.0955631399317406	4.20141029303424	8.4220786694779	1.72008459497914e-10	1.41808380593666e-08	1.13226189050565e-08	CAV2/SCARB1/SLC2A1/CAV1/ENTPD1/EHD2/CAVIN3/MYOF/GJA1/ITGB2/PECAM1/LAT2/CDH13/CD36/LYN/INPP5D/SLC6A3/BTK/TNFRSF1B/TREM2/HCK/CD4/ITGAM/PLVAP/CD48/ICAM1/CD8A/SULF1	28
GO:0030139	GO:0030139	endocytic vesicle	30/454	356/19960	0.0842696629213483	3.70489531257734	7.85626852202636	8.09772103780234e-10	4.75066300884404e-08	3.79314301244425e-08	SCARB1/CAV1/EHD2/TAP1/HLA-F/TLR7/DYSF/CD36/LYN/CTSS/HCLS1/HLA-G/WAS/CYBB/HLA-DQA1/CD163/CD4/RAB7B/HLA-DQA2/CORO1A/RAC2/SLC9A9/FCGR1BP/HLA-DQB1/HLA-DPB1/NCF1/NOD2/CD3D/TGFA/STAB1	30
GO:0044853	GO:0044853	plasma membrane raft	17/454	116/19960	0.146551724137931	6.44311104359714	8.96963530202317	1.1217621860224e-09	5.64086127828407e-08	4.50391734839069e-08	CAV2/SCARB1/SLC2A1/CAV1/ENTPD1/EHD2/CAVIN3/MYOF/ITGB2/CDH13/CD36/SLC6A3/TREM2/HCK/ITGAM/PLVAP/CD8A	17
GO:0030667	GO:0030667	secretory granule membrane	28/454	320/19960	0.0875	3.84691629955947	7.83235118312564	1.29443004782625e-09	5.69549221043549e-08	4.54753714170537e-08	SLC15A4/CAV2/CAV1/LHFPL2/CD300A/FCER1G/FABP5/TYROBP/ITGB2/PECAM1/FCGR2A/NCKAP1L/CD36/CD53/C3AR1/GLIPR1/TNFRSF1B/CD33/CD68/CYBB/ANXA4/ITGAM/FPR1/ITGAL/PLAUR/TBC1D10C/SIGLEC14/CPE	28
GO:0005788	GO:0005788	endoplasmic reticulum lumen	26/454	314/19960	0.0828025477707006	3.64039395044754	7.19465028571699	1.59679641686206e-08	5.62072338735446e-07	4.48783835054916e-07	IGFBP3/ERO1A/COL23A1/LGALS1/RNASET2/COL5A2/C3/STC2/EBI3/COL8A1/CD4/GPX8/COL15A1/COL1A1/COL4A2/PDGFD/COL1A2/FKBP10/PLAUR/VCAN/EDN1/COL5A1/TMEM132A/COL3A1/SCG2/COL6A3	26
GO:0060205	GO:0060205	cytoplasmic vesicle lumen	23/454	329/19960	0.0699088145896656	3.07352409517561	5.7856083256735	2.11591410970087e-06	5.22681012874649e-05	4.17332028820369e-05	ALDOC/VWF/RNASET2/VEGFA/PYGL/FABP5/GMFG/DOCK2/MNDA/C3/PRF1/ADA/PYCARD/FERMT3/ARHGAP9/VEGFC/GZMB/RNASE2/LYZ/PLAC8/S100A9/SERPINE1/CFD	23
GO:0098636	GO:0098636	protein complex involved in cell adhesion	9/454	58/19960	0.155172413793103	6.82211757557345	6.77422805338005	5.96708147367875e-06	0.000105020633936746	8.38531975511698e-05	ITGA5/LGALS1/ITGB2/ITGA4/LYN/EMILIN2/ITGAM/ITGAL/PLAUR	9
GO:0001772	GO:0001772	immunological synapse	8/454	48/19960	0.166666666666667	7.32745961820852	6.69585074895552	1.14403789924512e-05	0.000183046063879218	0.00014615221009495	CD53/PRF1/GZMA/CORO1A/CD37/GZMB/ICAM1/CD6	8
GO:0042611	GO:0042611	MHC protein complex	6/454	25/19960	0.24	10.5515418502203	7.29035325798407	1.64327810894049e-05	0.000251492997542196	0.000200803320406	HLA-F/HLA-G/HLA-DQA1/HLA-DQA2/HLA-DQB1/HLA-DPB1	6
GO:0030055	GO:0030055	cell-substrate junction	24/454	434/19960	0.0552995391705069	2.43123084106458	4.59897569036818	6.3024084804443e-05	0.00085324914812169	0.000681272495659364	CAV2/ITGA5/CAV1/ARHGAP22/PDLIM1/GJA1/ITGB2/PARVG/ITGA4/CDH13/MCAM/PROCR/TNFSF13B/HCK/LCP1/FERMT3/GIT2/RAC2/LAYN/APBB1IP/ARPC1B/PLAUR/ICAM1/FAP	24
GO:0098553	GO:0098553	lumenal side of endoplasmic reticulum membrane	6/454	35/19960	0.171428571428571	7.53681560730019	5.9049237930239	0.000124231123040403	0.00150790880380075	0.00120398220877632	HLA-F/HLA-G/HLA-DQA1/HLA-DQA2/HLA-DQB1/HLA-DPB1	6
GO:0005766	GO:0005766	primary lysosome	12/454	155/19960	0.0774193548387097	3.40372317749041	4.5832767556184	0.000229049265205299	0.00244319216218986	0.00195075450749011	RNASET2/FABP5/MNDA/C3/C3AR1/GLIPR1/CD68/PYCARD/FPR1/RNASE2/LYZ/PLAC8	12
GO:0036019	GO:0036019	endolysosome	5/454	28/19960	0.178571428571429	7.8508495909377	5.53428110633365	0.000379820066963504	0.00371379621030981	0.00296526192629402	SLC15A4/TLR7/CTSS/TLR3/TLR8	5
GO:0098576	GO:0098576	lumenal side of membrane	6/454	46/19960	0.130434782608696	5.73453361425014	4.90444732338482	0.000580605048590283	0.00503801978520944	0.00402258158687476	HLA-F/HLA-G/HLA-DQA1/HLA-DQA2/HLA-DQB1/HLA-DPB1	6
GO:0012507	GO:0012507	ER to Golgi transport vesicle membrane	7/454	64/19960	0.109375	4.80864537444934	4.65576277410151	0.000610665435109638	0.00503801978520944	0.00402258158687476	HLA-F/HLA-G/HLA-DQA1/HLA-DQA2/HLA-DQB1/HLA-DPB1/TGFA	7
GO:0043020	GO:0043020	NADPH oxidase complex	4/454	18/19960	0.222222222222222	9.76994615761136	5.67887133689991	0.000627377201513615	0.00503801978520944	0.00402258158687476	CYBB/RAC2/NCF1/NCF1C	4
GO:0032587	GO:0032587	ruffle membrane	7/454	101/19960	0.0693069306930693	3.04706241549265	3.14648951707748	0.00827364993132159	0.0485387462637533	0.0387555180993485	ITGA5/KSR1/PLEKHO1/ADGRE2/PLEK/LCP1/FAP	7
