# Supplementary material for: Integrative Meta‐Analysis and WGCNA Reveal Candidate Diagnostic Hub Genes in Clear Cell Carcinoma
Source: Int J Cell Biol. 2026 Feb 2;2026:5567255. doi: 10.1155/ijcb/5567255 (PMC12865128; doi:10.1155/ijcb/5567255)
Supplement: Supplementary file 3 — Supporting Information 3 Table S1. Shared DEGs identified by both statistical frameworks via Venn diagram analysis. Table S2. BP enrichment analysis of upregulated DEGs form integrated dataset using clusterProfiler. Table S3. BP enrichment analysis of downregulated DEGs form integrated dataset using clusterProfiler. Table S4. List of DEGs in the validation GSE40435 dataset. Table S5. BP enrichment analysis of upregulated DEGs in the validation GSE40435 dataset. Table S6. Biological process enrichment analysis of downregulated DEGs in the validation GSE40435 dataset. Table S7. Cellular component enrichment analysis of upregulated DEGs in integrated dataset. Table S8. Cellular component enrichment analysis of downregulated DEGs in integrated dataset. Table S9. Molecular function enrichment analysis of upregulated DEGs in integrated dataset. Table S10. Molecular function enrichment analysis of downregulated DEGs in integrated dataset. Table S11. Cellular component enrichment analysis of upregulated DEGs in the GSE40435 dataset. Table S12. Cellular component enrichment analysis of downregulated DEGs in the GSE40435 dataset. Table S13. Molecular function enrichment analysis of upregulated DEGs in the GSE40435 dataset. Table S14. Molecular function enrichment analysis of downregulated DEGs in the GSE40435 dataset. Table S15. KEGG pathway enrichment analysis of upregulated DEGs in the integrated dataset. Table S16. KEGG pathway enrichment analysis of downregulated DEGs in the integrated dataset. Table S17. KEGG pathway enrichment analysis of upregulated DEGs in the GSE40435 dataset. Table S18. KEGG pathway enrichment analysis of downregulated DEGs in the GSE40435 dataset. Table S19. Summary of transcription factors (TFs) identified among DEGs. Table S20. List of eight gene coexpression modules identified by dynamic tree cutting (β = 19, minimum size = 30 genes). Table S21. Transcription factor enrichment in the turquoise gene coexpression module. Table S22. Diagnostic biom [file IJCB-2026-5567255-s001.zip › Supplementary Table 7.csv]

	ID	Description	GeneRatio	BgRatio	RichFactor	FoldEnrichment	zScore	pvalue	p.adjust	qvalue	geneID	Count
GO:0009897	GO:0009897	external side of plasma membrane	109/2333	407/19960	0.267813267813268	2.29127853645642	9.57520306467567	2.76359352883708e-17	1.87648000608038e-14	1.50688573467117e-14	KLRC4-KLRK1/ANXA5/SLC7A5/ITGA5/ITGA3/CD14/CTSK/IL4R/CXCL9/KDR/CXCL10/SELL/S1PR1/CDH5/CDH13/CSF2RB/IL2RB/CD3E/CD8A/CD2/CD33/IL3RA/LAG3/CCR6/CCR5/CXCR2/KLRC3/TNFRSF14/CD34/FCGR2B/CCRL2/TMEM123/CD3D/MILR1/CD248/EBI3/CLEC14A/IGSF21/ABCA1/ABCG1/ACKR3/ADA/ADAM9/BTN2A1/BTN2A2/BTN3A1/BTN3A2/BTNL9/CCR1/CD163/CD209/CD274/CD276/CD36/CD4/CD40/CD74/CD80/CD84/CLEC2B/CLEC2D/CLEC4E/CSF2RA/CSF3R/CTLA4/CX3CR1/CXCR…	109
GO:0045121	GO:0045121	membrane raft	85/2333	293/19960	0.290102389078498	2.48197329018724	9.29699685131187	5.84158956772936e-16	1.45014703495675e-13	1.16452393474552e-13	HK1/PPT1/BST2/GJA1/CD14/TNFRSF1B/GAB2/KDR/TRAF2/S1PR1/CDH13/TLR2/BTK/CD8A/SLC6A3/TNFRSF1A/SERPINH1/HCK/ANXA13/MALL/TLR1/LRP4/CAVIN3/TREM2/KIF18A/PLVAP/ABCA1/ABCB4/ADAM17/ADCY2/AHNAK/ANXA2/ATP2B4/CAV1/CAV2/CBL/CBLB/CD36/CD4/CD48/CORO1C/EFHD2/EGFR/EHD2/ENTPD1/FAS/FASLG/HPSE/IKBKB/INPP5D/ITGAM/ITGB1/ITGB2/JAK2/KCNE3/KCNMA1/LAT2/LCK/LCP2/LYN/MAPK1/MFAP3/MS4A4A/MYADM/MYOF/NFAM1/NPC1/PAG1/PGK1/PLSCR1/P…	85
GO:0005925	GO:0005925	focal adhesion	109/2333	424/19960	0.257075471698113	2.19941123664567	9.08177575942213	6.40712975680449e-16	1.45014703495675e-13	1.16452393474552e-13	RPS5/RPL30/LASP1/PPP1CC/ANXA5/RPS18/ITGA5/ITGA3/GJA1/MAP2K1/ADGRE5/RHOG/AFAP1/PROCR/CD151/CDH13/HCK/PDLIM1/ARPC3/LCP1/CYFIP1/MYH9/RND3/THSD1/FBLN7/PRAG1/ABCB4/ACTN1/ACTR2/ADAM10/ADAM17/ADAM9/AHNAK/ANXA1/APBB1IP/ARHGAP26/ARHGAP31/ARHGEF2/ARPC2/ARPC5/CAP1/CASS4/CAV1/CAV2/CBL/CD44/CD99/CORO1C/CSPG4/DCTN4/DIXDC1/EFNB2/EGFR/EPB41L2/EVL/FHL1/FLT1/FZD1/GIT2/GNA13/GSN/HSP90B1/HSPG2/IL16/IQGAP1/ITGA4/ITGB…	109
GO:0030667	GO:0030667	secretory granule membrane	88/2333	320/19960	0.275	2.35276468066867	8.87491208052533	6.09518214487496e-15	6.89771446061683e-13	5.53913044043023e-13	CD63/RAP1B/BST2/CD14/LPCAT1/ADGRE5/RHOG/TNFRSF1B/MANBA/TYROBP/ABCA3/SELL/TLR2/TRPM2/CD33/CXCR2/C3AR1/SIGLEC9/LHFPL2/ABCA12/PLA1A/CLEC5A/C5AR1/GPR84/RAB24/HVCN1/RAB37/TBC1D10C/MCEMP1/ADAM10/ANO6/ANXA4/ATP11A/ATP11B/ATP8B3/CAV1/CAV2/CD109/CD300A/CD36/CD44/CD47/CD93/CLEC12A/CPE/CYBB/DDOST/DEGS1/DOK3/EXOC3/FCER1G/FCGR2A/FPR2/GLIPR1/IQGAP1/ITGAL/ITGAM/ITGAX/ITGB2/ITPR3/LAIR1/LGALS3/LILRB2/MLEC/MOSPD2/…	88
GO:0042613	GO:0042613	MHC class II protein complex	13/2333	17/19960	0.764705882352941	6.54244724036207	8.31703137784614	1.11217910166913e-09	9.43962012541676e-08	7.58037861400803e-08	HLA-DMB/HLA-DRB5/HLA-DQB2/HLA-DMA/CD74/HLA-DOA/HLA-DOB/HLA-DPA1/HLA-DPB1/HLA-DQA1/HLA-DQB1/HLA-DRA/HLA-DRB1	13
GO:0031983	GO:0031983	vesicle lumen	77/2333	330/19960	0.233333333333333	1.99628518359766	6.63923510705453	1.64549193033688e-09	1.24143224522083e-07	9.96917918028662e-08	S100A11/PGAM1/TIMP1/PRDX4/ALDOC/PYGL/IMPDH1/GMFG/OSTF1/MNDA/CFD/MMRN1/F8/HK3/RNASE2/PTPN6/PROS1/CHIT1/FGR/VAT1/CYFIP1/MAN2B1/NFKB1/RARRES2/GZMB/CTSW/TMSB4X/C3/BIN2/ADA2/DSN1/PYCARD/DBNL/FERMT3/LRG1/ACTN1/ACTR2/ADA/ALDOA/ALOX5/ANXA2/APAF1/ARHGAP9/ARPC5/ATG7/CAP1/CRACR2A/CSTB/CYB5R3/DOCK2/EGFR/FAF2/FASLG/FCN1/FN1/GM2A/GRN/GSN/HPSE/HSPA6/MAPK1/MAPK14/PDGFB/PKM/PRF1/QSOX1/RAB27A/RNASET2/SERPINA1/SERP…	77
GO:0030139	GO:0030139	endocytic vesicle	81/2333	356/19960	0.22752808988764	1.94661837726417	6.55639544235751	2.19653681174752e-09	1.49144849517657e-07	1.19769059840549e-07	ARRB2/HLA-DRB5/TLR2/MARCO/CORO1A/NCF2/TLR1/CD3D/HLA-DQB2/DYSF/SPHK1/RAB38/NOD2/HVCN1/FFAR4/ABCA1/AREG/ATG12/CAV1/CD163/CD36/CD4/CD74/CLEC4E/CSF3R/CTLA4/CTSS/CYBB/EGFR/EHD2/FCGR1A/FMNL1/GNLY/GRIA4/GSN/HEATR5B/HLA-DPA1/HLA-DPB1/HLA-DQA1/HLA-DQB1/HLA-DRA/HLA-DRB1/HLA-F/HSP90B1/LPAR2/LRP1/LYN/M6PR/MDM2/MPEG1/MSR1/NCF1/NCF4/NOD1/PLD4/RAB31/RAB32/RAB35/RAB7B/RAB8B/RAC2/RALA/RAPGEF6/RIN3/SCARB1/SCARF1/S…	81
GO:0005819	GO:0005819	spindle	91/2333	434/19960	0.209677419354839	1.79389682397024	6.08330852556486	1.6912242974258e-08	7.65560865301412e-07	6.14774867415133e-07	IK/CDC25B/PSRC1/PLK2/TOPBP1/CDC20/KIF11/TTK/MAD1L1/CD180/KNTC1/CXCR2/TUBB6/TPX2/HAUS3/MYH9/MZT2A/MTCL1/HDAC3/TRAT1/PRC1/NUP85/MAP1S/KIF20A/DSN1/KIF18A/CDCA8/KIF18B/NSUN2/RCC2/LEMD2/BOD1/HAUS1/UHRF1/FAM110A/FAM110C/CKAP2L/ARHGEF2/ARL2BP/ATM/AURKA/AURKB/CCNB1/CCSAP/CDC27/CDK1/CENPF/CEP128/CEP350/CEP89/CHMP4B/CKAP2/CKAP5/CSNK1A1/CYLD/DCTN4/DDX11/DIDO1/ECT2/EML3/HAUS6/HECW2/KIF14/KIF2A/KIF2C/MAP7D3/M…	91
GO:0005788	GO:0005788	endoplasmic reticulum lumen	71/2333	314/19960	0.226114649681529	1.93452567837262	6.07234656005673	2.77912254974422e-08	1.11001424192725e-06	8.91384198617652e-07	SPARCL1/RCN1/LGALS1/TIMP1/PLOD3/COL15A1/FSTL3/PDIA5/SCG2/F8/P4HA1/SERPINH1/APOL1/TOR1B/C3/EDEM2/EBI3/POGLUT2/P3H1/EOGT/SHISA5/POGLUT3/COL23A1/ADAM10/ADAM17/ASPH/BDNF/CALU/CANX/CD4/CNPY3/COL4A1/COL4A2/COL5A1/COL5A2/COL5A3/COL6A2/COL8A1/COLGALT1/CP/CSF1/ERAP1/ERAP2/ERO1A/FN1/H6PD/HSP90B1/IGFBP3/LAMC1/MAPK1/OS9/P4HB/PDGFB/PDGFD/PDIA4/PDIA6/PLAUR/POGLUT1/PRKCSH/QSOX1/RNASET2/SDC2/SERPINA1/STC2/STS/TM…	71
GO:0098687	GO:0098687	chromosomal region	85/2333	404/19960	0.21039603960396	1.80004498521005	5.91020618184492	4.24226130119626e-08	1.59538508287564e-06	1.28115568239606e-06	PPP1CC/PCNA/DNMT1/RPA2/PLK2/MCM2/CDC20/RASSF2/EZH2/POLD1/ZWINT/THOC1/RAD51AP1/NDC80/ACD/TTK/MAD1L1/KNTC1/POLE3/CEBPB/NCAPD3/MTCL1/H2AC8/NAT10/NUP85/NUP107/THOC6/DSN1/KIF18A/CDCA8/CENPK/NUF2/RCC2/CDCA5/BOD1/UHRF2/CENPH/APC/ATM/AURKA/AURKB/BAZ1A/BRCA2/BUB1/BUB3/CCNB1/CDC73/CDK1/CDK2/CENPA/CENPF/CENPL/CENPU/CHMP4B/CKAP5/CSNK1A1/DAXX/DCLRE1B/DCTN4/ESCO2/H4C8/HELLS/IKZF1/KIF2C/MACROH2A1/MCM5/MCM6/MIS1…	85
GO:0062023	GO:0062023	collagen-containing extracellular matrix	89/2333	430/19960	0.206976744186047	1.77079117614809	5.878376475947	4.55934079308368e-08	1.59538508287564e-06	1.28115568239606e-06	ANXA5/SPARCL1/PLOD1/LGALS1/TGFBI/TIMP1/PLOD3/C1QB/LGALS9/COL15A1/MMP9/NID2/CD151/CDH13/MMRN1/CPA3/MARCO/ADAMDEC1/SERPINH1/MDK/RARRES2/THBS3/INHBE/C1QA/P3H1/C1QC/CTHRC1/CLEC14A/C17orf58/EGFLAM/HAPLN3/LOXL3/COL23A1/ACAN/ADAM19/ADAMTS2/ANGPT2/ANGPTL2/ANGPTL4/ANXA1/ANXA2/ANXA4/CBLN4/CDON/COL4A1/COL4A2/COL5A1/COL5A2/COL5A3/COL6A2/COL8A1/CSPG4/CSTB/CTSS/EDIL3/EMILIN2/FCN1/FN1/HAPLN1/HSP90B1/HSPG2/IL7/L…	89
GO:0031965	GO:0031965	nuclear membrane	66/2333	312/19960	0.211538461538462	1.80981898512974	5.24497753650182	1.09493728420948e-06	2.85947083068554e-05	2.29626523571058e-05	MX1/IFI27/TENT4A/LMNB1/ALOX5AP/CDH5/NUDT1/CD38/NUP155/CLIC1/MFSD10/TOR1B/NUP85/NUP107/SIRT1/AEN/SPAG4/SHISA5/ZC3HC1/INTS2/LEMD2/CREB3L4/CNEP1R1/ALOX5/ANXA4/ARL6IP6/ATP11B/BRAP/BRIP1/C9orf72/CANX/CCND1/CCND2/CENPF/CEP128/CMTM3/DHX37/DTL/EGFR/ENO1/EPHA3/ERN1/IFFO1/INPP4A/ITPR3/MTDH/MYOF/NEMP1/NUP205/NUP58/NUP62/PHF20/PML/POM121/QSOX2/RBM15/RIF1/SLC16A3/SPAST/TBC1D20/TMC6/TMC8/TMEM43/TMPO/WDR3/WTAP	66
GO:0001726	GO:0001726	ruffle	44/2333	185/19960	0.237837837837838	2.03482350760533	5.14436127279809	2.85794253194724e-06	6.94280764446838e-05	5.57534200423939e-05	S100A11/ITGA5/NME1/FGR/LCP1/CYFIP1/MYH9/PLEKHO1/KIF18A/SH3BGRL3/DBNL/ACAP2/ACTN1/ADAM17/ADGRE2/AIF1/APC/ARAP3/ARHGEF2/CORO1C/CSPG4/EGFR/FGD2/FGD6/FSCN1/IQGAP1/ITGB1/JCAD/KSR1/LAYN/MYADM/MYO5A/MYO9B/PSD4/RAC1/RASA1/RIGI/SAMSN1/SH2D3C/SPRY4/TIAM1/TLR4/TPM1/WIPF1	44
GO:0031252	GO:0031252	cell leading edge	83/2333	433/19960	0.191685912240185	1.63997034218349	4.89805423250547	3.4220618229899e-06	7.82324934704861e-05	6.2823706096755e-05	S100A11/ATF4/ITGA5/NME1/ABLIM3/FGR/ARPC3/LCP1/CYFIP1/CORO1A/ARHGEF6/PSTPIP1/MYH9/PLEKHO1/PLEK2/KIF18A/SH3BGRL3/DBNL/ABI3/ACAP2/ACTG2/ACTN1/ADAM17/ADGRE2/AIF1/APBB1IP/APC/ARAP3/ARHGAP31/ARHGEF2/ARPC2/ARPC5/ATP2B2/CASP8/CCDC88A/CD44/CORO1C/CSPG4/CTTNBP2NL/CXCR4/DGKZ/DOCK8/DPP9/DUSP22/EGFR/EVL/FGD2/FGD6/FSCN1/GPER1/GSN/IQGAP1/ITGB1/JCAD/KSR1/LAYN/MYADM/MYO5A/MYO9B/P4HB/PABPC1/PARVB/PLXND1/PSD4/PTPRK…	83
GO:0005765	GO:0005765	lysosomal membrane	84/2333	447/19960	0.187919463087248	1.60774645658872	4.72771981984437	6.66031990472077e-06	0.000137041127736527	0.000110049304964764	CD63/RAP1B/PPT1/PLD3/SLC7A5/BST2/LPCAT1/STARD3/MANBA/HLA-DMB/P2RX4/ABCA3/HLA-DRB5/TRPM2/VOPP1/VLDLR/C3AR1/MARCHF2/PLEKHM2/IFITM3/NKG7/HLA-DQB2/HLA-DMA/ATP13A2/DRAM1/PLEKHF1/SLC15A3/TM6SF1/STARD3NL/DTX3L/RAB37/FFAR4/AHNAK/ANXA2/ATP11A/ATP11B/CD74/CHMP4B/CP/CSF3R/DAGLB/DDOST/FCMR/FNIP1/GLIPR1/GNAI3/GNB1/GNB4/GRN/HLA-DOA/HLA-DOB/HLA-DPA1/HLA-DPB1/HLA-DQA1/HLA-DQB1/HLA-DRA/HLA-DRB1/HLA-F/HPS4/HPSE/KX…	84
GO:0032040	GO:0032040	small-subunit processome	23/2333	74/19960	0.310810810810811	2.6591443565297	5.20192244092849	6.92628115640488e-06	0.000138321908976439	0.000111077821641416	RPS5/DNTTIP2/AATF/WDR46/FBL/MPHOSPH10/WDR43/NAT10/WDR75/C1orf131/DHX37/DIMT1/EMG1/HEATR1/NOP56/PNO1/RPS19/RPS8/UTP14A/UTP15/UTP25/UTP6/WDR3	23
GO:0061702	GO:0061702	canonical inflammasome complex	10/2333	18/19960	0.555555555555556	4.7530599609468	5.79528709892978	8.39178349190819e-06	0.000154000567324477	0.000123668388301805	CASP12/CASP5/PYCARD/CARD16/CARD8/CASP1/CASP4/NAIP/NLRC4/NLRP1	10
GO:0030496	GO:0030496	midbody	46/2333	207/19960	0.222222222222222	1.90122398437872	4.74175311551346	1.18451694257066e-05	0.00020107175100137	0.000161468362171474	PPP1CC/GNAI2/GDI1/PSRC1/PKN1/MTCL1/NAT10/PRC1/MICAL1/CEP55/KIF20A/CDCA8/EXOC1/RCC2/MITD1/ANLN/ANXA2/ARL2BP/AURKA/AURKB/C9orf72/CDK1/CELF2/CENPF/CHMP4B/CYLD/DDX11/ECT2/EML3/EXOC3/GNAI3/HSP90B1/IL16/IQGAP1/KIF14/MICAL3/NEK2/NUP62/RACK1/RALA/RALB/SH3GLB1/SLC2A1/SPAST/STK17B/TRIOBP	46
GO:0098553	GO:0098553	lumenal side of endoplasmic reticulum membrane	14/2333	35/19960	0.4	3.4222031718817	5.21774657736545	1.80938060587897e-05	0.000299400489978802	0.000240430127600992	HLA-DRB5/HLA-DQB2/ALG6/ALG9/CANX/CD74/HLA-DPA1/HLA-DPB1/HLA-DQA1/HLA-DQB1/HLA-DRA/HLA-DRB1/HLA-F/TAPBP	14
GO:0098636	GO:0098636	protein complex involved in cell adhesion	19/2333	58/19960	0.327586206896552	2.80266639076518	5.00171053141493	1.86058667417175e-05	0.000299400489978802	0.000240430127600992	LGALS1/ITGA5/ITGA3/MMRN1/CD80/CTLA4/EMILIN2/ITGA4/ITGAL/ITGAM/ITGAX/ITGB1/ITGB2/LAMC1/LYN/MMRN2/NID1/NLGN1/PLAUR	19
GO:0044853	GO:0044853	plasma membrane raft	30/2333	116/19960	0.258620689655172	2.21263136113041	4.76519565863436	1.89605612210435e-05	0.000299400489978802	0.000240430127600992	CDH13/CD8A/SLC6A3/HCK/LRP4/CAVIN3/TREM2/KIF18A/PLVAP/ATP2B4/CAV1/CAV2/CBL/CD36/CORO1C/EHD2/ENTPD1/FASLG/ITGAM/ITGB2/JAK2/KCNMA1/LCP2/MAPK1/MS4A4A/MYOF/SCARB1/SELPLG/SLC2A1/SPRED1	30
GO:0012507	GO:0012507	ER to Golgi transport vesicle membrane	20/2333	64/19960	0.3125	2.67359622803258	4.87860150536809	2.47651119634928e-05	0.000373678022738036	0.000300077847885129	SEC24B/HLA-DRB5/HLA-DQB2/AREG/CD74/HLA-DPA1/HLA-DPB1/HLA-DQA1/HLA-DQB1/HLA-DRA/HLA-DRB1/HLA-F/MCFD2/SEC16B/SEC23A/SEC24A/SEC24D/SREBF1/TGFA/TMED2	20
GO:0002102	GO:0002102	podosome	15/2333	41/19960	0.365853658536585	3.13006387672106	4.96693350740299	3.21441662702593e-05	0.000461288297623223	0.000370432273728904	SH3GL1/LCP1/BIN2/DBNL/FERMT3/AFAP1L1/ASAP1/DOCK5/FSCN1/GSN/LPXN/PLEC/PTPN12/RHOU/SH3PXD2B	15
GO:0002116	GO:0002116	semaphorin receptor complex	8/2333	14/19960	0.571428571428571	4.88886167411671	5.2953681917487	5.38423975783956e-05	0.000716842901092757	0.000575652465337645	TREM2/NRP1/NRP2/PLXNA1/PLXNA2/PLXNA3/PLXNC1/PLXND1	8
GO:0045120	GO:0045120	pronucleus	8/2333	14/19960	0.571428571428571	4.88886167411671	5.2953681917487	5.38423975783956e-05	0.000716842901092757	0.000575652465337645	STPG4/EZH2/AKAP8/AURKA/CCNA2/CENPF/RIF1/SLC2A1	8
GO:0016605	GO:0016605	PML body	27/2333	109/19960	0.247706422018349	2.11925425781665	4.26273530276773	0.000107927591994527	0.00140928528777469	0.00113171037759443	RPA2/TOPBP1/SP140/MORC3/SIRT1/CIART/CHFR/DAPK3/DAXX/ELF4/IKBKE/ISG20/MAPK7/N4BP1/NBN/PATL1/PIAS1/PML/RB1/SLF2/SMC6/SP100/SP3/SUMO3/TP53/TP53INP1/UBE2I	27
GO:1990391	GO:1990391	DNA repair complex	10/2333	23/19960	0.434782608695652	3.71978605639315	4.74795192331556	0.000126155576921671	0.0016162195609399	0.00129788657091213	PALB2/ASCC1/ASCC3/ATM/BRCA1/BRCA2/DCLRE1C/FANCI/PHF21A/XRCC4	10
GO:0005884	GO:0005884	actin filament	28/2333	123/19960	0.227642276422764	1.94759530107088	3.83508517449447	0.000374068091054354	0.00403162275914137	0.00323754839041195	AFAP1/HCK/PDLIM1/ARPC3/LCP1/CORO1A/PSTPIP1/MICAL1/TFPT/PSTPIP2/ACTN1/AIF1/ANXA1/DIAPH2/DUSP22/GAS2L3/GAS7/INF2/IQGAP1/MYO5A/MYO9B/RAC1/RAC2/RCSD1/TPM1/TPM3/WAS/WIPF1	28
GO:0019898	GO:0019898	extrinsic component of membrane	35/2333	167/19960	0.209580838323353	1.79307052418951	3.74413749078178	0.000409092031565644	0.00427343829897035	0.00343173558463164	PIK3R6/GNAI2/CDH5/CDH13/GNA15/TYK2/DOC2A/MYD88/C1QA/SNX10/IRAK4/NOD2/C1QC/PLEKHG4/APC/ATM/CDH4/CDH6/CRKL/GNA13/GNAI3/GNB1/GNB4/GNG2/JAK2/JAK3/KALRN/NRBF2/PIK3CG/PIK3R5/PLAUR/SNAP25/TIAM1/TRAF3IP2/ZAP70	35
GO:0032587	GO:0032587	ruffle membrane	24/2333	101/19960	0.237623762376238	2.03299198329606	3.78631294556018	0.000492253521738171	0.00490276525157021	0.00393710937185237	ITGA5/NME1/FGR/LCP1/PLEKHO1/SH3BGRL3/ADAM17/ADGRE2/AIF1/APC/ARHGEF2/CORO1C/EGFR/FGD2/ITGB1/JCAD/KSR1/PSD4/RAC1/RIGI/SH2D3C/SPRY4/TIAM1/TPM1	24
GO:0019897	GO:0019897	extrinsic component of plasma membrane	25/2333	107/19960	0.233644859813084	1.99895045086548	3.76929667176197	0.000498219149275912	0.00490276525157021	0.00393710937185237	GNAI2/CDH5/CDH13/GNA15/TYK2/MYD88/C1QA/IRAK4/NOD2/C1QC/APC/CDH4/CDH6/CRKL/GNA13/GNAI3/GNB1/GNB4/GNG2/JAK2/JAK3/SNAP25/TIAM1/TRAF3IP2/ZAP70	25
GO:0031256	GO:0031256	leading edge membrane	37/2333	182/19960	0.203296703296703	1.73930655713768	3.64507628735669	0.000527797952106948	0.00511964013543739	0.00411126825851728	ATF4/ITGA5/NME1/FGR/LCP1/PLEKHO1/PLEK2/SH3BGRL3/ADAM17/ADGRE2/AIF1/APC/ARHGEF2/ATP2B2/CD44/CORO1C/CSPG4/DOCK8/EGFR/FGD2/GPER1/ITGB1/JCAD/KSR1/PLXND1/PSD4/PTPRK/RAC1/RIGI/RIPOR2/SH2D3C/SHISA9/SPRY4/STX4/TIAM1/TPM1/VEZT	37
GO:0098576	GO:0098576	lumenal side of membrane	14/2333	46/19960	0.304347826086957	2.6038502394752	3.96187741632697	0.000540041555915955	0.00516462276713991	0.00414739104469184	HLA-DRB5/HLA-DQB2/ALG6/ALG9/CANX/CD74/HLA-DPA1/HLA-DPB1/HLA-DQA1/HLA-DQB1/HLA-DRA/HLA-DRB1/HLA-F/TAPBP	14
GO:0001891	GO:0001891	phagocytic cup	10/2333	28/19960	0.357142857142857	3.05553854632294	3.95974079511373	0.000834904725666076	0.00755867078303021	0.00606990383010565	LCP1/CORO1A/BIN2/AIF1/ANXA1/ARHGAP25/CLEC4E/RAB31/RACK1/TLR4	10
GO:0005766	GO:0005766	primary lysosome	32/2333	155/19960	0.206451612903226	1.76629841129378	3.48428689211338	0.00092453282148566	0.00804817674088158	0.006462995972059	CD63/RAP1B/BST2/LPCAT1/MANBA/IMPDH1/MNDA/RNASE2/VAT1/MAN2B1/C3AR1/C3/ADA2/DSN1/PYCARD/RAB37/ACTR2/ANXA2/ATP11B/CAP1/CYB5R3/DDOST/FAF2/GLIPR1/GM2A/GRN/MAPK1/NFAM1/RAB3D/RNASET2/STOM/TUBB	32
GO:0009898	GO:0009898	cytoplasmic side of plasma membrane	33/2333	163/19960	0.202453987730061	1.73209669742479	3.41428770844419	0.00110342397606031	0.00913688877737741	0.00733727367906596	GNAI2/TRAF2/GNA15/TYK2/CD2/HCK/MYD88/MYH9/CHMP4B/CYLD/CYTH1/ESYT2/FRMD6/GM2A/GNA13/GNAI3/GNB1/GNB4/GNG2/IKBKB/IQGAP1/JAK2/JAK3/KCNAB1/LILRB4/LYN/NCF1/PTPN22/PTPRC/RGS1/TRADD/TRAF3IP2/ZAP70	33
GO:0005581	GO:0005581	collagen trimer	20/2333	86/19960	0.232558139534884	1.98965300690796	3.34600886793942	0.001848850104724	0.0141052721472763	0.0113270769278182	C1QB/COL15A1/MARCO/C1QA/C1QTNF5/C1QC/CTHRC1/COL23A1/C1QTNF6/COL4A1/COL4A2/COL5A1/COL5A2/COL5A3/COL6A2/COL8A1/EMILIN2/FCN1/LOX/MSR1	20
GO:0098791	GO:0098791	Golgi apparatus subcompartment	64/2333	391/19960	0.163682864450128	1.40039004475977	2.9088738602501	0.00332942345743284	0.0240497715701798	0.0193128930677515	TGFBI/CHPF/PLOD3/CHSY1/HLA-DRB5/AP4M1/DENND5A/HLA-DQB2/GOLGA5/CORO7/RAB38/GAL3ST4/GGTA1/CHSY3/ASAP1/ATP8B3/BICD1/CD74/CHPF2/CHST1/CHST2/CRACR2A/CSGALNACT2/DOP1B/FCMR/FUT11/FUT4/GALNT1/GALNT2/GCNT1/GGA3/GOLGA3/GPER1/GRN/GSAP/HLA-DPA1/HLA-DPB1/HLA-DQA1/HLA-DQB1/HLA-DRA/HLA-DRB1/M6PR/MARCHF1/MGAT2/MS4A6A/PLD4/RAB27B/RAB31/RAB32/RAB7B/RAC1/RGS20/RIC1/SLC30A7/SNAP25/STX16/STX4/STX6/SULF1/SULF2/TMED2/V…	64
GO:0042575	GO:0042575	DNA polymerase complex	7/2333	20/19960	0.35	2.99442777539649	3.24644680290257	0.00575564143602334	0.0375776974524986	0.0301763387030374	POLD1/POLA1/POLG2/POLE2/POLE3/POLG/PRIM2	7
GO:0016323	GO:0016323	basolateral plasma membrane	45/2333	264/19960	0.170454545454545	1.4583252152905	2.72724562023406	0.00598586170383252	0.0387085723514503	0.0310844748128847	SLC7A5/ITGA3/STK39/CA9/AQP9/CD38/ANXA13/NOD2/C5AR1/ABCA1/ABCC1/ABCC3/ADAM9/ANXA1/ANXA2/ATP2B2/ATP2B4/AURKA/CAV1/CD44/EGFR/FXYD5/GM2A/IQGAP1/LRP1/NAIP/NOD1/P2RY1/PDGFB/SLC16A1/SLC16A3/SLC16A6/SLC23A2/SLC29A4/SLC2A1/SLC38A1/SLC39A14/SLC43A3/SLC7A1/SLC9B2/SLCO2B1/SLCO3A1/STX4/TGFA/VSIG1	45
GO:0000307	GO:0000307	cyclin-dependent protein kinase holoenzyme complex	14/2333	59/19960	0.23728813559322	2.03012052569253	2.8827976077629	0.00700033706554003	0.0437018994501994	0.0350943088368395	PCNA/CDKN1A/CDK7/CCNA2/CCNB1/CCND1/CCND2/CCND3/CCNE2/CCNY/CDK1/CDK19/CDK2/RB1	14
GO:0008305	GO:0008305	integrin complex	9/2333	31/19960	0.290322580645161	2.48385714088188	3.00793010648255	0.00733364132226645	0.0452685677983538	0.0363524038749667	ITGA5/ITGA3/ITGA4/ITGAL/ITGAM/ITGAX/ITGB1/ITGB2/LYN	9
GO:0140534	GO:0140534	endoplasmic reticulum protein-containing complex	23/2333	116/19960	0.198275862068966	1.69635071019998	2.73640241172606	0.0075296436210034	0.0460597118798316	0.036987723050543	SEC61G/CAMLG/TRAF2/PIGA/P4HA1/INSIG2/OSTC/DDOST/ERN1/FAF2/FKBP1A/HSP90B1/MAP3K5/MLEC/OS9/P4HB/PDIA6/PRKCSH/RNF125/SEC61A1/TAP2/TAPBP/TAPBPL	23
