# Supplementary material for: Integrative Meta‐Analysis and WGCNA Reveal Candidate Diagnostic Hub Genes in Clear Cell Carcinoma
Source: Int J Cell Biol. 2026 Feb 2;2026:5567255. doi: 10.1155/ijcb/5567255 (PMC12865128; doi:10.1155/ijcb/5567255)
Supplement: Supplementary file 3 — Supporting Information 3 Table S1. Shared DEGs identified by both statistical frameworks via Venn diagram analysis. Table S2. BP enrichment analysis of upregulated DEGs form integrated dataset using clusterProfiler. Table S3. BP enrichment analysis of downregulated DEGs form integrated dataset using clusterProfiler. Table S4. List of DEGs in the validation GSE40435 dataset. Table S5. BP enrichment analysis of upregulated DEGs in the validation GSE40435 dataset. Table S6. Biological process enrichment analysis of downregulated DEGs in the validation GSE40435 dataset. Table S7. Cellular component enrichment analysis of upregulated DEGs in integrated dataset. Table S8. Cellular component enrichment analysis of downregulated DEGs in integrated dataset. Table S9. Molecular function enrichment analysis of upregulated DEGs in integrated dataset. Table S10. Molecular function enrichment analysis of downregulated DEGs in integrated dataset. Table S11. Cellular component enrichment analysis of upregulated DEGs in the GSE40435 dataset. Table S12. Cellular component enrichment analysis of downregulated DEGs in the GSE40435 dataset. Table S13. Molecular function enrichment analysis of upregulated DEGs in the GSE40435 dataset. Table S14. Molecular function enrichment analysis of downregulated DEGs in the GSE40435 dataset. Table S15. KEGG pathway enrichment analysis of upregulated DEGs in the integrated dataset. Table S16. KEGG pathway enrichment analysis of downregulated DEGs in the integrated dataset. Table S17. KEGG pathway enrichment analysis of upregulated DEGs in the GSE40435 dataset. Table S18. KEGG pathway enrichment analysis of downregulated DEGs in the GSE40435 dataset. Table S19. Summary of transcription factors (TFs) identified among DEGs. Table S20. List of eight gene coexpression modules identified by dynamic tree cutting (β = 19, minimum size = 30 genes). Table S21. Transcription factor enrichment in the turquoise gene coexpression module. Table S22. Diagnostic biom [file IJCB-2026-5567255-s001.zip › Supplementary Table 6.csv]

	ID	Description	GeneRatio	BgRatio	RichFactor	FoldEnrichment	zScore	pvalue	p.adjust	qvalue	geneID	Count
GO:0044282	GO:0044282	small molecule catabolic process	74/564	375/18986	0.197333333333333	6.64285579196217	19.3110636228042	1.1741530009528e-39	4.52635981867304e-36	3.88459250736279e-36	HADH/DPEP1/UPP2/HPD/DCXR/ALDH6A1/ABAT/ACAA1/ECHS1/AGXT/DAO/PIPOX/MIOX/GLYCTK/ALDH4A1/CYP27B1/PAH/TKFC/CYP4F2/LDHD/HIBCH/GALM/AMT/HMGCL/PCK2/HOGA1/IDNK/GLDC/TST/PCCA/GCAT/ACOX2/ALDOB/SORD/ADHFE1/PFKFB2/HAO2/SDSL/FTCD/CYP4F3/ALDH1B1/PCK1/ACSS2/PRODH2/AUH/GPT2/XYLB/FUT6/NQO2/SHMT1/CRYL1/QPRT/BDH2/RENBP/GK/DHDH/CYP4F12/FAAH/ALDH1L1/PHYH/ALDH8A1/OXCT1/GPT/RIDA/AMDHD1/CYP4A11/GLB1L2/PGAM2/AGXT2/CYP26B1…	74
GO:0046395	GO:0046395	carboxylic acid catabolic process	56/564	249/18986	0.224899598393574	7.57082229627731	18.2618945639593	2.90332324665925e-33	3.73077037195714e-30	3.20180525061405e-30	HADH/DPEP1/HPD/DCXR/ALDH6A1/ABAT/ACAA1/ECHS1/AGXT/DAO/PIPOX/ALDH4A1/PAH/CYP4F2/LDHD/HIBCH/AMT/HMGCL/PCK2/HOGA1/IDNK/GLDC/TST/PCCA/GCAT/ACOX2/SORD/ADHFE1/HAO2/SDSL/FTCD/CYP4F3/PCK1/PRODH2/AUH/GPT2/XYLB/SHMT1/CRYL1/QPRT/BDH2/RENBP/CYP4F12/FAAH/ALDH1L1/PHYH/ALDH8A1/GPT/RIDA/AMDHD1/CYP4A11/AGXT2/CYP26B1/ARG2/SLC27A2/FMO1	56
GO:0170035	GO:0170035	L-amino acid catabolic process	23/564	75/18986	0.306666666666667	10.3233569739953	14.1554004865113	1.35898403307134e-17	6.54860430936254e-15	5.62011423150425e-15	HPD/AGXT/DAO/PIPOX/ALDH4A1/PAH/AMT/HMGCL/GLDC/GCAT/ADHFE1/SDSL/FTCD/PRODH2/AUH/GPT2/SHMT1/ALDH8A1/GPT/RIDA/AMDHD1/AGXT2/ARG2	23
GO:0170040	GO:0170040	proteinogenic amino acid catabolic process	22/564	71/18986	0.309859154929577	10.4308260912996	13.9300348080845	5.40392421660396e-17	2.3146808727787e-14	1.98649518278202e-14	HPD/AGXT/DAO/PIPOX/ALDH4A1/PAH/AMT/HMGCL/GLDC/GCAT/ADHFE1/SDSL/FTCD/PRODH2/AUH/GPT2/SHMT1/GPT/RIDA/AMDHD1/AGXT2/ARG2	22
GO:0015711	GO:0015711	organic anion transport	52/564	462/18986	0.112554112554113	3.78892266126309	10.6185822776881	1.24566065350872e-16	4.80202181927612e-14	4.12116993050307e-14	UMOD/CASR/SLC36A2/SLC22A8/FOLR3/KCNJ10/PLA2G4F/SFXN2/SLC22A7/SLC4A1/ABAT/SLC13A3/SLC7A8/AGXT/SLC22A6/SLC52A3/SLC4A9/SFXN5/G6PC1/SLC23A1/SLC44A4/CYP4F2/SLC17A1/PLA2R1/SLC13A2/SLC51B/CRABP1/SLC7A13/SLC26A7/MTTP/SLC22A13/SLC25A10/SLC22A12/ABCB1/GLTPD2/SLC4A11/NR0B2/SLC26A4/SLC25A42/CEACAM1/SLC7A9/SLC5A12/SLC16A10/CA4/FOLR1/SLC39A5/CYP4A11/SLC16A9/FABP3/SLC7A7/SLC27A2/PLA2G12B	52
GO:0003014	GO:0003014	renal system process	27/564	132/18986	0.204545454545455	6.88563829787234	11.872857270782	1.63751362459938e-15	5.2605125190255e-13	4.51465379132968e-13	AQP2/UMOD/CLCNKB/ATP6V0A4/NPHS2/ATP6V1B1/CLDN16/CLCNKA/SLC12A3/SLC15A2/SCNN1B/WNK4/SLC4A1/SLC5A2/SLC22A6/CLDN19/HSD11B2/CYP4F2/AQP6/KLHL3/SLC22A12/PTPRO/CLCN5/SUCNR1/CYP4F12/CYP4A11/AQP1	27
GO:0072001	GO:0072001	renal system development	42/564	332/18986	0.126506024096386	4.25858754165599	10.4806667513623	2.03941710658048e-15	6.04765611220597e-13	5.19019268500604e-13	AQP2/UMOD/NPHS2/SLC34A1/NPHS1/SFRP1/GATA3/TCF21/GPC3/WNK4/IRX2/TFAP2B/LHX1/SLC22A6/BMP7/STRA6/COL4A3/ASS1/CALB1/KLHL3/KLF15/TACSTD2/NPNT/SIX4/ALDH1A2/EPCAM/AQP11/FRAS1/RGN/PTPRO/SLIT2/HPGD/DACT2/RBP4/DDC/CYP4A11/WT1/PDGFRA/CYP26B1/AQP1/ARG2/HMGCS2	42
GO:0170033	GO:0170033	L-amino acid metabolic process	31/564	181/18986	0.171270718232044	5.76550683750637	11.2716677635957	2.45944338422373e-15	6.77225303298748e-13	5.8120530500866e-13	HPD/IYD/AGXT/DAO/PIPOX/ALDH4A1/PAH/AMT/HMGCL/ASS1/GLDC/GCAT/ADHFE1/SDSL/FTCD/PRODH2/AUH/GPT2/SHMT1/GLYATL1/GLYAT/MSRA/ALDH8A1/BHMT2/GPT/RIDA/AMDHD1/PHGDH/AGXT2/ARG2/BHMT	31
GO:0170039	GO:0170039	proteinogenic amino acid metabolic process	30/564	174/18986	0.172413793103448	5.80398630471998	11.1387219620628	5.79842611993795e-15	1.39705829327255e-12	1.19897719045822e-12	HPD/IYD/AGXT/DAO/PIPOX/ALDH4A1/PAH/AMT/HMGCL/ASS1/GLDC/GCAT/ADHFE1/SDSL/FTCD/PRODH2/AUH/GPT2/SHMT1/GLYATL1/GLYAT/MSRA/BHMT2/GPT/RIDA/AMDHD1/PHGDH/AGXT2/ARG2/BHMT	30
GO:0006575	GO:0006575	cellular modified amino acid metabolic process	28/564	183/18986	0.153005464480874	5.15064139828702	9.8719659554038	1.0139595211364e-12	2.17156330776712e-10	1.86366945902439e-10	GGT6/DIO1/DPEP1/GATA3/IYD/GGACT/ALDH4A1/GSTM3/CHDH/ASS1/HOGA1/FTCD/SLC26A7/CKMT1A/SHMT1/GSTO2/SLC25A42/GGH/ALDH1L1/GATM/BHMT2/DMGDH/SLC16A10/CKMT1B/FOLR1/AGXT2/CKMT2/BHMT	28
GO:0006814	GO:0006814	sodium ion transport	32/564	251/18986	0.127490039840637	4.29171258229493	9.18561805800778	3.93653944911067e-12	7.22636170301031e-10	6.20177618473927e-10	UMOD/CLCNKB/FXYD4/SLC34A1/ATP6V1B1/SLC12A3/SCNN1G/SCNN1B/ATP1A1/WNK4/SLC13A3/SLC9A2/SLC5A11/GPD1L/SLC5A2/SLC4A9/SLC23A1/SLC17A1/SCNN1A/SLC13A2/NEDD4L/SLC12A1/ATP12A/KLHL3/MCOLN3/SLC6A19/FXYD2/SLC4A11/SLC13A1/SLC6A16/PRSS8/SLC5A12	32
GO:0006631	GO:0006631	fatty acid metabolic process	40/564	405/18986	0.0987654320987654	3.32475264862972	8.27458430071708	2.9960789470122e-11	5.24994742760547e-09	4.50558666529155e-09	ATP6V1B1/ACSF2/HADH/PLA2G4F/ACOT11/ACAA1/ECHS1/ACOT12/CYP4F2/PCK2/PCCA/ACOX2/FMO4/HAO2/CYP4F3/SLC22A13/PCK1/ACSM3/ACSS2/AUH/PTGDS/TYRP1/ANGPTL3/RGN/PPARGC1A/HPGD/APOC3/CRYL1/BDH2/CYP4F12/FAAH/CEACAM1/PHYH/CYP4A11/FABP3/MLXIPL/SLC27A2/FMO1/ACSM2A/ACSM2B	40
GO:0120254	GO:0120254	olefinic compound metabolic process	23/564	163/18986	0.141104294478528	4.75001087760519	8.41314496694197	5.74314832768847e-10	8.85593472129563e-08	7.60030113428416e-08	CEL/SCNN1B/ACAA1/ADH1C/AFP/HSD11B2/CYP4F2/RDH12/ADH6/CYP4F3/CYP17A1/DHRS4/ALDH1A2/PTGDS/CYP4F12/FAAH/EPHX2/ALDH8A1/ADH1A/ADH1B/RBP4/CYP3A7/CYP4A11	23
GO:0055078	GO:0055078	sodium ion homeostasis	13/564	47/18986	0.276595744680851	9.31107590161461	9.98169095004725	6.81542953743682e-10	9.73091883956256e-08	8.35122613495669e-08	UMOD/ATP6V1B1/SLC12A3/SCNN1G/SCNN1B/ATP1A1/CYP4F2/SCNN1A/SLC12A1/ATP12A/FXYD2/CYP4F12/CYP4A11	13
GO:0042445	GO:0042445	hormone metabolic process	28/564	241/18986	0.116182572614108	3.91106794973662	7.95782905092943	7.80495395768367e-10	1.0509789048111e-07	9.01966468106021e-08	CEL/DIO1/SCNN1B/GATA3/KLK6/DHRS11/ATP1A1/IYD/ADH1C/AFP/PCSK1N/CYP27B1/RDH12/ADH6/SLC26A7/CYP17A1/DHRS4/ALDH1A2/ALDH8A1/SLC16A10/ADH1A/UGT2B10/ADH1B/RBP4/CYP3A7/PDGFRA/UGT2B11/CYP26B1	28
GO:0016052	GO:0016052	carbohydrate catabolic process	24/564	180/18986	0.133333333333333	4.48841607565012	8.22797151652359	7.90619668988892e-10	1.0509789048111e-07	9.01966468106021e-08	SLC4A1/GLYCTK/G6PC1/TKFC/GALM/TREH/FBP1/IDNK/GPD1/ALDOB/SORD/PFKFB2/OGDHL/XYLB/FUT6/DHTKD1/NEU4/GK/DHDH/UCHL1/TRIM63/GLB1L2/PGAM2/MLXIPL	24
GO:0016042	GO:0016042	lipid catabolic process	34/564	351/18986	0.0968660968660969	3.26081509769453	7.48049553690857	1.56845885004184e-09	2.01546962230376e-07	1.72970742655491e-07	ENPP6/CEL/HADH/DPEP1/PLA2G4F/ACAA1/ECHS1/PLCXD3/CYP27B1/CYP4F2/PCK2/PCCA/ACOX2/HAO2/CYP4F3/GDPD3/PCK1/PLCD4/AUH/ANGPTL3/HPGD/APOC3/BDH2/NEU4/CYP4F12/FAAH/PHYH/OXCT1/PLCH2/CYP4A11/CYP26B1/CYP24A1/SLC27A2/PLA2G12B	34
GO:1901616	GO:1901616	organic hydroxy compound catabolic process	14/564	60/18986	0.233333333333333	7.85472813238771	9.30492561858984	1.75188086161702e-09	2.17854861984955e-07	1.8696643626697e-07	MIOX/CYP27B1/TKFC/CYP4F2/LDHD/DBH/SORD/CYP4F3/ALDH1B1/ACSS2/GK/CYP4F12/CYP4A11/CYP24A1	14
GO:0035725	GO:0035725	sodium ion transmembrane transport	24/564	188/18986	0.127659574468085	4.29741964689905	7.9501218855157	1.93184901463266e-09	2.32727435981528e-07	1.99730310953633e-07	FXYD4/SLC34A1/SLC12A3/SCNN1G/SCNN1B/ATP1A1/WNK4/SLC13A3/SLC9A2/SLC5A2/SLC4A9/SLC23A1/SLC17A1/SCNN1A/SLC13A2/NEDD4L/SLC12A1/ATP12A/MCOLN3/SLC6A19/FXYD2/SLC4A11/SLC13A1/SLC6A16	24
GO:0050891	GO:0050891	multicellular organismal-level water homeostasis	11/564	34/18986	0.323529411764706	10.8910095953275	10.1001778596733	2.22037960824765e-09	2.59380708781657e-07	2.22604564871527e-07	AQP2/UMOD/ATP6V1B1/SCNN1G/SCNN1B/CYP4F2/SCNN1A/AQP6/CYP4F12/CYP4A11/AQP1	11
GO:0009410	GO:0009410	response to xenobiotic stimulus	39/564	451/18986	0.0864745011086474	2.91100155682408	7.18669940787616	2.57788788354208e-09	2.92286993854551e-07	2.50845251330426e-07	UMOD/SLC34A1/HADH/SFRP1/DPEP1/SCNN1B/ATP1A1/WNK4/SLC22A7/ABAT/TFAP2B/EMX1/ACAA1/FMO5/CRHBP/HSD11B2/GSTM3/CYP4F2/FBP1/ASS1/FMO4/SLC22A12/CDH3/PDE4A/ABCB1/GLYAT/GSTO2/CYP4F12/IGFBP2/SLC28A2/UCHL1/C1orf115/CYP3A7/AOX1/UGT2B11/CYP26B1/HMGCS2/FMO1/ACSM2B	39
GO:0043648	GO:0043648	dicarboxylic acid metabolic process	17/564	100/18986	0.17	5.7227304964539	8.28513585735955	5.82181062767842e-09	6.41230856277152e-07	5.50314309858444e-07	ALDH4A1/PCK2/ASS1/HOGA1/L2HGDH/ADHFE1/FTCD/OGDHL/PCK1/PRODH2/GPT2/SHMT1/QPRT/ALDH1L1/PHYH/FOLR1/AMDHD1	17
GO:0009636	GO:0009636	response to toxic substance	28/564	270/18986	0.103703703703704	3.4909902810612	7.21313168132292	1.00856472260838e-08	1.02316236990929e-06	8.78093884531337e-07	SLC22A8/SLC47A2/SLC15A2/MT1H/ALB/BMP7/SLC23A1/GSTM3/MT1G/RDH12/ASS1/MT1F/MT1A/TRPM6/ABCB1/MT1E/GLYAT/MT1X/RAB29/GSTO2/NHERF4/APOM/SOD3/MTARC2/EPHX2/FBLN5/DDC/MT1M	28
GO:0050878	GO:0050878	regulation of body fluid levels	34/564	381/18986	0.089238845144357	3.00405800338787	6.91408002027487	1.26884146528038e-08	1.16461520206092e-06	9.994909086156e-07	AQP2/KNG1/UMOD/HRG/ATP6V1B1/PRRG2/CEL/SCNN1G/SCNN1B/PROZ/WNK4/SLC4A1/F11/PROC/SLC4A9/PLG/HSD11B2/CYP4F2/SCNN1A/TSPAN8/PRLR/TYRO3/AQP6/PTPRO/APOH/CYP4F12/KLKB1/SERPINC1/CEACAM1/CYP4A11/SPINK1/PDGFRA/AQP1/VTN	34
GO:0006066	GO:0006066	alcohol metabolic process	33/564	363/18986	0.0909090909090909	3.06028368794326	6.93476867390624	1.32653813891704e-08	1.18925686640121e-06	1.02063876881671e-06	SLC34A1/ACP3/CEL/SCNN1B/PTH1R/ADH1C/INPP5J/MIOX/FMO5/HSD11B2/CYP27B1/TKFC/RDH12/PCK2/DBH/SORD/ADH6/TM7SF2/GDPD3/DHRS4/ALDH1B1/PCK1/ALDH1A2/ACSS2/ANGPTL3/NR0B2/GK/EPHX2/ADH1A/ADH1B/RBP4/CYP3A7/HMGCS2	33
GO:0071280	GO:0071280	cellular response to copper ion	9/564	25/18986	0.36	12.1187234042553	9.73353905024084	2.25845605373975e-08	1.93474401937038e-06	1.66042745658574e-06	AQP2/MT1H/MT1G/MT1F/MT1A/MT1E/MT1X/MT1M/AQP1	9
GO:0071466	GO:0071466	cellular response to xenobiotic stimulus	23/564	198/18986	0.116161616161616	3.91036249014972	7.20304068022296	2.57957062995805e-08	2.16179234314963e-06	1.85528386497898e-06	DPEP1/WNK4/SLC22A7/ACAA1/FMO5/CRHBP/GSTM3/CYP4F2/FBP1/FMO4/PDE4A/ABCB1/GLYAT/GSTO2/CYP4F12/SLC28A2/UCHL1/CYP3A7/AOX1/UGT2B11/CYP26B1/FMO1/ACSM2B	23
GO:0046496	GO:0046496	nicotinamide nucleotide metabolic process	21/564	172/18986	0.122093023255814	4.11003216229589	7.16910593200453	4.37437879911127e-08	3.44147556542325e-06	2.95352794105408e-06	DCXR/SLC4A1/GPD1L/FMO5/ASPDH/PC/PCK2/FBP1/GPD1/ALDOB/PFKFB2/OGDHL/SLC22A13/DHTKD1/QPRT/ALDH1L1/UCHL1/TRIM63/PGAM2/MLXIPL/FMO1	21
GO:0010038	GO:0010038	response to metal ion	31/564	345/18986	0.0898550724637681	3.02480213793812	6.64100792905848	4.80059665557619e-08	3.6677021761526e-06	3.14767914250737e-06	AQP2/CASR/SLC34A1/DPEP1/KCNJ10/TNNC1/TNNT2/MT1H/ABAT/ADGRV1/SLC30A2/CRHBP/MT1G/FBP1/ASS1/SLC13A2/MT1F/MTTP/CAPN3/MT1A/MT1E/GPHN/SUCNR1/MT1X/SOD3/CHP2/CPNE6/PGAM2/MT1M/AQP1/HMGCS2	31
GO:0042886	GO:0042886	amide transport	30/564	328/18986	0.0914634146341463	3.07894395433316	6.64543818637213	5.33695663018774e-08	3.95653227103341e-06	3.39555762928746e-06	UMOD/CASR/HADH/SFRP1/FOLR3/SLC15A2/ABAT/SLC13A3/TFAP2B/AQP7P3/CWH43/CRHBP/FAM3B/AQP7/PCK2/PFKFB2/MTTP/RAPGEF3/ABCB1/TOR2A/GLTPD2/ILDR1/NR0B2/SLC25A42/SLC16A10/FOLR1/RBP4/ECRG4/SPINK1/AQP1	30
GO:0098661	GO:0098661	inorganic anion transmembrane transport	18/564	133/18986	0.135338345864662	4.55591105423132	7.20050472445247	8.27213323877597e-08	5.55370645712206e-06	4.76627739633685e-06	CLCNKB/CASR/SLC34A1/CLCNKA/SLC12A3/SLC4A1/SLC4A9/SLC17A1/SLC12A1/AQP6/BSND/SLC26A7/TMC4/SLC25A10/CLCN5/SLC4A11/SLC13A1/SLC26A4	18
GO:0005996	GO:0005996	monosaccharide metabolic process	26/564	262/18986	0.099236641221374	3.34061501813654	6.67510006428619	8.30227955333242e-08	5.55370645712206e-06	4.76627739633685e-06	DCXR/TFAP2B/GLYCTK/G6PC1/SLC23A1/TKFC/PC/GALM/PCK2/FBP1/GPD1/ALDOB/SORD/PFKFB2/SLC25A10/PCK1/XYLB/FUT6/RGN/PPARGC1A/GSTO2/DHDH/GPT/RBP4/GLB1L2/PGAM2	26
GO:0030195	GO:0030195	negative regulation of blood coagulation	11/564	50/18986	0.22	7.4058865248227	7.93590727300741	1.88360103365163e-07	1.15258444202016e-05	9.89165922935183e-06	KNG1/HRG/F11/PROC/PLG/TSPAN8/APOH/KLKB1/CEACAM1/PDGFRA/VTN	11
GO:1900047	GO:1900047	negative regulation of hemostasis	11/564	51/18986	0.215686274509804	7.26067306355166	7.83339312141308	2.33782848636279e-07	1.36550436589827e-05	1.1718971184431e-05	KNG1/HRG/F11/PROC/PLG/TSPAN8/APOH/KLKB1/CEACAM1/PDGFRA/VTN	11
GO:0006081	GO:0006081	cellular aldehyde metabolic process	13/564	76/18986	0.171052631578947	5.75816536020903	7.27238774733242	3.36241339519998e-07	1.8517290912137e-05	1.58918275204715e-05	SCNN1B/AGXT/GLYCTK/TKFC/HOGA1/ALDOB/SLC25A10/DHRS4/PCK1/ALDH1A2/AKR7A3/ALDH8A1/AGXT2	13
GO:0050819	GO:0050819	negative regulation of coagulation	11/564	54/18986	0.203703703703704	6.85730233779879	7.54176051455943	4.33448158832512e-07	2.28896253739635e-05	1.96442330672038e-05	KNG1/HRG/F11/PROC/PLG/TSPAN8/APOH/KLKB1/CEACAM1/PDGFRA/VTN	11
GO:1901569	GO:1901569	fatty acid derivative catabolic process	7/564	18/18986	0.388888888888889	13.0912135539795	8.97990697066133	4.70845699359441e-07	2.45285158247385e-05	2.1050754382457e-05	DPEP1/CYP4F2/CYP4F3/HPGD/CYP4F12/OXCT1/CYP4A11	7
GO:0015791	GO:0015791	polyol transmembrane transport	6/564	12/18986	0.5	16.8315602836879	9.59867655623265	5.30980918099279e-07	2.71690101489694e-05	2.331686774475e-05	AQP2/SLC5A11/AQP7P3/AQP7/AQP11/AQP1	6
GO:1901568	GO:1901568	fatty acid derivative metabolic process	13/564	79/18986	0.164556962025316	5.53950085285932	7.07435418310007	5.356276968409e-07	2.71690101489694e-05	2.331686774475e-05	GGT6/DPEP1/CYP4F2/HMGCL/CYP4F3/TYRP1/HPGD/CYP4F12/OXCT1/CYP4A11/SLC27A2/HMGCS2/ACSM2A	13
GO:0046364	GO:0046364	monosaccharide biosynthetic process	14/564	96/18986	0.145833333333333	4.90920508274232	6.71868927048702	9.05407445959723e-07	4.36293213021842e-05	3.74433631927817e-05	G6PC1/PC/PCK2/FBP1/GPD1/ALDOB/SORD/SLC25A10/PCK1/RGN/PPARGC1A/GPT/RBP4/PGAM2	14
GO:0006790	GO:0006790	sulfur compound metabolic process	28/564	338/18986	0.0828402366863905	2.78866087540392	5.80559439925819	1.11379370794664e-06	5.17310210136661e-05	4.439636809228e-05	GGT6/ACSF2/ACP3/SUCLG1/HS6ST2/DPEP1/ACOT11/AGXT/PIPOX/ACOT12/ABHD14B/GSTM3/TST/SLC25A10/ACSM3/ACSS2/SULT1C2/GLYAT/MSRA/GSTO2/BHMT2/PHGDH/SLC27A2/HMGCS2/FMO1/ACSM2A/BHMT/ACSM2B	28
GO:0006833	GO:0006833	water transport	8/564	30/18986	0.266666666666667	8.97683215130024	7.65057707566489	1.89585573420305e-06	7.9440476688617e-05	6.81770546064095e-05	AQP2/AQP7P3/AQP7/AQP6/AQP11/SLC4A11/NHERF4/AQP1	8
GO:0006883	GO:0006883	intracellular sodium ion homeostasis	7/564	22/18986	0.318181818181818	10.7109929078014	7.97418795180751	2.27502783489298e-06	9.33003436543875e-05	8.00718083434337e-05	UMOD/SCNN1G/SCNN1B/ATP1A1/SCNN1A/ATP12A/FXYD2	7
GO:0042180	GO:0042180	cellular ketone metabolic process	22/564	237/18986	0.0928270042194093	3.12484663494629	5.75955820667336	2.51358165410213e-06	9.98954358408628e-05	8.57318191952575e-05	SCNN1B/AFP/HSD11B2/CYP4F2/FMO4/GPD1/SLC22A13/CYP17A1/DHRS4/RGN/NQO2/PPARGC1A/APOC3/CYP4F12/CEACAM1/ALDH8A1/OXCT1/FABP3/MLXIPL/SLC7A7/FMO1/BHMT	22
GO:0042572	GO:0042572	retinol metabolic process	10/564	52/18986	0.192307692307692	6.47367703218767	6.91569956151529	2.54183849035327e-06	9.99876263297127e-05	8.58109385089186e-05	CEL/ADH1C/RDH12/ADH6/DHRS4/ALDH1A2/ADH1A/ADH1B/RBP4/CYP3A7	10
GO:0006869	GO:0006869	lipid transport	33/564	459/18986	0.0718954248366013	2.42022435451722	5.38936020947714	2.94171429285039e-06	0.000112280283157805	9.63606880920144e-05	SLC22A8/SERPINA5/WNK4/PLA2G4F/SLC22A7/SLC4A1/SLC13A3/EGF/SLC22A6/STRA6/CYP4F2/TMEM30B/PLA2R1/SLC51B/CRABP1/MTTP/SLC25A10/PRAP1/GRAMD1C/ABCB1/APOC3/GLTPD2/NR0B2/APOH/APOM/SPNS2/CEACAM1/RBP4/ECRG4/CYP4A11/FABP3/SLC27A2/PLA2G12B	33
GO:0170041	GO:0170041	non-proteinogenic amino acid metabolic process	11/564	65/18986	0.169230769230769	5.69683578832515	6.63691836467208	3.01604401694968e-06	0.000113324971265889	9.72572557003724e-05	DPEP1/ABAT/DAO/ALDH4A1/ASS1/HOGA1/ALDH8A1/PHGDH/AGXT2/ARG2/BHMT	11
GO:0009308	GO:0009308	amine metabolic process	15/564	121/18986	0.12396694214876	4.17311411992263	6.12669746880798	3.05240372763458e-06	0.000113324971265889	9.72572557003724e-05	GATA3/ABAT/DAO/SAT2/PAH/CHDH/DBH/GDPD3/AGMAT/SULT1C2/KL/DMGDH/DDC/SLC7A7/BHMT	15
GO:0061045	GO:0061045	negative regulation of wound healing	12/564	78/18986	0.153846153846154	5.17894162575014	6.47093850971771	3.05727548940401e-06	0.000113324971265889	9.72572557003724e-05	KNG1/HRG/F11/PROC/CLDN19/PLG/TSPAN8/APOH/KLKB1/CEACAM1/PDGFRA/VTN	12
GO:0042219	GO:0042219	cellular modified amino acid catabolic process	8/564	32/18986	0.25	8.41578014184397	7.34611732873757	3.23308501974261e-06	0.000116481707954278	9.99664163015349e-05	DPEP1/GGACT/ALDH4A1/HOGA1/ALDH1L1/DMGDH/AGXT2/BHMT	8
GO:0046434	GO:0046434	organophosphate catabolic process	22/564	242/18986	0.0909090909090909	3.06028368794326	5.64390939316841	3.54120473875318e-06	0.000126401335813829	0.000108479595457127	ENPP6/SUCLG1/UPP2/PLA2G4F/SLC4A1/GPD1L/FBP1/GPD1/ALDOB/PFKFB2/OGDHL/GDPD3/PDE4A/ANGPTL3/DHTKD1/ENTPD5/PDE1A/UCHL1/TRIM63/PGAM2/MLXIPL/DPYS	22
GO:0140962	GO:0140962	multicellular organismal-level chemical homeostasis	12/564	80/18986	0.15	5.04946808510638	6.35067094932832	4.01829263859851e-06	0.000139554217313489	0.000119767603253818	AQP2/UMOD/ATP6V1B1/SCNN1G/SCNN1B/CYP4F2/SCNN1A/AQP6/NAPSA/CYP4F12/CYP4A11/AQP1	12
GO:0003096	GO:0003096	renal sodium ion transport	6/564	16/18986	0.375	12.623670212766	8.13853188462593	4.15683732159212e-06	0.000140583979102305	0.00012065136086246	UMOD/CLCNKB/ATP6V1B1/SLC12A3/WNK4/KLHL3	6
GO:0042573	GO:0042573	retinoic acid metabolic process	8/564	33/18986	0.242424242424242	8.16075650118203	7.20366251523914	4.15734724193585e-06	0.000140583979102305	0.00012065136086246	ADH1C/ADH6/ALDH1A2/ALDH8A1/ADH1A/ADH1B/CYP3A7/CYP26B1	8
GO:0006090	GO:0006090	pyruvate metabolic process	15/564	126/18986	0.119047619047619	4.00751435325903	5.92650425816957	5.07531493671974e-06	0.000167225120350894	0.000143515203293838	SLC4A1/PC/PCK2/FBP1/HOGA1/GPD1/ALDOB/PFKFB2/OGDHL/PCK1/DHTKD1/UCHL1/TRIM63/PGAM2/MLXIPL	15
GO:0043603	GO:0043603	amide metabolic process	33/564	472/18986	0.0699152542372881	2.35356563288857	5.21046703311331	5.32940361585949e-06	0.000172645806211247	0.000148167320341852	GGT6/ACSF2/CEL/SUCLG1/DPEP1/FUT3/ACOT11/PIPOX/ACOT12/PCSK1N/GSTM3/ASS1/HOGA1/ALDOB/FTCD/ACSM3/ACSS2/AGMAT/FUT6/SHMT1/GLYAT/RENBP/GSTO2/NEU4/SLC25A42/FOLR1/AMDHD1/NAT8B/ARG2/SLC27A2/HMGCS2/ACSM2A/ACSM2B	33
GO:0006766	GO:0006766	vitamin metabolic process	14/564	117/18986	0.11965811965812	4.02806570891677	5.74857560405561	9.83087841698415e-06	0.000298409734625779	0.000256099882839463	ACP3/SLC52A3/CYP27B1/SLC23A1/CYP4F2/ALDH1A2/RGN/SHMT1/GSTO2/CYP4F12/SLC25A42/FOLR1/CYP26B1/CYP24A1	14
GO:0018958	GO:0018958	phenol-containing compound metabolic process	14/564	117/18986	0.11965811965812	4.02806570891677	5.74857560405561	9.83087841698415e-06	0.000298409734625779	0.000256099882839463	DIO1/GATA3/IYD/ABAT/DAO/PAH/DBH/GPD1/SLC26A7/CDH3/TYRP1/KL/SLC16A10/DDC	14
GO:0006882	GO:0006882	intracellular zinc ion homeostasis	8/564	37/18986	0.216216216216216	7.2785125551083	6.68868810122541	1.04114987977323e-05	0.000306384182177543	0.000262943677953176	MT1H/SLC30A2/MT1G/MT1F/MT1A/MT1E/MT1X/MT1M	8
GO:0070633	GO:0070633	transepithelial transport	8/564	37/18986	0.216216216216216	7.2785125551083	6.68868810122541	1.04114987977323e-05	0.000306384182177543	0.000262943677953176	CLCNKB/CLCNKA/SCNN1B/RHCG/CLDN19/RHBG/ABCB1/AQP1	8
GO:0009261	GO:0009261	ribonucleotide catabolic process	15/564	135/18986	0.111111111111111	3.74034672970843	5.59089927139586	1.18719090596992e-05	0.000346713707766214	0.000297555105060881	SLC4A1/FBP1/GPD1/ALDOB/PFKFB2/OGDHL/PDE4A/DHTKD1/ENTPD5/PDE1A/UCHL1/TRIM63/PGAM2/MLXIPL/DPYS	15
GO:0170044	GO:0170044	non-proteinogenic amino acid catabolic process	6/564	19/18986	0.315789473684211	10.6304591265398	7.34853783384558	1.30513567447614e-05	0.000371663122499495	0.000318967081443351	ABAT/DAO/ALDH4A1/HOGA1/ALDH8A1/AGXT2	6
GO:0098739	GO:0098739	import across plasma membrane	19/564	206/18986	0.0922330097087379	3.10485092611719	5.31475957188603	1.3208261422161e-05	0.000371663122499495	0.000318967081443351	KCNJ1/SLC34A1/SLC12A3/KCNJ10/SCNN1G/SLC15A2/SCNN1B/ATP1A1/SLC9A2/SLC7A8/SLC5A2/SCNN1A/SLC12A1/ATP12A/FXYD2/KCNJ15/KCNK5/KCNJ13/SLC39A5	19
GO:0009081	GO:0009081	branched-chain amino acid metabolic process	7/564	28/18986	0.25	8.41578014184397	6.8709385680583	1.35267743376519e-05	0.00037786750051919	0.000324291775310755	ALDH6A1/ECHS1/HIBCH/HMGCL/PCCA/SDSL/AUH	7
GO:0019682	GO:0019682	glyceraldehyde-3-phosphate metabolic process	5/564	12/18986	0.416666666666667	14.0263002364066	7.89784711381064	1.51382995366407e-05	0.000413887551161347	0.000355204743886986	GLYCTK/TKFC/ALDOB/SLC25A10/PCK1	5
GO:0042363	GO:0042363	fat-soluble vitamin catabolic process	5/564	12/18986	0.416666666666667	14.0263002364066	7.89784711381064	1.51382995366407e-05	0.000413887551161347	0.000355204743886986	CYP27B1/CYP4F2/CYP4F12/CYP26B1/CYP24A1	5
GO:0008217	GO:0008217	regulation of blood pressure	18/564	190/18986	0.0947368421052632	3.18913773796193	5.30632240713446	1.54208202350819e-05	0.000418642690184793	0.000359285678271774	GCGR/UMOD/SCNN1G/SCNN1B/ATP1A1/WNK4/ABAT/HSD11B2/CYP4F2/SCNN1A/ACSM3/PTPRO/RENBP/SUCNR1/CYP4F12/KL/CYP4A11/KLK1	18
GO:0031960	GO:0031960	response to corticosteroid	16/564	156/18986	0.102564102564103	3.45262775050009	5.38201917508505	1.69859670162715e-05	0.000454728491998101	0.000390255075527348	SLC12A3/SCNN1G/SCNN1B/HSD11B2/PAPPA/SCNN1A/PCK2/ASS1/PCK1/PTGDS/SLIT2/IGFBP2/TRIM63/ANXA3/AQP1/HMGCS2	16
GO:0061041	GO:0061041	regulation of wound healing	15/564	140/18986	0.107142857142857	3.60676291793313	5.41667055782394	1.8421132185638e-05	0.000485141320118387	0.000416355838386809	KNG1/HRG/F11/PROC/CADM4/CLDN19/PLG/TSPAN8/FERMT1/APOH/KLKB1/SERPINC1/CEACAM1/PDGFRA/VTN	15
GO:0008202	GO:0008202	steroid metabolic process	25/564	334/18986	0.0748502994011976	2.5196946532467	4.90279042485683	2.39272867958574e-05	0.000604678265641674	0.000518944307164116	SCNN1B/DHRS11/ATP1A1/ACAA1/AFP/FMO5/HSD11B2/CYP27B1/G6PC1/CYP8B1/PRLR/ACOX2/TM7SF2/CYP17A1/DHRS4/ANGPTL3/NR0B2/EPHX2/UGT2B10/CYP3A7/PDGFRA/UGT2B11/CYP24A1/SLC27A2/HMGCS2	25
GO:0071320	GO:0071320	cellular response to cAMP	9/564	55/18986	0.163636363636364	5.50851063829787	5.85873870860949	3.17684396621377e-05	0.000775109714541397	0.00066521123156628	CRHBP/FBP1/ASS1/GPD1/KCNE1/PCK1/RAPGEF3/WT1/AQP1	9
GO:0009713	GO:0009713	catechol-containing compound biosynthetic process	6/564	22/18986	0.272727272727273	9.18085106382979	6.71771101143689	3.32641451139562e-05	0.000796479996362119	0.000683551540327979	GATA3/DAO/PAH/DBH/KL/DDC	6
GO:0019400	GO:0019400	alditol metabolic process	6/564	22/18986	0.272727272727273	9.18085106382979	6.71771101143689	3.32641451139562e-05	0.000796479996362119	0.000683551540327979	TKFC/PCK2/SORD/PCK1/ANGPTL3/GK	6
GO:0042423	GO:0042423	catecholamine biosynthetic process	6/564	22/18986	0.272727272727273	9.18085106382979	6.71771101143689	3.32641451139562e-05	0.000796479996362119	0.000683551540327979	GATA3/DAO/PAH/DBH/KL/DDC	6
GO:0071472	GO:0071472	cellular response to salt stress	5/564	14/18986	0.357142857142857	12.0225430597771	7.21881193477001	3.64204690790081e-05	0.000851778122485394	0.000731009253593172	FBP1/PCK1/CAPN3/EFHD1/AQP1	5
GO:0007584	GO:0007584	response to nutrient	16/564	168/18986	0.0952380952380952	3.20601148260723	5.025186000148	4.25049018011119e-05	0.000975335693114801	0.000837048285469266	GCGR/CASR/SLC34A1/SFRP1/BMP7/CYP27B1/ASS1/SLC6A19/ALDH1A2/KL/IGFBP2/FOLR1/CYP26B1/MLXIPL/CYP24A1/HMGCS2	16
GO:0072526	GO:0072526	pyridine-containing compound catabolic process	12/564	103/18986	0.116504854368932	3.92191695930593	5.20268400133154	5.49199421315652e-05	0.00121676078688037	0.00104424306182401	SLC4A1/FBP1/GPD1/ALDOB/PFKFB2/OGDHL/DHTKD1/QPRT/UCHL1/TRIM63/PGAM2/MLXIPL	12
GO:0006885	GO:0006885	regulation of pH	12/564	106/18986	0.113207547169811	3.81091930951425	5.0778139022465	7.29251633576738e-05	0.00156738001211429	0.00134514994281527	ATP6V0A4/ATP6V1B1/SLC4A1/SLC9A2/RHCG/SLC4A9/ATP12A/ATP6V0E2/ATP6V0D2/AQP11/SLC26A4/WDR72	12
GO:1901136	GO:1901136	carbohydrate derivative catabolic process	20/564	258/18986	0.0775193798449612	2.60954423002914	4.55452963149975	9.51870688253207e-05	0.00195184122511495	0.00167510054489352	UPP2/SLC4A1/GPD1L/FBP1/HOGA1/GPD1/ALDOB/PFKFB2/OGDHL/PDE4A/DHTKD1/RENBP/NEU4/ENTPD5/PDE1A/UCHL1/TRIM63/PGAM2/MLXIPL/DPYS	20
GO:0140115	GO:0140115	export across plasma membrane	11/564	94/18986	0.117021276595745	3.9393013429908	4.9985672011924	0.000107072520332969	0.00216107102556856	0.00185466481899433	FXYD4/SLC47A2/SLC15A2/ATP1A1/WNK4/SLC30A2/ATP12A/KCNE1/FXYD2/ABCB1/KCNK5	11
GO:0019674	GO:0019674	NAD metabolic process	9/564	64/18986	0.140625	4.73387632978723	5.2353155259346	0.000108571186721824	0.00217990585839913	0.00187082916593582	GPD1L/ASPDH/PC/PCK2/GPD1/ALDOB/SLC22A13/QPRT/PGAM2	9
GO:0042401	GO:0042401	biogenic amine biosynthetic process	7/564	38/18986	0.184210526315789	6.20110115714819	5.61541521718947	0.000111448215626005	0.00222607705304793	0.0019104540044316	GATA3/DAO/PAH/DBH/AGMAT/KL/DDC	7
GO:0006096	GO:0006096	glycolytic process	11/564	96/18986	0.114583333333333	3.85723256501182	4.91068065540434	0.000129660689136739	0.00251176862624185	0.00215563896300857	SLC4A1/FBP1/GPD1/ALDOB/PFKFB2/OGDHL/DHTKD1/UCHL1/TRIM63/PGAM2/MLXIPL	11
GO:0072348	GO:0072348	sulfur compound transport	9/564	66/18986	0.136363636363636	4.59042553191489	5.11250550970244	0.000138445459765784	0.00265105978404705	0.00227518080449447	SLC13A3/SLC44A4/SLC7A13/SLC26A7/SLC25A10/SLC13A1/SLC26A4/SLC25A42/SLC7A9	9
GO:1902224	GO:1902224	ketone body metabolic process	4/564	10/18986	0.4	13.4652482269504	6.89882389861124	0.000140289544992373	0.00265105978404705	0.00227518080449447	HMGCL/TYRP1/OXCT1/HMGCS2	4
GO:0055064	GO:0055064	chloride ion homeostasis	5/564	19/18986	0.263157894736842	8.85871593878313	5.99660625135147	0.000187001799329959	0.00340359662133672	0.00292101964116631	UMOD/ATP6V1B1/SLC12A3/WNK4/SLC12A1	5
GO:0070314	GO:0070314	G1 to G0 transition	5/564	20/18986	0.25	8.41578014184397	5.80577811705509	0.000243276377054575	0.00424357662237731	0.00364190356314612	CYP27B1/CAPN3/SLC39A5/ECRG4/PHGDH	5
GO:0097254	GO:0097254	renal tubular secretion	5/564	20/18986	0.25	8.41578014184397	5.80577811705509	0.000243276377054575	0.00424357662237731	0.00364190356314612	UMOD/ATP6V0A4/ATP6V1B1/SLC22A6/SLC22A12	5
GO:0170038	GO:0170038	proteinogenic amino acid biosynthetic process	8/564	58/18986	0.137931034482759	4.64318904377599	4.86205429227847	0.000299076797756044	0.00512418246822022	0.00439765321799882	AGXT/PAH/ASS1/SHMT1/BHMT2/PHGDH/AGXT2/BHMT	8
GO:0055081	GO:0055081	monoatomic anion homeostasis	5/564	21/18986	0.238095238095238	8.01502870651807	5.62780628512146	0.000311546317485939	0.00531420820313404	0.00456073626389523	UMOD/ATP6V1B1/SLC12A3/WNK4/SLC12A1	5
GO:0030157	GO:0030157	pancreatic juice secretion	4/564	12/18986	0.333333333333333	11.2210401891253	6.19701767138864	0.000315354563331775	0.00533198176159647	0.0045759898086416	CEL/WNK4/SPINK1/AQP1	4
GO:0046415	GO:0046415	urate metabolic process	4/564	12/18986	0.333333333333333	11.2210401891253	6.19701767138864	0.000315354563331775	0.00533198176159647	0.0045759898086416	G6PC1/SLC17A1/SLC22A12/SLC16A9	4
GO:0170034	GO:0170034	L-amino acid biosynthetic process	8/564	59/18986	0.135593220338983	4.56449092438995	4.79798727469326	0.000337127755037869	0.00562609305485276	0.00482840070213727	AGXT/PAH/ASS1/SHMT1/BHMT2/PHGDH/AGXT2/BHMT	8
GO:0051591	GO:0051591	response to cAMP	10/564	91/18986	0.10989010989011	3.69924401839295	4.51612401559768	0.000366657471906416	0.00604044681281723	0.0051840055519652	CRHBP/FBP1/ASS1/GPD1/KCNE1/PCK1/RAPGEF3/WT1/AQP1/HMGCS2	10
GO:0048566	GO:0048566	embryonic digestive tract development	6/564	33/18986	0.181818181818182	6.12056737588652	5.15124892968239	0.00037407348671617	0.00613639698421633	0.00526635148375778	OVOL2/FGF9/TCF21/STRA6/ALDH1A2/PDGFRA	6
GO:0042398	GO:0042398	cellular modified amino acid biosynthetic process	7/564	46/18986	0.152173913043478	5.12264878199198	4.89825883032132	0.000384997933115641	0.00626230815257719	0.00537441040987101	GGT6/CHDH/CKMT1A/SHMT1/GATM/CKMT1B/CKMT2	7
GO:0006813	GO:0006813	potassium ion transport	18/564	248/18986	0.0725806451612903	2.44329100892244	4.00308298292401	0.00046627314855212	0.00730684141328628	0.00627084512579938	KCNJ1/FXYD4/SLC12A3/KCNJ10/ATP1A1/WNK4/SLC9A2/NEDD4L/SLC12A1/ATP12A/MCOLN3/KCNE1/ANK2/FXYD2/KCNJ15/KCNK5/KCNJ13/AQP1	18
GO:0030072	GO:0030072	peptide hormone secretion	18/564	250/18986	0.072	2.42374468085106	3.96497217369762	0.00051286962949229	0.00790844968677112	0.00678715471787061	CASR/HADH/SFRP1/ABAT/TFAP2B/CRHBP/FAM3B/PCK2/PFKFB2/RAPGEF3/TOR2A/ILDR1/NR0B2/SLC16A10/RBP4/ECRG4/SPINK1/AQP1	18
GO:0045926	GO:0045926	negative regulation of growth	17/564	232/18986	0.0732758620689655	2.46669417950599	3.93290149349007	0.000596026831343945	0.00908175270684153	0.00779410164723952	HRG/SFRP1/GPC3/MT1H/CYP27B1/MT1G/FBP1/MT1F/MT1A/MT1E/SLIT2/MT1X/EAF2/CDHR2/RBP4/WT1/MT1M	17
GO:0009651	GO:0009651	response to salt stress	5/564	24/18986	0.208333333333333	7.01315011820331	5.15753352454922	0.000604543586307249	0.00913927656946842	0.00784346952224431	FBP1/PCK1/CAPN3/EFHD1/AQP1	5
GO:0007596	GO:0007596	blood coagulation	17/564	234/18986	0.0726495726495727	2.4456113232709	3.89324860462625	0.000656628668256941	0.00977683476999807	0.00839063190172815	KNG1/HRG/PRRG2/PROZ/SLC4A1/F11/PROC/PLG/CYP4F2/TSPAN8/TYRO3/APOH/KLKB1/SERPINC1/CEACAM1/PDGFRA/VTN	17
GO:0071384	GO:0071384	cellular response to corticosteroid stimulus	8/564	65/18986	0.123076923076923	4.14315330060011	4.44146927929352	0.000656861272484954	0.00977683476999807	0.00839063190172815	SCNN1G/SCNN1B/SCNN1A/PCK2/ASS1/PCK1/AQP1/HMGCS2	8
GO:0006576	GO:0006576	biogenic amine metabolic process	10/564	99/18986	0.101010101010101	3.40031520882585	4.18967994371368	0.000719663995233681	0.0105486870784252	0.00905304757662381	GATA3/ABAT/DAO/SAT2/PAH/DBH/GDPD3/AGMAT/KL/DDC	10
GO:0062012	GO:0062012	regulation of small molecule metabolic process	22/564	348/18986	0.0632183908045977	2.12812831173066	3.71642121467741	0.000769758601459955	0.0111557120625118	0.00957400587411412	PTH1R/SLC4A1/FMO5/CYP27B1/FBP1/FMO4/GPD1/ALDOB/SLC22A13/RGN/PPARGC1A/APOC3/EPHX2/CEACAM1/GPT/UCHL1/TRIM63/FABP3/MLXIPL/SLC7A7/FMO1/BHMT	22
GO:0060456	GO:0060456	positive regulation of digestive system process	4/564	15/18986	0.266666666666667	8.97683215130024	5.40763580546153	0.000810004493949447	0.0116080569671937	0.00996221531787561	CYP8B1/PRAP1/SPINK1/AQP1	4
GO:0071468	GO:0071468	cellular response to acidic pH	4/564	15/18986	0.266666666666667	8.97683215130024	5.40763580546153	0.000810004493949447	0.0116080569671937	0.00996221531787561	SCNN1G/SCNN1B/SCNN1A/KCNE1	4
GO:0051180	GO:0051180	vitamin transport	7/564	52/18986	0.134615384615385	4.53157392253137	4.46195566232517	0.00082547206521841	0.0117424162782914	0.0100775245716895	AFM/FOLR3/SLC52A3/STRA6/SLC23A1/SLC44A4/FOLR1	7
GO:0050817	GO:0050817	coagulation	17/564	241/18986	0.0705394190871369	2.37457696948295	3.75760673723869	0.000912139375831925	0.0127402075863481	0.0109338446157122	KNG1/HRG/PRRG2/PROZ/SLC4A1/F11/PROC/PLG/CYP4F2/TSPAN8/TYRO3/APOH/KLKB1/SERPINC1/CEACAM1/PDGFRA/VTN	17
GO:0009914	GO:0009914	hormone transport	21/564	330/18986	0.0636363636363636	2.14219858156028	3.66240007012001	0.00092480825221115	0.012870526398101	0.0110456862500462	CASR/HADH/SFRP1/GATA3/WNK4/ABAT/TFAP2B/SLC7A8/CRHBP/FAM3B/PCK2/PFKFB2/RAPGEF3/TOR2A/ILDR1/NR0B2/SLC16A10/RBP4/ECRG4/SPINK1/AQP1	21
GO:0097009	GO:0097009	energy homeostasis	9/564	85/18986	0.105882352941176	3.56433041301627	4.14588755236905	0.000936180465062359	0.0129819269525734	0.011141291941276	SLC12A3/WNK4/PCSK1N/FMO4/PPARGC1A/SUCNR1/SCTR/MLXIPL/FMO1	9
GO:0033280	GO:0033280	response to vitamin D	6/564	39/18986	0.153846153846154	5.17894162575014	4.57093288267985	0.000947778227057593	0.0130956453953657	0.0112388868803698	CASR/SFRP1/BMP7/CYP27B1/KL/CYP24A1	6
GO:0070942	GO:0070942	neutrophil mediated cytotoxicity	4/564	16/18986	0.25	8.41578014184397	5.19229830415253	0.00105479423154907	0.0144705756676927	0.0124188734585455	DNASE1/SCNN1B/DAO/DNASE1L3	4
GO:0032781	GO:0032781	positive regulation of ATP-dependent activity	6/564	40/18986	0.15	5.04946808510638	4.48585956586569	0.0010874337511842	0.0147089723186495	0.012623469178105	TNNT2/MYL3/ALDOB/FXYD2/RGN/HSPA2	6
GO:0007586	GO:0007586	digestion	12/564	144/18986	0.0833333333333333	2.80526004728132	3.80481881744936	0.00124291681933949	0.016694928008898	0.0143278472884064	CEL/WNK4/DAO/SLC4A9/CYP8B1/SLC26A7/PRAP1/PPARGC1A/MUC13/RBP4/SPINK1/AQP1	12
GO:0042403	GO:0042403	thyroid hormone metabolic process	5/564	29/18986	0.172413793103448	5.80398630471998	4.5299396720878	0.00149454835851841	0.0193989357646077	0.0166484688669976	DIO1/GATA3/IYD/SLC26A7/SLC16A10	5
GO:0097305	GO:0097305	response to alcohol	18/564	275/18986	0.0654545454545455	2.20340425531915	3.51727118497805	0.00153078193012194	0.0198025649014096	0.0169948696798772	PTGER1/SFRP1/SLC12A3/SCNN1G/SCNN1B/ABAT/CRHBP/SCNN1A/CYP8B1/FBP1/DBH/PCK1/GRAMD1C/SLIT2/HPGD/NR0B2/SPINK1/HMGCS2	18
GO:1901617	GO:1901617	organic hydroxy compound biosynthetic process	17/564	255/18986	0.0666666666666667	2.24420803782506	3.49992771369684	0.0016831616597102	0.0216286273272761	0.0185620248998918	GATA3/PTH1R/DAO/CYP27B1/PAH/CYP8B1/PCK2/DBH/ACOX2/TM7SF2/PCK1/CDH3/TYRP1/KL/DDC/SLC27A2/HMGCS2	17
GO:0110096	GO:0110096	cellular response to aldehyde	4/564	18/18986	0.222222222222222	7.48069345941686	4.8130838241446	0.00169173852259515	0.021666617955496	0.0185946290488427	SCNN1G/SCNN1B/SCNN1A/RDH12	4
GO:0007588	GO:0007588	excretion	5/564	30/18986	0.166666666666667	5.61052009456265	4.4219482964304	0.0017502018528943	0.0222674196135563	0.0191102463909911	UMOD/ATP6V0A4/ATP6V1B1/SLC22A6/SLC22A12	5
GO:0046717	GO:0046717	acid secretion	6/564	44/18986	0.136363636363636	4.59042553191489	4.17191843935728	0.00180937103029941	0.0229444911901454	0.0196913197653429	UMOD/CASR/ABAT/AGXT/SLC51B/SLC26A7	6
GO:0022600	GO:0022600	digestive system process	10/564	112/18986	0.0892857142857143	3.00563576494428	3.72482235554879	0.00185708157713004	0.0233955865354127	0.0200784568177492	CEL/WNK4/SLC4A9/CYP8B1/SLC26A7/PRAP1/MUC13/RBP4/SPINK1/AQP1	10
GO:0071295	GO:0071295	cellular response to vitamin	5/564	31/18986	0.161290322580645	5.42953557538321	4.31870570430326	0.0020364877458955	0.0255721832587203	0.0219464460324003	CASR/SFRP1/CYP27B1/FOLR1/CYP24A1	5
GO:0002283	GO:0002283	neutrophil activation involved in immune response	4/564	19/18986	0.210526315789474	7.0869727510265	4.64467466885736	0.0020930016487992	0.0260274882455514	0.0223371958647739	DNASE1/SCNN1B/DNASE1L3/ANXA3	4
GO:0030540	GO:0030540	female genitalia development	4/564	19/18986	0.210526315789474	7.0869727510265	4.64467466885736	0.0020930016487992	0.0260274882455514	0.0223371958647739	LHX1/STRA6/TYRO3/RBP4	4
GO:1904044	GO:1904044	response to aldosterone	4/564	19/18986	0.210526315789474	7.0869727510265	4.64467466885736	0.0020930016487992	0.0260274882455514	0.0223371958647739	SLC12A3/SCNN1G/SCNN1B/SCNN1A	4
GO:0042908	GO:0042908	xenobiotic transport	7/564	61/18986	0.114754098360656	3.86298104871527	3.91869903916945	0.0021404468435929	0.0262784158664033	0.0225525458579031	SLC22A8/SLC47A2/SLC15A2/SLC22A6/SLC29A2/ABCB1/SLC28A2	7
GO:0006739	GO:0006739	NADP metabolic process	6/564	46/18986	0.130434782608696	4.39084181313599	4.02877415266766	0.00228389908056345	0.0279505744621336	0.0239876184134032	DCXR/FMO5/PC/ALDOB/ALDH1L1/FMO1	6
GO:0006734	GO:0006734	NADH metabolic process	5/564	32/18986	0.15625	5.25986258865248	4.21984602860133	0.00235549274588016	0.0285547941363774	0.0245061691502858	PC/PCK2/GPD1/ALDOB/PGAM2	5
GO:0050678	GO:0050678	regulation of epithelial cell proliferation	23/564	406/18986	0.0566502463054187	1.90702407155085	3.2324769646055	0.00249301606258687	0.0301272003801642	0.0258556326834203	OVOL2/FGF9/SFRP1/GATA3/GPC3/EGF/COL4A3/DBH/MARVELD3/HMX2/TACSTD2/SIX4/ALDH1A2/AQP11/CDH3/RGN/RAP1GAP/CDKN1C/EAF2/APOH/CEACAM1/PPP1R16B/SPINK1	23
GO:0032941	GO:0032941	secretion by tissue	6/564	47/18986	0.127659574468085	4.29741964689905	3.96023622423735	0.00255360006873445	0.0305937704557913	0.0262560503904845	CEL/SCNN1B/WNK4/SLC4A9/SPINK1/AQP1	6
GO:0043462	GO:0043462	regulation of ATP-dependent activity	7/564	63/18986	0.111111111111111	3.74034672970843	3.81203834354892	0.00258003279783249	0.0307926515035426	0.0264267332038049	TNNC1/TNNT2/MYL3/ALDOB/FXYD2/RGN/HSPA2	7
GO:0007043	GO:0007043	cell-cell junction assembly	12/564	159/18986	0.0754716981132075	2.5406128730095	3.413327714499	0.00286723369090267	0.033192750385675	0.0284865354528436	CLDN8/CLDN16/NPHS1/CLDN19/GJB1/CLDN10/ANK2/MARVELD3/CDH3/TLN2/PTPRO/ILDR1	12
GO:1905330	GO:1905330	regulation of morphogenesis of an epithelium	7/564	65/18986	0.107692307692308	3.6252591380251	3.70965291750067	0.00308587027204155	0.0354622340845889	0.0304342417169398	SFRP1/GATA3/EGF/LHX1/BMP7/TACSTD2/SIX4	7
GO:0009112	GO:0009112	nucleobase metabolic process	5/564	34/18986	0.147058823529412	4.95045890696704	4.03400049339217	0.00310007078768002	0.0354622340845889	0.0304342417169398	ACP3/ALDH6A1/GMPR/SHMT1/DPYS	5
GO:0043470	GO:0043470	regulation of carbohydrate catabolic process	7/564	66/18986	0.106060606060606	3.57033096926714	3.65996484966188	0.0033655740617282	0.0382722360116879	0.0328458291445792	SLC4A1/FBP1/GPD1/ALDOB/UCHL1/TRIM63/MLXIPL	7
GO:0006884	GO:0006884	cell volume homeostasis	5/564	35/18986	0.142857142857143	4.80901722391084	3.94645683139641	0.00352986216670161	0.0395392708122964	0.033933218148146	SLC12A3/SLC12A1/AQP11/SCTR/AQP1	5
GO:0009176	GO:0009176	pyrimidine deoxyribonucleoside monophosphate metabolic process	3/564	11/18986	0.272727272727273	9.18085106382979	4.74876195874993	0.00360007368485501	0.0395392708122964	0.033933218148146	UPP2/SHMT1/DPYS	3
GO:0010248	GO:0010248	establishment or maintenance of transmembrane electrochemical gradient	3/564	11/18986	0.272727272727273	9.18085106382979	4.74876195874993	0.00360007368485501	0.0395392708122964	0.033933218148146	ATP1A1/ATP12A/FXYD2	3
GO:0071481	GO:0071481	cellular response to X-ray	3/564	11/18986	0.272727272727273	9.18085106382979	4.74876195874993	0.00360007368485501	0.0395392708122964	0.033933218148146	SFRP1/GATA3/PRAP1	3
GO:0007530	GO:0007530	sex determination	4/564	22/18986	0.181818181818182	6.12056737588652	4.20475713069565	0.00368118680279899	0.0396395953206428	0.0340193182040495	FGF9/TCF21/SIX4/WT1	4
GO:0015669	GO:0015669	gas transport	4/564	22/18986	0.181818181818182	6.12056737588652	4.20475713069565	0.00368118680279899	0.0396395953206428	0.0340193182040495	RHCG/AQP6/RHBG/AQP1	4
GO:0003018	GO:0003018	vascular process in circulatory system	17/564	276/18986	0.0615942028985507	2.07345307842533	3.14323735302385	0.00381959853130322	0.0409015342727053	0.0351023338710118	KNG1/CASR/SLC22A8/SLC15A2/SCNN1B/SH3GL2/TJP3/SLC13A3/SLC7A8/DBH/SLC29A2/ABCB1/SLIT2/SOD3/FAAH/CEACAM1/SLC28A2	17
GO:0002021	GO:0002021	response to dietary excess	5/564	36/18986	0.138888888888889	4.67543341213554	3.86217248950112	0.00400079706758143	0.042605173192062	0.0365644233306439	SLC12A3/WNK4/PCSK1N/PPARGC1A/SCTR	5
GO:1990748	GO:1990748	cellular detoxification	10/564	125/18986	0.08	2.69304964539007	3.32291173796639	0.00414003733375878	0.0438457250594508	0.0376290842683743	ALB/BMP7/GSTM3/RDH12/RAB29/GSTO2/APOM/SOD3/MTARC2/FBLN5	10
GO:0045214	GO:0045214	sarcomere organization	6/564	52/18986	0.115384615384615	3.8842062193126	3.6440410292618	0.00427470648584572	0.0451479274053021	0.0387466546071034	TNNT2/SIX4/CAPN3/MYOM2/FHOD3/MYOM3	6
GO:0045913	GO:0045913	positive regulation of carbohydrate metabolic process	8/564	87/18986	0.0919540229885057	3.09545936251732	3.42764566787007	0.00431391062016548	0.0452304164648561	0.0388174480030153	PTH1R/EGF/GPD1/RGN/PPARGC1A/GPT/UCHL1/MLXIPL	8
GO:0042632	GO:0042632	cholesterol homeostasis	9/564	106/18986	0.0849056603773585	2.85818948213569	3.35674537275399	0.00432354204113288	0.0452304164648561	0.0388174480030153	G6PC1/MTTP/ACSM3/ANGPTL3/APOC3/APOM/EPHX2/FABP3/PLA2G12B	9
GO:0016338	GO:0016338	calcium-independent cell-cell adhesion via plasma membrane cell-adhesion molecules	4/564	23/18986	0.173913043478261	5.85445575084798	4.07593646808324	0.00435291426938045	0.0452304164648561	0.0388174480030153	CLDN8/CLDN16/CLDN19/CLDN10	4
GO:0071305	GO:0071305	cellular response to vitamin D	4/564	23/18986	0.173913043478261	5.85445575084798	4.07593646808324	0.00435291426938045	0.0452304164648561	0.0388174480030153	CASR/SFRP1/CYP27B1/CYP24A1	4
GO:0097164	GO:0097164	ammonium ion metabolic process	4/564	23/18986	0.173913043478261	5.85445575084798	4.07593646808324	0.00435291426938045	0.0452304164648561	0.0388174480030153	ENPP6/CHDH/DMGDH/DDC	4
GO:0000050	GO:0000050	urea cycle	3/564	12/18986	0.25	8.41578014184397	4.49618822896663	0.00469498005869608	0.0475043257907438	0.0407689524091222	ASS1/AGMAT/ARG2	3
GO:0007494	GO:0007494	midgut development	3/564	12/18986	0.25	8.41578014184397	4.49618822896663	0.00469498005869608	0.0475043257907438	0.0407689524091222	ASS1/ALDH1A2/HMGCS2	3
GO:0060192	GO:0060192	negative regulation of lipase activity	3/564	12/18986	0.25	8.41578014184397	4.49618822896663	0.00469498005869608	0.0475043257907438	0.0407689524091222	PLA2R1/ANGPTL3/APOC3	3
GO:1902667	GO:1902667	regulation of axon guidance	3/564	12/18986	0.25	8.41578014184397	4.49618822896663	0.00469498005869608	0.0475043257907438	0.0407689524091222	TUBB2B/PTPRO/SLIT2	3
GO:0019217	GO:0019217	regulation of fatty acid metabolic process	9/564	108/18986	0.0833333333333333	2.80526004728132	3.29192643461776	0.00488970233467493	0.0490880273441975	0.0421281097529695	FMO4/SLC22A13/RGN/PPARGC1A/APOC3/CEACAM1/FABP3/MLXIPL/FMO1	9
