# Supplementary material for: Integrative Meta‐Analysis and WGCNA Reveal Candidate Diagnostic Hub Genes in Clear Cell Carcinoma
Source: Int J Cell Biol. 2026 Feb 2;2026:5567255. doi: 10.1155/ijcb/5567255 (PMC12865128; doi:10.1155/ijcb/5567255)
Supplement: Supplementary file 3 — Supporting Information 3 Table S1. Shared DEGs identified by both statistical frameworks via Venn diagram analysis. Table S2. BP enrichment analysis of upregulated DEGs form integrated dataset using clusterProfiler. Table S3. BP enrichment analysis of downregulated DEGs form integrated dataset using clusterProfiler. Table S4. List of DEGs in the validation GSE40435 dataset. Table S5. BP enrichment analysis of upregulated DEGs in the validation GSE40435 dataset. Table S6. Biological process enrichment analysis of downregulated DEGs in the validation GSE40435 dataset. Table S7. Cellular component enrichment analysis of upregulated DEGs in integrated dataset. Table S8. Cellular component enrichment analysis of downregulated DEGs in integrated dataset. Table S9. Molecular function enrichment analysis of upregulated DEGs in integrated dataset. Table S10. Molecular function enrichment analysis of downregulated DEGs in integrated dataset. Table S11. Cellular component enrichment analysis of upregulated DEGs in the GSE40435 dataset. Table S12. Cellular component enrichment analysis of downregulated DEGs in the GSE40435 dataset. Table S13. Molecular function enrichment analysis of upregulated DEGs in the GSE40435 dataset. Table S14. Molecular function enrichment analysis of downregulated DEGs in the GSE40435 dataset. Table S15. KEGG pathway enrichment analysis of upregulated DEGs in the integrated dataset. Table S16. KEGG pathway enrichment analysis of downregulated DEGs in the integrated dataset. Table S17. KEGG pathway enrichment analysis of upregulated DEGs in the GSE40435 dataset. Table S18. KEGG pathway enrichment analysis of downregulated DEGs in the GSE40435 dataset. Table S19. Summary of transcription factors (TFs) identified among DEGs. Table S20. List of eight gene coexpression modules identified by dynamic tree cutting (β = 19, minimum size = 30 genes). Table S21. Transcription factor enrichment in the turquoise gene coexpression module. Table S22. Diagnostic biom [file IJCB-2026-5567255-s001.zip › Supplementary Table 5.csv]

	ID	Description	GeneRatio	BgRatio	RichFactor	FoldEnrichment	zScore	pvalue	p.adjust	qvalue	geneID	Count
GO:0002443	GO:0002443	leukocyte mediated immunity	57/439	485/18986	0.117525773195876	5.08278890637109	14.0129934385305	2.3234643401776e-24	9.58196693889241e-21	7.09512636932127e-21	SLC15A4/CD300A/CD1D/P2RX7/CD70/CD40/FCER1G/HLA-F/TYROBP/C1QB/ITGB2/FCGR2A/LAT2/IL2RB/LGALS9/C1QC/NCKAP1L/ADGRE2/LYN/C3/INPP5D/BTK/HLA-G/TLR3/SPI1/TNFRSF1B/CARD9/TREM2/NKG7/BTN3A3/PRF1/TLR8/ADORA2B/C1QA/WAS/LILRB4/CORO1A/RAC2/BTN3A2/ITGAM/MILR1/SASH3/CD2/MYO1G/FCGR1BP/GZMB/NOD2/ICAM1/HCST/KLRB1/FCMR/CX3CR1/CD7/CD96/CD8A/CD27/LAG3	57
GO:0002697	GO:0002697	regulation of immune effector process	47/439	410/18986	0.114634146341463	4.95773098505473	12.4641544816974	9.32051020739353e-20	1.92188920476455e-16	1.42309474271835e-16	SLC15A4/LGALS1/CD300A/CD1D/P2RX7/TNFRSF4/CD40/LAPTM5/HLA-F/TYROBP/ITGB2/TLR7/AXL/LGALS9/ENPP3/NCKAP1L/HLX/ADGRE2/CD36/CD86/LYN/C3/BTK/HLA-G/TLR3/SPI1/TNFRSF1B/CARD9/TREM2/ADORA2B/PYCARD/WAS/LILRB4/RAC2/ITGAM/SASH3/SLAMF8/NCF1/NOD2/ICAM1/KLRB1/CX3CR1/CD7/CD96/VSIG4/S100A9/LAG3	47
GO:0070661	GO:0070661	leukocyte proliferation	42/439	341/18986	0.12316715542522	5.32676904989345	12.403962225591	6.48092700986357e-19	8.90911432955913e-16	6.59690149319798e-16	CD300A/CD1D/P2RX7/TNFRSF4/ELF4/CD70/CD40/GJA1/TYROBP/LGALS9/ENPP3/TNFAIP3/IDO1/NCKAP1L/DOCK2/CD86/MNDA/LYN/INPP5D/BTK/RASAL3/HLA-G/TNFRSF1B/TREM2/TNFSF13B/EBI3/ADA/PYCARD/LST1/CSF1R/CCL5/LILRB4/CORO1A/RAC2/MEF2C/SASH3/NMB/GAPT/HLA-DPB1/CD6/VSIG4/GPNMB	42
GO:0002366	GO:0002366	leukocyte activation involved in immune response	40/439	315/18986	0.126984126984127	5.49184654879416	12.3679329941303	1.54230700803308e-18	1.52896771829559e-15	1.13214951012699e-15	SLC15A4/LGALS1/CD300A/CD40/MFNG/FCER1G/HLA-F/DOCK10/TYROBP/ITGB2/LAT2/LGALS9/ENPP3/NCKAP1L/HLX/ADGRE2/DYSF/DOCK2/CD86/LYN/BTK/SPI1/TREM2/NKG7/ADA/ADORA2B/PYCARD/LCP1/LILRA2/CORO1A/RAC2/ITGAM/APBB1IP/MILR1/GAPT/ITGAL/ICAM1/CX3CR1/IRF8/EOMES	40
GO:0002768	GO:0002768	immune response-regulating cell surface receptor signaling pathway	42/439	369/18986	0.113821138211382	4.92256977239476	11.7065718742409	1.22134121394591e-17	7.19544452330418e-15	5.32798625813095e-15	FPR3/CD300A/CD40/FCER1G/LAPTM5/TYROBP/FCGR2A/LAT2/TNFAIP3/NCKAP1L/MNDA/LYN/C3/INPP5D/C3AR1/BTK/HLA-G/TREM2/HCK/CD33/BTN3A3/ADA/CD247/LILRA2/RAB7B/LILRB4/BTN3A2/ITGAM/MEF2C/LY96/FPR1/MYO1G/FCGR1BP/HLA-DQB1/HLA-DPB1/NOD2/GBP1/CD3D/FCMR/CD8A/PVRIG/BTNL9	42
GO:0070663	GO:0070663	regulation of leukocyte proliferation	36/439	270/18986	0.133333333333333	5.76643887623386	12.1358476776385	1.74947550962439e-17	9.01854625211375e-15	6.67793217555311e-15	CD300A/CD1D/TNFRSF4/CD70/CD40/TYROBP/LGALS9/ENPP3/TNFAIP3/IDO1/NCKAP1L/CD86/MNDA/LYN/INPP5D/BTK/RASAL3/HLA-G/TNFRSF1B/TNFSF13B/EBI3/ADA/PYCARD/LST1/CSF1R/CCL5/LILRB4/CORO1A/RAC2/MEF2C/SASH3/NMB/HLA-DPB1/CD6/VSIG4/GPNMB	36
GO:0002460	GO:0002460	adaptive immune response based on somatic recombination of immune receptors built from immunoglobulin superfamily domains	43/439	400/18986	0.1075	4.64919134396355	11.3483935999984	4.14522624708134e-17	1.89943478255149e-14	1.40646799330795e-14	SLC15A4/LGALS1/CD1D/P2RX7/CD70/CD40/FCER1G/HLA-F/C1QB/FCGR2A/IL2RB/TNFAIP3/C1QC/NCKAP1L/HLX/C3/INPP5D/BTK/HLA-G/TNFRSF1B/CARD9/TREM2/TNFSF13B/EBI3/BTN3A3/PRF1/ADA/TLR8/C1QA/WAS/CD4/LILRB4/BTN3A2/MEF2C/SASH3/MYO1G/FCGR1BP/NOD2/ICAM1/FCMR/CD7/CD8A/CD27	43
GO:0046651	GO:0046651	lymphocyte proliferation	37/439	297/18986	0.124579124579125	5.38783430355184	11.7256286666904	5.96356900933277e-17	2.45937585944883e-14	1.82108565221835e-14	CD300A/CD1D/P2RX7/TNFRSF4/ELF4/CD70/CD40/GJA1/TYROBP/LGALS9/IDO1/NCKAP1L/DOCK2/CD86/MNDA/LYN/INPP5D/BTK/RASAL3/HLA-G/TNFRSF1B/TNFSF13B/EBI3/ADA/PYCARD/LST1/CCL5/LILRB4/CORO1A/RAC2/MEF2C/SASH3/GAPT/HLA-DPB1/CD6/VSIG4/GPNMB	37
GO:0007159	GO:0007159	leukocyte cell-cell adhesion	43/439	430/18986	0.1	4.3248291571754	10.7290706524829	5.87110821426795e-16	2.01770418963675e-13	1.49404253768345e-13	ITGA5/CAV1/LGALS1/CD300A/CD1D/CD70/LAPTM5/ITGB2/PECAM1/LGALS9/IDO1/NCKAP1L/HLX/ITGA4/CD86/LYN/RASAL3/HLA-G/TNFSF13B/EBI3/ADA/PYCARD/FERMT3/HLA-DQA1/CCL5/CD4/HLA-DQA2/LILRB4/CORO1A/RAC2/SASH3/HLA-DQB1/HLA-DPB1/NOD2/ITGAL/ICAM1/CX3CR1/CD6/VSIG4/GPNMB/S100A9/CD27/LAG3	43
GO:0006935	GO:0006935	chemotaxis	45/439	472/18986	0.0953389830508475	4.12324813713756	10.5712923661709	7.11919784334294e-16	2.25842860814971e-13	1.67229092660226e-13	ANGPT2/TNFAIP6/SEMA5B/FPR3/VEGFA/FCER1G/ACKR3/CXCR4/ITGB2/LGALS9/LOX/PGF/NCKAP1L/ADGRE2/CDH13/DOCK2/GPSM3/LYN/TYMP/ANOS1/C3AR1/TREM2/PLA2G7/CSF1R/ECSCR/CCL5/CXCL10/VEGFC/CORO1A/RAC2/PDGFD/SLAMF8/FPR1/NOD2/CXCL9/PLAUR/RNASE2/CX3CR1/GPNMB/EDN1/S100A9/SERPINE1/CXCR6/SCG2/CCL20	45
GO:0050670	GO:0050670	regulation of lymphocyte proliferation	32/439	240/18986	0.133333333333333	5.76643887623386	11.4326278691893	1.14217171603478e-15	3.14021077128496e-13	2.32522115664344e-13	CD300A/CD1D/TNFRSF4/CD70/CD40/TYROBP/LGALS9/IDO1/NCKAP1L/CD86/MNDA/LYN/INPP5D/BTK/RASAL3/HLA-G/TNFRSF1B/TNFSF13B/EBI3/ADA/PYCARD/LST1/CCL5/LILRB4/CORO1A/RAC2/MEF2C/SASH3/HLA-DPB1/CD6/VSIG4/GPNMB	32
GO:0002274	GO:0002274	myeloid leukocyte activation	32/439	247/18986	0.129554655870445	5.60301753156327	11.2025947268046	2.6350032643028e-15	6.39220791881455e-13	4.73321638993338e-13	CD300A/FCER1G/TYROBP/ITGB2/LAT2/LGALS9/ENPP3/ADGRE2/DYSF/DOCK2/LYN/BTK/TLR3/CD300LF/SPI1/TREM2/CD33/ADORA2B/PYCARD/C1QA/LILRA2/CCL5/LILRB4/RAC2/ITGAM/MILR1/CD2/MCUB/CX3CR1/CST7/VSIG4/UBD	32
GO:0050900	GO:0050900	leukocyte migration	40/439	404/18986	0.099009900990099	4.2820090665103	10.2585258231526	9.01979992495067e-15	1.81486889601841e-12	1.3438497798125e-12	TNFAIP6/CD300A/VEGFA/FCER1G/CXCR4/ITGB2/PECAM1/LGALS9/PGF/NCKAP1L/ADGRE2/ITGA4/GPSM3/LYN/C3AR1/TREM2/HCK/PLA2G7/ADA/PYCARD/CSF1R/CCL5/CXCL10/VEGFC/CORO1A/RAC2/PDGFD/PLVAP/SLAMF8/MYO1G/NOD2/ITGAL/CXCL9/ICAM1/CX3CR1/EDN1/S100A9/SERPINE1/SCG2/CCL20	40
GO:0050867	GO:0050867	positive regulation of cell activation	39/439	391/18986	0.0997442455242967	4.3137682130394	10.1862220682682	1.55718252192629e-14	2.91900941837456e-12	2.1614289455063e-12	CAV1/LGALS1/CD1D/TNFRSF4/CD70/CD40/TYROBP/AXL/LGALS9/NCKAP1L/HLX/CD86/LYN/INPP5D/BTK/RASAL3/HLA-G/SPI1/TREM2/TNFSF13B/PLEK/EBI3/ADA/PYCARD/HLA-DQA1/LILRA2/CCL5/CD4/HLA-DQA2/LILRB4/CORO1A/MEF2C/SASH3/CD2/HLA-DQB1/HLA-DPB1/NOD2/CD6/CD27	39
GO:0001906	GO:0001906	cell killing	32/439	264/18986	0.121212121212121	5.24221716021261	10.6787265149492	1.78117092342401e-14	3.19371690791332e-12	2.36484066309065e-12	CD1D/P2RX7/HLA-F/TYROBP/FCGR2A/LGALS9/GBP2/NCKAP1L/C3/HLA-G/SPI1/NKG7/PRF1/GZMA/GZMH/CXCL10/CORO1A/ITGAM/CD2/GBP5/FCGR1BP/GZMB/GBP1/CXCL9/ICAM1/HCST/KLRB1/LYZ/CX3CR1/H2BC12/CCL20/LAG3	32
GO:0050866	GO:0050866	negative regulation of cell activation	29/439	219/18986	0.132420091324201	5.72694271954733	10.8244464162912	3.10290915074812e-14	5.33183222403551e-12	3.94804361680714e-12	LGALS1/SH2B3/CD300A/LAPTM5/TYROBP/AXL/LGALS9/ENPP3/TNFAIP3/IDO1/HLX/CD86/MNDA/LYN/INPP5D/BTK/HLA-G/CD300LF/TREM2/CD33/LST1/LILRB4/MILR1/CYGB/CST7/TBC1D10C/VSIG4/GPNMB/LAG3	29
GO:0045088	GO:0045088	regulation of innate immune response	42/439	470/18986	0.0893617021276596	3.86474094896525	9.67523280415846	6.5019012477199e-14	1.07255362982388e-11	7.94190127142545e-12	SLC15A4/CAV1/CD300A/CD1D/SLC15A3/IFI16/HLA-F/TYROBP/TLR7/LGALS9/TNFAIP3/GBP2/CD36/MNDA/LYN/CTSS/BTK/HLA-G/TLR3/CD300LF/SPI1/CARD9/TREM2/HCK/TMIGD3/TLR8/PYCARD/BIRC3/LILRA2/CCL5/RAB7B/GRAMD4/LY96/GBP5/SLAMF8/NCF1/NOD2/KLRB1/CD96/VSIG4/S100A9/LAG3	42
GO:0050727	GO:0050727	regulation of inflammatory response	40/439	438/18986	0.091324200913242	3.94961566865333	9.60847950528336	1.31085230215654e-13	1.93069817646199e-11	1.42961749193839e-11	TNFAIP6/LGALS1/SIGLEC10/ELF4/PLK2/GPR4/TLR7/ENPP3/TNFAIP3/GBP2/IDO1/GPSM3/LYN/C3/BTK/AOAH/TLR3/TNFRSF1B/TREM2/HCK/NKG7/PLA2G7/CDH5/ADA/ADORA2B/PYCARD/BIRC3/CCL5/IL10RA/OSMR/GBP5/SLAMF8/AKNA/NCF1/NOD2/GBP1/CST7/S100A9/SERPINE1/MMP9	40
GO:0002685	GO:0002685	regulation of leukocyte migration	29/439	236/18986	0.122881355932203	5.31440871008841	10.2607090815779	2.18758999107929e-13	3.11090383559e-11	2.30352034995319e-11	TNFAIP6/CD300A/VEGFA/LGALS9/PGF/NCKAP1L/ITGA4/GPSM3/LYN/C3AR1/TREM2/PLA2G7/ADA/PYCARD/CSF1R/CCL5/CXCL10/VEGFC/CORO1A/RAC2/PDGFD/PLVAP/SLAMF8/NOD2/ICAM1/CX3CR1/EDN1/SERPINE1/CCL20	29
GO:0042113	GO:0042113	B cell activation	31/439	284/18986	0.109154929577465	4.72076422086047	9.71959164161232	7.9586911169232e-13	1.0587626505223e-10	7.8397836774853e-11	SLC15A4/LGALS1/CD300A/TNFRSF4/CD70/CD40/MFNG/LAPTM5/DOCK10/TYROBP/LAT2/TNFAIP3/NCKAP1L/ITGA4/CD86/MNDA/LYN/C3/INPP5D/BTK/SPI1/TNFSF13B/ADA/MEF2C/SASH3/SLAMF8/GAPT/NOD2/TBC1D10C/IRF8/CD27	31
GO:0006909	GO:0006909	phagocytosis	28/439	239/18986	0.117154811715481	5.06674545610507	9.73376317969603	1.8729368158634e-12	2.34060346321838e-10	1.73313866118652e-10	SCARB1/CD300A/P2RX7/FCER1G/TYROBP/ITGB2/PECAM1/FCGR2A/AXL/IL2RB/NCKAP1L/DYSF/CD36/DOCK2/LYN/C3/BTK/CD300LF/TREM2/HCK/PYCARD/RAB7B/CORO1A/ITGAM/MYO1G/NOD2/ITGAL/IRF8	28
GO:0050863	GO:0050863	regulation of T cell activation	36/439	393/18986	0.0916030534351145	3.96167556382479	9.12766615817547	2.1224496092596e-12	2.57440652605488e-10	1.90626201748053e-10	CAV1/LGALS1/CD300A/CD1D/CD70/LAPTM5/LGALS9/IDO1/NCKAP1L/HLX/CD86/LYN/RASAL3/HLA-G/TNFRSF1B/TNFSF13B/EBI3/ADA/PYCARD/HLA-DQA1/CCL5/CD4/HLA-DQA2/LILRB4/CORO1A/RAC2/SASH3/CD2/HLA-DQB1/HLA-DPB1/NOD2/CD6/VSIG4/GPNMB/CD27/LAG3	36
GO:0002833	GO:0002833	positive regulation of response to biotic stimulus	37/439	416/18986	0.0889423076923077	3.84660285614158	9.03167536903382	2.50794736047085e-12	2.95507854702337e-10	2.18813693014314e-10	SLC15A4/CAV1/CD300A/CD1D/LY86/SLC15A3/IFI16/HLA-F/TYROBP/TLR7/TNFAIP3/GBP2/CD36/MNDA/LYN/CTSS/BTK/HLA-G/TLR3/CD300LF/SPI1/CARD9/TREM2/HCK/EMILIN2/TLR8/PYCARD/BIRC3/LILRA2/CCL5/RAB7B/GRAMD4/LY96/GBP5/NOD2/S100A9/LAG3	37
GO:0043299	GO:0043299	leukocyte degranulation	17/439	81/18986	0.209876543209877	9.07680193481256	11.2071278509271	3.75198635551203e-12	4.18194371084638e-10	3.09658959241548e-10	CD300A/HLA-F/ITGB2/LAT2/LGALS9/NCKAP1L/ADGRE2/LYN/BTK/SPI1/HCK/NKG7/ADORA2B/CORO1A/RAC2/ITGAM/MILR1	17
GO:0060326	GO:0060326	cell chemotaxis	32/439	328/18986	0.0975609756097561	4.21934551919551	9.04841878309522	7.07624589169979e-12	7.11766781887072e-10	5.27039520714277e-10	TNFAIP6/VEGFA/FCER1G/ACKR3/CXCR4/ITGB2/LGALS9/LOX/PGF/NCKAP1L/ADGRE2/GPSM3/LYN/C3AR1/PLA2G7/CSF1R/CCL5/CXCL10/VEGFC/CORO1A/RAC2/PDGFD/SLAMF8/NOD2/CXCL9/CX3CR1/EDN1/S100A9/SERPINE1/CXCR6/SCG2/CCL20	32
GO:1903037	GO:1903037	regulation of leukocyte cell-cell adhesion	35/439	392/18986	0.0892857142857143	3.86145460462089	8.80732871015879	9.02061367388437e-12	8.65139785839515e-10	6.4060710570229e-10	CAV1/LGALS1/CD300A/CD1D/CD70/LAPTM5/ITGB2/LGALS9/IDO1/NCKAP1L/HLX/ITGA4/CD86/LYN/RASAL3/HLA-G/TNFSF13B/EBI3/ADA/PYCARD/HLA-DQA1/CCL5/CD4/HLA-DQA2/LILRB4/CORO1A/SASH3/HLA-DQB1/HLA-DPB1/NOD2/CD6/VSIG4/GPNMB/CD27/LAG3	35
GO:0032496	GO:0032496	response to lipopolysaccharide	33/439	354/18986	0.0932203389830508	4.03162040075673	8.85823992671748	1.13747930471192e-11	1.06612833014363e-09	7.89432407408918e-10	SCARB1/P2RX7/LY86/CD40/AXL/LGALS9/TNFAIP3/GBP2/IDO1/CD36/CD86/LYN/BTK/TNFRSF1B/TREM2/HCK/CD68/PYCARD/LILRA2/IL10RA/CXCL10/MEF2C/LY96/GBP5/NOD2/CXCL9/CX3CR1/CD6/IRF8/CD96/EDN1/SERPINE1/MMP9	33
GO:0071706	GO:0071706	tumor necrosis factor superfamily cytokine production	24/439	193/18986	0.124352331606218	5.37802589493314	9.40501837707033	2.0776159235155e-11	1.74858940175059e-09	1.2947720288117e-09	ELF4/TYROBP/FCGR2A/AXL/LGALS9/TNFAIP3/CD36/CD86/BTK/TLR3/CARD9/TREM2/CD33/CLEC4A/PYCARD/CYBB/LILRA2/LILRB4/LY96/SASH3/CD2/NOD2/CX3CR1/GPNMB	24
GO:1903555	GO:1903555	regulation of tumor necrosis factor superfamily cytokine production	24/439	193/18986	0.124352331606218	5.37802589493314	9.40501837707033	2.0776159235155e-11	1.74858940175059e-09	1.2947720288117e-09	ELF4/TYROBP/FCGR2A/AXL/LGALS9/TNFAIP3/CD36/CD86/BTK/TLR3/CARD9/TREM2/CD33/CLEC4A/PYCARD/CYBB/LILRA2/LILRB4/LY96/SASH3/CD2/NOD2/CX3CR1/GPNMB	24
GO:0019882	GO:0019882	antigen processing and presentation	19/439	118/18986	0.161016949152542	6.96370796494344	9.9975863349252	2.82291160984556e-11	2.28268381941237e-09	1.69025110013663e-09	TAP1/CD1D/FCER1G/HLA-F/CTSS/HLA-G/TREM2/CD68/CLEC4A/PYCARD/WAS/HLA-DQA1/HLA-DQA2/MARCHF1/HLA-DQB1/HLA-DPB1/NOD2/ICAM1/CD8A	19
GO:0050920	GO:0050920	regulation of chemotaxis	25/439	216/18986	0.115740740740741	5.00558930228634	9.10881502136726	3.85352607608978e-11	3.05614260342197e-09	2.26297148719361e-09	ANGPT2/TNFAIP6/VEGFA/CXCR4/LGALS9/PGF/NCKAP1L/CDH13/GPSM3/LYN/C3AR1/TREM2/PLA2G7/CSF1R/CCL5/CXCL10/VEGFC/RAC2/PDGFD/SLAMF8/NOD2/CX3CR1/EDN1/SERPINE1/SCG2	25
GO:0001909	GO:0001909	leukocyte mediated cytotoxicity	21/439	151/18986	0.139072847682119	6.01466306627042	9.5180535630564	4.51428574883534e-11	3.51262536381075e-09	2.6009817194382e-09	CD1D/P2RX7/HLA-F/TYROBP/FCGR2A/LGALS9/NCKAP1L/HLA-G/SPI1/NKG7/PRF1/CORO1A/ITGAM/CD2/FCGR1BP/GZMB/ICAM1/HCST/KLRB1/CX3CR1/LAG3	21
GO:0002819	GO:0002819	regulation of adaptive immune response	25/439	221/18986	0.113122171945701	4.89234067553778	8.95433672893156	6.35169314225348e-11	4.76449778122723e-09	3.52795141746393e-09	SLC15A4/LGALS1/CD1D/P2RX7/CD40/HLA-F/TNFAIP3/NCKAP1L/HLX/C3/BTK/HLA-G/TNFRSF1B/CARD9/TREM2/TNFSF13B/ADA/PYCARD/WAS/CD4/LILRB4/MEF2C/SASH3/NOD2/CD7	25
GO:0050870	GO:0050870	positive regulation of T cell activation	27/439	260/18986	0.103846153846154	4.49116874014368	8.72038641338437	7.84209938413368e-11	5.57600307933919e-09	4.12884397701848e-09	CAV1/LGALS1/CD1D/CD70/LGALS9/NCKAP1L/HLX/CD86/LYN/RASAL3/HLA-G/TNFSF13B/EBI3/ADA/PYCARD/HLA-DQA1/CCL5/CD4/HLA-DQA2/LILRB4/CORO1A/SASH3/HLA-DQB1/HLA-DPB1/NOD2/CD6/CD27	27
GO:0071216	GO:0071216	cellular response to biotic stimulus	27/439	269/18986	0.100371747211896	4.34090658898646	8.49030081451483	1.70360650868148e-10	1.08087280643114e-08	8.00350199463156e-09	SCARB1/LY86/CD40/AXL/TNFAIP3/GBP2/CD36/CD86/LYN/BTK/TNFRSF1B/TREM2/HCK/CD68/PYCARD/LILRA2/CXCL10/MEF2C/LY96/GBP5/NOD2/CXCL9/CX3CR1/CD6/IRF8/SERPINE1/MMP9	27
GO:0001776	GO:0001776	leukocyte homeostasis	17/439	113/18986	0.150442477876106	6.50638014796299	9.03203615647887	9.37708084906886e-10	5.44663118613521e-08	4.03304841262398e-08	SLC15A4/SH2B3/P2RX7/DOCK10/AXL/LGALS9/TNFAIP3/NCKAP1L/LYN/BTK/CCNB2/TNFSF13B/ADA/CORO1A/MEF2C/SASH3/GAPT	17
GO:0001666	GO:0001666	response to hypoxia	28/439	317/18986	0.0883280757097792	3.82003837226849	7.78977378486345	1.47289236107674e-09	8.05703936576967e-08	5.96596845170704e-08	HILPDA/CA9/NOL3/EGLN3/SLC2A1/ANGPT2/ERO1A/CAV1/ANGPTL4/VEGFA/PDLIM1/HK2/CXCR4/PGF/MYC/DDIT4/TREM2/STC2/PLOD2/ADA/CYBB/VEGFC/EDNRA/KCNK3/CYGB/KCNMB1/EDN1/UCP2	28
GO:0045765	GO:0045765	regulation of angiogenesis	30/439	360/18986	0.0833333333333333	3.60402429764617	7.67427235878811	1.5119084768988e-09	8.05703936576967e-08	5.96596845170704e-08	ANGPT2/ITGA5/ANGPTL4/VASH1/VEGFA/CD40/PLK2/CEMIP2/HK2/CXCR4/GPR4/TNFAIP3/CD36/C3/C3AR1/HLA-G/TLR3/E2F2/CDH5/EMILIN2/CYBB/ECSCR/CXCL10/COL4A2/RHOJ/CX3CR1/GPNMB/SULF1/SERPINE1/STAB1	30
GO:0050764	GO:0050764	regulation of phagocytosis	16/439	102/18986	0.156862745098039	6.78404573674572	9.01126026636964	1.56295623002321e-09	8.05703936576967e-08	5.96596845170704e-08	SCARB1/CD300A/FCER1G/FCGR2A/IL2RB/NCKAP1L/DYSF/CD36/DOCK2/C3/BTK/CD300LF/TREM2/HCK/PYCARD/NOD2	16
GO:0060907	GO:0060907	positive regulation of macrophage cytokine production	9/439	25/18986	0.36	15.5693849658314	11.2145365028372	2.56170428357288e-09	1.3042553661055e-07	9.65757521331374e-08	P2RX7/LAPTM5/TLR7/CD36/HLA-G/TLR3/CARD9/PYCARD/NOD2	9
GO:0002456	GO:0002456	T cell mediated immunity	18/439	138/18986	0.130434782608696	5.64108150935922	8.41834708064188	3.19422515016496e-09	1.54141196388602e-07	1.14136405820444e-07	CD1D/P2RX7/CD70/HLA-F/NCKAP1L/HLA-G/TNFRSF1B/BTN3A3/PRF1/WAS/LILRB4/BTN3A2/SASH3/MYO1G/NOD2/ICAM1/CD7/CD8A	18
GO:0002532	GO:0002532	production of molecular mediator involved in inflammatory response	16/439	107/18986	0.149532710280374	6.46703425372022	8.72478865170613	3.21438964340926e-09	1.54141196388602e-07	1.14136405820444e-07	CD36/GPSM3/LYN/BTK/TLR3/CARD9/TREM2/PYCARD/LILRB4/GBP5/SLAMF8/NCF1/NOD2/CD6/S100A9/SERPINE1	16
GO:0043300	GO:0043300	regulation of leukocyte degranulation	11/439	46/18986	0.239130434782609	10.3419827671586	9.75952577107831	5.74008294964439e-09	2.44042289529211e-07	1.80705161550932e-07	CD300A/HLA-F/ITGB2/LGALS9/NCKAP1L/ADGRE2/LYN/SPI1/ADORA2B/RAC2/ITGAM	11
GO:0002367	GO:0002367	cytokine production involved in immune response	17/439	127/18986	0.133858267716535	5.78914139149463	8.33107250544113	5.87701650437524e-09	2.44816323879227e-07	1.81278308125386e-07	P2RX7/LAPTM5/HLA-F/TLR7/AXL/CD36/BTK/HLA-G/TLR3/TNFRSF1B/CARD9/PYCARD/LILRB4/SASH3/NOD2/CD7/CD96	17
GO:0002221	GO:0002221	pattern recognition receptor signaling pathway	25/439	278/18986	0.0899280575539568	3.889234853575	7.46607395391563	7.889887823477e-09	3.22157399841774e-07	2.38546790785897e-07	SLC15A4/CAV1/CD300A/SLC15A3/IFI16/TLR7/TNFAIP3/GBP2/CD36/LYN/CTSS/BTK/TLR3/CD300LF/TREM2/TLR8/PYCARD/BIRC3/LILRA2/RAB7B/GRAMD4/LY96/GBP5/NOD2/S100A9	25
GO:0098883	GO:0098883	synapse pruning	7/439	15/18986	0.466666666666667	20.1825360668185	11.4342390042065	1.84731336599478e-08	7.20510559349995e-07	5.33513995781902e-07	C1QB/C1QC/C3/TREM2/C1QA/ITGAM/CX3CR1	7
GO:1902105	GO:1902105	regulation of leukocyte differentiation	27/439	337/18986	0.0801186943620178	3.46499665411679	7.02431914087074	2.32999446807714e-08	8.98027774425247e-07	6.64959562409424e-07	TNFAIP6/LGALS1/RASSF2/TYROBP/AXL/LGALS9/C1QC/NCKAP1L/HLX/CD86/LYN/MYC/INPP5D/HCLS1/BTK/HLA-G/TLR3/SPI1/TREM2/ADA/CD4/LILRB4/SASH3/CD2/SLAMF8/CD27/LAG3	27
GO:0030198	GO:0030198	extracellular matrix organization	27/439	339/18986	0.079646017699115	3.44455419598041	6.98708068846298	2.63677269820927e-08	9.97619321781197e-07	7.38703775712709e-07	CAV2/ERO1A/CAV1/COL23A1/OLFML2B/COL5A2/LOX/OLFML2A/CTSS/TNFRSF1B/PLOD2/TGFBI/COL8A1/LCP1/PXDN/COL15A1/COL1A1/COL4A2/COL1A2/FKBP10/MMP11/FAP/SULF1/COL5A1/MMP9/COL3A1/TPSAB1	27
GO:0032102	GO:0032102	negative regulation of response to external stimulus	31/439	437/18986	0.0709382151029748	3.06795661035326	6.72856752173133	3.59751136661946e-08	1.29009885877727e-06	9.55275100646503e-07	ANGPT2/TNFAIP6/SIGLEC10/SH2B3/ELF4/PLK2/IFI16/HLA-F/LGALS9/ENPP3/TNFAIP3/LYN/SLC6A3/AOAH/HLA-G/TNFRSF1B/TREM2/HCK/CDH5/ADA/LILRA2/IL10RA/SLAMF8/NOD2/PLAUR/CST7/FAP/CD96/VSIG4/EDN1/SERPINE1	31
GO:0043123	GO:0043123	positive regulation of canonical NF-kappaB signal transduction	21/439	223/18986	0.0941704035874439	4.07270907177952	7.10106453773182	5.71566787979094e-08	1.88571314690063e-06	1.3963075805704e-06	CAV1/LGALS1/VEGFA/CD40/PLK2/GJA1/TLR7/LGALS9/CD36/TRIM22/TLR3/CARD9/TLR8/PYCARD/BIRC3/CD4/EDNRA/NOD2/CX3CR1/EDN1/UBD	21
GO:0002440	GO:0002440	production of molecular mediator of immune response	21/439	230/18986	0.091304347826087	3.94875705655145	6.92203074670512	9.7189829922583e-08	3.10706091938552e-06	2.30067479890178e-06	SLC15A4/P2RX7/TNFRSF4/CD40/LAPTM5/HLA-F/TLR7/AXL/CD36/CD86/BTK/HLA-G/TLR3/TNFRSF1B/CARD9/PYCARD/LILRB4/SASH3/NOD2/CD7/CD96	21
GO:0033627	GO:0033627	cell adhesion mediated by integrin	13/439	89/18986	0.146067415730337	6.31716618463822	7.73534219619409	1.29010341974341e-07	3.8553525384216e-06	2.85475974117134e-06	ITGA5/ITGB2/NCKAP1L/ITGA4/LYN/EMILIN2/ADA/FERMT3/CCL5/ITGAM/ITGAL/ICAM1/SERPINE1	13
GO:0042060	GO:0042060	wound healing	30/439	444/18986	0.0675675675675676	2.92218186295635	6.30533835706073	1.73950332924132e-07	5.04689507698246e-06	3.73705717962278e-06	SCARB1/ITGA5/CAV1/ENTPD1/SH2B3/VWF/VEGFA/CD40/FCER1G/MYOF/CXCR4/GPR4/AXL/TNFAIP3/CD36/LYN/MCAM/PROCR/PLEK/EMILIN2/WAS/FERMT3/FKBP10/PLAUR/FAP/EDN1/SERPINE1/COL5A1/COL3A1/F2RL3	30
GO:0050817	GO:0050817	coagulation	21/439	241/18986	0.0871369294605809	3.76852333197856	6.65448900310036	2.14510309745521e-07	5.97730079317925e-06	4.42599152611491e-06	ANGPT2/CAV1/ENTPD1/SH2B3/VWF/CD40/FCER1G/AXL/CD36/LYN/PROCR/PLEK/EMILIN2/WAS/FERMT3/PLAUR/FAP/EDN1/SERPINE1/COL3A1/F2RL3	21
GO:2000106	GO:2000106	regulation of leukocyte apoptotic process	13/439	93/18986	0.139784946236559	6.04546011218066	7.50399461986232	2.1901935593675e-07	6.06198539518897e-06	4.48869764445433e-06	P2RX7/AXL/LGALS9/IDO1/LYN/HCLS1/BTK/ADA/CCL5/MEF2C/NOD2/CD27/BIRC7	13
GO:0030098	GO:0030098	lymphocyte differentiation	29/439	426/18986	0.068075117370892	2.94413252483771	6.24370541605833	2.3970070744437e-07	6.59017145000388e-06	4.87980177049907e-06	LGALS1/CD1D/MFNG/FCER1G/DOCK10/AXL/LGALS9/NCKAP1L/HLX/ITGA4/DOCK2/CD86/INPP5D/BTK/HLA-G/SPI1/TNFSF13B/ADA/CD4/LILRB4/SASH3/CD2/SLAMF8/CD3D/IRF8/CD8A/EOMES/CD27/LAG3	29
GO:0045730	GO:0045730	respiratory burst	9/439	40/18986	0.225	9.73086560364465	8.50411759775958	2.52020598011064e-07	6.88299964369289e-06	5.0966312640648e-06	TREM2/HCK/CYBB/RAC2/SLAMF8/NCF1/NCF1C/CD52/S100A9	9
GO:0050878	GO:0050878	regulation of body fluid levels	27/439	381/18986	0.0708661417322835	3.06483956020304	6.26375392351872	2.84854187086194e-07	7.72854386541754e-06	5.72272850925935e-06	CAV1/ENTPD1/SH2B3/VWF/VEGFA/CD40/FCER1G/GJA1/HK2/AXL/CD36/LYN/SLC6A3/APLN/PROCR/PLEK/EMILIN2/ADA/WAS/FERMT3/ANO1/PLAUR/FAP/EDN1/SERPINE1/COL3A1/F2RL3	27
GO:0031341	GO:0031341	regulation of cell killing	14/439	112/18986	0.125	5.40603644646925	7.19491795802588	3.099841563077e-07	8.15106943828313e-06	6.03559457870728e-06	CD1D/P2RX7/HLA-F/TYROBP/LGALS9/NCKAP1L/HLA-G/SPI1/PRF1/ITGAM/ICAM1/KLRB1/CX3CR1/LAG3	14
GO:0007162	GO:0007162	negative regulation of cell adhesion	24/439	314/18986	0.0764331210191083	3.30560190357355	6.33803235076422	3.37966093741138e-07	8.82134285182565e-06	6.53190964652259e-06	ANGPT2/LGALS1/SH2B3/CD300A/VEGFA/FXYD5/LAPTM5/LGALS9/IDO1/HLX/CDH13/CD86/HLA-G/SPI1/TGFBI/LILRB4/COL1A1/AKNA/GBP1/VSIG4/ADAMDEC1/GPNMB/SERPINE1/LAG3	24
GO:0001910	GO:0001910	regulation of leukocyte mediated cytotoxicity	13/439	98/18986	0.13265306122449	5.73701826972247	7.233122750537	4.08369211737066e-07	1.03319915902065e-05	7.6504945640893e-06	CD1D/P2RX7/HLA-F/TYROBP/LGALS9/NCKAP1L/HLA-G/SPI1/ITGAM/ICAM1/KLRB1/CX3CR1/LAG3	13
GO:0051607	GO:0051607	defense response to virus	24/439	320/18986	0.075	3.24362186788155	6.22729941541139	4.76730696116596e-07	1.18435987396677e-05	8.76978915303896e-06	SLFN11/CD40/MLKL/IFI16/TLR7/ISG20/TNFAIP3/GBP2/TRIM22/DDIT4/TLR3/CARD9/PRF1/APOBEC3G/TLR8/RNASE6/PYCARD/CXCL10/RTP4/GBP5/NMB/GBP1/CXCL9/RNASE2	24
GO:0007596	GO:0007596	blood coagulation	20/439	234/18986	0.0854700854700855	3.69643517707299	6.38520493486998	5.68264115072633e-07	1.37854188856443e-05	1.02076420918e-05	CAV1/ENTPD1/SH2B3/VWF/CD40/FCER1G/AXL/CD36/LYN/PROCR/PLEK/EMILIN2/WAS/FERMT3/PLAUR/FAP/EDN1/SERPINE1/COL3A1/F2RL3	20
GO:1990868	GO:1990868	response to chemokine	13/439	102/18986	0.127450980392157	5.5120371611059	7.02953314009113	6.53663441656084e-07	1.5337117379698e-05	1.13566229819041e-05	SH2B3/ACKR3/CXCR4/LOX/LYN/TREM2/CCL5/CXCL10/CXCL9/CX3CR1/EDN1/CXCR6/CCL20	13
GO:1990869	GO:1990869	cellular response to chemokine	13/439	102/18986	0.127450980392157	5.5120371611059	7.02953314009113	6.53663441656084e-07	1.5337117379698e-05	1.13566229819041e-05	SH2B3/ACKR3/CXCR4/LOX/LYN/TREM2/CCL5/CXCL10/CXCL9/CX3CR1/EDN1/CXCR6/CCL20	13
GO:0046631	GO:0046631	alpha-beta T cell activation	18/439	196/18986	0.0918367346938776	3.97178187903863	6.43401843153081	7.3651635213726e-07	1.71604148938648e-05	1.27067138718418e-05	LGALS1/CD300A/ELF4/LGALS9/NCKAP1L/HLX/DOCK2/CD86/RASAL3/NKG7/EBI3/CLEC4A/ADA/CD247/LILRB4/SASH3/CD3D/EOMES	18
GO:0009615	GO:0009615	response to virus	28/439	425/18986	0.0658823529411765	2.8492992094332	5.93200746024397	7.48091472217153e-07	1.73321866933907e-05	1.28339051502186e-05	SLFN11/CD40/MLKL/IFI16/CXCR4/TLR7/ISG20/LGALS9/TNFAIP3/GBP2/TRIM22/DDIT4/TLR3/CARD9/PRF1/APOBEC3G/TLR8/RNASE6/PYCARD/CCL5/CXCL10/RTP4/GBP5/NMB/GBP1/CXCL9/RNASE2/VWCE	28
GO:0030100	GO:0030100	regulation of endocytosis	23/439	307/18986	0.0749185667752443	3.24010002003369	6.08780189514514	8.42706022339174e-07	1.9200660973076e-05	1.42174479255943e-05	SCARB1/CAV1/CD300A/VEGFA/APOC1/FCER1G/FCGR2A/AXL/IL2RB/NCKAP1L/DYSF/CDH13/CD36/DOCK2/C3/BTK/CD300LF/APLN/TREM2/HCK/PYCARD/NOD2/SERPINE1	23
GO:0071887	GO:0071887	leukocyte apoptotic process	14/439	122/18986	0.114754098360656	4.96291870495538	6.7558330643099	8.9432200527475e-07	2.01871767484477e-05	1.49479298961782e-05	P2RX7/AXL/LGALS9/IDO1/LYN/HCLS1/BTK/ADA/CCL5/MEF2C/PLEKHO2/NOD2/CD27/BIRC7	14
GO:0042742	GO:0042742	defense response to bacterium	24/439	342/18986	0.0701754385964912	3.03496782959677	5.84254113425233	1.56107034531891e-06	3.37060424298177e-05	2.49581982461844e-05	P2RX7/FCER1G/GBP2/CD36/TLR3/CARD9/TREM2/EMILIN2/RNASE6/PYCARD/CD4/SLC9A9/GBP5/SLAMF8/NOD2/GBP1/LYZ/IRF8/H2BC12/PLAC8/S100A9/SERPINE1/STAB1/CCL20	24
GO:2000116	GO:2000116	regulation of cysteine-type endopeptidase activity	16/439	167/18986	0.0958083832335329	4.14354889310218	6.27741598336206	1.73963689700431e-06	3.73659508502384e-05	2.76682381480784e-05	NOL3/EGLN3/VEGFA/IFI16/LAPTM5/PSMB9/LGALS9/MYC/CARD9/PYCARD/BIRC3/GRAMD4/NGF/PLAUR/S100A9/MMP9	16
GO:2000351	GO:2000351	regulation of endothelial cell apoptotic process	10/439	64/18986	0.15625	6.75754555808656	7.09814024547978	1.95705694468425e-06	4.13892453327069e-05	3.0647353287606e-05	ANGPTL4/CD40/TNFAIP3/ITGA4/HLA-G/CDH5/ECSCR/ICAM1/SERPINE1/SCG2	10
GO:0006968	GO:0006968	cellular defense response	9/439	52/18986	0.173076923076923	7.48528123357281	7.20460249691812	2.65235478630733e-06	5.41500551422349e-05	4.00963065923793e-05	TYROBP/MNDA/HLA-G/PRF1/LY96/NCF1/CXCL9/FCMR/CX3CR1	9
GO:0035987	GO:0035987	endodermal cell differentiation	9/439	52/18986	0.173076923076923	7.48528123357281	7.20460249691812	2.65235478630733e-06	5.41500551422349e-05	4.00963065923793e-05	ITGA5/ITGB2/COL5A2/ITGA4/COL8A1/COL4A2/EOMES/COL5A1/MMP9	9
GO:0043303	GO:0043303	mast cell degranulation	9/439	53/18986	0.169811320754717	7.34404951218464	7.11533752158367	3.13022682355983e-06	6.23625865717911e-05	4.61774117220802e-05	CD300A/LAT2/LGALS9/ADGRE2/LYN/BTK/ADORA2B/RAC2/MILR1	9
GO:0060142	GO:0060142	regulation of syncytium formation by plasma membrane fusion	7/439	29/18986	0.241379310344828	10.439242793182	7.82622042837083	3.38474098192941e-06	6.71089990840235e-05	4.96919716021114e-05	EHD2/TYROBP/PLEKHO1/CD53/TREM2/CXCL10/CXCL9	7
GO:0010720	GO:0010720	positive regulation of cell development	28/439	460/18986	0.0608695652173913	2.63250470436763	5.45309736787152	3.49470001883583e-06	6.89576214243013e-05	5.10608146796411e-05	VEGFA/TRPV2/TYROBP/CXCR4/AXL/LGALS9/NCKAP1L/HLX/CD86/LYN/INPP5D/HCLS1/BTK/HLA-G/SPI1/TNFRSF1B/TREM2/CDH5/ADA/CD4/LILRB4/VEGFC/ASPM/SASH3/VCAN/CX3CR1/CDH4/CD27	28
GO:0002228	GO:0002228	natural killer cell mediated immunity	11/439	84/18986	0.130952380952381	5.66346675344398	6.59015111778309	3.63020361669091e-06	7.12902843582538e-05	5.27880736442121e-05	HLA-F/LGALS9/HLA-G/NKG7/CORO1A/CD2/GZMB/HCST/KLRB1/CD96/LAG3	11
GO:0002437	GO:0002437	inflammatory response to antigenic stimulus	11/439	85/18986	0.129411764705882	5.59683773281522	6.534719797949	4.08434399258962e-06	7.87682259930086e-05	5.83252395746893e-05	PLK2/FCGR2A/LYN/C3/BTK/TREM2/HCK/CD68/FCGR1BP/NOD2/CD6	11
GO:0034612	GO:0034612	response to tumor necrosis factor	19/439	243/18986	0.0781893004115226	3.38155366198899	5.74836955687876	4.08739097053924e-06	7.87682259930086e-05	5.83252395746893e-05	NOL3/TNFRSF4/CD70/CD40/LAPTM5/TNFAIP3/GBP2/TNFRSF1B/TNFSF13B/PYCARD/BIRC3/CCL5/COL1A1/PLVAP/GBP1/CX3CR1/EDN1/UBD/BIRC7	19
GO:0072577	GO:0072577	endothelial cell apoptotic process	10/439	70/18986	0.142857142857143	6.17832736739343	6.6776644898611	4.52964382899951e-06	8.60841066856865e-05	6.37424047922754e-05	ANGPTL4/CD40/TNFAIP3/ITGA4/HLA-G/CDH5/ECSCR/ICAM1/SERPINE1/SCG2	10
GO:0150076	GO:0150076	neuroinflammatory response	11/439	86/18986	0.127906976744186	5.53175822429411	6.4801607600387	4.58738156657195e-06	8.67814751401042e-05	6.42587828325699e-05	TYROBP/ITGB2/LYN/TLR3/TNFRSF1B/TREM2/C1QA/ITGAM/CX3CR1/CST7/MMP9	11
GO:0034341	GO:0034341	response to type II interferon	13/439	121/18986	0.107438016528926	4.6465106647339	6.19073898102613	4.60950850239985e-06	8.6801886136516e-05	6.42738964934486e-05	CD40/LGALS9/GBP2/TLR3/HCK/WAS/CCL5/RAB7B/GBP5/GBP1/IRF8/EDN1/UBD	13
GO:0039531	GO:0039531	regulation of cytoplasmic pattern recognition receptor signaling pathway	13/439	122/18986	0.10655737704918	4.60842451174428	6.1515048481881	5.05260413967165e-06	9.42847939909769e-05	6.98147397436888e-05	SLC15A4/CAV1/SLC15A3/IFI16/TNFAIP3/GBP2/CD36/BTK/TREM2/BIRC3/RAB7B/GRAMD4/GBP5	13
GO:0002573	GO:0002573	myeloid leukocyte differentiation	19/439	247/18986	0.0769230769230769	3.32679165936569	5.66282961010809	5.18333983246913e-06	9.58569213861106e-05	7.09788475524802e-05	TNFAIP6/VEGFA/RASSF2/IFI16/TYROBP/C1QC/LYN/MYC/INPP5D/HCLS1/TLR3/SPI1/TREM2/CSF1R/CD4/LILRB4/MMP9/UCP2/UBD	19
GO:0018108	GO:0018108	peptidyl-tyrosine phosphorylation	17/439	204/18986	0.0833333333333333	3.60402429764617	5.75294103481743	5.62614118249003e-06	0.000102664629365437	7.60197278546976e-05	ITGA5/CAV1/VEGFA/ITGB2/PECAM1/CD36/LYN/HCLS1/BTK/TREM2/HCK/CSF1R/CD4/LILRB4/NOD2/TGFA/HES5	17
GO:0031640	GO:0031640	killing of cells of another organism	13/439	124/18986	0.104838709677419	4.5340950841355	6.07429566288955	6.05318261711879e-06	0.000108536196143469	8.03674268753392e-05	GBP2/NKG7/PRF1/GZMA/GZMH/CXCL10/GBP5/GZMB/GBP1/CXCL9/LYZ/H2BC12/CCL20	13
GO:0141061	GO:0141061	disruption of cell in another organism	13/439	124/18986	0.104838709677419	4.5340950841355	6.07429566288955	6.05318261711879e-06	0.000108536196143469	8.03674268753392e-05	GBP2/NKG7/PRF1/GZMA/GZMH/CXCL10/GBP5/GZMB/GBP1/CXCL9/LYZ/H2BC12/CCL20	13
GO:0141060	GO:0141060	disruption of anatomical structure in another organism	13/439	127/18986	0.102362204724409	4.42699047584883	5.96150829467213	7.88242186524083e-06	0.000136584486438039	0.000101136248699972	GBP2/NKG7/PRF1/GZMA/GZMH/CXCL10/GBP5/GZMB/GBP1/CXCL9/LYZ/H2BC12/CCL20	13
GO:0050818	GO:0050818	regulation of coagulation	10/439	76/18986	0.131578947368421	5.69056468049395	6.3035744367211	9.63313561312382e-06	0.000165529380285511	0.000122568975498562	ANGPT2/CAV1/SH2B3/CD36/PROCR/EMILIN2/PLAUR/FAP/EDN1/SERPINE1	10
GO:0031589	GO:0031589	cell-substrate adhesion	23/439	361/18986	0.0637119113573407	2.75543131897602	5.18071888737728	1.26467367240216e-05	0.000212878131632103	0.000157629143872768	ANGPT2/ITGA5/VWF/VEGFA/ITGB2/AXL/PARVG/ITGA4/CDH13/CD36/COL8A1/FERMT3/CORO1A/RAC2/ITGAM/COL1A1/MYO1G/GBP1/ITGAL/CD96/SERPINE1/EDIL3/COL3A1	23
GO:1905153	GO:1905153	regulation of membrane invagination	5/439	15/18986	0.333333333333333	14.4160971905847	7.99700630023375	1.60198635631784e-05	0.000262166338629158	0.000194125414355808	CD300A/NCKAP1L/CD36/C3/TREM2	5
GO:0140894	GO:0140894	endolysosomal toll-like receptor signaling pathway	8/439	50/18986	0.16	6.91972665148064	6.44827065359515	1.7564435752894e-05	0.000282952082206777	0.000209516562989908	SLC15A4/CAV1/TLR7/TNFAIP3/TLR3/TLR8/RAB7B/GRAMD4	8
GO:0002931	GO:0002931	response to ischemia	9/439	66/18986	0.136363636363636	5.89749430523918	6.13177296489875	2.00501497681804e-05	0.000315000065851545	0.000233247024104174	NOL3/CAV1/P2RX7/HK2/TREM2/CSF1R/ITGAM/MEF2C/CX3CR1	9
GO:0002269	GO:0002269	leukocyte activation involved in inflammatory response	8/439	52/18986	0.153846153846154	6.65358331873138	6.28065600051506	2.36454618706206e-05	0.000363857778934475	0.000269424528227299	TYROBP/ITGB2/TLR3/TREM2/C1QA/ITGAM/CX3CR1/CST7	8
GO:1990849	GO:1990849	vacuolar localization	10/439	86/18986	0.116279069767442	5.02887111299465	5.76106032173595	2.90973026108537e-05	0.000439550461418171	0.000325472430592199	CD300A/LAT2/LGALS9/ADGRE2/LYN/BTK/ADORA2B/RAC2/MILR1/APOLD1	10
GO:0002679	GO:0002679	respiratory burst involved in defense response	5/439	17/18986	0.294117647058824	12.7200857563982	7.43761607752067	3.17713844379027e-05	0.000469624334845559	0.000347741129048692	TREM2/HCK/SLAMF8/NCF1/S100A9	5
GO:0070269	GO:0070269	pyroptotic inflammatory response	7/439	40/18986	0.175	7.56845102505695	6.39786276504941	3.24616835799408e-05	0.000478114225298843	0.000354027609268453	GBP2/TREM2/PYCARD/GZMA/GBP5/GZMB/GBP1	7
GO:0043304	GO:0043304	regulation of mast cell degranulation	6/439	28/18986	0.214285714285714	9.26749105109014	6.73530418706643	3.61200146926087e-05	0.000526356680538227	0.000389749535515186	CD300A/LGALS9/ADGRE2/LYN/ADORA2B/RAC2	6
GO:0006959	GO:0006959	humoral immune response	20/439	310/18986	0.0645161290322581	2.790212359468	4.88927190642981	3.88170421412038e-05	0.000563667189402551	0.000417376720725101	C1QB/C1QC/C3/TREM2/EBI3/RNASE6/C1QA/CCL5/CXCL10/MEF2C/HLA-DQB1/NOD2/CXCL9/FCMR/LYZ/H2BC12/VSIG4/S100A9/CCL20/CFD	20
GO:0032835	GO:0032835	glomerulus development	9/439	72/18986	0.125	5.40603644646925	5.76266490020278	4.07992660130643e-05	0.000590372536975007	0.000437151138333885	ANGPT2/PECAM1/GPR4/HEYL/EDNRA/MEF2C/PDGFD/SULF1/EDN1	9
GO:0002709	GO:0002709	regulation of T cell mediated immunity	11/439	108/18986	0.101851851851852	4.40491858601198	5.45935510275587	4.10463789381084e-05	0.000591871562030625	0.000438261116302732	CD1D/P2RX7/HLA-F/NCKAP1L/HLA-G/TNFRSF1B/WAS/LILRB4/SASH3/NOD2/CD7	11
GO:0007204	GO:0007204	positive regulation of cytosolic calcium ion concentration	14/439	170/18986	0.0823529411764706	3.5616240117915	5.16151173283672	4.26351375357718e-05	0.000610087210674336	0.000451749195509278	CAV1/FPR3/P2RX7/ACKR3/CXCR4/CD36/C3AR1/EDNRA/FPR1/NMB/CX3CR1/EDN1/CD52/CXCR6	14
GO:0043270	GO:0043270	positive regulation of monoatomic ion transport	16/439	215/18986	0.0744186046511628	3.21847751231658	5.03305041687874	4.27534442009901e-05	0.000610087210674336	0.000451749195509278	CAV1/P2RX7/KCNJ2/TRPV2/FXYD5/CTSS/TREM2/LILRA2/CCL5/CXCL10/EDNRA/CXCL9/KCNMB1/EDN1/SCN4B/F2RL3	16
GO:0002507	GO:0002507	tolerance induction	6/439	30/18986	0.2	8.6496583143508	6.4510445231063	5.47426871170901e-05	0.000757580005606979	0.000560962682185371	LGALS9/TNFAIP3/IDO1/LYN/HLA-G/LILRB4	6
GO:1900017	GO:1900017	positive regulation of cytokine production involved in inflammatory response	6/439	30/18986	0.2	8.6496583143508	6.4510445231063	5.47426871170901e-05	0.000757580005606979	0.000560962682185371	GPSM3/TLR3/CARD9/GBP5/NOD2/CD6	6
GO:0042327	GO:0042327	positive regulation of phosphorylation	26/439	479/18986	0.0542797494780793	2.34750643186974	4.59548460902194	5.56124635033191e-05	0.000767042807651131	0.000567969570931628	ITGA5/CAV1/VEGFA/RASSF2/PECAM1/NCKAP1L/CD36/LYN/C3/HCLS1/TLR3/TREM2/NIBAN1/CSF1R/CCL5/CD4/VEGFC/CCND2/NOD2/PLAUR/TGFA/CX3CR1/GPNMB/EDN1/MMP9/HES5	26
GO:0060759	GO:0060759	regulation of response to cytokine stimulus	15/439	199/18986	0.0753768844221105	3.25992147525784	4.93051057388111	6.37805589689786e-05	0.000856778583674488	0.000634415914860302	NOL3/CAV1/SH2B3/CD40/LAPTM5/CXCR4/AXL/TNFAIP3/CD300LF/TREM2/PYCARD/PXDN/CCL5/EDN1/BIRC7	15
GO:0044403	GO:0044403	biological process involved in symbiotic interaction	20/439	322/18986	0.062111801242236	2.68622929017105	4.69507924317428	6.59189453828583e-05	0.000882628995970479	0.000653557281461626	CAV2/SCARB1/ITGA5/CAV1/INHBB/SAP30/LGALS1/TNFRSF4/CXCR4/AXL/LGALS9/TRIM22/CD86/CARD9/CSF1R/CCL5/CD4/NOD2/ICAM1/CX3CR1	20
GO:0006801	GO:0006801	superoxide metabolic process	9/439	77/18986	0.116883116883117	5.05499511877644	5.48532219752535	6.98488471465687e-05	0.000926227156374435	0.000685840262556087	TYROBP/ITGB2/CD36/CYBB/ITGAM/NCF1/CYGB/NCF1C/EDN1	9
GO:0002577	GO:0002577	regulation of antigen processing and presentation	5/439	20/18986	0.25	10.8120728929385	6.75442860450427	7.5168701258176e-05	0.000984113409487993	0.000728703098913847	TREM2/CD68/PYCARD/WAS/NOD2	5
GO:0097028	GO:0097028	dendritic cell differentiation	7/439	46/18986	0.152173913043478	6.58126176091909	5.83071809790882	8.27052821807705e-05	0.00105924404879968	0.000784334827088641	AXL/LGALS9/LYN/HLA-G/TREM2/IRF8/UBD	7
GO:0046718	GO:0046718	symbiont entry into host cell	13/439	159/18986	0.0817610062893082	3.53602383920001	4.94039936732347	8.5661171866895e-05	0.00109132524506653	0.000808089881039867	CAV2/SCARB1/ITGA5/CAV1/LGALS1/TNFRSF4/CXCR4/AXL/LGALS9/TRIM22/CD86/CD4/ICAM1	13
GO:0140253	GO:0140253	cell-cell fusion	8/439	62/18986	0.129032258064516	5.580424718936	5.55770959081215	8.68400728870593e-05	0.00109855356008047	0.000813442206798059	EHD2/TYROBP/PLEKHO1/DOCK2/CD53/TREM2/CXCL10/CXCL9	8
GO:0141084	GO:0141084	inflammasome-mediated signaling pathway	7/439	47/18986	0.148936170212766	6.44123491494208	5.74603951098173	9.52658472842619e-05	0.00117980887147236	0.000873609050013098	IFI16/GBP2/CD36/BTK/TREM2/PYCARD/GBP5	7
GO:0002544	GO:0002544	chronic inflammatory response	5/439	21/18986	0.238095238095238	10.297212278989	6.55823079044223	9.67938954500518e-05	0.00119157619354034	0.000882322358839278	TNFAIP3/IDO1/ADORA2B/CCL5/S100A9	5
GO:0015908	GO:0015908	fatty acid transport	11/439	120/18986	0.0916666666666667	3.96442672741078	5.01178178157367	0.000107821440302804	0.00131945287777081	0.000977010770946223	SLC2A1/FABP6/P2RX7/FABP5/CD36/LYN/PLIN2/NMB/EDN1/FABP7/UCP2	11
GO:0006911	GO:0006911	phagocytosis, engulfment	7/439	48/18986	0.145833333333333	6.30704252088079	5.66378624895467	0.0001093361085253	0.00133009472436087	0.000984890702784954	CD300A/ITGB2/NCKAP1L/CD36/C3/TREM2/ITGAM	7
GO:0060055	GO:0060055	angiogenesis involved in wound healing	6/439	34/18986	0.176470588235294	7.63205145383894	5.95470905015453	0.000114665852670656	0.00138675066397005	0.00102684253309947	VEGFA/CXCR4/GPR4/TNFAIP3/MCAM/SERPINE1	6
GO:1904064	GO:1904064	positive regulation of cation transmembrane transport	12/439	144/18986	0.0833333333333333	3.60402429764617	4.82573537790234	0.0001329191144619	0.00157065452160709	0.001163017195156	CAV1/P2RX7/KCNJ2/FXYD5/CTSS/TREM2/CXCL10/EDNRA/CXCL9/KCNMB1/EDN1/F2RL3	12
GO:0048771	GO:0048771	tissue remodeling	14/439	191/18986	0.0732984293193717	3.17003184295579	4.63726965012556	0.000149427935838025	0.00173101350392139	0.00128175766370819	NOL3/CAV1/P2RX7/RASSF2/GJA1/AXL/TNFAIP3/INPP5D/CTHRC1/CSF1R/RAC2/EDNRA/MEF2C/GPNMB	14
GO:0032418	GO:0032418	lysosome localization	9/439	85/18986	0.105882352941176	4.57923087230336	5.08812192253453	0.000151520978005372	0.00175034317449343	0.0012960706389314	CD300A/LAT2/LGALS9/ADGRE2/LYN/BTK/ADORA2B/RAC2/MILR1	9
GO:0002357	GO:0002357	defense response to tumor cell	4/439	13/18986	0.307692307692308	13.3071666374628	6.82908437554549	0.000170808594481937	0.00190382336119868	0.00140971758916672	LAPTM5/ABI3/SPI1/PRF1	4
GO:0007492	GO:0007492	endoderm development	9/439	87/18986	0.103448275862069	4.473961197078	4.99650011676697	0.000181248171188122	0.00201473708350355	0.0014918454947276	ITGA5/ITGB2/COL5A2/ITGA4/COL8A1/COL4A2/EOMES/COL5A1/MMP9	9
GO:0030193	GO:0030193	regulation of blood coagulation	8/439	69/18986	0.115942028985507	5.01429467498597	5.13935227955932	0.000186549384467407	0.00206809048802039	0.00153135190814926	CAV1/SH2B3/CD36/EMILIN2/PLAUR/FAP/EDN1/SERPINE1	8
GO:0071404	GO:0071404	cellular response to low-density lipoprotein particle stimulus	6/439	38/18986	0.157894736842105	6.82867761659273	5.53325736005275	0.000217698410018653	0.0023751011717379	0.00175868306172128	FCER1G/ITGB2/CDH13/CD36/TREM2/CD68	6
GO:0002467	GO:0002467	germinal center formation	4/439	14/18986	0.285714285714286	12.3566547347869	6.53971176317717	0.00023477748416207	0.00251049123705563	0.0018589348814892	TNFAIP3/TNFSF13B/ADA/MEF2C	4
GO:0071888	GO:0071888	macrophage apoptotic process	4/439	14/18986	0.285714285714286	12.3566547347869	6.53971176317717	0.00023477748416207	0.00251049123705563	0.0018589348814892	CCL5/MEF2C/PLEKHO2/NOD2	4
GO:0006898	GO:0006898	receptor-mediated endocytosis	17/439	275/18986	0.0618181818181818	2.67353075170843	4.30082993126623	0.000242298263301461	0.00258201043373443	0.00191189245705845	CAV2/CAV1/VEGFA/APOC1/FCER1G/ACKR3/ITGB2/ITGA4/CD36/C3/APLN/LILRB4/ITGAM/CALCRL/FCMR/SERPINE1/STAB1	17
GO:0009595	GO:0009595	detection of biotic stimulus	6/439	39/18986	0.153846153846154	6.65358331873138	5.43734134200774	0.000252312689520737	0.00267357004187271	0.00197968928773105	SCARB1/CD1D/TREM2/LY96/NOD2/FAP	6
GO:0003018	GO:0003018	vascular process in circulatory system	17/439	276/18986	0.0615942028985507	2.6638440460863	4.28381778079869	0.000252835188246934	0.00267357004187271	0.00197968928773105	SLC2A1/CAV1/VEGFA/TBXAS1/FABP5/GPR4/ITGA4/CD36/SLC1A3/CDH5/ADORA2B/PTP4A3/EDNRA/PLVAP/SLC38A1/KCNMB1/EDN1	17
GO:0071453	GO:0071453	cellular response to oxygen levels	13/439	178/18986	0.0730337078651685	3.15858309231911	4.45151856547366	0.00026456594802282	0.00279046028042483	0.00206624260388801	HILPDA/NOL3/EGLN3/ERO1A/CAV1/VEGFA/MYC/TREM2/STC2/CYBB/KCNK3/KCNMB1/EDN1	13
GO:0051346	GO:0051346	negative regulation of hydrolase activity	16/439	252/18986	0.0634920634920635	2.74592327439708	4.29250581125546	0.000271910254669079	0.00285659563235258	0.00211521362230201	NOL3/ANGPTL4/VEGFA/APOC1/IFI16/ANOS1/GZMA/NGF/GMIP/PLAUR/CST7/SERPINE1/MMP9/SPINK13/BIRC7/COL6A3	16
GO:0015718	GO:0015718	monocarboxylic acid transport	13/439	179/18986	0.0726256983240224	3.14093737671956	4.42763123230547	0.000279424590419664	0.00291733420478657	0.00216018850581598	SLC16A3/SLC2A1/FABP6/P2RX7/FABP5/CD36/LYN/PLIN2/NMB/EDN1/FABP7/UCP2/AQP9	13
GO:1905954	GO:1905954	positive regulation of lipid localization	10/439	113/18986	0.0884955752212389	3.82728243997823	4.63755072048702	0.000293504492376644	0.00300689506104552	0.00222650532750346	HILPDA/SCARB1/CAV1/P2RX7/CD36/C3/TREM2/PLIN2/NMB/EDN1	10
GO:1904645	GO:1904645	response to amyloid-beta	7/439	56/18986	0.125	5.40603644646925	5.0800445007703	0.000293835768574526	0.00300689506104552	0.00222650532750346	GJA1/TYROBP/ITGA4/CD36/TREM2/ICAM1/MMP9	7
GO:2001056	GO:2001056	positive regulation of cysteine-type endopeptidase activity	10/439	114/18986	0.087719298245614	3.79370978699596	4.60283573154591	0.000315221810228993	0.00317067011069358	0.00234777527977999	EGLN3/IFI16/LAPTM5/LGALS9/MYC/CARD9/PYCARD/GRAMD4/NGF/S100A9	10
GO:0099024	GO:0099024	plasma membrane invagination	7/439	57/18986	0.12280701754386	5.31119370179435	5.01501057598604	0.000328401371260242	0.00327924274837104	0.00242816969039369	CD300A/ITGB2/NCKAP1L/CD36/C3/TREM2/ITGAM	7
GO:0097242	GO:0097242	amyloid-beta clearance	6/439	41/18986	0.146341463414634	6.32901827879327	5.2552400464845	0.000334436266072763	0.00333143758764269	0.00246681822496081	TYROBP/ITGB2/CD36/C3/TREM2/ITGAM	6
GO:0007589	GO:0007589	body fluid secretion	9/439	95/18986	0.0947368421052632	4.09720656995564	4.65591695401192	0.000353034871576795	0.00348305217794905	0.00257908376339532	CAV1/VEGFA/GJA1/HK2/SLC6A3/APLN/ADA/ANO1/EDN1	9
GO:0141085	GO:0141085	regulation of inflammasome-mediated signaling pathway	6/439	42/18986	0.142857142857143	6.17832736739343	5.16867267874308	0.000382652367665551	0.00373947479680742	0.00276895614516778	IFI16/GBP2/CD36/BTK/TREM2/GBP5	6
GO:0050673	GO:0050673	epithelial cell proliferation	24/439	482/18986	0.0497925311203319	2.15344190398775	3.94627330063098	0.00038439231348033	0.00374759787421485	0.0027749710125829	CAV2/SCARB1/IGFBP3/CAV1/VASH1/VEGFA/DLX5/TNFAIP3/HLX/ITGA4/CDH13/MYC/BTK/APLN/COL8A1/CCL5/MEF2C/NOD2/TGFA/FAP/SULF1/FABP7/SCG2/HES5	24
GO:0043542	GO:0043542	endothelial cell migration	17/439	287/18986	0.0592334494773519	2.56174549379727	4.10150026511778	0.000397755474098967	0.00386873484713241	0.00286466889364723	SCARB1/ANGPT2/VASH1/VEGFA/CD40/PLK2/CDH13/CDH5/PTP4A3/VEGFC/CLEC14A/MEF2C/RHOJ/FAP/EDN1/S100A9/SCG2	17
GO:0002399	GO:0002399	MHC class II protein complex assembly	4/439	16/18986	0.25	10.8120728929385	6.04070763325627	0.000411480967270891	0.00396483062856345	0.00293582460908228	HLA-DQA1/HLA-DQA2/HLA-DQB1/HLA-DPB1	4
GO:0002503	GO:0002503	peptide antigen assembly with MHC class II protein complex	4/439	16/18986	0.25	10.8120728929385	6.04070763325627	0.000411480967270891	0.00396483062856345	0.00293582460908228	HLA-DQA1/HLA-DQA2/HLA-DQB1/HLA-DPB1	4
GO:0007595	GO:0007595	lactation	6/439	43/18986	0.13953488372093	6.03464533559358	5.08486532858328	0.000436133162806468	0.00416345639679137	0.00308290035404864	CAV1/VEGFA/GJA1/HK2/SLC6A3/APLN	6
GO:0030866	GO:0030866	cortical actin cytoskeleton organization	6/439	43/18986	0.13953488372093	6.03464533559358	5.08486532858328	0.000436133162806468	0.00416345639679137	0.00308290035404864	EHD2/CAVIN3/NCKAP1L/PLEK/LCP1/ANLN	6
GO:0050679	GO:0050679	positive regulation of epithelial cell proliferation	14/439	216/18986	0.0648148148148148	2.80313000928035	4.10036488379778	0.000526303369142804	0.00489949231229103	0.00362791035733225	CAV2/VEGFA/DLX5/TNFAIP3/HLX/ITGA4/CDH13/MYC/BTK/APLN/CCL5/NOD2/TGFA/SCG2	14
GO:0048010	GO:0048010	vascular endothelial growth factor receptor signaling pathway	7/439	62/18986	0.112903225806452	4.882871629069	4.71132574312498	0.000553317526905551	0.00511534571888282	0.00378774259290394	ITGA5/VEGFA/AXL/PGF/VEGFC/CLEC14A/SULF1	7
GO:0034109	GO:0034109	homotypic cell-cell adhesion	9/439	101/18986	0.0891089108910891	3.85380815985927	4.42412809151712	0.000555692260441199	0.00511534571888282	0.00378774259290394	ENTPD1/SH2B3/LYN/PLEK/EMILIN2/FERMT3/CCL5/PLAUR/F2RL3	9
GO:0120162	GO:0120162	positive regulation of cold-induced thermogenesis	9/439	101/18986	0.0891089108910891	3.85380815985927	4.42412809151712	0.000555692260441199	0.00511534571888282	0.00378774259290394	CAV1/VEGFA/TRPV2/GJA1/FABP5/CXCR4/CD36/PLAC8/UCP2	9
GO:0071402	GO:0071402	cellular response to lipoprotein particle stimulus	6/439	45/18986	0.133333333333333	5.76643887623386	4.9249242817202	0.000560458275573931	0.00512490006311949	0.00379481726558519	FCER1G/ITGB2/CDH13/CD36/TREM2/CD68	6
GO:1904646	GO:1904646	cellular response to amyloid-beta	6/439	45/18986	0.133333333333333	5.76643887623386	4.9249242817202	0.000560458275573931	0.00512490006311949	0.00379481726558519	GJA1/TYROBP/ITGA4/CD36/TREM2/ICAM1	6
GO:0070206	GO:0070206	protein trimerization	4/439	18/18986	0.222222222222222	9.61073146038978	5.6229762893861	0.000666930826195694	0.00597745533983595	0.00442610596275055	MLKL/HLA-G/PXDN/COL1A2	4
GO:0003158	GO:0003158	endothelium development	11/439	148/18986	0.0743243243243243	3.21440004925199	4.16073703643287	0.000667413693655028	0.00597745533983595	0.00442610596275055	VEGFA/CXCR4/PECAM1/CDH5/HEY1/CXCL10/EDNRA/APOLD1/GJA4/ICAM1/EDN1	11
GO:0090382	GO:0090382	phagosome maturation	5/439	31/18986	0.161290322580645	6.97553089867	5.12266757132632	0.000668187902925406	0.00597745533983595	0.00442610596275055	P2RX7/RAB7B/CORO1A/SLC9A9/SLAMF8	5
GO:0009612	GO:0009612	response to mechanical stimulus	14/439	222/18986	0.0630630630630631	2.72736973875926	3.98290370924765	0.000689929396787046	0.00614528905475114	0.00455038122105086	SLC2A1/ANGPT2/P2RX7/KCNJ2/CD40/CXCR4/TLR7/SLC1A3/TLR3/TLR8/CXCL10/ITGAM/COL1A1/EDN1	14
GO:0055074	GO:0055074	calcium ion homeostasis	18/439	329/18986	0.0547112462006079	2.36616792793791	3.84575712860583	0.000694553876638896	0.00616848597758674	0.00456755776736411	NOL3/CAV2/ERO1A/CAV1/P2RX7/CD40/LYN/STC2/CDH5/CCL5/CXCL10/CORO1A/PLCB2/EDNRA/MCUB/CXCL9/EDN1/F2RL3	18
GO:0015849	GO:0015849	organic acid transport	19/439	358/18986	0.053072625698324	2.29530039067968	3.80653318322573	0.000719212556955895	0.0063648767916011	0.00471297860340875	SLC15A4/SLC16A3/SLC2A1/FABP6/P2RX7/GJA1/FABP5/CD36/LYN/SLC1A3/LRRC8C/PLIN2/NMB/SLC38A1/EDN1/FABP7/UCP2/FOLR2/AQP9	19
GO:0006816	GO:0006816	calcium ion transport	22/439	445/18986	0.049438202247191	2.13811778556986	3.73767351877215	0.000731131737803209	0.00645650382591099	0.00478082536090862	NOL3/ERO1A/CAV1/P2RX7/TRPV2/CXCR4/LYN/STC2/LILRA2/CCL5/CXCL10/CD4/CORO1A/PLCB2/EDNRA/MCUB/CALCRL/GJA4/CXCL9/EDN1/F2RL3/UCP2	22
GO:0051345	GO:0051345	positive regulation of hydrolase activity	18/439	331/18986	0.054380664652568	2.35187084076004	3.81726487119667	0.000744913118396416	0.00656414893219406	0.00486053296551507	CAV2/EGLN3/IFI16/LAPTM5/DOCK10/LGALS9/LYN/MYC/RGS1/CARD9/PLEK/PYCARD/CCL5/GRAMD4/RGS10/MEF2C/NGF/S100A9	18
GO:0048660	GO:0048660	regulation of smooth muscle cell proliferation	12/439	174/18986	0.0689655172413793	2.982640798052	4.04205205919047	0.00075301420574404	0.00660939738393411	0.00489403793220503	IGFBP3/GJA1/TNFAIP3/CDH13/APLN/CCL5/MEF2C/PDGFD/CALCRL/EDN1/MMP9/HES5	12
GO:0001946	GO:0001946	lymphangiogenesis	4/439	19/18986	0.210526315789474	9.10490348879031	5.43783531706646	0.000829455474670785	0.00708214156841059	0.00524408920566622	VASH1/VEGFA/VEGFC/CLEC14A	4
GO:0007190	GO:0007190	activation of adenylate cyclase activity	4/439	19/18986	0.210526315789474	9.10490348879031	5.43783531706646	0.000829455474670785	0.00708214156841059	0.00524408920566622	ADORA3/TMIGD3/ADORA2B/EDNRA	4
GO:0060263	GO:0060263	regulation of respiratory burst	4/439	19/18986	0.210526315789474	9.10490348879031	5.43783531706646	0.000829455474670785	0.00708214156841059	0.00524408920566622	RAC2/SLAMF8/NCF1/S100A9	4
GO:0009410	GO:0009410	response to xenobiotic stimulus	22/439	451/18986	0.0487804878048781	2.10967275959776	3.66933721566483	0.000870956950913637	0.0074058277640574	0.00548376801866622	CA9/P2RX7/NNMT/CXCR4/LOX/NCKAP1L/LYN/MYC/SLC6A3/SLC1A3/TYMS/TLR3/CARD9/ADA/CYBB/VEGFC/MEF2C/COL1A1/KCNK3/PLIN2/EDN1/CYP2J2	22
GO:0033628	GO:0033628	regulation of cell adhesion mediated by integrin	6/439	49/18986	0.122448979591837	5.29570917205151	4.63210127799517	0.000890296128712316	0.0075083460834552	0.00555967940887833	NCKAP1L/LYN/ADA/FERMT3/CCL5/SERPINE1	6
GO:0007519	GO:0007519	skeletal muscle tissue development	12/439	178/18986	0.0674157303370786	2.91561516214072	3.95046013698305	0.000919042168631319	0.00771920550597874	0.00571581376610453	CAV2/ERO1A/CAV1/SAP30/POPDC3/MSC/HLX/BARX2/HEYL/MEF2C/MCUB/EOMES	12
GO:0048659	GO:0048659	smooth muscle cell proliferation	12/439	178/18986	0.0674157303370786	2.91561516214072	3.95046013698305	0.000919042168631319	0.00771920550597874	0.00571581376610453	IGFBP3/GJA1/TNFAIP3/CDH13/APLN/CCL5/MEF2C/PDGFD/CALCRL/EDN1/MMP9/HES5	12
GO:0014902	GO:0014902	myotube differentiation	10/439	133/18986	0.075187969924812	3.25175124599654	4.00919078363087	0.00106104096315198	0.00873399786834087	0.00646723360458851	BHLHE41/CAV2/EHD2/PLEKHO1/DOCK2/CD53/BARX2/CXCL10/MEF2C/CXCL9	10
GO:0032963	GO:0032963	collagen metabolic process	9/439	111/18986	0.0810810810810811	3.50661823554762	4.07480592464741	0.00109863661358454	0.00900750973046249	0.0066697600000183	P2RX7/CTSS/COL1A1/COL1A2/CYGB/MMP11/FAP/COL5A1/MMP9	9
GO:0019835	GO:0019835	cytolysis	3/439	10/18986	0.3	12.9744874715262	5.82713826394898	0.00130534907396255	0.0103524222711953	0.00766562280073957	GBP2/GBP5/GBP1	3
GO:0048874	GO:0048874	host-mediated regulation of intestinal microbiota composition	3/439	10/18986	0.3	12.9744874715262	5.82713826394898	0.00130534907396255	0.0103524222711953	0.00766562280073957	CARD9/NOD2/CX3CR1	3
GO:0140895	GO:0140895	cell surface toll-like receptor signaling pathway	7/439	72/18986	0.0972222222222222	4.20469501392053	4.19142775983471	0.00136050757995256	0.0107485311488972	0.0079589281900431	TNFAIP3/LYN/TREM2/LILRA2/RAB7B/LY96/NOD2	7
GO:0141087	GO:0141087	positive regulation of inflammasome-mediated signaling pathway	4/439	22/18986	0.181818181818182	7.86332574031891	4.95543408130977	0.0014818750237163	0.0116183509463993	0.00860300068801476	GBP2/CD36/BTK/GBP5	4
GO:0002052	GO:0002052	positive regulation of neuroblast proliferation	5/439	37/18986	0.135135135135135	5.8443637259127	4.53779824207029	0.0015300774510192	0.01188331338607	0.00879919652176965	VEGFA/VEGFC/ASPM/VCAN/CX3CR1	5
GO:0008360	GO:0008360	regulation of cell shape	10/439	140/18986	0.0714285714285714	3.08916368369671	3.81704796334016	0.0015646337970194	0.0121060971461689	0.00896416045255908	VEGFA/ITGB2/PARVG/PLEKHO1/HCK/LST1/CSF1R/ARHGAP15/CORO1A/RHOJ	10
GO:0061041	GO:0061041	regulation of wound healing	10/439	140/18986	0.0714285714285714	3.08916368369671	3.81704796334016	0.0015646337970194	0.0121060971461689	0.00896416045255908	CAV1/SH2B3/CXCR4/TNFAIP3/CD36/EMILIN2/PLAUR/FAP/EDN1/SERPINE1	10
GO:0046434	GO:0046434	organophosphate catabolic process	14/439	242/18986	0.0578512396694215	2.50196728101056	3.61774325204994	0.00157863954914988	0.0121688028050357	0.00901059189785303	SCARB1/ENO2/ENTPD1/ALDOC/P2RX7/APOC1/PFKP/HK2/ENPP3/TYMP/DDIT4/PLA2G7/ADA/UCP2	14
GO:0071260	GO:0071260	cellular response to mechanical stimulus	7/439	74/18986	0.0945945945945946	4.09105460813889	4.0987792859263	0.00159782809798807	0.0122708437171374	0.00908614978391335	SLC2A1/KCNJ2/CD40/TLR7/TLR3/TLR8/COL1A1	7
GO:0001894	GO:0001894	tissue homeostasis	15/439	270/18986	0.0555555555555556	2.40268286509744	3.57137603835305	0.00162731598858244	0.0124509297530872	0.00921949747656997	SLC2A1/P2RX7/VEGFA/GJA1/PECAM1/TNFAIP3/INPP5D/CDH5/CSF1R/IL10RA/CORO1A/RAC2/SASH3/NOD2/COL3A1	15
GO:0060249	GO:0060249	anatomical structure homeostasis	15/439	270/18986	0.0555555555555556	2.40268286509744	3.57137603835305	0.00162731598858244	0.0124509297530872	0.00921949747656997	SLC2A1/P2RX7/VEGFA/GJA1/PECAM1/TNFAIP3/INPP5D/CDH5/CSF1R/IL10RA/CORO1A/RAC2/SASH3/NOD2/COL3A1	15
GO:0071496	GO:0071496	cellular response to external stimulus	7/439	75/18986	0.0933333333333333	4.03650721336371	4.05367033160599	0.0017279606792138	0.0130348765325763	0.0096518905561805	SLC2A1/KCNJ2/CD40/TLR7/TLR3/TLR8/COL1A1	7
GO:0061760	GO:0061760	antifungal innate immune response	4/439	23/18986	0.173913043478261	7.52144201247895	4.81453953522254	0.00176141322193778	0.0130385199322076	0.0096545883718756	SPI1/CARD9/CLEC4A/CX3CR1	4
GO:0001794	GO:0001794	type IIa hypersensitivity	3/439	11/18986	0.272727272727273	11.7949886104784	5.50970521693905	0.00176418383175845	0.0130385199322076	0.0096545883718756	FCGR2A/C3/FCGR1BP	3
GO:0001821	GO:0001821	histamine secretion	3/439	11/18986	0.272727272727273	11.7949886104784	5.50970521693905	0.00176418383175845	0.0130385199322076	0.0096545883718756	LYN/BTK/EDN1	3
GO:0032060	GO:0032060	bleb assembly	3/439	11/18986	0.272727272727273	11.7949886104784	5.50970521693905	0.00176418383175845	0.0130385199322076	0.0096545883718756	P2RX7/EMP3/ANLN	3
GO:0060075	GO:0060075	regulation of resting membrane potential	3/439	11/18986	0.272727272727273	11.7949886104784	5.50970521693905	0.00176418383175845	0.0130385199322076	0.0096545883718756	KCNJ2/TREM2/KCNK3	3
GO:0046330	GO:0046330	positive regulation of JNK cascade	8/439	97/18986	0.0824742268041237	3.56686940797971	3.89929311387835	0.00184103871929225	0.0135579351399308	0.0100391979786971	RASSF2/TLR3/CARD9/PYCARD/NOD2/EDN1/CD27/BIRC7	8
GO:0001101	GO:0001101	response to acid chemical	10/439	144/18986	0.0694444444444444	3.0033535813718	3.71258219856553	0.0019299742474056	0.0141875468739763	0.0105054044314169	STAMBPL1/VEGFA/COL5A2/LYN/CYBB/COL1A1/PDGFD/COL1A2/EDN1/COL3A1	10
GO:0006925	GO:0006925	inflammatory cell apoptotic process	4/439	24/18986	0.166666666666667	7.20804859529233	4.68187034313372	0.00207550784289148	0.0151762311065327	0.0112374920720944	CCL5/MEF2C/PLEKHO2/NOD2	4
GO:0051090	GO:0051090	regulation of DNA-binding transcription factor activity	18/439	363/18986	0.0495867768595041	2.14454338372334	3.38736093699063	0.00209093509738629	0.015261975825878	0.0113009831719005	TNFRSF4/ADORA3/LGALS9/TNFAIP3/TRIM22/BTK/SPI1/CARD9/HCK/TMIGD3/PYCARD/RAB7B/ANXA4/HEYL/NOD2/EDN1/EOMES/S100A9	18
GO:1903900	GO:1903900	regulation of viral life cycle	10/439	146/18986	0.0684931506849315	2.96221175149	3.66169844718413	0.00213687418479021	0.0155149104543571	0.0114882728133366	TOP2A/LGALS1/IFI16/AXL/ISG20/LGALS9/TRIM22/APOBEC3G/CCL5/CD4	10
GO:0071229	GO:0071229	cellular response to acid chemical	8/439	100/18986	0.08	3.45986332574032	3.79438775240188	0.00223305091863864	0.0160437316872226	0.0118798472675054	STAMBPL1/VEGFA/COL5A2/CYBB/COL1A1/PDGFD/COL1A2/COL3A1	8
GO:0010466	GO:0010466	negative regulation of peptidase activity	12/439	198/18986	0.0606060606060606	2.6211085801063	3.52780968884762	0.00227328307652811	0.0163043815784381	0.0120728498032184	NOL3/VEGFA/IFI16/ANOS1/NGF/PLAUR/CST7/SERPINE1/MMP9/SPINK13/BIRC7/COL6A3	12
GO:0043312	GO:0043312	neutrophil degranulation	3/439	12/18986	0.25	10.8120728929385	5.23085480923822	0.00231209607490037	0.0163271989946731	0.0120897453375738	ITGB2/SPI1/ITGAM	3
GO:0043320	GO:0043320	natural killer cell degranulation	3/439	12/18986	0.25	10.8120728929385	5.23085480923822	0.00231209607490037	0.0163271989946731	0.0120897453375738	HLA-F/NKG7/CORO1A	3
GO:0010721	GO:0010721	negative regulation of cell development	15/439	281/18986	0.0533807829181495	2.30862766397263	3.40009557853411	0.00239420914137482	0.016792038263656	0.012433943285228	TNFAIP6/LGALS1/VEGFA/C1QC/HLX/LYN/MYC/INPP5D/HLA-G/TLR3/TREM2/LILRB4/HES5/PTHLH/LAG3	15
GO:0032727	GO:0032727	positive regulation of interferon-alpha production	4/439	25/18986	0.16	6.91972665148064	4.5566089972597	0.00242623823856457	0.016816481505614	0.0124520426892098	TLR7/TLR3/TLR8/NMB	4
GO:0045762	GO:0045762	positive regulation of adenylate cyclase activity	4/439	25/18986	0.16	6.91972665148064	4.5566089972597	0.00242623823856457	0.016816481505614	0.0124520426892098	ADORA3/TMIGD3/ADORA2B/EDNRA	4
GO:2000146	GO:2000146	negative regulation of cell motility	19/439	398/18986	0.0477386934673367	2.06461693432996	3.30232109664761	0.00244004217096194	0.0168837817333004	0.0125018762592027	ANGPT2/IGFBP3/SAP30/TNFAIP6/VASH1/CD300A/GJA1/ADORA3/TMIGD3/EMILIN2/ADA/WAS/MEF2C/SLAMF8/CYGB/CX3CR1/SULF1/SERPINE1/COL3A1	19
GO:0006090	GO:0006090	pyruvate metabolic process	9/439	126/18986	0.0714285714285714	3.08916368369671	3.6198253827376	0.00264679812918247	0.0182226969695301	0.013493298256319	SLC16A3/ENO2/ALDOC/P2RX7/PFKP/HK2/DDIT4/SDS/UCP2	9
GO:0140632	GO:0140632	canonical inflammasome complex assembly	5/439	42/18986	0.119047619047619	5.14860613949452	4.14087130587586	0.00271707675280271	0.0185824619047403	0.013759692170517	CD36/BTK/TREM2/PYCARD/GBP5	5
GO:0002832	GO:0002832	negative regulation of response to biotic stimulus	9/439	127/18986	0.0708661417322835	3.06483956020304	3.59194408390312	0.00279200278499496	0.0190093542926418	0.0140757917205967	IFI16/HLA-F/LGALS9/TNFAIP3/HLA-G/LILRA2/SLAMF8/CD96/VSIG4	9
GO:0097300	GO:0097300	programmed necrotic cell death	6/439	61/18986	0.0983606557377049	4.25393031853318	3.91611959906458	0.00280254301889578	0.0190093542926418	0.0140757917205967	NOL3/CAV1/PYGL/MLKL/TLR3/BIRC3	6
GO:0044406	GO:0044406	adhesion of symbiont to host	3/439	13/18986	0.230769230769231	9.98037497809707	4.98309158037903	0.00295448231902589	0.0199089625550045	0.0147419215815172	SCARB1/INHBB/ICAM1	3
GO:0043200	GO:0043200	response to amino acid	9/439	129/18986	0.0697674418604651	3.01732266779679	3.5369966462744	0.00310128106357953	0.0205621914890707	0.0152256157817638	STAMBPL1/COL5A2/LYN/CYBB/COL1A1/PDGFD/COL1A2/EDN1/COL3A1	9
GO:0051209	GO:0051209	release of sequestered calcium ion into cytosol	9/439	129/18986	0.0697674418604651	3.01732266779679	3.5369966462744	0.00310128106357953	0.0205621914890707	0.0152256157817638	NOL3/ERO1A/P2RX7/LYN/CXCL10/CORO1A/PLCB2/CXCL9/F2RL3	9
GO:0061448	GO:0061448	connective tissue development	15/439	290/18986	0.0517241379310345	2.236980598539	3.26579005442201	0.00322555324357067	0.0213175986802651	0.0157849695674739	GPR4/LOX/TYMS/SPI1/TGFBI/BARX2/MEF2C/COL1A1/PDGFD/SULF1/EDN1/COL5A1/COL3A1/HES5/PTHLH	15
GO:0034113	GO:0034113	heterotypic cell-cell adhesion	6/439	63/18986	0.0952380952380952	4.11888491159562	3.81483144936429	0.00329966150217619	0.0215313354983776	0.0159432345399952	ITGA5/CD1D/ITGB2/ITGA4/ITGAM/CD2	6
GO:0008037	GO:0008037	cell recognition	10/439	156/18986	0.0641025641025641	2.77232638280474	3.41964927583025	0.00345520801508223	0.0224752016627746	0.0166421358986444	SCARB1/CXCR4/PECAM1/CD36/DOCK2/TREM2/PRF1/VCAN/CD6/FOLR2	10
GO:2000179	GO:2000179	positive regulation of neural precursor cell proliferation	6/439	64/18986	0.09375	4.05452733485194	3.7657476068042	0.00357150565190392	0.0231222752095004	0.0171212722402268	VEGFA/LYN/VEGFC/ASPM/VCAN/CX3CR1	6
GO:0009134	GO:0009134	nucleoside diphosphate catabolic process	8/439	108/18986	0.0740740740740741	3.20357715346326	3.53315648324096	0.00360301952145344	0.0232897374709623	0.0172452724496559	ENO2/ENTPD1/ALDOC/P2RX7/PFKP/HK2/DDIT4/UCP2	8
GO:0044703	GO:0044703	multi-organism reproductive process	12/439	210/18986	0.0571428571428571	2.47133094695737	3.29852062258216	0.00367320049271851	0.023595449894036	0.0174716422845981	SLC2A1/ANGPT2/ITGA5/VEGFA/GJA1/LGALS9/IDO1/STC2/SLC38A1/EDN1/MMP9/PTHLH	12
GO:0048469	GO:0048469	cell maturation	12/439	210/18986	0.0571428571428571	2.47133094695737	3.29852062258216	0.00367320049271851	0.023595449894036	0.0174716422845981	VEGFA/GJA1/AXL/C3/BTK/TYMS/C1QA/RAC2/EDNRA/EDN1/HES5/LGI4	12
GO:0040013	GO:0040013	negative regulation of locomotion	19/439	416/18986	0.0456730769230769	1.97528254774838	3.09436750031473	0.00395217140386889	0.0249598083760418	0.0184819041551119	ANGPT2/IGFBP3/SAP30/TNFAIP6/VASH1/CD300A/GJA1/ADORA3/TMIGD3/EMILIN2/ADA/WAS/MEF2C/SLAMF8/CYGB/CX3CR1/SULF1/SERPINE1/COL3A1	19
GO:0003094	GO:0003094	glomerular filtration	4/439	29/18986	0.137931034482759	5.965281596104	4.11679083920917	0.00423587823645392	0.0263878577751299	0.0195393270217091	MCAM/EDNRA/SULF1/EDN1	4
GO:0031579	GO:0031579	membrane raft organization	4/439	29/18986	0.137931034482759	5.965281596104	4.11679083920917	0.00423587823645392	0.0263878577751299	0.0195393270217091	CAV2/CAV1/DOCK2/CD2	4
GO:0060384	GO:0060384	innervation	4/439	29/18986	0.137931034482759	5.965281596104	4.11679083920917	0.00423587823645392	0.0263878577751299	0.0195393270217091	ITGA4/EDNRA/SULF1/EDN1	4
GO:0071347	GO:0071347	cellular response to interleukin-1	7/439	88/18986	0.0795454545454545	3.44020501138952	3.52988415925096	0.00428192326312573	0.0266344668735	0.0197219328194455	INHBB/CD40/GBP2/PYCARD/CCL5/GBP1/EDN1	7
GO:0031641	GO:0031641	regulation of myelination	5/439	47/18986	0.106382978723404	4.60088208210149	3.80259463919167	0.00445951844993148	0.0275727947339092	0.0204167332490353	TYMP/TNFRSF1B/CST7/HES5/LGI4	5
GO:0031100	GO:0031100	animal organ regeneration	6/439	67/18986	0.0895522388059701	3.87298133478394	3.6242808313968	0.00448709075488952	0.027577887143315	0.0204205040080547	ANGPT2/NNMT/AXL/TYMS/LCP1/UCP2	6
GO:0075294	GO:0075294	positive regulation by symbiont of entry into host	3/439	15/18986	0.2	8.6496583143508	4.55977359626096	0.00454169357411825	0.0275846013249833	0.0204254756352485	LGALS1/LGALS9/CD4	3
GO:0007157	GO:0007157	heterophilic cell-cell adhesion via plasma membrane cell adhesion molecules	5/439	48/18986	0.104166666666667	4.50503037205771	3.74064137329244	0.00488544007532908	0.0293696135140774	0.0217472175211442	ITGA5/ITGAL/ICAM1/CD6/CDH4	5
GO:0044706	GO:0044706	multi-multicellular organism process	12/439	218/18986	0.055045871559633	2.38063990303233	3.15428111238882	0.00494288496278872	0.0296716995437273	0.0219709021329198	SLC2A1/ANGPT2/ITGA5/VEGFA/GJA1/LGALS9/IDO1/STC2/SLC38A1/EDN1/MMP9/PTHLH	12
GO:0071230	GO:0071230	cellular response to amino acid stimulus	7/439	91/18986	0.0769230769230769	3.32679165936569	3.42298874587258	0.00514808679898222	0.0308138025529792	0.0228165912517721	STAMBPL1/COL5A2/CYBB/COL1A1/PDGFD/COL1A2/COL3A1	7
GO:0071695	GO:0071695	anatomical structure maturation	14/439	276/18986	0.0507246376811594	2.19375392030636	3.07349975602299	0.0051645841347708	0.0308677463359345	0.0228565348207019	VEGFA/GJA1/AXL/C3/BTK/TYMS/CDH5/C1QA/RAC2/EDNRA/CX3CR1/EDN1/HES5/LGI4	14
GO:0035850	GO:0035850	epithelial cell differentiation involved in kidney development	5/439	49/18986	0.102040816326531	4.41309097670959	3.6803662543058	0.00533943370562644	0.0316568505809586	0.0234408401489001	GPR4/EDNRA/MEF2C/EDN1/MMP9	5
GO:0061028	GO:0061028	establishment of endothelial barrier	5/439	49/18986	0.102040816326531	4.41309097670959	3.6803662543058	0.00533943370562644	0.0316568505809586	0.0234408401489001	VEGFA/PECAM1/CDH5/EDNRA/ICAM1	5
GO:0001516	GO:0001516	prostaglandin biosynthetic process	4/439	31/18986	0.129032258064516	5.580424718936	3.92667924716403	0.00541175549456251	0.0316568505809586	0.0234408401489001	TBXAS1/FABP5/EDN1/PTGS1	4
GO:0032607	GO:0032607	interferon-alpha production	4/439	31/18986	0.129032258064516	5.580424718936	3.92667924716403	0.00541175549456251	0.0316568505809586	0.0234408401489001	TLR7/TLR3/TLR8/NMB	4
GO:0001771	GO:0001771	immunological synapse formation	3/439	16/18986	0.1875	8.10905466970387	4.37662064653248	0.00549481956031379	0.0318714991093306	0.023599780212407	DOCK2/PRF1/CD6	3
GO:0034638	GO:0034638	phosphatidylcholine catabolic process	3/439	16/18986	0.1875	8.10905466970387	4.37662064653248	0.00549481956031379	0.0318714991093306	0.023599780212407	SCARB1/APOC1/PLA2G7	3
GO:0045779	GO:0045779	negative regulation of bone resorption	3/439	16/18986	0.1875	8.10905466970387	4.37662064653248	0.00549481956031379	0.0318714991093306	0.023599780212407	P2RX7/TNFAIP3/INPP5D	3
GO:0170043	GO:0170043	non-proteinogenic amino acid biosynthetic process	3/439	16/18986	0.1875	8.10905466970387	4.37662064653248	0.00549481956031379	0.0318714991093306	0.023599780212407	SLC1A3/PLOD2/SLC38A1	3
GO:0070555	GO:0070555	response to interleukin-1	8/439	116/18986	0.0689655172413793	2.982640798052	3.29524574632056	0.00554836631852225	0.0321368858112159	0.0237962901981565	INHBB/CD40/LGALS9/GBP2/PYCARD/CCL5/GBP1/EDN1	8
GO:0031623	GO:0031623	receptor internalization	9/439	141/18986	0.0638297872340425	2.76052924926089	3.22816299716511	0.00556549537439904	0.0321458024145961	0.0238028926450414	CAV1/VEGFA/FCER1G/ACKR3/ITGB2/CD36/APLN/LILRB4/CALCRL	9
GO:0002347	GO:0002347	response to tumor cell	5/439	50/18986	0.1	4.3248291571754	3.62168720697082	0.00582245279574185	0.0334426118797206	0.0247631367254759	LAPTM5/ABI3/SPI1/NKG7/PRF1	5
GO:0043114	GO:0043114	regulation of vascular permeability	5/439	50/18986	0.1	4.3248291571754	3.62168720697082	0.00582245279574185	0.0334426118797206	0.0247631367254759	VEGFA/GPR4/CDH5/PTP4A3/PLVAP	5
GO:1990845	GO:1990845	adaptive thermogenesis	10/439	170/18986	0.0588235294117647	2.54401715127965	3.11109772759253	0.00630429851389699	0.035910120264242	0.0265902442407897	LAMA4/CAV1/VEGFA/TRPV2/GJA1/FABP5/CXCR4/CD36/PLAC8/UCP2	10
GO:0007252	GO:0007252	I-kappaB phosphorylation	3/439	17/18986	0.176470588235294	7.63205145383894	4.20872795176336	0.00655907060500982	0.0370035665869501	0.0273999047089546	TLR7/TLR3/CX3CR1	3
GO:0035672	GO:0035672	oligopeptide transmembrane transport	3/439	17/18986	0.176470588235294	7.63205145383894	4.20872795176336	0.00655907060500982	0.0370035665869501	0.0273999047089546	SLC15A4/SLC15A3/GJA1	3
GO:0090322	GO:0090322	regulation of superoxide metabolic process	4/439	33/18986	0.121212121212121	5.24221716021261	3.75242145043899	0.00678768335428766	0.0381367931240903	0.0282390210967854	TYROBP/ITGB2/CD36/ITGAM	4
GO:0006096	GO:0006096	glycolytic process	7/439	96/18986	0.0729166666666667	3.1535212604404	3.25438947043393	0.00687553544313389	0.0384731454104263	0.0284880787267463	ENO2/ALDOC/P2RX7/PFKP/HK2/DDIT4/UCP2	7
GO:0031334	GO:0031334	positive regulation of protein-containing complex assembly	11/439	200/18986	0.055	2.37865603644647	3.01546637740523	0.00701229244727571	0.0391852222934485	0.0290153478669902	VEGFA/GBP2/NCKAP1L/CD36/BTK/HCK/PLEK/CDH5/PYCARD/LCP1/GBP5	11
GO:1901136	GO:1901136	carbohydrate derivative catabolic process	13/439	258/18986	0.0503875968992248	2.17917748229768	2.93389153967166	0.00728622290742945	0.0406059233381609	0.0300673295226925	ENO2/ALDOC/P2RX7/PFKP/CEMIP2/HK2/TYMP/DDIT4/BTK/AOAH/APOBEC3G/ADA/UCP2	13
GO:0002828	GO:0002828	regulation of type 2 immune response	4/439	34/18986	0.117647058823529	5.08803430255929	3.67051658573926	0.0075548711490039	0.0418767320141023	0.0310083208874651	IDO1/HLX/CD86/NOD2	4
GO:0006735	GO:0006735	NADH regeneration	3/439	18/18986	0.166666666666667	7.20804859529233	4.05397732065672	0.00773749856077265	0.0422641643240085	0.031295201568214	ENO2/PFKP/HK2	3
GO:0042053	GO:0042053	regulation of dopamine metabolic process	3/439	18/18986	0.166666666666667	7.20804859529233	4.05397732065672	0.00773749856077265	0.0422641643240085	0.031295201568214	ITGB2/SLC6A3/ITGAM	3
GO:0061718	GO:0061718	glucose catabolic process to pyruvate	3/439	18/18986	0.166666666666667	7.20804859529233	4.05397732065672	0.00773749856077265	0.0422641643240085	0.031295201568214	ENO2/PFKP/HK2	3
GO:1902692	GO:1902692	regulation of neuroblast proliferation	5/439	54/18986	0.0925925925925926	4.00447144182907	3.40147620491054	0.00806346171907549	0.0437548896440359	0.0323990338601634	VEGFA/VEGFC/ASPM/VCAN/CX3CR1	5
GO:0001649	GO:0001649	osteoblast differentiation	13/439	262/18986	0.049618320610687	2.14590759707176	2.87343682347834	0.00823798459636148	0.0445027233174625	0.0329527797090098	IGFBP3/TNFAIP6/VEGFA/RASSF2/GJA1/DLX5/LOX/CTHRC1/VEGFC/MEF2C/COL1A1/VCAN/PTHLH	13
GO:0005996	GO:0005996	monosaccharide metabolic process	13/439	262/18986	0.049618320610687	2.14590759707176	2.87343682347834	0.00823798459636148	0.0445027233174625	0.0329527797090098	PFKFB4/SLC2A1/IGFBP3/ENO2/ERO1A/ALDOC/NNMT/PFKP/HK2/FABP5/PGM2L1/CHST15/SDS	13
GO:0060537	GO:0060537	muscle tissue development	19/439	447/18986	0.0425055928411633	1.83829427262489	2.75935662486953	0.00833726479969318	0.0449449412208296	0.0332802272912417	CAV2/ERO1A/CAV1/SAP30/POPDC3/VEGFA/GJA1/MSC/LOX/HLX/BARX2/HEY1/HEYL/EDNRA/MEF2C/MCUB/EDN1/EOMES/COL3A1	19
GO:0001845	GO:0001845	phagolysosome assembly	3/439	19/18986	0.157894736842105	6.82867761659273	3.91064360471902	0.00903275663941675	0.0474536157719168	0.0351378169774696	P2RX7/RAB7B/CORO1A	3
GO:0007076	GO:0007076	mitotic chromosome condensation	3/439	19/18986	0.157894736842105	6.82867761659273	3.91064360471902	0.00903275663941675	0.0474536157719168	0.0351378169774696	NUSAP1/NCAPG/CDCA5	3
GO:0071353	GO:0071353	cellular response to interleukin-4	4/439	36/18986	0.111111111111111	4.80536573019489	3.5159587473198	0.00925554202011497	0.0485621568587203	0.0359586546141068	CD40/TUBA1B/CD300LF/CORO1A	4
GO:0010827	GO:0010827	regulation of D-glucose transmembrane transport	6/439	78/18986	0.0769230769230769	3.32679165936569	3.16798216362592	0.00935141967851877	0.0489406786220957	0.0362389373328653	TRIB3/HK2/FABP5/C3/EDNRA/EDN1	6
GO:1903522	GO:1903522	regulation of blood circulation	13/439	267/18986	0.048689138576779	2.10572206154607	2.79937453858894	0.00956247703128606	0.0499185509835743	0.0369630191442516	CAV1/TBXAS1/KCNJ2/GJA1/ADORA3/ITGA4/APLN/TMIGD3/ADA/EDNRA/EDN1/CYP2J2/SCN4B	13
