# Supplementary material for: Integrative Meta‐Analysis and WGCNA Reveal Candidate Diagnostic Hub Genes in Clear Cell Carcinoma
Source: Int J Cell Biol. 2026 Feb 2;2026:5567255. doi: 10.1155/ijcb/5567255 (PMC12865128; doi:10.1155/ijcb/5567255)
Supplement: Supplementary file 3 — Supporting Information 3 Table S1. Shared DEGs identified by both statistical frameworks via Venn diagram analysis. Table S2. BP enrichment analysis of upregulated DEGs form integrated dataset using clusterProfiler. Table S3. BP enrichment analysis of downregulated DEGs form integrated dataset using clusterProfiler. Table S4. List of DEGs in the validation GSE40435 dataset. Table S5. BP enrichment analysis of upregulated DEGs in the validation GSE40435 dataset. Table S6. Biological process enrichment analysis of downregulated DEGs in the validation GSE40435 dataset. Table S7. Cellular component enrichment analysis of upregulated DEGs in integrated dataset. Table S8. Cellular component enrichment analysis of downregulated DEGs in integrated dataset. Table S9. Molecular function enrichment analysis of upregulated DEGs in integrated dataset. Table S10. Molecular function enrichment analysis of downregulated DEGs in integrated dataset. Table S11. Cellular component enrichment analysis of upregulated DEGs in the GSE40435 dataset. Table S12. Cellular component enrichment analysis of downregulated DEGs in the GSE40435 dataset. Table S13. Molecular function enrichment analysis of upregulated DEGs in the GSE40435 dataset. Table S14. Molecular function enrichment analysis of downregulated DEGs in the GSE40435 dataset. Table S15. KEGG pathway enrichment analysis of upregulated DEGs in the integrated dataset. Table S16. KEGG pathway enrichment analysis of downregulated DEGs in the integrated dataset. Table S17. KEGG pathway enrichment analysis of upregulated DEGs in the GSE40435 dataset. Table S18. KEGG pathway enrichment analysis of downregulated DEGs in the GSE40435 dataset. Table S19. Summary of transcription factors (TFs) identified among DEGs. Table S20. List of eight gene coexpression modules identified by dynamic tree cutting (β = 19, minimum size = 30 genes). Table S21. Transcription factor enrichment in the turquoise gene coexpression module. Table S22. Diagnostic biom [file IJCB-2026-5567255-s001.zip › Supplementary Table 4.csv]

	logFC	AveExpr	t	P.Value	adj.P.Val	B	Regulation
AQP2	-2.554192294	1.704347727	-59.9484197	5.88E-131	1.23E-126	288.6935492	Downregulated
KNG1	-2.475180798	1.552402361	-57.06100863	7.48E-127	7.81E-123	279.3585929	Downregulated
KCNJ1	-1.666785198	1.186010036	-54.65992875	2.69E-123	1.87E-119	271.2612703	Downregulated
GCGR	-1.954553431	1.142959809	-53.99361507	2.75E-122	1.44E-118	268.9572493	Downregulated
UMOD	-2.592982715	1.783068163	-53.16584064	5.14E-121	2.15E-117	266.059139	Downregulated
TMEM52B	-1.748469119	1.410250366	-51.89014663	5.05E-119	1.76E-115	261.5130694	Downregulated
CA10	-0.96945696	0.769614692	-50.97868886	1.42E-117	4.25E-114	258.2039666	Downregulated
GGT6	-1.571304528	1.065533391	-50.21378747	2.44E-116	6.37E-113	255.3865307	Downregulated
CLCNKB	-1.972799446	1.325502001	-50.07960595	4.03E-116	9.36E-113	254.8884154	Downregulated
RALYL	-1.623473326	1.037834938	-46.6345084	2.41E-110	5.04E-107	241.6858442	Downregulated
FXYD4	-2.174712184	1.266953965	-45.11966264	1.09E-107	2.06E-104	235.6151332	Downregulated
PRR35	-0.848694438	0.661286069	-44.50785076	1.34E-106	2.34E-103	233.1146677	Downregulated
CLDN8	-1.997350108	1.327340521	-44.14405896	6.07E-106	9.76E-103	231.6142426	Downregulated
HILPDA	1.543240035	1.687730249	43.79739861	2.58E-105	3.85E-102	230.1748971	Upregulated
CA9	2.014804667	1.357887353	43.77628803	2.82E-105	3.93E-102	230.086941	Upregulated
HRG	-0.763058151	0.578738659	-43.61199273	5.62E-105	7.34E-102	229.4012136	Downregulated
OVOL2	-1.001009335	0.643284999	-42.7653052	2.03E-103	2.50E-100	225.8332609	Downregulated
CASR	-1.496832802	0.954818328	-42.61111761	3.93E-103	4.56E-100	225.1772911	Downregulated
ATP6V0A4	-0.913951485	0.696867659	-42.57338364	4.61E-103	5.07E-100	225.0164621	Downregulated
TMEM213	-1.762151782	1.202279221	-42.52277382	5.73E-103	5.99E-100	224.8005712	Downregulated
ENPP6	-1.644704212	1.090181859	-41.89454082	8.62E-102	8.58E-99	222.1031067	Downregulated
NPHS2	-1.9325504	1.267621716	-41.67440294	2.25E-101	2.13E-98	221.1501341	Downregulated
SLC36A2	-2.324333115	1.480595879	-40.94948198	5.41E-100	4.92E-97	217.9830306	Downregulated
TMEM178A	-1.124974739	1.218750483	-40.32246347	8.79E-99	7.66E-96	215.2072586	Downregulated
CD5L	-1.421184536	0.930959278	-40.28070948	1.06E-98	8.86E-96	215.0211999	Downregulated
XPNPEP2	-1.872919918	1.54461038	-40.11424493	2.24E-98	1.80E-95	214.2778993	Downregulated
SLC22A8	-1.960157696	1.11330088	-39.85901452	7.06E-98	5.46E-95	213.1334877	Downregulated
SLC34A1	-2.01822867	1.462715081	-39.71895184	1.33E-97	9.92E-95	212.5030106	Downregulated
NDUFA4L2	1.522335602	2.120720775	39.37183371	6.43E-97	4.63E-94	210.9329274	Upregulated
ATP6V1B1	-1.814820723	1.781387248	-39.22490716	1.26E-96	8.76E-94	210.2650797	Downregulated
PRRG2	-1.194811374	1.327954697	-39.20602204	1.37E-96	9.24E-94	210.1790965	Downregulated
NETO2	1.279034579	1.479644911	39.14227567	1.83E-96	1.20E-93	209.8886226	Upregulated
ACSF2	-1.463729295	1.554893967	-39.06754808	2.58E-96	1.64E-93	209.5476399	Downregulated
SERPINA5	-1.784510611	1.439932664	-38.30280012	8.83E-95	5.43E-92	206.0286215	Downregulated
ACP3	-1.283825255	1.064274676	-38.16896193	1.65E-94	9.84E-92	205.407184	Downregulated
SPAG4	1.115159524	1.010824346	38.02489507	3.23E-94	1.88E-91	204.7363766	Upregulated
PTGER1	-1.310652085	1.056371687	-38.01180195	3.44E-94	1.94E-91	204.6753154	Downregulated
TFCP2L1	-1.398150158	1.164518883	-37.78708883	9.86E-94	5.42E-91	203.6248196	Downregulated
AFM	-2.018643584	1.398520533	-37.47519428	4.29E-93	2.30E-90	202.1588235	Downregulated
SLC15A4	0.648469655	1.846203177	37.09607887	2.60E-92	1.36E-89	200.3643215	Upregulated
VTCN1	-1.489942947	1.001708078	-36.86672774	7.77E-92	3.96E-89	199.2719653	Downregulated
PHYHD1	-0.899646516	0.806869596	-36.80541386	1.04E-91	5.19E-89	198.9790713	Downregulated
REEP6	-1.334104589	1.14217158	-36.7094807	1.65E-91	8.03E-89	198.5200652	Downregulated
FREM1	-1.099052075	0.918481604	-36.50349776	4.45E-91	2.11E-88	197.5314595	Downregulated
RAB25	-1.200056176	1.017300127	-36.21013858	1.84E-90	8.55E-88	196.1162673	Downregulated
CRYAA	-1.948224251	1.532863871	-36.04162945	4.18E-90	1.90E-87	195.2994972	Downregulated
TMPRSS2	-1.654073266	1.257976567	-35.74787276	1.75E-89	7.80E-87	193.8688504	Downregulated
CLDN16	-0.70739967	0.626586376	-35.57837624	4.03E-89	1.75E-86	193.0394175	Downregulated
CEL	-1.142938286	1.049937745	-35.40033215	9.68E-89	4.13E-86	192.1650203	Downregulated
CLCNKA	-1.958771911	1.914933377	-35.27936366	1.76E-88	7.35E-86	191.5690866	Downregulated
DDN	-1.229117414	0.94988639	-35.07498918	4.85E-88	1.99E-85	190.5588624	Downregulated
DMRT2	-0.81620975	0.671387496	-34.93284877	9.83E-88	3.95E-85	189.8537291	Downregulated
PROM2	-1.556464591	1.360234519	-34.90167901	1.15E-87	4.53E-85	189.6988227	Downregulated
ABHD14A	-0.637935049	1.684656444	-34.49164131	8.94E-87	3.46E-84	187.6516423	Downregulated
BHLHE41	1.254430635	1.226808063	34.41646461	1.30E-86	4.95E-84	187.2744076	Upregulated
PLPPR1	-0.876684278	0.72275285	-34.41297164	1.33E-86	4.95E-84	187.2568657	Downregulated
NOL3	0.89527599	1.462830866	34.12888351	5.57E-86	2.04E-83	185.8258515	Upregulated
FGF9	-0.957828419	0.867316396	-34.12455012	5.70E-86	2.05E-83	185.8039573	Downregulated
TCEAL2	-1.322000989	1.116615824	-33.98449069	1.16E-85	4.10E-83	185.095246	Downregulated
VSIG8	-0.951537361	0.809468822	-33.97174401	1.24E-85	4.31E-83	185.0306436	Downregulated
ANXA9	-0.826410147	0.852175703	-33.96066591	1.31E-85	4.48E-83	184.9744838	Downregulated
SUCLG1	-0.595732597	2.469201323	-33.68757884	5.26E-85	1.77E-82	183.5859505	Downregulated
SLC16A3	1.030736416	2.089703088	33.65244957	6.30E-85	2.09E-82	183.4067545	Upregulated
SYNE4	-0.825376194	0.784697217	-33.60140824	8.17E-85	2.67E-82	183.1461545	Downregulated
DIO1	-1.743633276	1.229085181	-33.56197819	1.00E-84	3.22E-82	182.9446463	Downregulated
HADH	-0.553914386	2.451237678	-33.4749099	1.56E-84	4.95E-82	182.4990898	Downregulated
NPHS1	-1.29835431	0.844655321	-33.42930608	1.98E-84	6.16E-82	182.2653945	Downregulated
HS6ST2	-0.709179287	0.51017529	-33.39916977	2.31E-84	7.09E-82	182.1108389	Downregulated
SFRP1	-1.589651025	1.719677798	-33.19447528	6.62E-84	2.01E-81	181.0584538	Downregulated
FOLR3	-1.301853262	1.036083164	-33.1868973	6.89E-84	2.06E-81	181.0194064	Downregulated
SLC47A2	-1.913947921	1.544903116	-33.17203561	7.44E-84	2.19E-81	180.9428097	Downregulated
PFKFB4	1.049596021	1.394748687	33.1515323	8.27E-84	2.40E-81	180.8370969	Upregulated
DNASE1	-1.335845433	1.031266006	-33.13026165	9.23E-84	2.64E-81	180.7273794	Downregulated
DPEP1	-1.823597537	1.411946583	-32.99299243	1.88E-83	5.31E-81	180.0181378	Downregulated
SLC12A3	-1.609433228	1.126527411	-32.98207468	1.99E-83	5.54E-81	179.9616399	Downregulated
MTURN	-0.861171103	1.994146862	-32.97394618	2.07E-83	5.70E-81	179.9195675	Downregulated
CAV2	0.753809318	1.659758332	32.95054752	2.34E-83	6.35E-81	179.7984177	Upregulated
GPC5	-1.257524083	1.036416119	-32.77603917	5.80E-83	1.55E-80	178.8929869	Downregulated
SCARB1	1.038757791	1.627755369	32.68362092	9.39E-83	2.48E-80	178.4121242	Upregulated
KCNJ10	-0.684408984	1.005663855	-32.67751133	9.70E-83	2.53E-80	178.3803021	Downregulated
DUSP9	-1.052623149	0.82887345	-32.57641879	1.64E-82	4.24E-80	177.8531609	Downregulated
UPP2	-1.615635028	1.215072339	-32.47618403	2.78E-82	7.00E-80	177.3293782	Downregulated
SCNN1G	-1.672260453	1.205959947	-32.41476743	3.84E-82	9.54E-80	177.0078927	Downregulated
HPD	-1.903628008	1.475161205	-32.31098779	6.62E-82	1.63E-79	176.4637066	Downregulated
SLC15A2	-0.659079367	0.690602976	-32.3018251	6.94E-82	1.69E-79	176.415603	Downregulated
EGLN3	1.138857743	1.0825334	32.21963549	1.07E-81	2.57E-79	175.9836942	Upregulated
DCXR	-0.962846744	1.990260212	-32.15894669	1.47E-81	3.50E-79	175.6642895	Downregulated
SCNN1B	-1.271444052	1.049901341	-31.97751719	3.85E-81	9.03E-79	174.7069721	Downregulated
ALDH6A1	-1.234596078	1.943092307	-31.83805507	8.06E-81	1.87E-78	173.9685871	Downregulated
NUPR2	-0.656312485	0.632900188	-31.81978895	8.88E-81	2.04E-78	173.8717147	Downregulated
FUT3	-1.113413627	0.929632804	-31.69115928	1.76E-80	4.00E-78	173.1884757	Downregulated
SH3GL2	-1.509688437	1.187338038	-31.68772381	1.79E-80	4.03E-78	173.170202	Downregulated
ERICH4	-1.262841915	1.15167561	-31.67648974	1.90E-80	4.23E-78	173.1104372	Downregulated
GATA3	-0.865081008	0.884260911	-31.65142942	2.18E-80	4.79E-78	172.9770658	Downregulated
TCF21	-0.935680821	1.197520826	-31.51339229	4.55E-80	9.80E-78	172.2411556	Downregulated
GPC3	-1.193764982	1.185334392	-31.47870669	5.47E-80	1.17E-77	172.0558982	Downregulated
KLK6	-0.59530607	0.572768428	-31.44570305	6.53E-80	1.38E-77	171.8794972	Downregulated
PTH1R	-1.445635006	1.848818174	-31.32697586	1.23E-79	2.58E-77	171.2438878	Downregulated
SLC2A1	0.833811015	1.966067875	31.28180618	1.57E-79	3.26E-77	171.0016485	Upregulated
ANGPT2	0.928980796	1.011705974	31.23281692	2.05E-79	4.20E-77	170.7386619	Upregulated
PROZ	-1.446788109	0.880274125	-31.21198036	2.29E-79	4.65E-77	170.6267229	Downregulated
DHRS11	-0.669862277	1.307375859	-31.12920078	3.58E-79	7.19E-77	170.1815199	Downregulated
TUBB2B	-1.237719547	1.500856495	-31.11770488	3.81E-79	7.58E-77	170.1196309	Downregulated
ATP1A1	-0.513081071	2.619896014	-31.08750603	4.48E-79	8.83E-77	169.956981	Downregulated
WNK4	-1.395355117	1.137602705	-31.08276193	4.60E-79	8.98E-77	169.9314199	Downregulated
SRARP	-0.819588597	0.65657401	-31.07846936	4.70E-79	9.10E-77	169.9082894	Downregulated
LAMA4	1.07851982	1.222243652	31.04950861	5.50E-79	1.05E-76	169.7521795	Upregulated
SOSTDC1	-1.048698058	1.192155811	-30.98733655	7.70E-79	1.46E-76	169.4167218	Downregulated
PLA2G4F	-1.083903772	0.76716381	-30.95490679	9.17E-79	1.73E-76	169.2415662	Downregulated
IGFBP3	0.809236506	2.490082475	30.83018518	1.80E-78	3.36E-76	168.5668061	Upregulated
ITGA5	0.88505734	1.499850992	30.82371737	1.87E-78	3.45E-76	168.5317654	Upregulated
IYD	-1.472564925	0.960610283	-30.8024085	2.10E-78	3.84E-76	168.4162861	Downregulated
TNNC1	-0.833857	0.705563434	-30.79939124	2.13E-78	3.87E-76	168.3999305	Downregulated
ENO2	1.291527133	1.488869324	30.75707194	2.68E-78	4.83E-76	168.1704189	Upregulated
RALGPS1	-0.779108482	1.176012414	-30.71539183	3.36E-78	6.01E-76	167.9441714	Downregulated
TJP3	-1.026865092	0.859113279	-30.65956912	4.56E-78	8.07E-76	167.6408399	Downregulated
ERO1A	0.662527034	1.469315534	30.65767066	4.61E-78	8.09E-76	167.6305176	Upregulated
TNNT2	-0.712819641	0.70998313	-30.6255693	5.49E-78	9.55E-76	167.4559134	Downregulated
CAV1	0.875776794	1.737695568	30.58823353	6.72E-78	1.16E-75	167.2526879	Upregulated
MCCD1	-1.121508904	0.993272219	-30.56863391	7.48E-78	1.28E-75	167.1459387	Downregulated
LZTS3	-0.813805151	1.069822938	-30.43231794	1.58E-77	2.68E-75	166.4022587	Downregulated
SFXN2	-1.149790127	1.246219215	-30.23635851	4.61E-77	7.65E-75	165.3293923	Downregulated
SLC22A7	-1.413744329	1.135555629	-30.17944877	6.31E-77	1.04E-74	165.0169728	Downregulated
SLC4A1	-0.844817004	0.675174043	-30.14987348	7.42E-77	1.21E-74	164.8544623	Downregulated
MT1H	-0.955753795	0.99447815	-30.12977328	8.29E-77	1.34E-74	164.743957	Downregulated
ABAT	-0.648813324	0.689650331	-30.11280629	9.11E-77	1.46E-74	164.6506403	Downregulated
IRX2	-1.135051343	1.014425395	-30.05309961	1.27E-76	2.02E-74	164.3219907	Downregulated
ANGPTL4	1.266557922	1.604749832	30.00602676	1.64E-76	2.60E-74	164.0625871	Upregulated
TUBAL3	-1.056757821	0.936498464	-30.00179442	1.68E-76	2.64E-74	164.0392513	Downregulated
SLC13A3	-0.700557604	0.638527809	-29.99940227	1.70E-76	2.65E-74	164.0260607	Downregulated
FAM151A	-1.782082182	1.350236776	-29.98973707	1.80E-76	2.78E-74	163.9727591	Downregulated
MAPK4	-0.550725889	0.654350043	-29.86015205	3.68E-76	5.65E-74	163.2570595	Downregulated
INHBB	1.176453844	1.144440404	29.85697024	3.74E-76	5.71E-74	163.2394614	Upregulated
PRDM16-DT	-1.137556538	1.025328485	-29.75365104	6.63E-76	1.00E-73	162.6673682	Downregulated
TFAP2B	-0.512070795	0.483307026	-29.67166917	1.05E-75	1.57E-73	162.2125235	Downregulated
ACOT11	-0.727714095	1.098405855	-29.64158142	1.24E-75	1.85E-73	162.0453934	Downregulated
F11	-0.733625178	0.728959427	-29.55095145	2.05E-75	3.04E-73	161.5413161	Downregulated
ALB	-1.86694798	1.630273056	-29.50833955	2.60E-75	3.82E-73	161.3039743	Downregulated
SLC9A2	-0.845725612	0.857933886	-29.46510836	3.31E-75	4.83E-73	161.0629622	Downregulated
PROC	-1.120376535	0.937160606	-29.43596565	3.89E-75	5.63E-73	160.9003672	Downregulated
CDCA2	1.144588203	0.824180864	29.43524366	3.91E-75	5.63E-73	160.8963377	Upregulated
PARTICL	-0.897141547	1.047835729	-29.41464149	4.38E-75	6.28E-73	160.7813298	Downregulated
GAL3ST4	0.984548432	1.233407327	29.38290151	5.24E-75	7.44E-73	160.6040479	Upregulated
NTNG1	-1.054875364	0.791070923	-29.24204509	1.15E-74	1.63E-72	159.8158502	Downregulated
EMX1	-0.969746252	1.305342761	-29.23900716	1.17E-74	1.64E-72	159.7988246	Downregulated
ERP27	-1.073956102	1.533161858	-29.2052032	1.42E-74	1.97E-72	159.6093005	Downregulated
ACAA1	-0.70967606	2.166221625	-29.13538258	2.10E-74	2.90E-72	159.2174131	Downregulated
SAP30	0.839155351	1.083631688	28.9901953	4.75E-74	6.54E-72	158.4006359	Upregulated
PLPP4	-0.590533893	0.661975155	-28.96793936	5.39E-74	7.36E-72	158.2752071	Downregulated
TMEM74B	0.884999361	1.088533229	28.87347622	9.19E-74	1.25E-71	157.7421727	Upregulated
CADM4	-1.003875846	1.052982068	-28.8537505	1.03E-73	1.39E-71	157.630729	Downregulated
ADH1C	-0.952710576	0.833369916	-28.84079749	1.11E-73	1.48E-71	157.5575234	Downregulated
ST8SIA4	0.504222113	0.588580316	28.80793488	1.33E-73	1.77E-71	157.3717051	Upregulated
EGF	-1.468989716	1.193344346	-28.77337892	1.62E-73	2.13E-71	157.1761714	Downregulated
AFP	-1.428076649	1.265320921	-28.71038848	2.32E-73	3.02E-71	156.8193706	Downregulated
COL23A1	1.291777619	1.389792812	28.64604767	3.34E-73	4.33E-71	156.4544251	Upregulated
PLXNB1	-0.688744797	1.636475977	-28.52879861	6.50E-73	8.39E-71	155.7880902	Downregulated
NUSAP1	0.666114028	1.050147636	28.52701454	6.57E-73	8.42E-71	155.7779384	Upregulated
ECHS1	-0.528647085	2.514811306	-28.34070001	1.90E-72	2.41E-70	154.7156237	Downregulated
TOP2A	1.068469986	0.892559697	28.20174574	4.22E-72	5.31E-70	153.9205916	Upregulated
TNFAIP6	0.7588914	0.761473541	28.18688984	4.59E-72	5.74E-70	153.8354535	Upregulated
SLC7A8	-0.640357265	0.774624668	-28.02978753	1.13E-71	1.41E-69	152.9334601	Downregulated
ENTPD1	0.8665397	1.275416145	27.90527577	2.32E-71	2.87E-69	152.2164358	Upregulated
PRC1	0.724851014	1.144853043	27.89856664	2.41E-71	2.97E-69	152.177746	Upregulated
SLC5A11	-0.926427591	0.764728966	-27.88645213	2.59E-71	3.16E-69	152.1078708	Downregulated
PALM	-0.527007809	1.307726623	-27.86872763	2.87E-71	3.48E-69	152.0056053	Downregulated
GPD1L	-0.529271225	2.095440132	-27.86306709	2.96E-71	3.58E-69	151.9729374	Downregulated
SLC5A2	-1.326541257	0.911041499	-27.85119039	3.17E-71	3.81E-69	151.9043822	Downregulated
AGXT	-1.319146726	1.12740648	-27.81562326	3.90E-71	4.65E-69	151.6989766	Downregulated
CNTN3	-0.762088534	0.697931484	-27.72255447	6.68E-71	7.88E-69	151.1607537	Downregulated
DAO	-1.246454742	1.058909965	-27.71404059	7.02E-71	8.24E-69	151.1114641	Downregulated
ATP6V1C2	-0.635513683	0.478957899	-27.62779844	1.16E-70	1.34E-68	150.6116774	Downregulated
SLC25A25-AS1	-0.700811876	1.427049501	-27.62098863	1.20E-70	1.39E-68	150.5721745	Downregulated
EHD2	0.788067885	1.178007823	27.47537102	2.81E-70	3.21E-68	149.7260927	Upregulated
IKBIP	0.581098351	0.772166929	27.46100373	3.05E-70	3.47E-68	149.6424725	Upregulated
NELL1	-1.389885048	1.076863476	-27.45673157	3.13E-70	3.53E-68	149.6176028	Downregulated
SOST	-0.873718245	0.664495346	-27.43195915	3.62E-70	4.06E-68	149.4733498	Downregulated
ADGRV1	-1.17359904	1.095505351	-27.39401048	4.51E-70	5.04E-68	149.2522226	Downregulated
SAT2	-0.585331758	2.138241184	-27.37702402	4.98E-70	5.54E-68	149.1531847	Downregulated
INPP5J	-1.061120181	0.941401694	-27.32898098	6.59E-70	7.25E-68	148.8728807	Downregulated
MS4A7	0.884829254	1.670666586	27.31599091	7.11E-70	7.78E-68	148.7970419	Upregulated
PIPOX	-1.499582408	1.343059181	-27.30924645	7.40E-70	8.05E-68	148.7576581	Downregulated
SIGIRR	-0.576562892	1.460427293	-27.30841417	7.44E-70	8.05E-68	148.7527976	Downregulated
DDB2	0.567048494	0.710967143	27.29487859	8.05E-70	8.67E-68	148.6737391	Upregulated
GLOD5	-0.925317491	0.845324111	-27.19822037	1.42E-69	1.51E-67	148.1085178	Downregulated
POPDC3	0.719791823	0.554347533	27.14914989	1.89E-69	2.00E-67	147.8211282	Upregulated
TMEM207	-0.980012627	1.069032851	-27.08408902	2.77E-69	2.91E-67	147.4396269	Downregulated
LHFPL2	0.910924217	1.365469479	27.0681248	3.04E-69	3.18E-67	147.3459362	Upregulated
MIOX	-1.445408952	1.067348653	-26.93881407	6.51E-69	6.76E-67	146.5858697	Downregulated
AQP7P3	-1.117770987	1.069731515	-26.90901489	7.75E-69	8.02E-67	146.41042	Downregulated
DANCR	-0.651013527	1.474969646	-26.87753757	9.33E-69	9.61E-67	146.2249697	Downregulated
LGALS1	0.509122624	2.46035281	26.87275786	9.60E-69	9.81E-67	146.196799	Upregulated
ARMH4	-0.79761814	0.958029589	-26.87244127	9.62E-69	9.81E-67	146.194933	Downregulated
TBC1D13	-0.524235622	1.529572976	-26.85586046	1.06E-68	1.08E-66	146.0971861	Downregulated
STAMBPL1	0.864258141	1.443984961	26.83875341	1.17E-68	1.18E-66	145.996301	Upregulated
LHX1	-0.622480058	0.555914539	-26.69041227	2.82E-68	2.81E-66	145.1199599	Downregulated
RASL11B	-1.222889995	1.415098935	-26.65491342	3.48E-68	3.45E-66	144.9098392	Downregulated
FMO5	-0.948447486	1.160255928	-26.65327492	3.52E-68	3.46E-66	144.900137	Downregulated
ASPDH	-1.145078887	0.968442068	-26.62408987	4.18E-68	4.10E-66	144.7272642	Downregulated
SLC22A6	-1.663941577	1.412670426	-26.58739962	5.20E-68	5.07E-66	144.5097846	Downregulated
NRK	-0.544956699	0.875078152	-26.53763536	6.98E-68	6.78E-66	144.2145402	Downregulated
VASH1	0.78076892	1.284737912	26.48341154	9.64E-68	9.28E-66	143.8924851	Upregulated
AQP7P1	-0.555739374	0.798991434	-26.37833855	1.80E-67	1.72E-65	143.2673698	Downregulated
BMP7	-0.604022896	0.460537638	-26.36992456	1.89E-67	1.79E-65	143.2172523	Downregulated
ST6GALNAC2	-0.780082955	1.136673702	-26.30720886	2.75E-67	2.58E-65	142.8434094	Downregulated
LINC00887	1.255097572	0.914623931	26.27387941	3.36E-67	3.13E-65	142.6445345	Upregulated
SHBG	-0.860575266	0.852599898	-26.27121725	3.41E-67	3.17E-65	142.6286436	Downregulated
SEMA5B	1.09211474	1.33048662	26.26850835	3.47E-67	3.21E-65	142.6124727	Upregulated
RASD2	0.811788863	0.876689822	26.25652809	3.73E-67	3.43E-65	142.5409451	Upregulated
PCYT2	-0.577514596	1.036930652	-26.1333052	7.79E-67	7.08E-65	141.8042021	Downregulated
PAQR7	-0.778546579	1.623438808	-26.11223536	8.84E-67	7.99E-65	141.6780357	Downregulated
ADGRF1	-0.560137129	0.548785611	-26.09777864	9.64E-67	8.68E-65	141.5914365	Downregulated
NPTX2	1.737773906	1.368427094	26.07672211	1.09E-66	9.81E-65	141.4652557	Upregulated
SLC30A2	-1.168238023	0.931152811	-26.05717024	1.23E-66	1.10E-64	141.3480418	Downregulated
CWH43	-0.957931808	0.758518225	-26.04323662	1.34E-66	1.18E-64	141.2644799	Downregulated
AHNAK2	0.619149214	0.683466486	25.98657211	1.88E-66	1.65E-64	140.9244038	Upregulated
RHCG	-1.23685949	0.939669239	-25.93213305	2.61E-66	2.27E-64	140.5973031	Downregulated
ALDOC	0.774041103	1.871017655	25.88819778	3.39E-66	2.94E-64	140.3330433	Upregulated
GP2	-1.116483354	0.808970128	-25.88084086	3.55E-66	3.06E-64	140.2887694	Downregulated
NINL	-0.558900374	0.884746867	-25.86983086	3.79E-66	3.26E-64	140.2224986	Downregulated
ACOT12	-0.590505391	0.507204996	-25.82150972	5.07E-66	4.35E-64	139.9314663	Downregulated
TAGLN3	-0.646960028	0.544568588	-25.81850743	5.17E-66	4.41E-64	139.9133742	Downregulated
SEMA3B	-0.905065438	1.021002041	-25.75223455	7.71E-66	6.52E-64	139.5137171	Downregulated
FABP6	1.276416113	0.809025851	25.746845	7.96E-66	6.71E-64	139.4811912	Upregulated
CTSV	-1.212580999	1.212716746	-25.74428462	8.09E-66	6.79E-64	139.465738	Downregulated
CAVIN3	0.552823837	2.029607685	25.73595073	8.50E-66	7.11E-64	139.4154332	Upregulated
TAP1	0.578493555	2.167919858	25.68104261	1.18E-65	9.79E-64	139.0837789	Upregulated
GPAT3	-1.152586703	1.804347106	-25.65500432	1.39E-65	1.14E-63	138.9263703	Downregulated
PCSK1N	-1.369080392	1.535780934	-25.62801846	1.63E-65	1.34E-63	138.7631432	Downregulated
FPR3	1.04256612	1.291846649	25.62534316	1.66E-65	1.35E-63	138.7469564	Upregulated
CFAP45	-0.576979144	0.639547899	-25.62332956	1.68E-65	1.37E-63	138.7347725	Downregulated
SLC52A3	-0.54205871	0.776416069	-25.61705773	1.75E-65	1.41E-63	138.6968197	Downregulated
SLC2A12	-0.788560026	0.737437065	-25.59520554	1.99E-65	1.61E-63	138.5645466	Downregulated
PNCK	1.663097155	1.620317279	25.57328637	2.28E-65	1.83E-63	138.4318076	Upregulated
GLYCTK	-0.834087623	1.463740092	-25.54317957	2.73E-65	2.19E-63	138.2493867	Downregulated
PLCXD3	-0.854127963	0.975346065	-25.53316615	2.90E-65	2.31E-63	138.1886888	Downregulated
SIGLEC10	1.047831376	0.883019455	25.49147825	3.74E-65	2.96E-63	137.935855	Upregulated
PCDH17	0.858547103	1.587275341	25.48443368	3.90E-65	3.08E-63	137.8931085	Upregulated
CLDN19	-0.981986405	0.923684973	-25.4229277	5.67E-65	4.45E-63	137.5196242	Downregulated
PALM3	-0.683320109	0.73432556	-25.38885992	6.97E-65	5.46E-63	137.3125479	Downregulated
SLC2A4RG	-0.706025967	1.682638968	-25.36419832	8.10E-65	6.32E-63	137.1625542	Downregulated
SLC4A9	-0.881900323	0.585013981	-25.31873821	1.07E-64	8.21E-63	136.8858612	Downregulated
SH2B3	0.537354277	1.964706576	25.30526539	1.16E-64	8.88E-63	136.8038087	Upregulated
CHSY3	0.744266394	0.928001958	25.24213948	1.70E-64	1.30E-62	136.419052	Upregulated
MST1L	-1.262258041	1.062283045	-25.21894113	1.96E-64	1.49E-62	136.27753	Downregulated
ZNF395	0.537933769	2.35024147	25.21824331	1.97E-64	1.49E-62	136.2732718	Upregulated
PCP4	-1.50078008	1.151694401	-25.18001574	2.49E-64	1.87E-62	136.0399118	Downregulated
RNF150	-0.91063211	1.357439524	-25.16527674	2.73E-64	2.03E-62	135.9498883	Downregulated
CD300A	0.924784609	0.897948387	25.15785882	2.85E-64	2.12E-62	135.9045704	Upregulated
CD1D	0.852132381	0.947435572	25.11096541	3.80E-64	2.80E-62	135.6179262	Upregulated
VWF	0.91517076	2.398886416	25.01841268	6.70E-64	4.89E-62	135.0513649	Upregulated
RNASET2	0.553554167	2.561142283	24.99896332	7.55E-64	5.50E-62	134.9321679	Upregulated
PPP1R3C	0.664226584	2.034538737	24.92227687	1.21E-63	8.77E-62	134.4617224	Upregulated
P2RX7	0.697416567	1.009683202	24.90433336	1.35E-63	9.76E-62	134.3515375	Upregulated
ARHGAP22	0.766421492	0.80524378	24.8903028	1.47E-63	1.06E-61	134.2653524	Upregulated
DNER	-0.97993546	0.840430213	-24.88726999	1.50E-63	1.08E-61	134.2467196	Downregulated
VEGFA	0.576686501	1.315115656	24.8767417	1.60E-63	1.14E-61	134.1820273	Upregulated
PVALB	-1.591240475	1.176899298	-24.85792708	1.79E-63	1.28E-61	134.0663839	Downregulated
ETNK2	-1.117192339	1.327489923	-24.82122438	2.25E-63	1.59E-61	133.840663	Downregulated
PLG	-1.93270837	1.5221721	-24.81878382	2.28E-63	1.61E-61	133.8256476	Downregulated
CRHBP	-0.545038843	0.661545893	-24.81316402	2.36E-63	1.66E-61	133.7910691	Downregulated
GGACT	-1.164334831	1.586858169	-24.80887218	2.43E-63	1.70E-61	133.7646588	Downregulated
TNFRSF4	0.547477606	0.824148807	24.79510663	2.64E-63	1.85E-61	133.6799355	Upregulated
ELF4	0.568623699	1.348611183	24.78006133	2.90E-63	2.01E-61	133.5873082	Upregulated
AP1M2	-0.819245088	1.097927275	-24.77217919	3.04E-63	2.11E-61	133.5387699	Downregulated
FAM184A	-0.594948778	1.074117899	-24.75200249	3.45E-63	2.38E-61	133.4144858	Downregulated
SELENBP1	-0.725557708	1.571069228	-24.65094802	6.43E-63	4.40E-61	132.7912365	Downregulated
CDC45	0.696987022	0.546451139	24.63721954	7.00E-63	4.78E-61	132.706467	Upregulated
SLFN11	0.595625859	1.410105874	24.62492049	7.55E-63	5.14E-61	132.6305034	Upregulated
APOC1	1.274655042	1.43700542	24.60041429	8.78E-63	5.96E-61	132.479087	Upregulated
ABHD14B	-0.549111858	1.344576579	-24.59270559	9.21E-63	6.21E-61	132.4314416	Downregulated
RASSF2	0.52246607	0.970506561	24.55107235	1.19E-62	7.96E-61	132.1739875	Upregulated
NNMT	1.353748594	1.817389013	24.4398373	2.38E-62	1.57E-60	131.4850494	Upregulated
SFXN5	-0.642883944	1.258049643	-24.43732925	2.41E-62	1.59E-60	131.4694977	Downregulated
TRIB3	1.127900155	1.331468958	24.38186537	3.40E-62	2.24E-60	131.1253777	Upregulated
ALDH4A1	-1.153667831	1.583244702	-24.3635251	3.81E-62	2.50E-60	131.0115017	Downregulated
HSD11B2	-1.243644979	1.911315028	-24.33610159	4.52E-62	2.94E-60	130.8411479	Downregulated
CYP27B1	-1.205737122	1.070894189	-24.3196181	5.01E-62	3.25E-60	130.7387072	Downregulated
G6PC1	-1.441934131	1.305329041	-24.30978989	5.33E-62	3.44E-60	130.6776111	Downregulated
TBXAS1	0.752192869	1.466048953	24.29215447	5.94E-62	3.82E-60	130.5679516	Upregulated
STRA6	-1.019640342	0.793290436	-24.28016805	6.41E-62	4.09E-60	130.4933958	Downregulated
GJB1	-0.925547831	1.081144764	-24.25875713	7.32E-62	4.63E-60	130.3601743	Downregulated
KCNJ2	0.830045554	1.078287292	24.16671977	1.30E-61	8.15E-60	129.7868457	Upregulated
NR1I3	-0.73698585	0.530517948	-24.14774921	1.46E-61	9.15E-60	129.6685392	Downregulated
CD70	1.426362955	1.158603236	24.13570485	1.58E-61	9.83E-60	129.5934031	Upregulated
CASP4LP	0.653970107	0.97188761	24.10765111	1.88E-61	1.17E-59	129.4183248	Upregulated
SYPL2	-0.594900299	0.724920754	-24.00908357	3.48E-61	2.14E-59	128.802394	Downregulated
HPCAL4	-0.702447168	0.710526816	-23.98793948	3.97E-61	2.43E-59	128.6701084	Downregulated
MFSD3	-0.568604658	1.911419549	-23.98609598	4.02E-61	2.45E-59	128.6585721	Downregulated
TMEM91	0.824975306	1.876559107	23.91227349	6.38E-61	3.85E-59	128.1962501	Upregulated
AZGP1	-0.755292292	0.782056719	-23.90654239	6.61E-61	3.98E-59	128.1603297	Downregulated
ABHD17C	-0.58642691	1.697231405	-23.87491533	8.06E-61	4.83E-59	127.962028	Downregulated
LY86	0.887085217	1.243631522	23.87290687	8.16E-61	4.87E-59	127.9494308	Upregulated
PAH	-1.43819952	1.386010905	-23.82390899	1.11E-60	6.61E-59	127.6419522	Downregulated
SLC23A1	-0.981653384	1.173697572	-23.81217806	1.20E-60	7.10E-59	127.5682917	Downregulated
TKFC	-0.774763622	1.341999788	-23.8069494	1.24E-60	7.31E-59	127.5354544	Downregulated
PAPPA	-0.819041251	1.062134016	-23.79973128	1.29E-60	7.63E-59	127.4901172	Downregulated
CD40	0.509171622	1.023022008	23.797801	1.31E-60	7.70E-59	127.4779919	Upregulated
KISS1R	1.521099224	1.042606001	23.75263173	1.74E-60	1.02E-58	127.194122	Upregulated
SLC44A4	-0.687892742	1.853723078	-23.75178038	1.75E-60	1.02E-58	127.1887691	Downregulated
GSTM3	-0.947544824	1.688113947	-23.7060286	2.33E-60	1.35E-58	126.9009712	Downregulated
FAM3B	-0.60107883	0.554543949	-23.68441354	2.67E-60	1.54E-58	126.7649115	Downregulated
CYP4F2	-1.182733265	0.975504468	-23.65852071	3.14E-60	1.80E-58	126.6018471	Downregulated
PYGL	0.563818647	1.777217368	23.65375073	3.24E-60	1.85E-58	126.5717981	Upregulated
CTXN3	-0.603353117	0.463019865	-23.64418946	3.44E-60	1.96E-58	126.5115573	Downregulated
MFNG	0.617529593	1.436618375	23.64222194	3.48E-60	1.98E-58	126.4991595	Upregulated
C2orf15	-0.50051774	0.871297157	-23.63266112	3.70E-60	2.10E-58	126.4389077	Downregulated
SLC17A1	-1.287298552	1.317225741	-23.62257257	3.94E-60	2.22E-58	126.3753176	Downregulated
SLC15A3	0.64982289	1.875922653	23.58391066	5.03E-60	2.83E-58	126.1315053	Upregulated
S100A2	-0.797422283	0.64712207	-23.53890211	6.69E-60	3.73E-58	125.8474323	Downregulated
PDLIM1	0.566172821	1.892341006	23.49815847	8.65E-60	4.79E-58	125.5900575	Upregulated
SCNN1A	-1.32384801	1.964455166	-23.4808116	9.65E-60	5.32E-58	125.480415	Downregulated
PEPD	-0.53829418	2.565460689	-23.47291282	1.01E-59	5.58E-58	125.4304775	Downregulated
TRPV2	0.698356471	0.949411898	23.47065673	1.03E-59	5.65E-58	125.4162126	Upregulated
PFKP	0.6830252	2.290056058	23.42048927	1.41E-59	7.71E-58	125.0988475	Upregulated
CLDN10	-0.925642819	1.690574114	-23.38957382	1.72E-59	9.36E-58	124.9031151	Downregulated
FXYD5	0.502788691	1.308257634	23.36175552	2.05E-59	1.11E-57	124.7268887	Upregulated
PPP1R18	0.695531909	1.707904049	23.35506603	2.14E-59	1.16E-57	124.6844969	Upregulated
LRRC19	-1.038644212	1.168678831	-23.35195841	2.18E-59	1.17E-57	124.6648017	Downregulated
PC	-0.580286057	0.863468578	-23.34961459	2.22E-59	1.19E-57	124.6499465	Downregulated
CGNL1	-0.641186164	2.4627567	-23.31555283	2.75E-59	1.47E-57	124.433984	Downregulated
MACROD1	-0.866422464	1.513628604	-23.29153684	3.20E-59	1.71E-57	124.2816273	Downregulated
ESM1	0.918280261	1.741240268	23.28306901	3.38E-59	1.80E-57	124.2278903	Upregulated
FUT11	0.529896831	0.834082024	23.26696197	3.74E-59	1.99E-57	124.12565	Upregulated
LDHD	-0.855913245	0.967897536	-23.26537189	3.78E-59	2.00E-57	124.1155551	Downregulated
TLCD3A	0.723707701	1.2714214	23.25819686	3.96E-59	2.09E-57	124.0699993	Upregulated
AQP7	-0.695427471	0.822644434	-23.20027685	5.72E-59	3.00E-57	123.7020161	Downregulated
PIK3C2G	-0.554069197	0.614289061	-23.19346911	5.97E-59	3.13E-57	123.6587368	Downregulated
MT1G	-1.477172269	2.370922091	-23.18491185	6.31E-59	3.29E-57	123.604327	Downregulated
COL4A3	-0.610197551	0.949350341	-23.1728921	6.81E-59	3.55E-57	123.527886	Downregulated
CYP8B1	-1.25562535	1.269856504	-23.16568501	7.13E-59	3.70E-57	123.482043	Downregulated
TSPAN33	-0.581572405	2.125278346	-23.14472365	8.14E-59	4.22E-57	123.3486745	Downregulated
TM6SF1	0.724240666	1.00542958	23.14354841	8.20E-59	4.24E-57	123.3411953	Upregulated
RDH12	-1.199533403	0.963387572	-23.1354635	8.64E-59	4.46E-57	123.2897385	Downregulated
LOC154761	0.534952456	0.892190523	23.13399909	8.72E-59	4.49E-57	123.2804173	Upregulated
TSPAN8	-1.413537024	1.448204421	-23.12591477	9.18E-59	4.71E-57	123.2289545	Downregulated
PLK2	0.753155419	0.866609259	23.08996007	1.15E-58	5.91E-57	122.9999766	Upregulated
TUBA1B	0.539729766	1.994953029	23.08653562	1.18E-58	6.03E-57	122.9781595	Upregulated
FAM167A	-0.861766799	0.961705367	-23.07845932	1.24E-58	6.31E-57	122.9266998	Downregulated
PAQR5	-0.676330698	1.084410909	-23.07429677	1.28E-58	6.47E-57	122.9001741	Downregulated
CHDH	-0.80387236	1.406865511	-23.04620328	1.53E-58	7.68E-57	122.7210925	Downregulated
FCER1G	0.852663751	1.872007645	23.04580391	1.53E-58	7.68E-57	122.7185461	Upregulated
MLKL	0.527942261	1.100387357	23.01351498	1.88E-58	9.40E-57	122.5125972	Upregulated
MIR600HG	-0.505065444	0.985217578	-22.99909512	2.06E-58	1.03E-56	122.4205806	Downregulated
HIBCH	-0.582263199	2.231146479	-22.99072114	2.17E-58	1.08E-56	122.3671323	Downregulated
GALM	-0.58220369	2.07940994	-22.9870112	2.23E-58	1.10E-56	122.3434503	Downregulated
IFI16	0.68439858	1.775862469	22.97466114	2.41E-58	1.18E-56	122.2646023	Upregulated
MYOF	0.614204248	1.775990253	22.95260301	2.77E-58	1.36E-56	122.1237265	Upregulated
LAPTM5	0.929917926	1.675368333	22.9191775	3.43E-58	1.68E-56	121.9101361	Upregulated
CEMIP2	0.548148285	1.748746474	22.84910422	5.38E-58	2.59E-56	121.461912	Upregulated
PTTG1	0.709433533	1.061571495	22.84790251	5.42E-58	2.60E-56	121.4542199	Upregulated
GJA1	0.777079616	1.6633645	22.8377068	5.78E-58	2.77E-56	121.3889504	Upregulated
AMT	-0.544628193	1.835070035	-22.8372928	5.80E-58	2.77E-56	121.3862998	Downregulated
HLA-F	0.661016518	1.775833609	22.83005405	6.07E-58	2.90E-56	121.3399515	Upregulated
HK2	0.520072623	0.650936056	22.8286818	6.13E-58	2.92E-56	121.3311646	Upregulated
DOCK10	0.571662282	1.60157425	22.81719038	6.60E-58	3.13E-56	121.2575719	Upregulated
HMGCL	-0.503313202	1.621684341	-22.81069032	6.88E-58	3.25E-56	121.2159372	Downregulated
MFSD4A	-0.708136261	0.71533045	-22.73600739	1.11E-57	5.24E-56	120.7371954	Downregulated
TREH	-0.780231135	0.706035173	-22.70553055	1.35E-57	6.34E-56	120.5416292	Downregulated
PCK2	-0.921077739	1.468868393	-22.69462052	1.45E-57	6.78E-56	120.4715928	Downregulated
JAZF1	0.507609241	1.330661098	22.69156285	1.48E-57	6.87E-56	120.4519616	Upregulated
FABP5	0.533760486	0.81362141	22.65028332	1.93E-57	8.90E-56	120.1868198	Upregulated
TUBB6	0.633438957	1.220346111	22.62023731	2.34E-57	1.07E-55	119.9936987	Upregulated
FBP1	-0.952943025	2.24212829	-22.57195051	3.19E-57	1.45E-55	119.6830996	Downregulated
CALML3	-1.279606889	0.853033247	-22.55167117	3.63E-57	1.65E-55	119.5525687	Downregulated
ACKR3	0.810182345	1.77402381	22.51219951	4.68E-57	2.12E-55	119.2983576	Upregulated
DBH	-0.509149692	0.523739608	-22.50571779	4.88E-57	2.21E-55	119.2565946	Downregulated
PRLR	-0.631286175	0.659891471	-22.45743782	6.67E-57	3.00E-55	118.9453535	Downregulated
ZMYND12	-0.687379167	1.224001775	-22.42488567	8.22E-57	3.69E-55	118.7353402	Downregulated
TYROBP	0.777137949	2.136153078	22.41686251	8.66E-57	3.88E-55	118.6835578	Upregulated
MS4A6A	0.8246825	1.970832117	22.41618147	8.70E-57	3.88E-55	118.6791619	Upregulated
PSMB9	0.578156388	1.118043551	22.41375427	8.84E-57	3.94E-55	118.6634948	Upregulated
OLFML2B	1.091045466	1.206648944	22.40378146	9.43E-57	4.19E-55	118.5991142	Upregulated
MELK	0.628969313	0.667885807	22.40325259	9.46E-57	4.20E-55	118.5956997	Upregulated
HDHD3	-0.59913107	1.641675428	-22.38484482	1.07E-56	4.72E-55	118.4768329	Downregulated
LOC100130691	-0.797856641	0.83227538	-22.3763061	1.13E-56	4.97E-55	118.4216805	Downregulated
TMEM30B	-0.968077006	1.314534119	-22.33264829	1.49E-56	6.57E-55	118.1395498	Downregulated
PLA2R1	-0.648836869	0.767505053	-22.32820801	1.54E-56	6.74E-55	118.1108421	Downregulated
HEPACAM2	-0.656086142	0.52381451	-22.32202525	1.60E-56	6.99E-55	118.0708647	Downregulated
GINS2	0.732418972	0.784642406	22.30423283	1.79E-56	7.81E-55	117.9557936	Upregulated
ASS1	-0.742619167	1.549781978	-22.26280427	2.35E-56	1.01E-54	117.6877061	Downregulated
HOGA1	-1.00303868	1.837042103	-22.24484324	2.64E-56	1.13E-54	117.571413	Downregulated
MYL3	-0.851552778	0.952433971	-22.22147436	3.07E-56	1.31E-54	117.420046	Downregulated
BSPRY	-0.625174886	0.984165062	-22.21937353	3.11E-56	1.32E-54	117.4064351	Downregulated
MAGI2-AS3	-0.647505252	1.121257926	-22.2124953	3.25E-56	1.38E-54	117.3618682	Downregulated
ATP6V1G3	-0.879046603	0.759480913	-22.21195602	3.26E-56	1.38E-54	117.3583738	Downregulated
KRBA1	0.642106048	1.361569767	22.20796805	3.35E-56	1.42E-54	117.3325311	Upregulated
CXCR4	0.695009115	1.19111458	22.18200551	3.96E-56	1.67E-54	117.1642422	Upregulated
ADORA3	0.907705604	0.960217107	22.17754486	4.08E-56	1.72E-54	117.1353199	Upregulated
MUC15	-0.784657645	0.651627404	-22.13982719	5.21E-56	2.18E-54	116.890666	Downregulated
C1orf162	0.74157307	1.962085677	22.11584328	6.08E-56	2.54E-54	116.7350044	Upregulated
DLX5	0.702112955	0.666286253	22.09198886	7.10E-56	2.96E-54	116.5801131	Upregulated
C1QB	0.803950335	2.275365253	22.08303881	7.53E-56	3.13E-54	116.5219808	Upregulated
SLC16A5	-0.742210786	1.447328285	-22.0744731	7.96E-56	3.30E-54	116.4663355	Downregulated
RGS19	0.639705698	1.25690641	22.05435911	9.07E-56	3.75E-54	116.3356341	Upregulated
CHGB	-1.013207039	0.769011453	-22.04939487	9.37E-56	3.87E-54	116.3033687	Downregulated
IDNK	-0.692242245	1.863671974	-22.02165255	1.12E-55	4.61E-54	116.1229998	Downregulated
GLDC	-1.157969067	1.852695974	-21.99682441	1.32E-55	5.39E-54	115.9614978	Downregulated
PHKA2	0.522068478	1.808667504	21.98579789	1.42E-55	5.78E-54	115.8897482	Upregulated
TST	-0.516094502	2.486793552	-21.98528725	1.42E-55	5.79E-54	115.8864251	Downregulated
PCCA	-0.547496263	2.233805148	-21.98508085	1.42E-55	5.79E-54	115.8850819	Downregulated
CPN2	-1.132439565	1.171763517	-21.97441516	1.53E-55	6.19E-54	115.8156653	Downregulated
KSR1	0.911310129	0.821689042	21.97302153	1.54E-55	6.24E-54	115.8065939	Upregulated
CALB1	-0.934674929	0.610666519	-21.94582146	1.84E-55	7.40E-54	115.629497	Downregulated
GCAT	-0.766342774	1.393032471	-21.93478612	1.98E-55	7.92E-54	115.5576213	Downregulated
KIF13B	-0.53211759	1.729477345	-21.91477965	2.25E-55	8.99E-54	115.4272765	Downregulated
SSPN	0.609719158	1.416407787	21.90888557	2.34E-55	9.33E-54	115.3888664	Upregulated
SLC13A2	-0.587146965	0.712541209	-21.90284107	2.43E-55	9.68E-54	115.3494718	Downregulated
TYRO3	-0.699333206	1.043872449	-21.87772189	2.87E-55	1.14E-53	115.1857111	Downregulated
LZTS1	0.741627226	0.884932365	21.86690199	3.08E-55	1.22E-53	115.1151487	Upregulated
NEDD4L	-0.612074718	1.758360321	-21.84138814	3.63E-55	1.43E-53	114.9487026	Downregulated
MSC	0.983449155	1.043763935	21.83164958	3.87E-55	1.52E-53	114.8851497	Upregulated
SLC12A1	-1.071242643	0.762320651	-21.82366225	4.08E-55	1.60E-53	114.8330166	Downregulated
ITGB2	0.589544881	2.392796795	21.79262415	4.99E-55	1.95E-53	114.6303576	Upregulated
USP2	-0.567119289	0.794915159	-21.78603949	5.21E-55	2.03E-53	114.5873489	Downregulated
NCAPG	0.694868198	0.58227869	21.73041227	7.50E-55	2.91E-53	114.2238009	Upregulated
ACOX2	-0.896127968	1.963777935	-21.70045087	9.13E-55	3.52E-53	114.0278344	Downregulated
PECAM1	0.503299422	2.265942165	21.69449924	9.49E-55	3.64E-53	113.988894	Upregulated
FCGR2A	0.660699604	1.216966029	21.67999926	1.04E-54	4.00E-53	113.8940053	Upregulated
ATP12A	-0.689763501	0.638715716	-21.67058289	1.11E-54	4.25E-53	113.8323705	Downregulated
LAT2	0.51392951	0.634007755	21.61127983	1.64E-54	6.21E-53	113.4439552	Upregulated
GPR4	0.803768536	1.452162391	21.58040283	2.00E-54	7.59E-53	113.2415526	Upregulated
FMO4	-0.71403925	1.667368639	-21.54229819	2.57E-54	9.72E-53	112.9916131	Downregulated
SOWAHA	-0.82651525	0.915219456	-21.53222266	2.75E-54	1.04E-52	112.9254955	Downregulated
TLR7	0.836218724	1.003018048	21.49667835	3.47E-54	1.30E-52	112.6921488	Upregulated
PGM2L1	0.517547326	1.020428426	21.49083772	3.61E-54	1.35E-52	112.6537908	Upregulated
L2HGDH	-0.662238305	1.478527745	-21.48517366	3.74E-54	1.40E-52	112.6165884	Downregulated
COL5A2	0.815415503	1.622418903	21.43926032	5.06E-54	1.89E-52	112.3148807	Upregulated
TTC38	-0.563699117	2.075679615	-21.4386361	5.08E-54	1.89E-52	112.310777	Downregulated
GPD1	-1.032947785	1.176044994	-21.42353697	5.62E-54	2.08E-52	112.2115004	Downregulated
SLC51B	-0.972908448	0.756088712	-21.4063494	6.29E-54	2.33E-52	112.098459	Downregulated
AQP6	-0.910208165	0.665203262	-21.39426504	6.81E-54	2.52E-52	112.0189598	Downregulated
ALDOB	-1.536073603	2.293574515	-21.38844277	7.07E-54	2.61E-52	111.9806506	Downregulated
AXL	0.613595125	1.610100574	21.37245627	7.86E-54	2.89E-52	111.8754423	Upregulated
PARVG	0.82610863	0.999917003	21.35242319	8.97E-54	3.28E-52	111.7435599	Upregulated
DEPP1	0.745940974	2.114284801	21.33618071	9.98E-54	3.64E-52	111.6365966	Upregulated
KLHL3	-0.822786587	1.594495758	-21.29642063	1.30E-53	4.71E-52	111.3746271	Downregulated
SORD	-0.891075146	1.445710525	-21.28623652	1.39E-53	5.03E-52	111.3074961	Downregulated
IL2RB	0.911014724	1.079741283	21.28125795	1.43E-53	5.19E-52	111.2746741	Upregulated
ISG20	0.752402498	1.438454509	21.27077701	1.54E-53	5.55E-52	111.2055672	Upregulated
LGALS9	0.64345051	0.87899141	21.26723394	1.57E-53	5.67E-52	111.1822027	Upregulated
GMFG	0.586377659	1.567862978	21.26596368	1.59E-53	5.71E-52	111.1738257	Upregulated
FCAMR	-1.068800725	1.155962445	-21.24787638	1.79E-53	6.40E-52	111.0545246	Downregulated
ABI3	0.585021296	1.069115663	21.23948794	1.89E-53	6.73E-52	110.9991824	Upregulated
TMEM174	-0.931250666	0.843044709	-21.23394832	1.96E-53	6.97E-52	110.9626304	Downregulated
FRMD1	-0.655761479	0.524847108	-21.22640243	2.06E-53	7.30E-52	110.9128347	Downregulated
PLEKHO1	0.53843964	1.481428332	21.2214409	2.13E-53	7.52E-52	110.8800897	Upregulated
PRR15L	-1.01437929	1.23317574	-21.20031656	2.45E-53	8.59E-52	110.7406405	Downregulated
ADHFE1	-0.572267231	1.419099259	-21.16872039	3.01E-53	1.05E-51	110.531964	Downregulated
MT1F	-0.920389204	2.436530773	-21.15907499	3.21E-53	1.12E-51	110.4682374	Downregulated
LOX	1.15536118	1.302941423	21.15679272	3.26E-53	1.14E-51	110.4531569	Upregulated
SHISA2	-0.703779496	0.8656522	-21.14981882	3.41E-53	1.19E-51	110.407072	Downregulated
ENPP3	1.026127423	1.824461109	21.1434441	3.56E-53	1.23E-51	110.3649415	Upregulated
CRABP1	-0.692700265	0.640742313	-21.14201353	3.60E-53	1.24E-51	110.3554862	Downregulated
PFKFB2	-0.518844032	0.79620419	-21.1372763	3.71E-53	1.28E-51	110.324174	Downregulated
TMEM82	-0.816091476	0.952876733	-21.1349433	3.77E-53	1.30E-51	110.3087523	Downregulated
HAO2	-1.277316361	1.288509009	-21.12371857	4.06E-53	1.39E-51	110.234545	Downregulated
TNFAIP3	0.651707487	1.294124555	21.12358378	4.06E-53	1.39E-51	110.2336538	Upregulated
C1QC	0.72581967	2.277856102	21.10255249	4.67E-53	1.60E-51	110.0945743	Upregulated
OLFML2A	0.794584229	1.769375656	21.09338743	4.96E-53	1.69E-51	110.0339495	Upregulated
PPM1H	-0.685928836	1.364264661	-21.07717572	5.52E-53	1.88E-51	109.9266884	Downregulated
GBP2	0.619959655	2.118080277	21.05962214	6.20E-53	2.10E-51	109.8105139	Upregulated
DNMT3L	-1.094885301	0.835000844	-21.03075042	7.51E-53	2.54E-51	109.6193535	Downregulated
SDSL	-0.5456836	1.741961171	-21.01465501	8.35E-53	2.82E-51	109.5127425	Downregulated
IDO1	1.090853272	0.984332015	21.01020072	8.60E-53	2.90E-51	109.4832333	Upregulated
ADH6	-1.020552772	1.044190556	-21.00106296	9.14E-53	3.07E-51	109.4226892	Downregulated
FTCD	-1.340835304	1.549768057	-20.98916631	9.89E-53	3.31E-51	109.3438508	Downregulated
PGF	1.163124346	1.127684865	20.96820098	1.14E-52	3.79E-51	109.204874	Upregulated
ACTG1P25	-0.647833778	0.632742427	-20.96136171	1.19E-52	3.95E-51	109.1595261	Downregulated
OR51E1	0.613067055	0.648954346	20.91721565	1.59E-52	5.28E-51	108.866682	Upregulated
NCKAP1L	0.847027559	1.196469709	20.88460818	1.98E-52	6.54E-51	108.6502322	Upregulated
SLC7A13	-0.924426048	0.599345955	-20.87700066	2.08E-52	6.87E-51	108.5997152	Downregulated
HLX	0.559996922	1.085922549	20.87071105	2.17E-52	7.16E-51	108.5579445	Upregulated
BSND	-0.595697564	0.611860543	-20.86906522	2.19E-52	7.22E-51	108.5470134	Downregulated
SMIM32	-1.274573539	1.563740925	-20.85219884	2.46E-52	8.07E-51	108.4349739	Downregulated
INSYN1	-0.790688941	1.032098096	-20.8429055	2.61E-52	8.55E-51	108.3732261	Downregulated
ADGRE2	0.746811161	1.036855804	20.83557483	2.74E-52	8.97E-51	108.3245117	Upregulated
ITGA4	0.53203759	0.833120885	20.82564955	2.93E-52	9.53E-51	108.2585454	Upregulated
LHPP	-0.512402663	1.820862059	-20.82435871	2.95E-52	9.60E-51	108.2499652	Downregulated
CYP4F3	-0.577655969	0.589124616	-20.80982156	3.25E-52	1.05E-50	108.153324	Downregulated
DYSF	0.508723259	1.833577982	20.80050487	3.46E-52	1.12E-50	108.0913748	Upregulated
AFAP1L1	0.569312375	1.161383323	20.79405098	3.61E-52	1.17E-50	108.0484552	Upregulated
CDH13	0.875105098	1.052996836	20.78139396	3.93E-52	1.27E-50	107.9642694	Upregulated
CD36	0.745360016	0.990008117	20.77586313	4.08E-52	1.31E-50	107.9274762	Upregulated
ELF5	-0.606962443	0.495983331	-20.76423867	4.41E-52	1.41E-50	107.8501343	Downregulated
DOCK2	0.766181938	1.498896034	20.74923289	4.87E-52	1.56E-50	107.7502719	Upregulated
OGDHL	-1.165584856	1.95817784	-20.74568147	4.99E-52	1.60E-50	107.7266336	Downregulated
KLF15	-0.767785936	1.183226287	-20.73784691	5.25E-52	1.68E-50	107.6744815	Downregulated
SLC35G2	0.568590296	0.919362151	20.72768043	5.62E-52	1.79E-50	107.6067958	Upregulated
TRIM22	0.668441688	1.553783577	20.71014488	6.32E-52	2.00E-50	107.4900206	Upregulated
MCOLN3	-0.666376848	0.949744856	-20.70894341	6.37E-52	2.02E-50	107.4820182	Downregulated
PLEKHB1	-0.67754241	0.868519696	-20.70790856	6.41E-52	2.03E-50	107.4751255	Downregulated
SLC26A7	-0.763844999	0.639150458	-20.68485946	7.48E-52	2.35E-50	107.3215732	Downregulated
KCNE1	-0.611836173	0.431343407	-20.67395041	8.04E-52	2.53E-50	107.248876	Downregulated
MTTP	-1.096600793	0.871574843	-20.67337202	8.07E-52	2.53E-50	107.2450213	Downregulated
DIRAS2	0.736263082	0.810877704	20.65866369	8.91E-52	2.78E-50	107.1469829	Upregulated
ANK2	-0.577725239	0.841179157	-20.63976864	1.01E-51	3.15E-50	107.0210012	Downregulated
CD53	0.778325995	1.084504776	20.63558302	1.04E-51	3.23E-50	106.9930882	Upregulated
NXPH2	-0.538739168	0.609632411	-20.63171537	1.07E-51	3.30E-50	106.9672938	Downregulated
CD86	0.543404669	0.859760562	20.62716944	1.10E-51	3.40E-50	106.9369736	Upregulated
TM7SF2	-0.74982896	1.765123754	-20.61912281	1.16E-51	3.58E-50	106.8832988	Downregulated
MYCN	-0.656847245	0.852756643	-20.56032498	1.72E-51	5.28E-50	106.490862	Downregulated
ANXA2R	0.636545994	1.097341256	20.47293866	3.08E-51	9.39E-50	105.9068784	Upregulated
CEP55	0.715398898	0.659761209	20.45999405	3.36E-51	1.02E-49	105.8202977	Upregulated
ASB9	-0.63275099	1.276454304	-20.45092463	3.57E-51	1.08E-49	105.7596249	Downregulated
CDCA5	0.598231827	0.860726679	20.44281869	3.77E-51	1.14E-49	105.7053897	Upregulated
MARVELD3	-0.696513435	0.945034182	-20.37167287	6.07E-51	1.82E-49	105.2290437	Downregulated
GPSM3	0.734547866	1.330102408	20.37056442	6.11E-51	1.83E-49	105.2216176	Upregulated
TMC4	-0.657778381	1.129990992	-20.35929168	6.59E-51	1.96E-49	105.1460881	Downregulated
MNDA	0.700174181	1.020205387	20.3569038	6.70E-51	1.99E-49	105.130087	Upregulated
LYN	0.538319415	1.87881108	20.35628171	6.72E-51	1.99E-49	105.1259182	Upregulated
HMX2	-0.576125743	0.622851934	-20.35439387	6.81E-51	2.02E-49	105.1132673	Downregulated
C3	1.042175415	1.110910958	20.34635624	7.19E-51	2.12E-49	105.0594003	Upregulated
MYC	0.808466956	1.55440027	20.3293814	8.05E-51	2.37E-49	104.9456133	Upregulated
TYMP	0.617391378	1.195597069	20.32529114	8.28E-51	2.43E-49	104.9181902	Upregulated
GMPR	-0.595776703	0.953815771	-20.30742699	9.33E-51	2.73E-49	104.798398	Downregulated
ESRRB	-0.747066933	0.588394992	-20.29233187	1.03E-50	3.01E-49	104.6971459	Downregulated
SLC22A13	-0.705736666	0.636558116	-20.28889633	1.06E-50	3.08E-49	104.674098	Downregulated
TACSTD2	-1.062953272	2.11702236	-20.28755654	1.07E-50	3.10E-49	104.6651095	Downregulated
SLC25A10	-0.755224939	1.466018808	-20.2593372	1.29E-50	3.73E-49	104.4757405	Downregulated
INPP5D	0.66499383	1.119673562	20.21866348	1.69E-50	4.89E-49	104.202636	Upregulated
SLC6A3	1.531428028	0.987025603	20.19987563	1.92E-50	5.53E-49	104.0764213	Upregulated
SLC1A3	0.91229099	1.113596579	20.1867818	2.10E-50	6.01E-49	103.9884349	Upregulated
RHBG	-0.65854295	0.547327756	-20.16656339	2.40E-50	6.87E-49	103.8525354	Downregulated
CYP17A1	-0.642116767	0.512393145	-20.13815972	2.91E-50	8.30E-49	103.6615402	Downregulated
SLC6A19	-0.642722055	0.609341468	-20.13284948	3.02E-50	8.59E-49	103.6258224	Downregulated
ANOS1	0.609000218	0.651339511	20.11603988	3.38E-50	9.59E-49	103.5127365	Upregulated
NPNT	-0.59423043	0.984431333	-20.09845647	3.80E-50	1.07E-48	103.3944109	Downregulated
DDIT4	0.52489748	2.418387861	20.08977759	4.03E-50	1.13E-48	103.3359945	Upregulated
IGSF6	0.772284701	0.761204975	20.07321535	4.51E-50	1.27E-48	103.2244928	Upregulated
STK33	-0.53842656	0.670025707	-20.05515264	5.09E-50	1.42E-48	103.1028544	Downregulated
CTSS	0.733309658	0.81296365	20.04666418	5.39E-50	1.50E-48	103.0456786	Upregulated
PIGR	-1.365591153	1.512761713	-20.03820572	5.70E-50	1.59E-48	102.9886968	Downregulated
SLC22A12	-1.369008745	1.524079527	-20.03002442	6.03E-50	1.67E-48	102.9335746	Downregulated
HCLS1	0.66008577	1.90801948	20.01535262	6.65E-50	1.84E-48	102.8347032	Upregulated
FJX1	0.615148704	1.368145873	20.01435288	6.70E-50	1.85E-48	102.8279652	Upregulated
LAD1	-0.649787772	1.000856341	-20.00659173	7.06E-50	1.94E-48	102.7756533	Downregulated
C3AR1	0.600718655	0.863518243	19.99557452	7.60E-50	2.09E-48	102.7013831	Upregulated
BTK	0.722923394	0.987461733	19.99057231	7.86E-50	2.15E-48	102.6676574	Upregulated
SIX4	-0.582761278	0.699767216	-19.99028791	7.88E-50	2.16E-48	102.6657398	Downregulated
GLIPR1	0.853537514	1.217253217	19.98768062	8.02E-50	2.19E-48	102.6481598	Upregulated
LPAR5	0.739416084	1.068999084	19.98431656	8.20E-50	2.24E-48	102.6254761	Upregulated
RASAL3	0.559476818	1.080183759	19.96996726	9.04E-50	2.46E-48	102.5287051	Upregulated
GDPD3	-0.810188887	1.270176139	-19.9577338	9.82E-50	2.66E-48	102.4461852	Downregulated
AOAH	0.704330638	0.77362304	19.93476544	1.15E-49	3.08E-48	102.2912087	Upregulated
HLA-G	0.747198464	1.494763442	19.93402961	1.15E-49	3.09E-48	102.2862428	Upregulated
C10orf67	-0.646016658	0.820357534	-19.91387887	1.32E-49	3.54E-48	102.150228	Downregulated
TYMS	0.623771441	1.573183883	19.91151223	1.34E-49	3.59E-48	102.1342506	Upregulated
MCAM	0.629658027	0.760123047	19.89062901	1.54E-49	4.13E-48	101.9932387	Upregulated
ASAP3	-0.540175132	1.608692307	-19.85918683	1.91E-49	5.09E-48	101.7808374	Downregulated
TMEM44	0.714392765	1.144946561	19.85403313	1.98E-49	5.26E-48	101.7460121	Upregulated
FERMT1	-0.545980073	0.704962809	-19.85354887	1.98E-49	5.27E-48	101.7427397	Downregulated
RGS1	0.959550565	1.891616724	19.8417358	2.15E-49	5.70E-48	101.6629033	Upregulated
MAL	-1.229719977	2.15980189	-19.84098857	2.16E-49	5.72E-48	101.6578528	Downregulated
PRAP1	-0.888264305	1.040649504	-19.82425315	2.42E-49	6.40E-48	101.5447219	Downregulated
TLR3	0.573369899	0.877788055	19.81888029	2.51E-49	6.63E-48	101.508395	Upregulated
E2F2	0.531494347	0.67306409	19.79811331	2.89E-49	7.60E-48	101.3679557	Upregulated
DHRS4	-0.572782305	2.139174236	-19.79068076	3.04E-49	7.98E-48	101.3176806	Downregulated
CCNB2	0.697877082	0.649900541	19.78850985	3.08E-49	8.09E-48	101.302995	Upregulated
ATP6V0E2	-0.542082552	2.180351807	-19.74400375	4.16E-49	1.09E-47	101.0018105	Downregulated
ALDH1B1	-0.639380674	1.179222938	-19.725966	4.70E-49	1.23E-47	100.8796824	Downregulated
PCK1	-1.271445232	1.449668	-19.69430208	5.83E-49	1.52E-47	100.6652098	Downregulated
CD300LF	0.609126897	0.585012043	19.65587798	7.57E-49	1.95E-47	100.4048007	Upregulated
CGN	-1.033417512	1.674182025	-19.64288053	8.26E-49	2.13E-47	100.3166776	Downregulated
SPI1	0.701672757	1.131921591	19.60984909	1.03E-48	2.66E-47	100.092641	Upregulated
TNFRSF1B	0.600236371	1.717321842	19.60238879	1.09E-48	2.79E-47	100.042025	Upregulated
ALDH1A2	-0.756690597	1.238337906	-19.60039447	1.10E-48	2.83E-47	100.028493	Downregulated
CARD9	0.654467176	0.930300596	19.60026802	1.10E-48	2.83E-47	100.027635	Upregulated
CTHRC1	0.926720448	1.053784085	19.56518568	1.40E-48	3.55E-47	99.78952229	Upregulated
IL1RL1	-0.627409928	0.756886766	-19.53736058	1.69E-48	4.29E-47	99.60057177	Downregulated
APLN	0.796126519	1.173666925	19.52274907	1.87E-48	4.73E-47	99.50131672	Upregulated
PROCR	0.556305612	1.278966865	19.49704841	2.22E-48	5.61E-47	99.32667806	Upregulated
FYB2	-0.643058669	0.74532541	-19.47642632	2.56E-48	6.43E-47	99.18649755	Downregulated
ATP6V0D2	-0.706470215	0.884644901	-19.43337888	3.43E-48	8.57E-47	98.89373197	Downregulated
TREM2	0.532339773	0.712438495	19.43015324	3.51E-48	8.75E-47	98.87178643	Upregulated
TNFSF13B	0.760125134	1.361054417	19.40960055	4.03E-48	1.00E-46	98.73193076	Upregulated
HCK	0.60572546	1.125805139	19.39860734	4.35E-48	1.08E-46	98.65710637	Upregulated
ACSM3	-0.618371367	1.358127275	-19.3786121	4.98E-48	1.23E-46	98.52097744	Downregulated
PPFIA4	0.718380186	1.036814939	19.36621055	5.42E-48	1.34E-46	98.43652546	Upregulated
HSF4	0.728187328	1.018709412	19.31018657	7.94E-48	1.95E-46	98.05481081	Upregulated
PTTG3P	0.705576288	0.75395604	19.29778601	8.64E-48	2.11E-46	97.9702758	Upregulated
NKG7	0.943266691	1.260474412	19.2777837	9.90E-48	2.41E-46	97.83388527	Upregulated
STC2	0.869861633	1.815391035	19.27726097	9.94E-48	2.41E-46	97.83032034	Upregulated
PLOD2	0.647270334	1.572679218	19.26715109	1.06E-47	2.58E-46	97.76136711	Upregulated
PLCD4	-0.596052253	0.739357425	-19.24791711	1.21E-47	2.94E-46	97.63015444	Downregulated
SLC29A2	-0.740591369	0.936034857	-19.22680953	1.40E-47	3.38E-46	97.48611549	Downregulated
PLA2G7	0.979647178	0.893172748	19.20463789	1.63E-47	3.92E-46	97.33476504	Upregulated
CDH16	-0.858050592	1.949699658	-19.20125177	1.67E-47	4.01E-46	97.31164585	Downregulated
EPCAM	-0.779148194	2.006164424	-19.20109632	1.67E-47	4.01E-46	97.31058447	Downregulated
ARHGAP30	0.618170899	0.912277167	19.17076725	2.06E-47	4.90E-46	97.10345455	Upregulated
PLEK	0.829464887	1.507042022	19.16158384	2.19E-47	5.19E-46	97.04071828	Upregulated
DLGAP2	-0.671312229	0.538724546	-19.15187982	2.34E-47	5.53E-46	96.97441594	Downregulated
SHROOM3	-0.656494059	1.328397843	-19.11583826	2.99E-47	7.05E-46	96.72807767	Downregulated
ACSS2	-0.511577882	1.372394226	-19.11033849	3.11E-47	7.31E-46	96.69047579	Downregulated
EBI3	0.714571873	0.901581032	19.08259641	3.76E-47	8.81E-46	96.50075569	Upregulated
CD33	0.654010543	0.856070455	19.0744995	3.97E-47	9.30E-46	96.44536819	Upregulated
CD68	0.505518784	1.903268625	19.0478985	4.77E-47	1.11E-45	96.26335475	Upregulated
AQP11	-0.723376477	1.216361691	-19.02812062	5.46E-47	1.27E-45	96.1279803	Downregulated
BTN3A3	0.521844728	1.26364468	19.01668669	5.90E-47	1.37E-45	96.04969962	Upregulated
PRODH2	-1.258267256	1.88166027	-19.01612358	5.93E-47	1.38E-45	96.04584403	Downregulated
SMTNL2	-0.734120607	1.255125458	-18.94362949	9.74E-47	2.24E-45	95.54920892	Downregulated
PAQR4	0.559270614	1.092204913	18.9320683	1.05E-46	2.42E-45	95.46995708	Upregulated
TMIGD3	0.737179708	0.794992565	18.90969847	1.23E-46	2.81E-45	95.31657367	Upregulated
CDH5	0.526787282	1.910596241	18.90960414	1.23E-46	2.81E-45	95.31592674	Upregulated
PRF1	0.711845932	0.927720819	18.9093832	1.23E-46	2.81E-45	95.31441155	Upregulated
AUH	-0.522455547	1.887460106	-18.9032655	1.28E-46	2.93E-45	95.27245525	Downregulated
CLEC4A	0.569825468	0.922743826	18.87939218	1.51E-46	3.44E-45	95.10869124	Upregulated
CKMT1A	-0.797047325	0.851985131	-18.85502884	1.79E-46	4.05E-45	94.94150643	Downregulated
C5	-0.636747947	1.354697789	-18.84955098	1.86E-46	4.20E-45	94.90390831	Downregulated
APOBEC3G	0.760975908	1.121500018	18.84216344	1.95E-46	4.41E-45	94.85319805	Upregulated
GABRD	0.506120446	0.367094715	18.83722974	2.02E-46	4.56E-45	94.81932861	Upregulated
EMILIN2	0.738237806	1.335476033	18.83224353	2.09E-46	4.70E-45	94.78509621	Upregulated
GRAMD1C	-0.568801921	0.896892837	-18.82858307	2.14E-46	4.82E-45	94.759964	Downregulated
COX4I2	0.757166646	0.97287327	18.8259949	2.18E-46	4.90E-45	94.74219318	Upregulated
TGFBI	0.722166326	2.403534518	18.81646676	2.33E-46	5.22E-45	94.67676557	Upregulated
RAPGEF3	-0.667819089	1.187485526	-18.81528547	2.35E-46	5.26E-45	94.66865327	Downregulated
ADA	0.767164431	1.112362256	18.78850373	2.83E-46	6.29E-45	94.48469711	Upregulated
LYPD6B	-0.613783134	0.65926971	-18.78799646	2.83E-46	6.31E-45	94.48121211	Downregulated
LRRC8C	0.504604072	0.700751409	18.7452798	3.80E-46	8.43E-45	94.18765288	Upregulated
COL8A1	0.699051886	1.196079572	18.63728812	8.00E-46	1.75E-44	93.4446996	Upregulated
TLR8	0.627925614	0.705928104	18.61358762	9.42E-46	2.06E-44	93.28149265	Upregulated
AGMAT	-1.168542379	1.703524985	-18.60897105	9.72E-46	2.12E-44	93.24969551	Downregulated
RNASE6	0.735738658	1.264920541	18.59345547	1.08E-45	2.35E-44	93.14281492	Upregulated
GPT2	-0.747039096	1.764942751	-18.58909654	1.11E-45	2.42E-44	93.11278376	Downregulated
CYTH4	0.726601386	1.187010885	18.57036064	1.27E-45	2.75E-44	92.98368031	Upregulated
CDH3	-0.615674802	0.731890455	-18.56135796	1.35E-45	2.92E-44	92.92163338	Downregulated
ADORA2B	0.504119425	0.622822084	18.55535517	1.41E-45	3.04E-44	92.88025743	Upregulated
PTGDS	-0.952341736	1.642499176	-18.54991082	1.46E-45	3.15E-44	92.84272772	Downregulated
TMEM45A	1.036263899	0.959254792	18.54813581	1.48E-45	3.19E-44	92.83049137	Upregulated
PDE4A	-0.505606517	1.139982937	-18.53768093	1.59E-45	3.42E-44	92.7584124	Downregulated
CAPN3	-0.844593207	1.469503541	-18.53629288	1.60E-45	3.45E-44	92.74884204	Downregulated
CAPN5	-0.508048202	1.640473648	-18.53056882	1.67E-45	3.57E-44	92.70937341	Downregulated
EFHD1	-0.599148793	2.486415298	-18.52198333	1.77E-45	3.77E-44	92.65016879	Downregulated
PYCARD	0.565329807	1.122354355	18.49538119	2.13E-45	4.51E-44	92.46667779	Upregulated
BTBD16	0.766596877	0.619124612	18.48531767	2.28E-45	4.83E-44	92.39724576	Upregulated
TYRP1	-0.604070566	0.446957386	-18.48398385	2.30E-45	4.86E-44	92.3880425	Downregulated
CDKN3	0.561112775	0.581776012	18.48393254	2.30E-45	4.86E-44	92.38768848	Upregulated
CD247	0.822963889	1.254315966	18.46441395	2.63E-45	5.55E-44	92.25299193	Upregulated
NIBAN1	0.636135338	1.473652903	18.45574288	2.80E-45	5.87E-44	92.19314168	Upregulated
BARX2	0.646069983	0.781107863	18.44907937	2.93E-45	6.15E-44	92.14714325	Upregulated
AIF1L	-0.890971652	2.19005543	-18.4351195	3.23E-45	6.74E-44	92.0507641	Downregulated
LST1	0.603138888	0.907093001	18.42616797	3.43E-45	7.16E-44	91.98895274	Upregulated
FAM81A	-0.524655892	0.677761926	-18.425483	3.45E-45	7.18E-44	91.98422258	Downregulated
C1QA	0.785513385	1.361676923	18.41323169	3.75E-45	7.79E-44	91.89961265	Upregulated
LCP1	0.712025133	2.005756304	18.40429164	3.99E-45	8.26E-44	91.83786186	Upregulated
HECW2	0.58651469	1.178966594	18.40119568	4.08E-45	8.43E-44	91.81647564	Upregulated
EMP3	0.548333532	2.051594758	18.38104299	4.69E-45	9.68E-44	91.67724286	Upregulated
EHF	-0.784486065	0.747455531	-18.37150841	5.01E-45	1.03E-43	91.61135599	Downregulated
MAP3K7CL	0.59449983	1.659952798	18.34507741	6.01E-45	1.24E-43	91.42866458	Upregulated
WAS	0.64658592	1.74476139	18.31156698	7.58E-45	1.55E-43	91.19694497	Upregulated
FERMT3	0.649526698	1.004274786	18.28566022	9.07E-45	1.84E-43	91.01773102	Upregulated
TLN2	-0.757849685	1.758072652	-18.26693128	1.03E-44	2.09E-43	90.88813149	Downregulated
NINJ2	0.690817483	0.81117383	18.19415037	1.71E-44	3.43E-43	90.38419485	Upregulated
CYBB	0.737688151	1.255576141	18.19000217	1.76E-44	3.52E-43	90.35545777	Upregulated
NR3C2	-0.574466564	1.237842221	-18.17789579	1.91E-44	3.81E-43	90.27158049	Downregulated
HEY1	0.544128251	1.107262839	18.14069247	2.48E-44	4.92E-43	90.01373807	Upregulated
PXDN	0.554966519	1.953539109	18.12338076	2.79E-44	5.53E-43	89.89371361	Upregulated
FRAS1	-0.606800209	1.262371811	-18.11935327	2.87E-44	5.68E-43	89.86578654	Downregulated
XYLB	-0.643304064	1.037669493	-18.1101174	3.06E-44	6.03E-43	89.80173831	Downregulated
MT1A	-0.577167936	2.731325695	-18.07967322	3.78E-44	7.41E-43	89.59056099	Downregulated
ZMYND15	0.503846276	1.059644194	18.0727134	3.97E-44	7.75E-43	89.54227206	Upregulated
HLA-DQA1	0.680005528	2.235690827	18.06978372	4.05E-44	7.90E-43	89.5219439	Upregulated
PTPRD	-0.764651866	1.173892651	-18.06921605	4.07E-44	7.93E-43	89.51800492	Downregulated
FXYD2	-0.741635497	2.3823987	-18.06215901	4.27E-44	8.31E-43	89.46903469	Downregulated
TMEM61	-0.611854502	0.668726926	-18.04561051	4.79E-44	9.28E-43	89.35418355	Downregulated
TRPM6	-0.772336731	0.676658714	-18.04048054	4.96E-44	9.60E-43	89.31857513	Downregulated
GIT2	0.52489241	0.910452552	18.03796941	5.05E-44	9.76E-43	89.30114389	Upregulated
FUT6	-0.673063851	1.198931815	-18.02383138	5.57E-44	1.07E-42	89.20299265	Downregulated
PTP4A3	0.551378902	1.081075598	18.02319627	5.60E-44	1.08E-42	89.19858303	Upregulated
ABCB1	-0.786080975	1.734741662	-18.01408801	5.96E-44	1.14E-42	89.13534014	Downregulated
ANGPTL3	-0.647596033	0.912509874	-17.9718117	8.00E-44	1.52E-42	88.8416983	Downregulated
RGN	-0.739535012	1.43235815	-17.9555159	8.96E-44	1.70E-42	88.72846853	Downregulated
GZMA	0.937192287	1.333589579	17.94885151	9.38E-44	1.78E-42	88.68215477	Upregulated
CD163	0.797954592	1.508826693	17.94268666	9.80E-44	1.85E-42	88.63930909	Upregulated
NQO2	-0.574248652	2.031060132	-17.92931633	1.08E-43	2.03E-42	88.54637355	Downregulated
TOR2A	-0.510206208	1.019552717	-17.91420798	1.19E-43	2.24E-42	88.44133823	Downregulated
CSF1R	0.531053	2.215209053	17.89725352	1.34E-43	2.52E-42	88.32344427	Upregulated
MT1E	-0.816401332	2.509083988	-17.89059574	1.41E-43	2.63E-42	88.27714202	Downregulated
SHMT1	-0.549794917	1.723470507	-17.88859589	1.43E-43	2.66E-42	88.2632331	Downregulated
ECSCR	0.50305257	1.229969003	17.88702974	1.44E-43	2.69E-42	88.25234028	Upregulated
DNASE1L3	-0.757878865	1.433469635	-17.86228719	1.71E-43	3.18E-42	88.08022339	Downregulated
RGS18	0.614431918	0.892158382	17.85888178	1.75E-43	3.25E-42	88.05653006	Upregulated
BIRC3	0.608700595	1.583500216	17.85499929	1.80E-43	3.33E-42	88.0295162	Upregulated
LILRA2	0.578221125	0.632309767	17.8365798	2.05E-43	3.78E-42	87.90133771	Upregulated
CCL5	0.816895377	1.696997579	17.79333739	2.77E-43	5.07E-42	87.60030361	Upregulated
PTPRO	-0.711258047	1.23686722	-17.78060063	3.03E-43	5.52E-42	87.51160504	Downregulated
GZMH	0.745698577	0.916509597	17.76544863	3.36E-43	6.11E-42	87.40606836	Upregulated
IL10RA	0.717933112	1.144021399	17.76071052	3.48E-43	6.30E-42	87.37306245	Upregulated
SLIT2	-0.809118504	1.439936754	-17.73944307	4.03E-43	7.28E-42	87.22488825	Downregulated
CXCL10	0.922495106	1.563319392	17.73388816	4.19E-43	7.56E-42	87.18617982	Upregulated
CD4	0.60317955	0.922283108	17.71850448	4.67E-43	8.39E-42	87.07896728	Upregulated
RAB7B	0.550779876	0.572920254	17.71728518	4.71E-43	8.46E-42	87.07046885	Upregulated
ARHGAP9	0.67898825	1.000652699	17.69601521	5.46E-43	9.78E-42	86.92219766	Upregulated
PPARGC1A	-0.789250871	1.838762406	-17.68447432	5.92E-43	1.06E-41	86.84173098	Downregulated
GPHN	-0.52071211	1.210729996	-17.67315578	6.40E-43	1.14E-41	86.76280345	Downregulated
CLCN5	-0.520144539	1.104221768	-17.6649023	6.78E-43	1.21E-41	86.70524263	Downregulated
CFAP96	0.527157614	0.888489513	17.65439631	7.30E-43	1.30E-41	86.63196422	Upregulated
P2RY8	0.642858838	1.269757507	17.63604311	8.30E-43	1.47E-41	86.5039296	Upregulated
HLA-DQA2	0.614022088	2.37015752	17.63430741	8.40E-43	1.49E-41	86.49181962	Upregulated
SUSD3	-0.641672861	1.325448346	-17.63420862	8.41E-43	1.49E-41	86.49113036	Downregulated
DHTKD1	-0.599682777	1.409008555	-17.6173949	9.45E-43	1.67E-41	86.37380781	Downregulated
TMEM45B	-0.756644049	0.776209298	-17.60565796	1.03E-42	1.80E-41	86.29189583	Downregulated
LILRB4	0.615087855	0.807629442	17.60532858	1.03E-42	1.81E-41	86.28959695	Upregulated
ANXA4	0.667024089	1.328219519	17.57706795	1.25E-42	2.18E-41	86.09231807	Upregulated
HPGD	-0.968334529	1.449041411	-17.54859799	1.53E-42	2.65E-41	85.89351036	Downregulated
APOC3	-0.64718975	0.563010158	-17.54281829	1.59E-42	2.76E-41	85.85314208	Downregulated
AKR7A3	-0.816017507	1.808376	-17.5407759	1.61E-42	2.79E-41	85.83887635	Downregulated
MIR155HG	0.777998315	0.763066811	17.51247802	1.97E-42	3.39E-41	85.64118522	Upregulated
CRYL1	-0.517811578	2.25630976	-17.49777399	2.18E-42	3.75E-41	85.53843565	Downregulated
MRO	-0.612176223	0.576725985	-17.49455818	2.23E-42	3.83E-41	85.51596168	Downregulated
ARHGAP15	0.598280377	1.57456264	17.47502389	2.56E-42	4.39E-41	85.37942627	Upregulated
MTRNR2L1	-0.637384672	1.54865713	-17.46973108	2.65E-42	4.54E-41	85.3424266	Downregulated
CAPN13	-0.611429879	0.841874959	-17.44879819	3.07E-42	5.24E-41	85.19607186	Downregulated
VEGFC	0.503911374	1.253410489	17.43840185	3.30E-42	5.62E-41	85.1233714	Upregulated
RANBP3L	-0.679674954	0.677393091	-17.42961455	3.51E-42	5.96E-41	85.06191589	Downregulated
QPRT	-0.73320117	2.162653652	-17.40396077	4.20E-42	7.11E-41	84.88246589	Downregulated
NAPSA	-1.032842322	1.882414114	-17.3849461	4.80E-42	8.09E-41	84.74942256	Downregulated
COL9A2	-0.666051923	0.995281267	-17.37226724	5.25E-42	8.83E-41	84.66069399	Downregulated
MUC13	-1.25922578	0.994038312	-17.34131098	6.52E-42	1.09E-40	84.44400332	Downregulated
ESPN	-0.857011934	1.237015227	-17.34020979	6.57E-42	1.10E-40	84.43629368	Downregulated
PHLDA3	0.589502368	1.059470968	17.3340214	6.86E-42	1.15E-40	84.39296583	Upregulated
GLTPD2	-0.709394551	0.795018834	-17.30876723	8.19E-42	1.36E-40	84.21611797	Downregulated
CORO1A	0.790405606	1.322415709	17.30527191	8.39E-42	1.40E-40	84.19163729	Upregulated
GLYATL1	-0.548756776	0.783576839	-17.29615901	8.95E-42	1.48E-40	84.12780729	Downregulated
KRT7	-0.811160852	0.954345662	-17.24924977	1.24E-41	2.04E-40	83.79913472	Downregulated
RAC2	0.740131471	1.850523232	17.23952803	1.33E-41	2.17E-40	83.73099717	Upregulated
ANO1	0.622786284	1.19594274	17.22755235	1.45E-41	2.36E-40	83.64705218	Upregulated
CHST15	0.568120057	1.971884434	17.21767499	1.55E-41	2.52E-40	83.57780715	Upregulated
DACT2	-0.740528723	0.801860799	-17.21426047	1.59E-41	2.58E-40	83.55386799	Downregulated
PCED1B	0.522251382	1.408070713	17.20181639	1.73E-41	2.80E-40	83.46661502	Upregulated
ILDR1	-0.62190889	1.500669457	-17.19922871	1.77E-41	2.85E-40	83.44846969	Downregulated
GAS2L3	0.630625935	0.854694725	17.19770379	1.78E-41	2.88E-40	83.43777643	Upregulated
BTN3A2	0.651672168	1.554903309	17.18248656	1.99E-41	3.20E-40	83.33105817	Upregulated
HOXB8	-0.841486843	1.738742659	-17.13064118	2.86E-41	4.58E-40	82.96733357	Downregulated
SULT1C2	-0.751584176	1.474317518	-17.12089336	3.06E-41	4.90E-40	82.89892421	Downregulated
OSMR	0.695918544	1.141229935	17.11029387	3.30E-41	5.27E-40	82.82452972	Upregulated
SLC9A3-OT1	-0.801930164	1.965113993	-17.10862583	3.34E-41	5.32E-40	82.81282151	Downregulated
ITGAM	0.58405259	1.037517204	17.1067502	3.38E-41	5.39E-40	82.79965589	Upregulated
HEYL	0.598801424	1.832486289	17.10431281	3.44E-41	5.47E-40	82.78254681	Upregulated
OXER1	-0.54010605	0.81986643	-17.10038634	3.53E-41	5.62E-40	82.75498417	Downregulated
C3orf70	0.500048211	0.949826976	17.09354582	3.71E-41	5.89E-40	82.7069631	Upregulated
RAP1GAP	-0.681364361	2.275012605	-17.08683727	3.89E-41	6.17E-40	82.65986502	Downregulated
SLA	0.534631278	1.04650133	17.08386739	3.97E-41	6.29E-40	82.63901361	Upregulated
PLGLB1	-0.845638174	1.192944611	-17.08149741	4.04E-41	6.39E-40	82.62237358	Downregulated
GAS1	-0.526303753	1.181376475	-17.0455236	5.20E-41	8.21E-40	82.36974375	Downregulated
PLCB2	0.613843265	1.025793503	17.04494847	5.22E-41	8.24E-40	82.36570404	Upregulated
HIGD1B	0.732600117	0.774249665	17.03700901	5.52E-41	8.69E-40	82.30993502	Upregulated
LAYN	0.525024319	1.014009153	17.02988306	5.80E-41	9.12E-40	82.25987628	Upregulated
EDNRA	0.540607915	1.47711966	17.00881817	6.73E-41	1.05E-39	82.11187666	Upregulated
RNF152	-0.536949293	0.909721833	-17.00052043	7.13E-41	1.11E-39	82.05356868	Downregulated
HSPA2	-0.779737955	1.401681715	-16.99491879	7.42E-41	1.16E-39	82.01420319	Downregulated
KIF20A	0.534723235	0.658651137	16.99271284	7.53E-41	1.17E-39	81.99870029	Upregulated
ENAM	-0.558125811	0.886647876	-16.98610153	7.89E-41	1.23E-39	81.95223538	Downregulated
GPX8	0.515330981	1.301561021	16.98281789	8.08E-41	1.25E-39	81.9291564	Upregulated
GLIPR2	0.5761561	1.61794351	16.98030599	8.22E-41	1.28E-39	81.91150105	Upregulated
APBB1IP	0.649323571	1.583226784	16.95706439	9.68E-41	1.50E-39	81.74812154	Upregulated
GLYAT	-1.036872503	1.739628344	-16.9006559	1.44E-40	2.21E-39	81.35142843	Downregulated
CDKN1C	-0.619579075	1.531670878	-16.89546452	1.49E-40	2.29E-39	81.3149085	Downregulated
SLC9A9	0.666417436	1.091923549	16.87235492	1.76E-40	2.68E-39	81.15231533	Upregulated
CLEC14A	0.521239951	2.012782084	16.84623482	2.11E-40	3.21E-39	80.96849527	Upregulated
SLC4A11	-0.671747329	0.825564187	-16.80188634	2.89E-40	4.38E-39	80.6562829	Downregulated
MSRA	-0.650739633	2.18207475	-16.78596609	3.23E-40	4.88E-39	80.54417105	Downregulated
OLFM4	-0.502734517	0.445944606	-16.77369535	3.52E-40	5.32E-39	80.4577473	Downregulated
GRAMD4	0.529161902	1.533471997	16.76720365	3.69E-40	5.56E-39	80.41202159	Upregulated
CD37	0.693379357	0.920719054	16.76130787	3.84E-40	5.79E-39	80.37049079	Upregulated
ARSF	-0.925727934	0.997887589	-16.74443751	4.33E-40	6.49E-39	80.25164023	Downregulated
COL15A1	0.744810473	1.623186907	16.72952124	4.81E-40	7.20E-39	80.14653978	Upregulated
CCND2	0.513532334	1.873704978	16.7033533	5.78E-40	8.63E-39	79.96212299	Upregulated
RGS10	0.512133337	1.174050601	16.69858107	5.98E-40	8.91E-39	79.92848599	Upregulated
BDH2	-0.515126735	0.875635327	-16.69259656	6.24E-40	9.28E-39	79.88630206	Downregulated
MILR1	0.543711785	0.833331268	16.68938212	6.38E-40	9.49E-39	79.86364294	Upregulated
GNA15	0.583384192	1.060569558	16.68824916	6.43E-40	9.56E-39	79.8556564	Upregulated
RENBP	-0.579839604	2.06677902	-16.67840403	6.90E-40	1.02E-38	79.78625138	Downregulated
FGF11	0.683138855	0.865519151	16.67734349	6.95E-40	1.03E-38	79.7787745	Upregulated
DNAJC12	-0.774056425	1.156156	-16.67405876	7.11E-40	1.05E-38	79.75561657	Downregulated
MEF2C	0.618797356	1.23880028	16.67082001	7.28E-40	1.08E-38	79.73278198	Upregulated
NR0B2	-0.53709007	0.373256718	-16.64796748	8.55E-40	1.26E-38	79.57164225	Downregulated
COL1A1	0.932030194	1.787169848	16.63741213	9.21E-40	1.35E-38	79.49720166	Upregulated
SUCNR1	-0.692275844	1.269034555	-16.61127527	1.11E-39	1.62E-38	79.31284203	Downregulated
MARCHF1	0.50882392	0.647869101	16.59311607	1.26E-39	1.83E-38	79.18472731	Upregulated
COL4A2	0.567828096	1.796426393	16.59114257	1.28E-39	1.86E-38	79.17080275	Upregulated
MT1X	-0.777817981	2.540887583	-16.58886507	1.30E-39	1.89E-38	79.15473295	Downregulated
SCAMP5	-0.541968386	1.203559921	-16.58144981	1.37E-39	1.98E-38	79.10240937	Downregulated
CSDC2	-0.980457178	1.195360529	-16.57811422	1.40E-39	2.03E-38	79.07887159	Downregulated
PDGFD	0.653125725	1.465265375	16.56068537	1.58E-39	2.28E-38	78.95587206	Upregulated
S1PR5	0.522567933	0.556376416	16.52801172	1.99E-39	2.86E-38	78.72523326	Upregulated
KCNK3	0.681247531	1.195186865	16.51416187	2.20E-39	3.15E-38	78.62744831	Upregulated
RAB29	-0.536756953	1.809057144	-16.51043679	2.26E-39	3.23E-38	78.60114581	Downregulated
KIR2DL3	0.529579336	0.519561943	16.49874374	2.45E-39	3.50E-38	78.5185763	Upregulated
EAF2	-0.657468215	1.284855427	-16.48549335	2.69E-39	3.83E-38	78.42499921	Downregulated
ASPM	0.56435242	0.697240267	16.47446992	2.91E-39	4.13E-38	78.34714096	Upregulated
SLC13A1	-0.586202796	0.950536341	-16.44177459	3.67E-39	5.18E-38	78.11616941	Downregulated
PLVAP	0.609681619	1.86917265	16.44059224	3.70E-39	5.22E-38	78.1078156	Upregulated
GSTO2	-0.921921682	1.450185626	-16.41734563	4.36E-39	6.11E-38	77.9435508	Downregulated
APOH	-0.919523616	0.699726177	-16.40727403	4.68E-39	6.55E-38	77.87237267	Downregulated
SLC26A4	-0.500806849	0.428195064	-16.39549857	5.09E-39	7.10E-38	77.78914496	Downregulated
ETNPPL	-0.658818096	0.586293351	-16.39371435	5.16E-39	7.18E-38	77.77653359	Downregulated
SCTR	-0.681305009	0.799945565	-16.38303961	5.56E-39	7.73E-38	77.70107712	Downregulated
LINC02381	-0.593217672	1.59146204	-16.37048533	6.08E-39	8.42E-38	77.61232587	Downregulated
RTP4	0.556802124	1.038771256	16.36601373	6.27E-39	8.69E-38	77.58071207	Upregulated
LY96	0.791410095	1.522924644	16.35339128	6.86E-39	9.48E-38	77.49146578	Upregulated
SASH3	0.58684915	0.906285005	16.35286995	6.88E-39	9.51E-38	77.4877795	Upregulated
NEU4	-0.750528583	0.631045014	-16.33243653	7.95E-39	1.10E-37	77.34328517	Downregulated
CD2	0.857006692	1.22653503	16.32402233	8.44E-39	1.16E-37	77.2837771	Upregulated
ENTPD5	-0.663575692	1.223061252	-16.29085876	1.07E-38	1.46E-37	77.04919188	Downregulated
COL1A2	0.677027573	2.150628095	16.23307367	1.61E-38	2.18E-37	76.64028918	Upregulated
MYOM2	-0.616623357	1.543843808	-16.22375238	1.72E-38	2.32E-37	76.57431105	Downregulated
NHERF4	-0.899866556	1.591495317	-16.21405975	1.84E-38	2.48E-37	76.50569913	Downregulated
ARNT2	-0.552830335	1.357866533	-16.17532528	2.42E-38	3.26E-37	76.23145305	Downregulated
MCUB	0.660732104	1.342861553	16.15169844	2.86E-38	3.82E-37	76.06412955	Upregulated
GK	-0.702649704	1.66201677	-16.14516791	3.00E-38	4.00E-37	76.01787531	Downregulated
COL4A5	-0.567262615	1.044949043	-16.14419807	3.02E-38	4.02E-37	76.01100592	Downregulated
KCNJ15	-0.697840458	1.264962663	-16.11030862	3.84E-38	5.09E-37	75.77093467	Downregulated
C11orf54	-0.576535398	2.271500746	-16.10616852	3.95E-38	5.23E-37	75.74160207	Downregulated
DHDH	-1.09224794	1.641258404	-16.10054296	4.11E-38	5.43E-37	75.70174347	Downregulated
KCNK5	-0.635913647	1.293580653	-16.07944385	4.78E-38	6.28E-37	75.55223509	Downregulated
APOM	-0.989616668	1.989061208	-16.06984184	5.11E-38	6.70E-37	75.48418718	Downregulated
C5orf46	1.226963325	0.883387071	16.04809068	5.97E-38	7.79E-37	75.33002177	Upregulated
PLEKHO2	0.525217672	1.177877376	16.04544743	6.08E-38	7.93E-37	75.3112855	Upregulated
NGF	0.622558092	1.044969444	16.01156461	7.73E-38	1.00E-36	75.07107942	Upregulated
FKBP10	0.57872147	0.79885911	15.99889535	8.46E-38	1.09E-36	74.98124737	Upregulated
SOD3	-0.565889875	1.319969723	-15.9560456	1.15E-37	1.47E-36	74.6773569	Downregulated
GBP5	0.873790574	0.8723509	15.9155285	1.53E-37	1.95E-36	74.38992259	Upregulated
SLAMF8	0.731483519	0.862814103	15.89397143	1.78E-37	2.26E-36	74.23695969	Upregulated
GRTP1	-0.546088412	1.229652902	-15.89298956	1.80E-37	2.28E-36	74.22999209	Downregulated
PLIN2	0.522322446	2.506699737	15.86276431	2.23E-37	2.82E-36	74.01548167	Upregulated
FPR1	0.695317711	1.07129971	15.86049193	2.26E-37	2.86E-36	73.99935263	Upregulated
FCGR1CP	0.576242385	0.836750978	15.851757	2.41E-37	3.04E-36	73.93735091	Upregulated
LRRC43	-0.613733853	0.846368701	-15.84619859	2.50E-37	3.16E-36	73.8978947	Downregulated
MTARC2	-0.589024912	1.953438304	-15.81877663	3.04E-37	3.83E-36	73.70321837	Downregulated
CYP4F12	-0.601710715	0.793725319	-15.8181421	3.06E-37	3.84E-36	73.69871328	Downregulated
CD48	0.78941215	0.972561494	15.81114024	3.21E-37	4.03E-36	73.64899904	Upregulated
MYO1G	0.613917813	0.876453302	15.80759458	3.29E-37	4.13E-36	73.62382339	Upregulated
IL17RB	-0.904997115	1.920480021	-15.78886697	3.76E-37	4.70E-36	73.49083996	Downregulated
CHP2	-0.638347059	0.539391981	-15.77102216	4.27E-37	5.33E-36	73.36410978	Downregulated
PDE1A	-0.538613614	1.162482442	-15.74862253	5.01E-37	6.23E-36	73.20501103	Downregulated
AKNA	0.535087944	1.172157034	15.73648957	5.46E-37	6.79E-36	73.11882404	Upregulated
FCGR1BP	0.621126662	0.607331992	15.7281402	5.79E-37	7.19E-36	73.05951002	Upregulated
DEFB1	-0.735538004	2.631340684	-15.72756569	5.82E-37	7.22E-36	73.05542862	Downregulated
TSPAN1	-0.70723955	1.409566656	-15.72620994	5.87E-37	7.29E-36	73.04579696	Downregulated
CALCRL	0.586934586	1.477996298	15.71556248	6.34E-37	7.84E-36	72.97015174	Upregulated
CYS1	-0.613983806	0.780855894	-15.67728956	8.32E-37	1.03E-35	72.69819801	Downregulated
APOLD1	0.768090135	1.851061143	15.65067033	1.01E-36	1.23E-35	72.50901266	Upregulated
NMB	0.608668912	1.433617198	15.64899322	1.02E-36	1.25E-35	72.49709219	Upregulated
LAIR2	0.503162089	0.632077989	15.63512815	1.12E-36	1.37E-35	72.39853856	Upregulated
PRSS53	0.50446413	0.802266265	15.63337636	1.14E-36	1.39E-35	72.38608614	Upregulated
TMEM139	-0.693515508	1.367567281	-15.63151682	1.15E-36	1.40E-35	72.37286764	Downregulated
GZMB	0.751986318	0.746676548	15.60954062	1.35E-36	1.64E-35	72.21663911	Upregulated
SLC38A1	0.521388569	1.356000954	15.57054498	1.78E-36	2.14E-35	71.93936884	Upregulated
GMIP	0.544460938	0.743093425	15.5500171	2.06E-36	2.47E-35	71.79338404	Upregulated
SPNS2	-0.500937877	1.606777762	-15.54497891	2.13E-36	2.56E-35	71.75755209	Downregulated
HLA-DQB1	0.782510494	1.640938332	15.53851641	2.23E-36	2.68E-35	71.71158889	Upregulated
GAPT	0.569745362	0.813945784	15.53093529	2.36E-36	2.82E-35	71.6576675	Upregulated
ARPC1B	0.564078698	1.565865446	15.51490131	2.64E-36	3.15E-35	71.54361671	Upregulated
IQGAP2	-0.50256937	1.664541907	-15.50939962	2.75E-36	3.27E-35	71.50448037	Downregulated
PABPC4L	0.562150292	1.290112327	15.50108011	2.92E-36	3.46E-35	71.44529719	Upregulated
RGS5	0.642759352	2.180488185	15.49826874	2.98E-36	3.53E-35	71.42529712	Upregulated
CISH	-0.534155346	1.066364024	-15.49669999	3.01E-36	3.57E-35	71.41413687	Downregulated
HLA-DPB1	0.641191169	1.253473984	15.46643881	3.73E-36	4.41E-35	71.19883711	Upregulated
GUSBP11	-0.609520052	1.290500345	-15.44342788	4.40E-36	5.17E-35	71.03509685	Downregulated
C7	-1.127371629	1.874327647	-15.41264545	5.48E-36	6.42E-35	70.81602469	Downregulated
PNMA2	0.83118439	1.47714087	15.3901623	6.43E-36	7.50E-35	70.65599433	Upregulated
CLEC1A	0.510471025	1.107524079	15.38723632	6.56E-36	7.66E-35	70.63516643	Upregulated
HSPB8	0.544971011	1.76583764	15.36948919	7.45E-36	8.68E-35	70.50883095	Upregulated
ACTG2	1.159269863	1.372132851	15.36794198	7.53E-36	8.76E-35	70.49781638	Upregulated
WDR72	-0.89085328	2.220324436	-15.35727761	8.13E-36	9.45E-35	70.42189441	Downregulated
RHOJ	0.538425087	1.072922362	15.32792414	1.00E-35	1.16E-34	70.21289966	Upregulated
NCF1	0.650638197	0.974984965	15.32247903	1.04E-35	1.20E-34	70.17412746	Upregulated
ACY3	-0.744913947	1.443738557	-15.31628899	1.09E-35	1.25E-34	70.13004976	Downregulated
SORCS1	-0.515098595	0.602148066	-15.3012779	1.21E-35	1.39E-34	70.02315391	Downregulated
PCBP3-AS1	-0.593470388	0.62131906	-15.2835937	1.37E-35	1.57E-34	69.89721262	Downregulated
NOD2	0.563857401	0.537067087	15.23276232	1.97E-35	2.24E-34	69.53514888	Upregulated
SLC25A42	-0.54555591	1.639341207	-15.21308278	2.27E-35	2.57E-34	69.39495197	Downregulated
GGH	-0.538831805	1.34336088	-15.21011068	2.32E-35	2.62E-34	69.37377766	Downregulated
TCF4	0.536746885	1.595849206	15.18799052	2.72E-35	3.06E-34	69.2161769	Upregulated
ANGPTL2	0.587641641	1.817327945	15.17293807	3.03E-35	3.38E-34	69.10892308	Upregulated
GBP1	0.510505988	1.274615129	15.15083413	3.54E-35	3.96E-34	68.9514124	Upregulated
CD3D	0.907774373	1.107914444	15.14661607	3.65E-35	4.07E-34	68.92135316	Upregulated
CPNE6	-0.798317595	0.630482378	-15.14261085	3.76E-35	4.18E-34	68.89281021	Downregulated
NECAB2	-0.673163903	0.850507752	-15.13643033	3.93E-35	4.36E-34	68.84876423	Downregulated
SLC6A16	-0.524121001	1.040954236	-15.13050549	4.10E-35	4.55E-34	68.80653925	Downregulated
FAAH	-0.557436069	1.444855094	-15.12849337	4.16E-35	4.61E-34	68.79219915	Downregulated
TNFRSF6B	0.600298547	0.607062298	15.12818788	4.16E-35	4.62E-34	68.79002194	Upregulated
FHOD3	-0.506473611	1.570459425	-15.12197742	4.35E-35	4.82E-34	68.74575991	Downregulated
ADGRL4	0.609825101	1.625452064	15.10251847	5.00E-35	5.52E-34	68.60706841	Upregulated
KLKB1	-0.635007047	1.132554123	-15.09624332	5.23E-35	5.77E-34	68.56234065	Downregulated
SDS	0.543731617	0.637905534	15.07826616	5.95E-35	6.54E-34	68.4341975	Upregulated
EPHX2	-0.664745563	2.142717207	-15.03587105	8.05E-35	8.79E-34	68.13196511	Downregulated
GJA4	0.534589406	1.643986464	14.99761488	1.06E-34	1.15E-33	67.85919747	Upregulated
PRSS8	-0.695600344	1.863084683	-14.96753664	1.31E-34	1.42E-33	67.64471234	Downregulated
SERPINC1	-0.544792562	0.539868802	-14.96716293	1.31E-34	1.42E-33	67.64204727	Downregulated
ITGAL	0.555974306	0.738400368	14.92527926	1.77E-34	1.90E-33	67.34334114	Upregulated
CXCL9	0.991942531	1.314569737	14.90256539	2.09E-34	2.23E-33	67.18133295	Upregulated
CDC20	0.561160823	0.943515415	14.89779051	2.16E-34	2.31E-33	67.14727428	Upregulated
KL	-0.814927664	2.173430853	-14.89666578	2.18E-34	2.32E-33	67.13925163	Downregulated
CEACAM1	-0.519301305	1.558213037	-14.87652396	2.51E-34	2.67E-33	66.9955762	Downregulated
DYNLRB2	-0.533371725	1.130975575	-14.87629753	2.52E-34	2.68E-33	66.99396094	Downregulated
ALDH1L1	-0.967315776	2.043614004	-14.86208318	2.79E-34	2.96E-33	66.89256186	Downregulated
ANLN	0.509573275	0.502290957	14.84969745	3.04E-34	3.22E-33	66.80420378	Upregulated
CYGB	0.513270538	1.597203416	14.83387188	3.41E-34	3.60E-33	66.69130163	Upregulated
PPP1R1A	-1.099091912	1.286626047	-14.70947302	8.29E-34	8.65E-33	65.80365002	Downregulated
GATM	-0.700229232	2.473367491	-14.70797458	8.38E-34	8.73E-33	65.79295615	Downregulated
PHYH	-0.517856993	1.883199162	-14.70108286	8.80E-34	9.16E-33	65.74377179	Downregulated
ALDH8A1	-0.837533101	1.497143951	-14.68687289	9.74E-34	1.01E-32	65.64235648	Downregulated
KCNJ13	-0.561162227	0.781859365	-14.67579652	1.05E-33	1.09E-32	65.56330325	Downregulated
SLC7A9	-0.876917558	2.120758328	-14.65049681	1.26E-33	1.30E-32	65.38272922	Downregulated
PEG3	-0.53807107	1.012436591	-14.60265475	1.78E-33	1.82E-32	65.04123602	Downregulated
BHMT2	-0.548498145	2.030970183	-14.59529887	1.87E-33	1.92E-32	64.98872746	Downregulated
OXCT1	-0.550479401	1.259444466	-14.58353074	2.04E-33	2.08E-32	64.90472148	Downregulated
SLC5A12	-0.875563198	1.300350142	-14.57779768	2.12E-33	2.16E-32	64.86379572	Downregulated
PLAUR	0.572838325	0.836382963	14.55470753	2.51E-33	2.55E-32	64.69896162	Upregulated
ICAM1	0.531450935	0.942553348	14.55382261	2.52E-33	2.56E-32	64.69264429	Upregulated
DOC2A	0.525297868	0.685380781	14.49343086	3.88E-33	3.91E-32	64.26149523	Upregulated
CLNK	-0.500239223	0.623462722	-14.48285142	4.19E-33	4.21E-32	64.18596259	Downregulated
HCST	0.537952897	1.237467526	14.48095663	4.25E-33	4.27E-32	64.1724345	Upregulated
GPT	-0.846076167	1.542936653	-14.47244076	4.51E-33	4.53E-32	64.11163397	Downregulated
PLLP	-0.522989038	1.59025121	-14.46951498	4.61E-33	4.61E-32	64.09074469	Downregulated
KLRB1	0.66000929	1.268686659	14.46638224	4.71E-33	4.72E-32	64.06837772	Upregulated
SMIM24	-0.851179715	2.42907628	-14.45992347	4.94E-33	4.93E-32	64.02226344	Downregulated
VCAN	0.900244435	1.707460433	14.45310611	5.18E-33	5.16E-32	63.97358844	Upregulated
RNASE2	0.545517435	0.700596879	14.44377865	5.54E-33	5.52E-32	63.90699113	Upregulated
NCF1C	0.520335547	0.779379066	14.4038234	7.37E-33	7.29E-32	63.62170629	Upregulated
FCMR	0.613994829	0.822857082	14.39579828	7.81E-33	7.71E-32	63.56440473	Upregulated
TGFA	0.549061996	1.578444416	14.3816609	8.64E-33	8.51E-32	63.46345887	Upregulated
IGFBP2	-0.63473736	1.53626296	-14.37864635	8.83E-33	8.69E-32	63.44193379	Downregulated
SLC28A2	-0.527912395	0.496165482	-14.34443756	1.13E-32	1.11E-31	63.1976659	Downregulated
LYZ	0.702324598	1.359410705	14.33918134	1.17E-32	1.15E-31	63.16013331	Upregulated
CDHR2	-0.646565967	1.008622178	-14.3377811	1.18E-32	1.16E-31	63.15013474	Downregulated
KIF12	-0.584997436	1.611470067	-14.32743683	1.27E-32	1.24E-31	63.07626999	Downregulated
KCNMB1	0.564817138	1.263234147	14.32550158	1.29E-32	1.26E-31	63.06245101	Upregulated
MAL2	-0.840299272	1.683795088	-14.31238681	1.42E-32	1.38E-31	62.96880247	Downregulated
CX3CR1	0.512734241	1.136003498	14.30051719	1.54E-32	1.50E-31	62.88404464	Upregulated
DMGDH	-0.561089672	1.328708466	-14.28297069	1.75E-32	1.70E-31	62.75874886	Downregulated
PPP1R16B	-0.568885932	1.552934631	-14.26201347	2.03E-32	1.97E-31	62.60909689	Downregulated
CD7	0.508870316	0.729253671	14.25031694	2.21E-32	2.14E-31	62.52557358	Upregulated
UCHL1	-0.919287577	1.496700734	-14.24634963	2.27E-32	2.20E-31	62.49724353	Downregulated
TRIM63	-0.541406823	0.648235873	-14.24423803	2.31E-32	2.23E-31	62.48216486	Downregulated
ADAMTSL2	-0.522514045	1.782834432	-14.19562394	3.27E-32	3.13E-31	62.13501683	Downregulated
CST7	0.545433512	0.935745254	14.18387673	3.56E-32	3.40E-31	62.0511313	Upregulated
TBC1D10C	0.651864883	0.909991259	14.16984658	3.93E-32	3.75E-31	61.95094373	Upregulated
PLCH2	-0.770021165	1.700978925	-14.1306974	5.20E-32	4.93E-31	61.67138624	Downregulated
NME5	-0.613321441	1.468996589	-14.07872535	7.55E-32	7.10E-31	61.30027005	Downregulated
EPCIP	-0.519338013	0.625311622	-14.07868832	7.55E-32	7.10E-31	61.30000558	Downregulated
CD6	0.636742212	0.889729409	14.06818434	8.14E-32	7.65E-31	61.22500137	Upregulated
SLC16A10	-0.708399537	1.329993765	-14.06057744	8.59E-32	8.07E-31	61.17068422	Downregulated
MMP11	0.60435908	1.078439493	14.04388922	9.68E-32	9.06E-31	61.05152298	Upregulated
FAP	0.64458656	0.804246735	14.02493033	1.11E-31	1.03E-30	60.91615027	Upregulated
IRF8	0.547047279	1.689001477	14.02192958	1.13E-31	1.06E-30	60.89472414	Upregulated
FBLN5	-0.648071983	1.787191717	-14.00499022	1.28E-31	1.19E-30	60.77377391	Downregulated
CD96	0.599221489	0.698563166	13.96510206	1.70E-31	1.57E-30	60.48897372	Upregulated
H2BC12	0.572013003	1.561746337	13.96045697	1.76E-31	1.62E-30	60.45580881	Upregulated
RIDA	-0.541565926	1.716391945	-13.95067831	1.89E-31	1.74E-30	60.385992	Downregulated
CKMT1B	-0.511595975	0.545556079	-13.94999548	1.90E-31	1.75E-30	60.38111684	Downregulated
CA4	-0.814225933	1.778028926	-13.94749326	1.93E-31	1.78E-30	60.36325187	Downregulated
FOLR1	-0.56536332	1.588444977	-13.91388453	2.45E-31	2.25E-30	60.12330349	Downregulated
ADH1A	-0.89108512	1.608445849	-13.90013381	2.71E-31	2.47E-30	60.02513415	Downregulated
UGT2B10	-0.744392273	1.012189109	-13.88759095	2.96E-31	2.70E-30	59.93558993	Downregulated
SLC39A5	-0.935502843	1.999241381	-13.88409299	3.04E-31	2.77E-30	59.91061806	Downregulated
ADH1B	-0.575563993	0.789650526	-13.80842852	5.22E-31	4.69E-30	59.37049061	Downregulated
FBXL16	0.616155133	1.130521245	13.74386004	8.28E-31	7.35E-30	58.9096384	Upregulated
AMDHD1	-0.659305206	1.152392793	-13.74184793	8.40E-31	7.45E-30	58.89527827	Downregulated
RBP4	-0.960667209	1.108158218	-13.71954861	9.85E-31	8.70E-30	58.7361358	Downregulated
COBL	-0.547591797	1.742899282	-13.7163214	1.01E-30	8.89E-30	58.7131051	Downregulated
C1orf115	-0.508454701	2.072267558	-13.6494501	1.63E-30	1.42E-29	58.23592901	Downregulated
ECRG4	-0.794062401	1.479974937	-13.62098909	1.99E-30	1.73E-29	58.03286675	Downregulated
DDC	-1.078843241	2.102554704	-13.59719757	2.36E-30	2.04E-29	57.86313391	Downregulated
SIGLEC14	0.530947936	0.92147995	13.58533622	2.57E-30	2.22E-29	57.77851793	Upregulated
DOCK8-AS1	-0.822590236	1.827611426	-13.57651855	2.74E-30	2.36E-29	57.71561692	Downregulated
CYP3A7	-0.709474715	0.87794208	-13.56868766	2.90E-30	2.49E-29	57.65975673	Downregulated
CPA3	0.710054987	1.126188557	13.5566813	3.16E-30	2.71E-29	57.5741145	Upregulated
CD8A	0.783763456	1.015447431	13.55399191	3.22E-30	2.76E-29	57.55493132	Upregulated
TMEM125	-0.662302944	1.364101563	-13.48524371	5.26E-30	4.46E-29	57.06462162	Downregulated
CYP4A11	-1.258872457	2.356139091	-13.45766863	6.41E-30	5.42E-29	56.86799332	Downregulated
SUGCT	-0.583769278	1.681736267	-13.43830411	7.36E-30	6.18E-29	56.72992479	Downregulated
VSIG4	0.589824937	1.06668677	13.3490814	1.39E-29	1.15E-28	56.093918	Upregulated
PLAC8	0.56124114	0.793865974	13.31776684	1.74E-29	1.43E-28	55.8707599	Upregulated
GLB1L2	-0.561514844	1.261692001	-13.28901887	2.14E-29	1.74E-28	55.66592228	Downregulated
SPINK1	-1.048334006	1.497337509	-13.27530987	2.36E-29	1.92E-28	55.56825206	Downregulated
WT1	-0.622923133	0.812295922	-13.27018975	2.45E-29	1.99E-28	55.53177543	Downregulated
GZMK	0.865863917	1.276484963	13.23842229	3.07E-29	2.49E-28	55.30547996	Upregulated
KLK1	-0.727554671	0.764879328	-13.22366656	3.41E-29	2.76E-28	55.20038057	Downregulated
FOXI2	-0.51272746	0.603955856	-13.21817853	3.54E-29	2.87E-28	55.16129357	Downregulated
ADAMDEC1	0.700067329	0.674912349	13.20896984	3.79E-29	3.05E-28	55.09570986	Upregulated
PGAM2	-0.557974712	0.545706054	-13.16600333	5.14E-29	4.12E-28	54.78975006	Downregulated
GPNMB	0.548407034	1.914903851	13.1575066	5.47E-29	4.37E-28	54.72925471	Upregulated
CD163L1	0.610491203	0.81709325	13.13333501	6.50E-29	5.19E-28	54.55717345	Upregulated
SLC16A9	-0.501467695	1.166237106	-13.12227094	7.03E-29	5.60E-28	54.47841497	Downregulated
PHGDH	-0.558720043	2.239974992	-13.12188857	7.05E-29	5.61E-28	54.47569321	Downregulated
ITLN1	-0.593460474	0.531101062	-13.08156627	9.40E-29	7.44E-28	54.18870885	Downregulated
SULF1	0.524984273	1.819803496	13.0400048	1.26E-28	9.93E-28	53.89298188	Upregulated
CHODL	-0.51374171	0.628100373	-13.02353964	1.42E-28	1.11E-27	53.77584777	Downregulated
EDN1	0.7024408	1.653196434	13.01919816	1.47E-28	1.15E-27	53.74496435	Upregulated
SLC25A34	-0.627247967	1.220215774	-13.0143948	1.52E-28	1.19E-27	53.71079638	Downregulated
PVRIG	0.561471572	0.670965832	13.00715108	1.60E-28	1.25E-27	53.65927137	Upregulated
AOX1	-0.969883625	1.792439556	-13.00280743	1.65E-28	1.29E-27	53.62837598	Downregulated
AGXT2	-0.929073935	1.962238384	-12.97694648	1.98E-28	1.54E-27	53.44445199	Downregulated
HOXD1	-0.531659663	1.104292042	-12.96047716	2.23E-28	1.73E-27	53.32733892	Downregulated
ANKS4B	-0.533074047	0.97748062	-12.95596196	2.30E-28	1.78E-27	53.29523385	Downregulated
EOMES	0.72662447	0.874942025	12.93524113	2.67E-28	2.06E-27	53.14791265	Upregulated
CDH4	0.697216645	0.603744776	12.92811365	2.81E-28	2.16E-27	53.09724271	Upregulated
HNF1A-AS1	-0.53771121	1.262033263	-12.9223735	2.92E-28	2.25E-27	53.0564374	Downregulated
ANXA3	-0.585031961	0.919217393	-12.91332403	3.12E-28	2.40E-27	52.9921104	Downregulated
LINC00671	-0.813622051	1.065501679	-12.87428695	4.12E-28	3.15E-27	52.71467034	Downregulated
CYP2J2	0.901002331	1.883795682	12.86054031	4.54E-28	3.46E-27	52.61699134	Upregulated
SCN4B	0.548353212	0.878437573	12.82832049	5.72E-28	4.33E-27	52.38808927	Upregulated
RERGL	-0.709902598	1.572566094	-12.79638372	7.18E-28	5.40E-27	52.16125619	Downregulated
ARL4C	0.52002671	0.681643514	12.79508554	7.24E-28	5.45E-27	52.15203707	Upregulated
CD52	0.696785916	1.492486078	12.79362221	7.32E-28	5.50E-27	52.14164518	Upregulated
FABP7	1.435238396	1.070323894	12.77156266	8.56E-28	6.40E-27	51.9850039	Upregulated
PGBD5	0.560355624	0.760492048	12.72726974	1.17E-27	8.72E-27	51.67057477	Upregulated
S100A9	0.589519753	1.691399247	12.70661537	1.36E-27	1.01E-26	51.52399335	Upregulated
PDGFRA	-0.772133107	1.347708716	-12.68622107	1.57E-27	1.16E-26	51.3792837	Downregulated
NDNF	-0.968445133	1.164624333	-12.67446587	1.71E-27	1.26E-26	51.29588555	Downregulated
SERPINE1	0.850263446	1.490129953	12.63139344	2.32E-27	1.69E-26	50.99038125	Upregulated
COL5A1	0.653667665	1.617722198	12.62286289	2.47E-27	1.80E-26	50.92989011	Upregulated
UGT2B11	-0.639012892	2.16468411	-12.61080521	2.69E-27	1.96E-26	50.844396	Downregulated
CPE	0.583176749	1.976476516	12.60406886	2.82E-27	2.05E-26	50.7966366	Upregulated
TMEM132A	0.522332088	0.951741857	12.59451864	3.02E-27	2.19E-26	50.72893272	Upregulated
CYP26B1	-0.593258134	1.446593811	-12.55639198	3.96E-27	2.85E-26	50.45870539	Downregulated
CXCR6	0.510069674	0.508694058	12.55596148	3.97E-27	2.86E-26	50.45565475	Upregulated
MT1M	-0.839770433	1.220598016	-12.55285296	4.06E-27	2.92E-26	50.43362725	Downregulated
MMP9	0.951094845	0.926543017	12.52862333	4.82E-27	3.46E-26	50.2619554	Upregulated
EDIL3	0.526179059	0.743768678	12.5229939	5.02E-27	3.60E-26	50.22207569	Upregulated
FABP3	-0.596898287	1.314879105	-12.50446598	5.72E-27	4.10E-26	50.09083724	Downregulated
COL3A1	0.549516466	2.147539296	12.47638381	6.99E-27	4.97E-26	49.89197075	Upregulated
MYOM3	-0.640886037	1.608830241	-12.47289945	7.16E-27	5.09E-26	49.86729996	Downregulated
MLXIPL	-0.671637764	1.413733453	-12.46148239	7.77E-27	5.51E-26	49.78646854	Downregulated
ACTRT1	-0.519564986	1.396373831	-12.44653367	8.64E-27	6.12E-26	49.68064804	Downregulated
NAT8B	-0.864309979	2.21128463	-12.40168992	1.19E-26	8.35E-26	49.36330503	Downregulated
VWCE	0.685946307	0.822977327	12.3798476	1.39E-26	9.71E-26	49.20879102	Upregulated
SLC17A4	0.773111253	0.806135239	12.35602236	1.64E-26	1.15E-25	49.04029246	Upregulated
AQP1	-0.657618916	1.789183375	-12.3193813	2.13E-26	1.48E-25	48.78124562	Downregulated
APCDD1L	-0.692321162	1.066363593	-12.28290846	2.76E-26	1.90E-25	48.52349695	Downregulated
PTGS1	0.524761177	0.948972126	12.24242374	3.67E-26	2.53E-25	48.23752716	Upregulated
DCDC2	-0.549106841	1.360016657	-12.22146191	4.26E-26	2.92E-25	48.08951512	Downregulated
CES4A	0.57633798	1.154654604	12.18511499	5.51E-26	3.76E-25	47.83295925	Upregulated
SCIN	-0.672659384	1.777803046	-12.11008555	9.37E-26	6.33E-25	47.30373496	Downregulated
ANPEP	-0.605466956	2.289631007	-12.11003186	9.38E-26	6.33E-25	47.30335642	Downregulated
ARG2	-0.699179214	1.408448079	-12.09888857	1.01E-25	6.84E-25	47.22480059	Downregulated
STAB1	0.539524228	1.315731079	12.03955745	1.54E-25	1.03E-24	46.80673624	Upregulated
CD27	0.695894465	0.713026496	11.99402845	2.13E-25	1.42E-24	46.48615533	Upregulated
SCG2	0.636380948	0.72022502	11.97294177	2.47E-25	1.64E-24	46.33774793	Upregulated
CCL20	0.881248329	1.306054362	11.96854877	2.55E-25	1.70E-24	46.30683575	Upregulated
CYP24A1	-0.67885867	0.678904777	-11.90910093	3.88E-25	2.55E-24	45.88871162	Downregulated
SLC7A7	-0.567068594	2.347922546	-11.87663004	4.88E-25	3.19E-24	45.66048263	Downregulated
SLC27A2	-0.847435301	2.063093416	-11.84445389	6.12E-25	3.98E-24	45.43443493	Downregulated
HMGCS2	-1.041666218	1.922155996	-11.80687685	7.97E-25	5.16E-24	45.17058486	Downregulated
GAL3ST1	0.572119789	1.834997336	11.77595159	9.91E-25	6.39E-24	44.95355638	Upregulated
DPYS	-0.728107773	2.230493709	-11.75201867	1.17E-24	7.54E-24	44.78567182	Downregulated
HES5	0.57503691	0.674070881	11.74541231	1.23E-24	7.88E-24	44.73934091	Upregulated
FMO1	-0.807532571	2.038753876	-11.68597313	1.87E-24	1.19E-23	44.32271218	Downregulated
SCG5	0.602697311	0.71931735	11.68102074	1.93E-24	1.23E-23	44.28801762	Upregulated
TPSAB1	0.672878093	1.083299677	11.58575119	3.78E-24	2.37E-23	43.6211595	Upregulated
CKMT2	-0.782367331	1.287118779	-11.56142014	4.48E-24	2.80E-23	43.4510249	Downregulated
F2RL3	0.656425099	0.98712049	11.49883544	6.95E-24	4.30E-23	43.01373994	Upregulated
TPSB2	0.639394817	1.063882765	11.4910966	7.34E-24	4.54E-23	42.95970221	Upregulated
PANX2	-0.592440457	0.772935104	-11.43594255	1.08E-23	6.63E-23	42.57480312	Downregulated
CFD	0.607273925	1.710034243	11.35931621	1.85E-23	1.12E-22	42.04071987	Upregulated
UCP2	0.502214741	1.601459174	11.35871518	1.85E-23	1.13E-22	42.03653384	Upregulated
TINAG	-0.700262866	1.805140091	-11.35503028	1.90E-23	1.16E-22	42.01087034	Downregulated
BEX2	-0.590357419	1.901766213	-11.33849058	2.14E-23	1.29E-22	41.8957022	Downregulated
PTHLH	0.819128673	0.733596052	11.31574397	2.50E-23	1.51E-22	41.73737577	Upregulated
UBD	0.647103048	1.704585284	11.2427716	4.17E-23	2.50E-22	41.22994172	Upregulated
FOLR2	0.532852187	1.283283433	11.23338221	4.45E-23	2.66E-22	41.16470462	Upregulated
LAG3	0.643599588	0.779175709	11.22702204	4.65E-23	2.78E-22	41.12052155	Upregulated
SPINK13	0.730781496	0.669818591	11.22121361	4.84E-23	2.89E-22	41.08017644	Upregulated
LEAP2	-0.579953829	1.385171122	-11.21818108	4.95E-23	2.95E-22	41.05911449	Downregulated
LGI4	0.650388215	0.793236275	11.14243442	8.39E-23	4.95E-22	40.53346383	Upregulated
PDZK1IP1	-0.561943945	2.348484637	-11.14189489	8.42E-23	4.97E-22	40.52972272	Downregulated
SLC23A3	-0.8600272	2.041007815	-11.04235613	1.68E-22	9.75E-22	39.84027607	Downregulated
PLA2G12B	-0.661505027	1.158963269	-11.01808413	1.99E-22	1.15E-21	39.67238896	Downregulated
ACSM2A	-0.79329545	2.104626647	-11.01035743	2.10E-22	1.21E-21	39.61896353	Downregulated
BHMT	-0.594881505	2.593142829	-10.99101565	2.40E-22	1.38E-21	39.4852679	Downregulated
VTN	-0.586020271	0.518741597	-10.96889603	2.80E-22	1.60E-21	39.3324439	Downregulated
AQP9	0.704387131	0.784403238	10.84684892	6.53E-22	3.67E-21	38.49064905	Upregulated
BIRC7	0.621162456	0.542887927	10.73450964	1.42E-21	7.86E-21	37.71802007	Upregulated
BTNL9	0.502512165	0.695184963	10.71763492	1.60E-21	8.82E-21	37.60215077	Upregulated
ACSM2B	-0.81201304	2.043570268	-10.61634729	3.21E-21	1.75E-20	36.90773264	Downregulated
PRND	0.711540392	0.570715404	10.57903624	4.14E-21	2.25E-20	36.65240219	Upregulated
COL6A3	0.532616446	1.704851314	10.56564485	4.54E-21	2.46E-20	36.5608239	Upregulated
TM4SF5	-0.721280273	1.462489528	-10.48750828	7.77E-21	4.15E-20	36.02715319	Downregulated
CMYA5	-0.538822614	1.166502649	-10.39145167	1.50E-20	7.91E-20	35.37270127	Downregulated
