# Supplementary material for: Integrative Meta‐Analysis and WGCNA Reveal Candidate Diagnostic Hub Genes in Clear Cell Carcinoma
Source: Int J Cell Biol. 2026 Feb 2;2026:5567255. doi: 10.1155/ijcb/5567255 (PMC12865128; doi:10.1155/ijcb/5567255)
Supplement: Supplementary file 3 — Supporting Information 3 Table S1. Shared DEGs identified by both statistical frameworks via Venn diagram analysis. Table S2. BP enrichment analysis of upregulated DEGs form integrated dataset using clusterProfiler. Table S3. BP enrichment analysis of downregulated DEGs form integrated dataset using clusterProfiler. Table S4. List of DEGs in the validation GSE40435 dataset. Table S5. BP enrichment analysis of upregulated DEGs in the validation GSE40435 dataset. Table S6. Biological process enrichment analysis of downregulated DEGs in the validation GSE40435 dataset. Table S7. Cellular component enrichment analysis of upregulated DEGs in integrated dataset. Table S8. Cellular component enrichment analysis of downregulated DEGs in integrated dataset. Table S9. Molecular function enrichment analysis of upregulated DEGs in integrated dataset. Table S10. Molecular function enrichment analysis of downregulated DEGs in integrated dataset. Table S11. Cellular component enrichment analysis of upregulated DEGs in the GSE40435 dataset. Table S12. Cellular component enrichment analysis of downregulated DEGs in the GSE40435 dataset. Table S13. Molecular function enrichment analysis of upregulated DEGs in the GSE40435 dataset. Table S14. Molecular function enrichment analysis of downregulated DEGs in the GSE40435 dataset. Table S15. KEGG pathway enrichment analysis of upregulated DEGs in the integrated dataset. Table S16. KEGG pathway enrichment analysis of downregulated DEGs in the integrated dataset. Table S17. KEGG pathway enrichment analysis of upregulated DEGs in the GSE40435 dataset. Table S18. KEGG pathway enrichment analysis of downregulated DEGs in the GSE40435 dataset. Table S19. Summary of transcription factors (TFs) identified among DEGs. Table S20. List of eight gene coexpression modules identified by dynamic tree cutting (β = 19, minimum size = 30 genes). Table S21. Transcription factor enrichment in the turquoise gene coexpression module. Table S22. Diagnostic biom [file IJCB-2026-5567255-s001.zip › Supplementary Table 3.csv]

	ID	Description	GeneRatio	BgRatio	RichFactor	FoldEnrichment	zScore	pvalue	p.adjust	qvalue	geneID	Count
GO:0044282	GO:0044282	small molecule catabolic process	141/2053	375/18986	0.376	3.47722162688748	16.8705197808855	3.00138620432001e-43	1.73540150333783e-39	1.49721781287079e-39	IDO2/GOT2/ECHS1/ALDH2/GLB1/PNP/HSD17B10/DECR1/ACADM/HMGCL/OXCT1/PCK2/ETFB/PHYH/FAAH/GLDC/HAGH/AUH/ACOX2/CRYM/FMO1/CYP27B1/PGAM2/DPEP1/HPD/CYP24A1/CYP4F12/RENBP/DAO/PCK1/GOT1/KYAT3/GSTZ1/TST/CYP4F2/PFKM/FUT5/PON3/GLB1L2/DCXR/ECI2/MCCC1/ALDH8A1/CRYL1/PIPOX/HACL1/AADAT/MIOX/SLC27A4/MCEE/GATD1/SDSL/AGXT2/LDHD/ACMSD/DHDH/HYKK/HOGA1/AFMID/AASS/ABCD3/ACAA1/ACAA2/ACACB/ACAD10/ACADSB/ACAT1/ACOT8/ACOX1/ACS…	141
GO:0046395	GO:0046395	carboxylic acid catabolic process	111/2053	249/18986	0.44578313253012	4.12257114184942	17.2700982434553	1.42395703884741e-42	2.74443986620524e-39	2.36776575687645e-39	IDO2/GOT2/ECHS1/HSD17B10/DECR1/ACADM/HMGCL/PCK2/ETFB/PHYH/FAAH/GLDC/AUH/ACOX2/CRYM/FMO1/DPEP1/HPD/CYP4F12/RENBP/DAO/PCK1/GOT1/KYAT3/GSTZ1/TST/CYP4F2/PON3/DCXR/ECI2/MCCC1/ALDH8A1/CRYL1/PIPOX/HACL1/AADAT/SLC27A4/MCEE/SDSL/AGXT2/LDHD/ACMSD/HYKK/HOGA1/AFMID/AASS/ABCD3/ACAA1/ACAA2/ACACB/ACAD10/ACADSB/ACAT1/ACOT8/ACOX1/ADTRP/AGXT/ALDH1L1/ALDH4A1/ALDH5A1/ALDH6A1/ARG2/BCKDHB/BDH2/CDO1/CPT1A/CRAT/CROT/CYP…	111
GO:0006631	GO:0006631	fatty acid metabolic process	104/2053	405/18986	0.25679012345679	2.37477705014643	9.73773753823827	1.48330182623496e-17	8.57645115929052e-15	7.39933405739733e-15	ECHS1/HSD17B10/DECR1/ACADM/PCK2/ETFB/PHYH/PRKAR2B/FAAH/GSTM2/AUH/ACOX2/FMO1/TYRP1/CYP4F12/SLC22A13/PCK1/MSMO1/CBR1/CYP4F2/RGN/SCAP/ECI2/PTGES2/ACSF2/ECHDC3/CRYL1/MLXIPL/HACL1/SLC27A4/MCEE/FAAH2/PLA2G4F/ACOT12/PM20D1/ACSM2B/ABCD3/ABHD5/ACAA1/ACAA2/ACACA/ACACB/ACAD10/ACADSB/ACAT1/ACOT11/ACOT8/ACOX1/ACSBG1/ACSL4/ACSL6/ACSM2A/ACSM3/ACSS1/ADTRP/ANGPTL3/APOC3/AVPR1A/BDH2/CBR4/CEACAM1/CPT1A/CRAT/CROT/CY…	104
GO:0006091	GO:0006091	generation of precursor metabolites and energy	117/2053	490/18986	0.238775510204082	2.20817917035299	9.43459575993793	5.47579714371237e-17	2.87827809863136e-14	2.48323470469406e-14	MDH1/COX8A/ATP5F1B/COX6B1/NDUFS3/UQCRC1/NDUFA1/ATP5PF/ACADM/ARL2/HMGCL/OXCT1/SUCLA2/ETFB/NDUFB3/BPGM/AGL/NDUFAF1/TYRP1/PGAM2/KL/NDUFA9/ISCU/FBP1/GCGR/PFKM/NDUFA4/THTPA/NDUFA3/OGDHL/MLXIPL/NDUFB9/SLC25A33/JMJD8/SLC25A25/COQ10A/MRAP2/CHCHD4/ACACB/ACAT1/ACO1/ACO2/ACOX1/ACSS3/ADGRF1/ALDH1L1/ALDOB/ATP5F1A/ATP5F1C/ATP5F1D/ATP5F1E/ATP5IF1/ATP5ME/ATP5MG/ATP5PB/AVPR1A/CAT/COX4I1/COX7B/CROT/CYCS/DLD/DNAJC3…	117
GO:0072001	GO:0072001	renal system development	90/2053	332/18986	0.271084337349398	2.50696893761114	9.6453985476321	6.13567940367656e-17	2.95637485933815e-14	2.55061269245818e-14	DACT2/ODC1/PODXL/EPCAM/SDC4/CTSH/ZMPSTE24/CTNNBIP1/PROM1/FOXJ1/LHX1/REN/UMOD/ASS1/NPHS1/IFT20/RGN/NPHS2/EMX2/TTC8/AQP11/IRX1/ADAMTS16/ACAT1/ACVR2B/ALDH1A2/ANGPT1/AQP2/ARG2/ARID5B/ARL3/BMP7/CALB1/CASP9/CAT/CC2D2A/CD2AP/COL4A4/CTNS/CYP26B1/CYP4A11/DDC/ERBB4/FGF1/FGFR2/FOXC1/FRAS1/GATA3/GPC3/HMGCS2/HNF1B/HOXA11/HPGD/HS3ST3B1/HSPA8/IRX2/ITGB3/KLF15/KLHL3/LGR4/MAGI2/NPNT/OVOL1/PAX8/PBX1/PDGFRA/PKHD1/P…	90
GO:0006790	GO:0006790	sulfur compound metabolic process	90/2053	338/18986	0.266272189349112	2.46246653043461	9.44628353169421	2.07429107866934e-16	8.56682215490437e-14	7.39102663294286e-14	SOD1/AHCY/GLB1/COASY/SUCLA2/GSTM2/HAGH/GHR/FMO1/GSTM5/DPEP1/BHMT/GSTZ1/TST/SLC19A2/NAT8/HYAL1/MMACHC/MCCC1/THTPA/ACSF2/NDST3/PIPOX/OPLAH/AADAT/ABHD14B/MCEE/TSTD1/PANK1/GGT6/ACOT12/ACSM2B/AASS/ACACA/ACACB/ACAT1/ACOT11/ACOT8/ACP3/ACSBG1/ACSL4/ACSL6/ACSM2A/ACSM3/ACSS1/AGXT/AHCYL1/AHCYL2/ANGPT1/BHMT2/CBR4/CDO1/CROT/CTH/CTNS/DGAT2/DLD/ENPP1/GCDH/GGT7/GLYAT/GSTM3/GSTO2/HMGCR/HMGCS2/HS3ST3B1/HS6ST1/HS6S…	90
GO:0044242	GO:0044242	cellular lipid catabolic process	71/2053	238/18986	0.298319327731092	2.7588362183646	9.50756334177248	5.65308596305905e-16	2.1790762025605e-13	1.87999820203066e-13	PNPLA1/ECHS1/GLB1/HSD17B10/DECR1/ACADM/PCK2/ETFB/PHYH/FAAH/AUH/ACOX2/CYP4F12/PCK1/CYP4F2/ECI2/GDPD3/HACL1/SLC27A4/MCEE/ENPP6/BCO2/PLA2G4F/ABCD3/ABHD5/ACAA1/ACAA2/ACACB/ACAD10/ACAT1/ACOT8/ACOX1/ADTRP/ANGPTL3/APOA2/APOC3/BDH2/CEL/CPT1A/CRAT/CROT/CYP26B1/CYP4A11/CYP4F3/ECHDC2/ETFBKMT/FABP1/GBA2/GCDH/HADH/HAO2/HSD17B4/IVD/LDLR/LPIN1/NAGLU/NAPEPLD/NUDT7/PCCA/PCCB/PEX7/PLCG2/PNPLA3/PNPLA4/PNPLA8/PPARA/…	71
GO:0006163	GO:0006163	purine nucleotide metabolic process	106/2053	440/18986	0.240909090909091	2.22791037506089	9.07404023536116	8.74541331964463e-16	2.80922110078807e-13	2.42365577320444e-13	IDO2/MDH1/ATP5F1B/PNP/NDUFS3/NDUFA1/ATP5PF/ARL2/PCK2/NDUFB3/BPGM/GMPR/PC/FMO1/PGAM2/NME6/NME5/FHIT/SLC22A13/NDUFA9/ATP5MC1/NT5C2/FBP1/PFKM/GPD1L/NAXD/DCXR/GMPR2/NUDT9/NDUFA3/OGDHL/NMRK2/MLXIPL/NDUFB9/ABHD14B/JMJD8/SLC25A25/ATP5MK/NAPRT/ACMSD/ASPDH/AFMID/ABCC6/ACACB/ADK/AK3/AK5/ALDH1L1/ALDOB/ATP5F1A/ATP5F1C/ATP5F1D/ATP5F1E/ATP5IF1/ATP5MC3/ATP5ME/ATP5MG/ATP5MJ/ATP5PB/ATP6V1A/COX11/CTNS/DLG2/DMAC2L/…	106
GO:0072522	GO:0072522	purine-containing compound biosynthetic process	73/2053	263/18986	0.277566539923954	2.5669158923508	8.90981449960455	1.44643137740462e-14	3.98250772578738e-12	3.4359089210629e-12	IDO2/ATP5F1B/PNP/NDUFS3/COASY/NDUFA1/ATP5PF/NDUFB3/NME6/NME5/SLC22A13/NDUFA9/ATP5MC1/NAXD/NDUFA3/NMRK2/NDUFB9/ATP5MK/PANK1/NAPRT/ACMSD/ASPDH/AFMID/ACACA/ACACB/ACAT1/ACSBG1/ACSL4/ACSL6/ACSS1/ADK/AK3/AK5/ATP5F1A/ATP5F1C/ATP5F1D/ATP5F1E/ATP5IF1/ATP5MC3/ATP5ME/ATP5MG/ATP5MJ/ATP5PB/ATP6V1A/CBR4/COX11/DLD/DMAC2L/DNAJC30/GCDH/HSD17B12/MMUT/NDUFA10/NDUFA11/NDUFA6/NDUFB1/NDUFB8/NDUFS1/NDUFS8/NDUFV1/NMNAT1…	73
GO:1902600	GO:1902600	proton transmembrane transport	60/2053	195/18986	0.307692307692308	2.84551687961332	9.01972304183111	2.21796595405973e-14	5.82921779380608e-12	5.02915820875075e-12	ATP6V0B/COX8A/ATP5F1B/COX6B1/NDUFS3/UQCRC1/NDUFA1/ATP5PF/NDUFB3/ATP12A/NDUFA9/ATP5MC1/ATP6V0D1/ATP6V0E2/ATP6V1G2/NDUFA4/NDUFA3/ATP6V0A4/ATP1A1/NDUFB9/ATP6V1G3/SLC47A2/ATP5F1A/ATP5F1C/ATP5F1D/ATP5F1E/ATP5MC3/ATP5ME/ATP5MG/ATP5PB/ATP6V0D2/ATP6V1A/ATP6V1C2/ATP6V1D/ATP6V1H/CHP1/COX4I1/COX7B/CTNS/DMAC2L/GHITM/LETM1/NDUFA10/NDUFA6/NDUFB1/NDUFB8/NDUFS1/NDUFS8/NDUFV1/NNT/PPIF/SLC15A2/SLC25A3/SLC25A4/SLC4…	60
GO:0009081	GO:0009081	branched-chain amino acid metabolic process	20/2053	28/18986	0.714285714285714	6.60566418481665	10.3357656719292	5.77829120392808e-14	1.45261216265705e-11	1.25324128217003e-11	ECHS1/HSD17B10/HMGCL/AUH/MCCC1/SDSL/ACADSB/ACAT1/ALDH6A1/BCKDHB/DBT/DLD/HIBADH/HIBCH/IVD/MCCC2/PCCA/PCCB/PPM1K/SLC25A44	20
GO:0015711	GO:0015711	organic anion transport	105/2053	462/18986	0.227272727272727	2.10180224062348	8.34814673569237	7.27119527466664e-14	1.7517521282551e-11	1.51132431608093e-11	GOT2/SLC25A20/SLC16A2/SLC7A7/MTTP/BDKRB2/SLC38A3/SLC6A12/FOLR3/NR0B2/SLC26A4/UMOD/NPY5R/SLC22A13/GIPC1/SLC19A2/CYP4F2/SLC25A38/LRRC8D/SLC39A4/SLC7A9/SLC7A10/SLC25A39/SLC23A1/CLTRN/SLC25A25/SLC27A4/SLC25A26/SLC16A9/SLC13A5/SLC7A3/SLC51B/GLTPD2/RBP2/PLA2G4F/SLC22A12/SLC7A13/SLC26A9/ABCB1/ABCC5/ABCC6/ABCD3/ACACB/ACSL4/ADORA1/AGXT/AVPR1A/CA4/CASR/CEACAM1/CLN8/CPT1A/CROT/CTNS/CYB5R1/CYP4A11/EPM2A/FABP…	105
GO:0043603	GO:0043603	amide metabolic process	106/2053	472/18986	0.224576271186441	2.07686560387032	8.24926388152499	1.2526079139631e-13	2.68243665130914e-11	2.31427247729869e-11	PNPLA1/SOD1/PNP/COASY/CTSH/SUCLA2/GSTM2/HAGH/BCHE/GSTM5/DPEP1/REN/RENBP/ASS1/NT5C2/GSTZ1/NAT8/FUT5/MMACHC/MCCC1/ACSF2/PCSK1N/ZNF750/ALLC/PIPOX/OPLAH/AADAT/MCEE/PANK1/ST6GALNAC3/GGT6/DEGS2/ACOT12/HOGA1/PM20D1/ACSM2B/AASS/ABCA8/ACACA/ACACB/ACAT1/ACOT11/ACOT8/ACSBG1/ACSL4/ACSL6/ACSM2A/ACSM3/ACSS1/AGMAT/ALDOB/APEH/ARG2/B3GALT2/B4GALT6/BIN1/CBR4/CEL/CLN8/CROT/CTNS/DGAT2/DISP1/DLD/FA2H/FH/FOLR1/FTCD/FU…	106
GO:0006575	GO:0006575	cellular modified amino acid metabolic process	56/2053	183/18986	0.306010928961749	2.82996760704713	8.66140198741365	2.09832033562976e-13	4.18361661400388e-11	3.60941563359325e-11	SOD1/GOT2/CKB/ACADM/CKMT1B/GGH/TG/GSTM2/SLC16A2/CKM/HPN/HAGH/CKMT2/BBOX1/CRYM/GSTM5/DPEP1/BHMT/DIO1/ASS1/GSTZ1/NAT8/MMACHC/PTDSS2/OPLAH/AGXT2/IYD/GGT6/HOGA1/ALDH1L1/ALDH4A1/ALDH7A1/BHMT2/CGA/CHDH/CPT1A/CRAT/CROT/CTNS/DMGDH/FOLR1/FTCD/GATA3/GATM/GGACT/GGT7/GSTM3/GSTO2/ICMT/MBOAT2/MTHFS/PAX8/PCYOX1/SARDH/SLC16A10/SLC25A42	56
GO:0015986	GO:0015986	proton motive force-driven ATP synthesis	33/2053	77/18986	0.428571428571429	3.96339851088999	9.07264590541536	5.43418357722458e-13	9.9312938428723e-11	8.56822471215056e-11	ATP5F1B/NDUFS3/NDUFA1/ATP5PF/NDUFB3/NDUFA9/ATP5MC1/NDUFA3/NDUFB9/ATP5MK/ATP5F1A/ATP5F1C/ATP5F1D/ATP5F1E/ATP5IF1/ATP5MC3/ATP5ME/ATP5MG/ATP5MJ/ATP5PB/ATP6V1A/DNAJC30/NDUFA10/NDUFA11/NDUFA6/NDUFB1/NDUFB8/NDUFS1/NDUFS8/NDUFV1/SDHB/SDHC/SDHD	33
GO:0006119	GO:0006119	oxidative phosphorylation	48/2053	149/18986	0.322147651006711	2.97919888066898	8.44519191430171	1.33782791320751e-12	2.14870027615717e-10	1.85379136862292e-10	COX8A/ATP5F1B/COX6B1/NDUFS3/UQCRC1/NDUFA1/ATP5PF/NDUFB3/NDUFAF1/NDUFA9/ISCU/NDUFA4/NDUFA3/MLXIPL/NDUFB9/SLC25A33/ATP5F1A/ATP5F1C/ATP5F1D/ATP5F1E/ATP5IF1/ATP5ME/ATP5MG/ATP5PB/COX4I1/COX7B/CYCS/DLD/DNAJC30/GHITM/NDUFA10/NDUFA11/NDUFA6/NDUFB1/NDUFB8/NDUFS1/NDUFS8/NDUFV1/PPIF/SDHB/SDHC/SDHD/SLC25A23/SLC25A51/SNCA/UQCC2/UQCR10/UQCR11	48
GO:0170035	GO:0170035	L-amino acid catabolic process	32/2053	75/18986	0.426666666666667	3.94578340639714	8.90034860170363	1.41435603217758e-12	2.21021799406778e-10	1.90686578563003e-10	GOT2/HMGCL/GLDC/AUH/HPD/DAO/GOT1/KYAT3/GSTZ1/MCCC1/ALDH8A1/PIPOX/AADAT/SDSL/AGXT2/AASS/AGXT/ALDH4A1/ARG2/CDO1/FTCD/GCAT/GCSH/GLS/GLS2/HGD/IVD/MCCC2/NOS1/PAH/PRODH2/RIDA	32
GO:0170033	GO:0170033	L-amino acid metabolic process	54/2053	181/18986	0.298342541436464	2.75905089708364	8.27968559257715	1.74070639111692e-12	2.58070880857385e-10	2.22650677125589e-10	IDO2/GOT2/SEPHS2/HMGCL/GLDC/AUH/HPD/BHMT/DAO/ASS1/GOT1/KYAT3/GSTZ1/MCCC1/ALDH8A1/PIPOX/AADAT/SDSL/AGXT2/ACMSD/IYD/AFMID/AASS/AGXT/ALDH4A1/ALDH5A1/ARG2/BHMT2/CDO1/CTH/DGLUCY/FTCD/GCAT/GCDH/GCSH/GLS/GLS2/GLYAT/GLYATL1/HGD/ICMT/IVD/MCCC2/MSRA/MTHFS/NAT8L/NOS1/PAH/PRODH2/PSAT1/RIDA/SEPHS1/SIRT4/THAP4	54
GO:0170040	GO:0170040	proteinogenic amino acid catabolic process	30/2053	71/18986	0.422535211267606	3.9075759966521	8.54653150070672	9.55037778190696e-12	1.25500646215877e-09	1.0827569451784e-09	GOT2/HMGCL/GLDC/AUH/HPD/DAO/GOT1/GSTZ1/MCCC1/PIPOX/AADAT/SDSL/AGXT2/AASS/AGXT/ALDH4A1/ARG2/CDO1/FTCD/GCAT/GCSH/GLS/GLS2/HGD/IVD/MCCC2/NOS1/PAH/PRODH2/RIDA	30
GO:0006814	GO:0006814	sodium ion transport	65/2053	251/18986	0.258964143426295	2.39488223433591	7.74605143165933	1.20008867513527e-11	1.5419806043627e-09	1.33034391379323e-09	PRSS8/SLC20A2/ATP1B2/SHROOM2/SCNN1B/SLC38A3/SLC6A12/CNGA1/UMOD/ATP12A/SLC5A2/NDUFA9/GPD1L/PON3/TRPM4/ATP1A1/SLC23A1/SLC13A5/FXYD4/SLC5A11/AHCYL1/ANK3/ASIC1/CHP1/CLCNKB/CNTN1/DMPK/KCNQ1/KLHL3/MCOLN3/NEDD4L/NKAIN4/NOS1/PRKCE/PTPN3/RANGRF/SCN2A/SCN2B/SCN3A/SCNN1A/SLC12A1/SLC12A3/SLC13A1/SLC13A2/SLC13A3/SLC17A1/SLC34A1/SLC34A3/SLC41A3/SLC4A11/SLC4A4/SLC4A8/SLC4A9/SLC5A12/SLC6A13/SLC6A19/SLC6A4/SLC8A1…	65
GO:0170039	GO:0170039	proteinogenic amino acid metabolic process	51/2053	174/18986	0.293103448275862	2.71060013101097	7.89293381834501	1.49249765133179e-11	1.87600465652183e-09	1.61852319671885e-09	IDO2/GOT2/SEPHS2/HMGCL/GLDC/AUH/HPD/BHMT/DAO/ASS1/GOT1/GSTZ1/MCCC1/PIPOX/AADAT/SDSL/AGXT2/ACMSD/IYD/AFMID/AASS/AGXT/ALDH4A1/ALDH5A1/ARG2/BHMT2/CDO1/CTH/DGLUCY/FTCD/GCAT/GCDH/GCSH/GLS/GLS2/GLYAT/GLYATL1/HGD/IVD/MCCC2/MSRA/MTHFS/NAT8L/NOS1/PAH/PRODH2/PSAT1/RIDA/SEPHS1/SIRT4/THAP4	51
GO:0006066	GO:0006066	alcohol metabolic process	83/2053	363/18986	0.228650137741047	2.1145404360212	7.46546977700845	2.23122684268709e-11	2.71350606181243e-09	2.34107761417996e-09	MOGAT1/ALDH2/PCK2/HSD11B2/SCNN1B/CYP27B1/PTH1R/ADH1C/NR0B2/CUBN/ADH1A/PCK1/GOT1/MSMO1/EPHX2/PTS/TM7SF2/SOAT2/SCAP/CLCN2/INPP5J/DHRS4/THTPA/GDPD3/PGP/MIOX/DEGS2/RDH12/ACAA2/ACO2/ACP3/ACSS1/ADH1B/ADH6/ALDH1A2/ALDH1B1/ANGPTL3/APOA2/BMP5/CAT/CBR4/CEL/CLN8/COQ3/CYP39A1/CYP3A4/CYP3A7/DGAT2/DHRS7/EBP/ERLIN2/FDX1/FECH/FGF1/FMO5/GBA2/GK/HMGCR/HMGCS2/IDH2/IDH3G/IDI1/LDLR/MOXD1/NAPEPLD/NUDT10/NUDT4/PLCG2/PN…	83
GO:0046034	GO:0046034	ATP metabolic process	60/2053	228/18986	0.263157894736842	2.43366575230087	7.58324154958752	3.61964506337981e-11	4.27118117478818e-09	3.68496196677915e-09	ATP5F1B/NDUFS3/NDUFA1/ATP5PF/ARL2/NDUFB3/BPGM/PGAM2/NDUFA9/ATP5MC1/FBP1/PFKM/NDUFA3/OGDHL/MLXIPL/NDUFB9/JMJD8/SLC25A25/ATP5MK/ABCC6/AK5/ALDOB/ATP5F1A/ATP5F1C/ATP5F1D/ATP5F1E/ATP5IF1/ATP5MC3/ATP5ME/ATP5MG/ATP5MJ/ATP5PB/ATP6V1A/COX11/CTNS/DMAC2L/DNAJC30/ENPP1/GPD1/HSPA8/MTOR/NDUFA10/NDUFA11/NDUFA6/NDUFB1/NDUFB8/NDUFS1/NDUFS8/NDUFV1/NMNAT1/PFKFB2/PPARA/PRKAA2/SDHB/SDHC/SDHD/SLC4A1/SLC4A4/SPHK2/UCHL1	60
GO:0042886	GO:0042886	amide transport	75/2053	328/18986	0.228658536585366	2.11461810794435	7.09027847979388	2.05267666754211e-10	2.15792299849608e-08	1.8617482732023e-08	PCK2/SLC16A2/RAB3A/MTTP/SLC38A3/CRHBP/ADRA2C/SPINK1/FOLR3/NR0B2/UMOD/AQP7/CA2/SLC19A2/RAB11FIP5/PFKM/TRPM4/ECRG4/SLC25A39/CLTRN/FAM3B/GLTPD2/C1QTNF12/ABCB1/ABCB8/ABCB9/ABCC5/ACSL4/ACVR1C/ACVR2B/ADORA1/AQP3/BAIAP3/C2CD2L/CAMK2G/CASR/CCDC186/CHD7/CPT1A/CWH43/DISP1/DOC2B/FOLR1/FOXO1/GNA11/HADH/HNF1B/HNF4A/ILDR1/ITPR1/PAX8/PFKFB2/PRKCA/PRKCE/PRKD1/RAB11FIP2/RAPGEF3/RBP4/SFRP1/SGPP1/SIRT3/SIRT4/SLC13A…	75
GO:0019693	GO:0019693	ribose phosphate metabolic process	81/2053	376/18986	0.215425531914894	1.9922402089314	6.76659805028909	8.34906947123171e-10	7.5428624504159e-08	6.50760530002748e-08	ATP5F1B/PNP/NDUFS3/NDUFA1/ATP5PF/ARL2/NDUFB3/BPGM/PGAM2/NME6/DPYS/NME5/NDUFA9/ATP5MC1/NT5C2/FBP1/PFKM/GMPR2/NUDT9/NDUFA3/OGDHL/MLXIPL/NDUFB9/ABHD14B/JMJD8/SLC25A25/ATP5MK/ABCC6/ADK/AK3/AK5/ALDOB/ATP5F1A/ATP5F1C/ATP5F1D/ATP5F1E/ATP5IF1/ATP5MC3/ATP5ME/ATP5MG/ATP5MJ/ATP5PB/ATP6V1A/COX11/CTNS/DLG2/DMAC2L/DNAJC30/ENPP1/ENTPD5/GDA/GPD1/HSPA8/MAGI3/MTOR/NDUFA10/NDUFA11/NDUFA6/NDUFB1/NDUFB8/NDUFS1/NDUFS8…	81
GO:0043648	GO:0043648	dicarboxylic acid metabolic process	33/2053	100/18986	0.33	3.05181685338529	7.16310671552005	2.08724638404417e-09	1.82855433220354e-07	1.57758542487804e-07	GOT2/MDH1/PCK2/SUCLA2/PHYH/ASS1/PCK1/GOT1/KYAT3/SDHAF3/OGDHL/AADAT/ACMSD/HOGA1/ACOT8/ALDH1L1/ALDH4A1/ALDH5A1/DGLUCY/DLD/FAHD2A/FH/FOLR1/FTCD/GLS/GLS2/IDH2/L2HGDH/MDH1B/ME3/MTHFS/PRODH2/QPRT	33
GO:0033108	GO:0033108	mitochondrial respiratory chain complex assembly	33/2053	103/18986	0.320388349514563	2.96292898386921	6.95537459492545	4.86833424121884e-09	4.07952298300396e-07	3.51960884349902e-07	NDUFS3/NDUFA1/NDUFB3/NDUFAF1/AIFM1/NDUFA9/NDUFAF3/TTC19/NDUFA3/SDHAF3/NDUFB9/FOXRED1/SLC25A33/SMIM20/COX14/OMA1/CHCHD4/COA3/COX20/DMAC1/DMAC2/LYRM2/NDUFA10/NDUFA11/NDUFA6/NDUFAF4/NDUFB1/NDUFB8/NDUFS1/NDUFS8/SURF1/UQCC2/UQCC5	33
GO:1901568	GO:1901568	fatty acid derivative metabolic process	28/2053	79/18986	0.354430379746835	3.27774729170649	7.0638357717314	5.64643075690406e-09	4.66395180520275e-07	4.02382486570952e-07	HMGCL/OXCT1/TYRP1/DPEP1/CYP4F12/CYP4F2/GGT6/ACACA/ACAT1/ACSBG1/ACSL4/ACSL6/ACSM2A/ACSS3/CBR4/CYP4A11/CYP4F3/DGAT2/GCDH/GGT7/HMGCS2/HPGD/HSD17B12/HSD17B4/NUDT7/PTGR1/SLC27A2/SLC27A5	28
GO:0042180	GO:0042180	cellular ketone metabolic process	56/2053	237/18986	0.236286919831224	2.18516486113766	6.39288226570704	1.16131344937852e-08	9.45734417507971e-07	8.15932459096338e-07	IDO2/HSD17B10/OXCT1/HSD11B2/SLC7A7/HAGH/SCNN1B/FMO1/BHMT/CYP4F12/SLC22A13/NDUFA9/CBR1/KYAT3/CYP4F2/RGN/SCAP/CLCN2/DHRS4/COQ6/ALDH8A1/MLXIPL/AADAT/GATD1/ACMSD/AFMID/ACACB/APOC3/AVPR1A/BMP5/CBR4/CEACAM1/COQ3/CPT1A/CYP17A1/CYP2B6/ERLIN2/ETFBKMT/FABP1/FABP3/FH/GPD1/HNF4A/PDK2/PDSS2/PNKD/PPARA/PPARGC1A/PRKCE/PROX1/RDH10/RTN4IP1/SIRT4/SIRT5/SNCA/SRD5A2	56
GO:0007005	GO:0007005	mitochondrion organization	89/2053	452/18986	0.196902654867257	1.82094194121273	6.15077588893701	1.33385877984771e-08	1.05648924179171e-06	9.11486194332847e-07	IMMT/NDUFS3/HSD17B10/NDUFA1/HMGCL/NDUFB3/MTX2/NDUFAF1/ENDOG/RAB3A/AIFM1/NDUFA9/NDUFAF3/EYA2/TTC19/NDUFA3/SDHAF3/APOO/NDUFB9/FOXRED1/PRMT6/SLC25A33/SMIM20/COX14/OMA1/MIGA2/BMF/ADCK1/CHCHD4/ACAA2/APOOL/ATP5F1D/ATP5IF1/ATPAF1/BCL2L2/CAMK2A/CAMKMT/CIBAR1/CLN8/CLUH/CNP/COA3/COX20/DCN/DMAC1/DMAC2/DNAJC11/EPCIP/EPM2A/ERBB4/GHITM/HIGD1A/HIP1R/HSP90AA1/LETM1/LYRM2/MICOS10/MYH14/NDUFA10/NDUFA11/NDUFA6/NDUF…	89
GO:1990542	GO:1990542	mitochondrial transmembrane transport	32/2053	104/18986	0.307692307692308	2.84551687961332	6.5711823039357	2.48245745294651e-08	1.88862749907062e-06	1.62941355533428e-06	MDH1/SLC25A20/AIFM1/TST/MICU2/SLC25A38/CCDC51/SLC25A33/SLC25A39/SLC25A26/TOMM40L/CHCHD4/ABCB8/CPT1A/DNAJC19/GHITM/ITPR1/LETM1/MCUR1/MPC1/PMPCB/SFXN2/SFXN5/SLC25A15/SLC25A23/SLC25A29/SLC25A3/SLC25A4/SLC25A51/SLC30A2/SLC41A3/SMDT1	32
GO:0003014	GO:0003014	renal system process	37/2053	132/18986	0.28030303030303	2.59222276343562	6.39178067043561	3.34292699112209e-08	2.47805177726512e-06	2.13793940768253e-06	HSD11B2/SCNN1B/REN/CYP4F12/UMOD/CLCNKA/SLC5A2/CORO2B/CYP4F2/PON3/ATP6V0A4/NPHS2/SUCNR1/SLC22A12/ADORA1/AQP2/AQP3/AQP6/AVPR2/BCR/BTC/CD2AP/CLCNKB/CLDN19/CTNS/CYP4A11/KCNQ1/KLHL3/NPR1/PTPRO/SLC12A3/SLC15A2/SLC22A6/SLC25A23/SLC4A1/SPX/WNK4	37
GO:0006839	GO:0006839	mitochondrial transport	46/2053	188/18986	0.24468085106383	2.26279134841591	6.05881261582955	7.59231598915471e-08	5.55680646193576e-06	4.79413530614313e-06	MDH1/MTX2/SLC25A20/AIFM1/TST/EYA2/MICU2/SLC25A38/CCDC51/SLC25A33/SLC25A39/SLC25A26/TOMM40L/CHCHD4/ABCB8/ACAA2/ATP5IF1/BCL2L2/CAMK2A/CNP/CPT1A/DNAJC19/GHITM/HIP1R/HSP90AA1/ITPR1/LETM1/MCUR1/MPC1/PMPCB/PPIF/PPM1K/SFXN2/SFXN5/SLC25A15/SLC25A23/SLC25A29/SLC25A3/SLC25A4/SLC25A51/SLC30A2/SLC41A3/SMDT1/THEM4/TIMM10B/TIMM13	46
GO:0008202	GO:0008202	steroid metabolic process	68/2053	334/18986	0.203592814371257	1.88281206704953	5.66776209112615	1.8610026059729e-07	1.16959968127558e-05	1.00907223680842e-05	HSD17B10/HSD11B2/KIT/ACOX2/SCNN1B/CYP27B1/NR0B2/CYP24A1/CUBN/MSMO1/CBR1/EPHX2/TM7SF2/SOAT2/SCAP/CLCN2/DHRS4/DHRS11/ATP1A1/HINT2/CYP8B1/ABCD3/ACAA1/ACAA2/ACOT8/ANGPTL3/APOA2/BMP5/CAT/CGA/CLN8/CYB5R1/CYP17A1/CYP2B6/CYP2E1/CYP39A1/CYP3A4/CYP3A7/CYP4V2/EBP/ERLIN2/FAXDC2/FDX1/FECH/FGF1/FMO5/G6PC1/GBA2/HMGCR/HMGCS2/HSD17B12/HSD17B4/IDI1/LDLR/OSBPL6/OSBPL9/PBX1/PDGFRA/PRKAA2/PRLR/PROX1/SC5D/SDR42E1/SLC2…	68
GO:0006081	GO:0006081	cellular aldehyde metabolic process	25/2053	76/18986	0.328947368421053	3.04208219037609	6.21107925051337	1.95739550278362e-07	1.21695277388117e-05	1.0499261219798e-05	ALDH2/HAGH/SCNN1B/PCK1/CLCN2/DHRS4/ALDH8A1/GATD1/AGXT2/BCO2/HOGA1/ABCA4/AGXT/ALDH1A2/ALDH7A1/ALDOB/BMP5/GLYCTK/IDH2/PNKD/PNPO/RDH10/RDH11/SHPK/TKFC	25
GO:0042445	GO:0042445	hormone metabolic process	53/2053	241/18986	0.219917012448133	2.03377710586471	5.62374383591142	3.40637971348669e-07	2.05163411493542e-05	1.77004752875147e-05	HSD17B10/ZMPSTE24/TG/SLC16A2/KLK6/HPN/BCHE/SCNN1B/CRYM/GHR/CYP27B1/ADH1C/REN/DIO1/ADH1A/CLCN2/DHRS4/DHRS11/PCSK1N/ALDH8A1/ATP1A1/IYD/BCO2/RDH12/ADH1B/ADH6/ALDH1A2/BMP5/CEL/CGA/CTNS/CYP17A1/CYP26B1/CYP3A4/CYP3A7/DGAT2/DHRS7/DISP1/FDX1/GATA3/HSD17B12/HSD17B4/NAGLU/PAX8/PDGFRA/PNPLA4/RBP4/RDH10/RDH11/SCPEP1/SLC16A10/SLC30A8/SRD5A2	53
GO:1901617	GO:1901617	organic hydroxy compound biosynthetic process	55/2053	255/18986	0.215686274509804	1.99465153816032	5.56792514621703	4.0114377109969e-07	2.39114771597774e-05	2.06296292050074e-05	ALDH2/HSD17B10/PCK2/ACOX2/CYP27B1/TYRP1/PTH1R/KL/DAO/GIPC1/PCK1/GOT1/MSMO1/PTS/TM7SF2/SCAP/CLCN2/PGP/GATD1/CYP8B1/ABCD3/ACAA2/ACOT8/BMP5/CTNS/CYB5R1/CYP39A1/CYP3A4/DDC/EBP/ERLIN2/FAXDC2/FGF1/GATA3/HMGCR/HMGCS2/IDI1/MFSD12/MOXD1/OSBPL6/OSBPL9/PAH/PLCG2/PNPO/PRKAA2/PROX1/PSAT1/SC5D/SLC27A2/SLC27A5/SNCA/SPHK2/SPTSSA/SRD5A2/SREBF2	55
GO:0009410	GO:0009410	response to xenobiotic stimulus	84/2053	451/18986	0.186252771618625	1.72245256792558	5.40672319836018	4.17218434973872e-07	2.43672423335245e-05	2.10228406522188e-05	SOD1/ALDH2/PNP/IGFBP2/HSD11B2/GSTM2/BCHE/SCNN1B/FMO1/BPHL/DPEP1/CRHBP/REN/CYP4F12/UMOD/ASS1/NTRK1/CBR1/FBP1/CYP4F2/PON3/EMX1/ATP1A1/KCNE2/EMX2/SLC22A12/ACSM2B/ABCB1/ABCC5/ABCC6/ABCD3/ACAA1/ACACB/ADD3/AGPAT2/ALAD/APOA2/C1orf115/CAT/CMBL/CPT1A/CYP26B1/CYP2B6/CYP2E1/CYP3A4/CYP3A7/FECH/FMO5/FZD3/GLYAT/GSTM3/GSTO2/HADH/HMGCS2/HNF4A/HSP90AA1/HSPA8/ITGA2/ITGB3/KCNQ1/MAP2K6/MYO6/NOS1/OGG1/PPM1E/PRICKLE1/…	84
GO:0120254	GO:0120254	olefinic compound metabolic process	40/2053	163/18986	0.245398773006135	2.26943064018241	5.66749543472776	4.83276640288891e-07	2.76663914272314e-05	2.38691818481402e-05	HSD11B2/FAAH/GSTM2/SCNN1B/ADH1C/CYP4F12/ADH1A/CBR1/EPHX2/CYP4F2/CLCN2/DHRS4/PTGES2/ALDH8A1/FAAH2/BCO2/RDH12/ABCA4/ACAA1/ACOT8/ADH1B/ADH6/ALDH1A2/BMP5/CEL/CYP17A1/CYP2B6/CYP2E1/CYP3A4/CYP3A7/CYP4A11/CYP4F3/DGAT2/DHRS7/PNPLA4/PNPLA8/RBP4/RDH10/RDH11/SRD5A2	40
GO:0015833	GO:0015833	peptide transport	57/2053	270/18986	0.211111111111111	1.95234074795692	5.48782876821685	5.2394973781866e-07	2.97007586673284e-05	2.56243323789745e-05	PCK2/SLC16A2/RAB3A/CRHBP/ADRA2C/SPINK1/NR0B2/RAB11FIP5/PFKM/TRPM4/ECRG4/CLTRN/FAM3B/C1QTNF12/ABCB8/ABCB9/ACSL4/ACVR1C/ACVR2B/ADORA1/BAIAP3/C2CD2L/CAMK2G/CASR/CCDC186/CHD7/CPT1A/CWH43/DISP1/DOC2B/FOXO1/GNA11/HADH/HNF1B/HNF4A/ILDR1/ITPR1/PAX8/PFKFB2/PRKCA/PRKCE/PRKD1/RAB11FIP2/RAPGEF3/RBP4/SFRP1/SIRT3/SIRT4/SLC15A2/SLC16A10/SLC30A8/SNX19/STXBP4/SYT7/TFAP2B/UQCC2/VSNL1	57
GO:0170041	GO:0170041	non-proteinogenic amino acid metabolic process	22/2053	65/18986	0.338461538461538	3.13006856757466	5.98978233165062	6.00005881628897e-07	3.33580193036373e-05	2.87796343425035e-05	IDO2/GOT2/ODC1/DPEP1/BHMT/DAO/ASS1/KYAT3/ALDH8A1/AADAT/AGXT2/HOGA1/AFMID/ALDH4A1/ALDH5A1/ARG2/CTH/HNF4A/ICMT/MMUT/NOX4/SARDH	22
GO:0019674	GO:0019674	NAD metabolic process	21/2053	64/18986	0.328125	3.03447698490015	5.6766493757689	1.91519181548166e-06	0.000100669446155591	8.6852574292513e-05	IDO2/MDH1/PCK2/PC/PGAM2/SLC22A13/PFKM/GPD1L/NAXD/NMRK2/NAPRT/ACMSD/ASPDH/AFMID/ALDOB/GPD1/LDHB/MDH1B/NMNAT1/NMNAT3/QPRT	21
GO:0046434	GO:0046434	organophosphate catabolic process	51/2053	242/18986	0.210743801652893	1.94894389585086	5.17308843641483	2.15166504300845e-06	0.000112080425934008	9.669739818698e-05	PNP/ARL2/SUCLA2/BPGM/PGAM2/DPYS/FHIT/NT5C2/FBP1/PFKM/GPD1L/NUDT9/OGDHL/GDPD3/MLXIPL/JMJD8/ENPP6/PLA2G4F/ACAT1/ALDOB/ANGPTL3/APOA2/CNP/ENPP1/ENTPD3/ENTPD5/GDA/GPD1/LDLR/MTOR/NAPEPLD/NUDT10/NUDT16/NUDT4/NUDT7/OGG1/PDE1A/PDE4D/PDE7B/PFKFB2/PLCG2/PNPLA8/PPARA/PRKAA2/SLC4A1/SLC4A4/SMPD1/SMPDL3B/SUCLG1/UCHL1/UPP2	51
GO:1905039	GO:1905039	carboxylic acid transmembrane transport	37/2053	156/18986	0.237179487179487	2.1934192613686	5.21150313470403	3.05584751542318e-06	0.000154990441527867	0.000133718018241832	SLC25A20/SLC7A7/SLC38A3/SLC25A38/LRRC8D/SLC7A9/SLC7A10/SLC23A1/CLTRN/SLC25A26/SLC16A9/SLC13A5/SLC7A3/SLC7A13/ABCB1/ABCC5/ABCD3/ACACB/CLN8/CPT1A/EPM2A/GRM1/KCNJ10/MFSD12/MPC1/SFXN2/SLC13A2/SLC13A3/SLC16A7/SLC25A11/SLC25A15/SLC25A29/SLC27A5/SLC43A2/SLC5A12/SLC6A13/SLC7A8	37
GO:0009308	GO:0009308	amine metabolic process	31/2053	121/18986	0.256198347107438	2.36930434397556	5.2613487191452	3.46845411797937e-06	0.000172884497501351	0.000149156116743233	IDO2/ODC1/ALDH2/AOC1/SLC7A7/KL/BHMT/DAO/GDPD3/SAT2/ACMSD/AFMID/AGMAT/ALDH7A1/CHDH/DDC/DMGDH/FH/GATA3/GCDH/HNF4A/MAOA/MOXD1/NAPEPLD/NPR1/PAH/PNKD/RNF180/SIRT4/SNCA/SULT1C2	31
GO:0098659	GO:0098659	inorganic cation import across plasma membrane	32/2053	128/18986	0.25	2.31198246468583	5.18582695613792	4.27259462736785e-06	0.000209357136741025	0.00018062288973324	ATP1B2/SCNN1B/ATP12A/SLC5A2/ISCU/SLC39A4/TRPM4/KCNK5/ATP1A1/KCNE2/STEAP2/AKAP5/CACNA1D/KCNJ1/KCNJ10/KCNJ12/KCNJ13/KCNJ15/KCNJ16/KCNJ3/KCNQ1/SCNN1A/SLC12A1/SLC12A3/SLC12A6/SLC30A8/SLC34A1/SLC39A5/SLC8A1/SLC9A2/SLC9A3/TRPV6	32
GO:0009914	GO:0009914	hormone transport	63/2053	330/18986	0.190909090909091	1.76551388212372	4.88465162807414	4.97162884811139e-06	0.000239549649998167	0.000206671483431578	PCK2/SLC16A2/RAB3A/CRYM/CRHBP/ADRA2C/SPINK1/REN/NR0B2/RAB11FIP5/PFKM/TRPM4/ECRG4/CLTRN/FAM3B/C1QTNF12/ACSL4/ACVR1C/ACVR2B/ADORA1/BAIAP3/C2CD2L/CAMK2G/CASR/CCDC186/CGA/CHD7/CPT1A/DOC2B/FOXO1/GATA3/GNA11/HADH/HNF1B/HNF4A/IL11/ILDR1/ITPR1/KCNQ1/PAX8/PFKFB2/PRKCA/PRKCE/PRKD1/RAB11FIP2/RAB11FIP3/RAPGEF3/RBP4/SFRP1/SIRT3/SIRT4/SLC16A10/SLC30A8/SLC7A8/SNX19/STXBP4/SYT7/TBX3/TFAP2B/TRPV6/UQCC2/VSNL1/WNK4	63
GO:0019400	GO:0019400	alditol metabolic process	11/2053	22/18986	0.5	4.62396492937165	5.92192870432648	5.2164432257063e-06	0.000249268386206891	0.000215056324024551	MOGAT1/PCK2/PCK1/GOT1/PGP/ANGPTL3/COQ3/DGAT2/GK/SORD/TKFC	11
GO:0006694	GO:0006694	steroid biosynthetic process	42/2053	191/18986	0.219895287958115	2.03357619930481	4.9988584572944	5.44286380076986e-06	0.000257956053246322	0.00022255160959317	HSD17B10/ACOX2/CYP27B1/MSMO1/TM7SF2/SCAP/CLCN2/DHRS11/ATP1A1/HINT2/CYP8B1/ABCD3/ACAA2/ACOT8/BMP5/CGA/CYB5R1/CYP17A1/CYP39A1/CYP3A4/CYP3A7/EBP/ERLIN2/FAXDC2/FDX1/FGF1/HMGCR/HMGCS2/HSD17B12/IDI1/OSBPL6/OSBPL9/PBX1/PRKAA2/PRLR/PROX1/SC5D/SDR42E1/SLC27A2/SLC27A5/SRD5A2/SREBF2	42
GO:0009636	GO:0009636	response to toxic substance	54/2053	270/18986	0.2	1.84958597174866	4.8957081242592	5.72016837609032e-06	0.000266499808575065	0.000229922735319637	SOD1/FBLN5/GSTM2/SOD3/AIFM1/BPHL/MT1H/ASS1/EPHX2/GSTZ1/MT2A/PON3/SLC23A1/OSCP1/SLC47A2/RDH12/ABCB1/ABTB2/ALAD/ALB/APOM/BMP7/CAT/CNP/DDC/FABP1/FECH/GABRB1/GLYAT/GPX2/GPX3/GSTM3/GSTO2/MT1E/MT1F/MTARC2/NHERF4/NNT/PRDX2/PRDX3/PRKCE/PTPN13/RAB29/RAB40B/RALBP1/RDH11/SCN2B/SDC1/SESN2/SLC15A2/SLC22A8/SLC6A4/TRPM6/TXNRD2	54
GO:0030072	GO:0030072	peptide hormone secretion	51/2053	250/18986	0.204	1.88657769118363	4.91338941311431	5.74797301353183e-06	0.000266499808575065	0.000229922735319637	PCK2/SLC16A2/RAB3A/CRHBP/ADRA2C/SPINK1/NR0B2/RAB11FIP5/PFKM/TRPM4/ECRG4/CLTRN/FAM3B/C1QTNF12/ACSL4/ACVR1C/ACVR2B/BAIAP3/C2CD2L/CAMK2G/CASR/CCDC186/CHD7/CPT1A/DOC2B/FOXO1/GNA11/HADH/HNF1B/HNF4A/ILDR1/ITPR1/PAX8/PFKFB2/PRKCA/PRKCE/PRKD1/RAB11FIP2/RAPGEF3/RBP4/SFRP1/SIRT3/SIRT4/SLC16A10/SLC30A8/SNX19/STXBP4/SYT7/TFAP2B/UQCC2/VSNL1	51
GO:0002009	GO:0002009	morphogenesis of an epithelium	86/2053	500/18986	0.172	1.59064393570385	4.66038824717454	8.63829125436553e-06	0.000381271755975126	0.000328942243908704	PODXL/SDC4/CTSH/CTNNBIP1/LHX1/EGF/GCM1/OPHN1/CA2/CCL11/IFT20/SOSTDC1/HOXA5/GDF7/GRHL2/NTN4/TTC8/IRX1/TRIM71/SYNE4/KDF1/ADAMTS16/AJAP1/ALDH1A2/ARHGAP24/BMP5/BMP7/CAMSAP3/CASR/CC2D2A/CEACAM1/CECR2/CLASP2/CTNS/DAG1/EPB41L5/ERBB4/FERMT1/FGF1/FGFR2/FLRT3/FOLR1/FRAS1/FZD3/GATA3/GPC3/HNF1B/HOXA11/HS3ST3B1/IFT57/IGFBP5/IRX2/ITGB3/JHY/KLHL3/LGR4/LMO4/MKKS/MTOR/NAGLU/NKD1/NPNT/NTN1/OVOL2/PALS1/PAX8/PBX1/PK…	86
GO:0042391	GO:0042391	regulation of membrane potential	81/2053	466/18986	0.17381974248927	1.6074727866056	4.62308752570508	1.0527681636945e-05	0.000450896705369006	0.000389011175652883	DSP/SOD1/JUP/UNC13B/ZMPSTE24/ATP1B2/RELN/GPD1L/CLCN2/TRPM4/KCNK5/ATP1A1/KCNE2/KCNIP1/SLC25A33/IGSF11/BCO2/ADORA1/ADRB1/ALB/ANK2/ANK3/ASIC1/ATP5IF1/BIN1/CACNA1D/CASR/CHRNA4/CLDN19/CRTC1/CTNS/DCN/DLD/DMPK/EHD3/GABRB1/GABRB3/GNA11/GNA14/GRIA3/GRIK2/GRIK5/GRM1/INSYN1/KCNC4/KCNE1/KCNG3/KCNH6/KCNJ10/KCNJ3/KCNMB4/KCNQ1/MTOR/MYH14/NEDD4L/NNT/NOS1/NOS1AP/NRXN1/NTRK2/PPIF/PRDX3/PRKCZ/PTPN3/RANGRF/SCN2A/SCN…	81
GO:0086005	GO:0086005	ventricular cardiac muscle cell action potential	14/2053	36/18986	0.388888888888889	3.59641716728906	5.42942622674385	1.07916925180935e-05	0.000458805633379532	0.000395834604049883	DSP/JUP/GPD1L/TRPM4/KCNE2/ANK2/BIN1/KCNE1/KCNJ3/KCNQ1/NEDD4L/NOS1/NOS1AP/SCN2B	14
GO:0090660	GO:0090660	cerebrospinal fluid circulation	9/2053	16/18986	0.5625	5.20196054554311	5.85478723636864	1.11760446151704e-05	0.000468260072209533	0.000403991422054102	KATNIP/CFAP45/ODAD3/CFAP221/CFAP43/CWH43/DNAAF11/JHY/SPAG16	9
GO:0042219	GO:0042219	cellular modified amino acid catabolic process	13/2053	32/18986	0.40625	3.75697150511447	5.43487612331292	1.27110623471263e-05	0.000521243705610527	0.000449703056834876	GOT2/DPEP1/BHMT/AGXT2/HOGA1/ALDH1L1/ALDH4A1/DMGDH/GGACT/GGT7/MTHFS/PCYOX1/SARDH	13
GO:0006885	GO:0006885	regulation of pH	27/2053	106/18986	0.254716981132075	2.35560477534028	4.87324054586997	1.6218754803849e-05	0.000633627299161183	0.000546662012912095	ATP6V0B/ATP5F1B/SLC26A4/ATP12A/CA2/ATP6V0D1/ATP6V0E2/RHCG/ATP6V0A4/AQP11/ATP6V0D2/ATP6V1A/ATP6V1D/ATP6V1H/AVPR1A/CHP1/CLN5/LAMP1/PDK2/SLC26A6/SLC4A1/SLC4A4/SLC4A8/SLC4A9/SLC9A2/SLC9A3/WDR72	27
GO:0098739	GO:0098739	import across plasma membrane	43/2053	206/18986	0.20873786407767	1.93039312585418	4.67503784007504	1.67710306974169e-05	0.000646467329949765	0.000557739750702167	ATP1B2/SLC16A2/SCNN1B/SLC38A3/ATP12A/SLC5A2/ISCU/SLC39A4/TRPM4/KCNK5/ATP1A1/KCNE2/CLTRN/STEAP2/SLC7A3/AKAP5/CACNA1D/CLN8/GRM1/KCNJ1/KCNJ10/KCNJ12/KCNJ13/KCNJ15/KCNJ16/KCNJ3/KCNQ1/SCNN1A/SLC12A1/SLC12A3/SLC12A6/SLC15A2/SLC27A5/SLC30A8/SLC34A1/SLC39A5/SLC43A2/SLC6A13/SLC7A8/SLC8A1/SLC9A2/SLC9A3/TRPV6	43
GO:0007605	GO:0007605	sensory perception of sound	37/2053	169/18986	0.218934911242604	2.02469470280179	4.65902962743552	2.12914379315895e-05	0.000809915092897701	0.000698754323807498	SOD1/HPN/KIT/CRYM/SLC26A4/POU3F4/ATP6V0A4/NDUFB9/SPNS2/ALDH7A1/BSND/CACNA1D/CDC14A/CHD7/CLIC5/DCDC2/HOMER2/KCNE1/KCNQ1/LARGE1/MARVELD2/MKKS/MYH14/MYO3B/MYO6/MYO7B/NAV2/PKHD1L1/SLC52A3/SOBP/SPTBN4/TFAP2A/THRB/TIMM13/TMIE/TUB/USP53	37
GO:0042537	GO:0042537	benzene-containing compound metabolic process	11/2053	25/18986	0.44	4.06908913784705	5.3466494234935	2.4211494878334e-05	0.000909031580431997	0.00078426708290106	IDO2/GSTM2/EPHX2/KYAT3/ALDH8A1/AADAT/AFMID/ACAA1/CYP2E1/GSTM3/SRD5A2	11
GO:1901292	GO:1901292	nucleoside phosphate catabolic process	39/2053	184/18986	0.21195652173913	1.96015904614668	4.55704048133316	2.82625613707752e-05	0.00104752647337066	0.000903753565020943	PNP/ARL2/SUCLA2/BPGM/PGAM2/DPYS/FHIT/NT5C2/FBP1/PFKM/NUDT9/OGDHL/MLXIPL/JMJD8/ACAT1/ALDOB/CNP/ENPP1/ENTPD3/ENTPD5/GDA/GPD1/MTOR/NUDT10/NUDT16/NUDT4/NUDT7/OGG1/PDE1A/PDE4D/PDE7B/PFKFB2/PPARA/PRKAA2/SLC4A1/SLC4A4/SUCLG1/UCHL1/UPP2	39
GO:0071466	GO:0071466	cellular response to xenobiotic stimulus	41/2053	198/18986	0.207070707070707	1.91497537479028	4.50644989206779	3.17152976025878e-05	0.00116801178814116	0.00100770228185493	ALDH2/GSTM2/BCHE/FMO1/BPHL/DPEP1/CRHBP/REN/CYP4F12/CBR1/FBP1/CYP4F2/PON3/KCNE2/ACSM2B/ABCB1/ABCC5/ACAA1/CMBL/CYP26B1/CYP2B6/CYP2E1/CYP3A4/CYP3A7/FMO5/GLYAT/GSTM3/GSTO2/HNF4A/ITGB3/KCNQ1/NOS1/PPM1E/PRKAA2/RECQL5/SLC22A7/SLC28A2/TPMT/UCHL1/VAV2/WNK4	41
GO:1901569	GO:1901569	fatty acid derivative catabolic process	9/2053	18/18986	0.5	4.62396492937165	5.35602122621546	3.88040835935093e-05	0.00137791987722709	0.0011888005057764	OXCT1/DPEP1/CYP4F12/CYP4F2/ACAT1/CYP4A11/CYP4F3/HPGD/NUDT7	9
GO:0006766	GO:0006766	vitamin metabolic process	28/2053	117/18986	0.239316239316239	2.21317979525481	4.58328093775112	3.91768335519056e-05	0.00137791987722709	0.0011888005057764	CYP27B1/CYP24A1/CYP4F12/CUBN/CBR1/SLC19A2/CYP4F2/RGN/MMACHC/MCCC1/THTPA/SLC23A1/RBP2/ACP3/ALDH1A2/CLYBL/CYP26B1/CYP3A4/FOLR1/GSTO2/MMAB/MTHFS/PNPO/PSAT1/RDH10/SLC19A3/SLC25A42/SLC52A3	28
GO:1901616	GO:1901616	organic hydroxy compound catabolic process	18/2053	60/18986	0.3	2.77437895762299	4.79319841553713	4.04231158837678e-05	0.00139955961700566	0.00120747019333864	ALDH2/CYP27B1/CYP24A1/CYP4F12/CYP4F2/MIOX/LDHD/ACSS1/ALDH1B1/CYP39A1/CYP3A4/CYP4A11/CYP4F3/GK/MAOA/MOXD1/SORD/TKFC	18
GO:0097305	GO:0097305	response to alcohol	52/2053	275/18986	0.189090909090909	1.74869946419873	4.35469949600394	4.19971475882205e-05	0.00144540182949459	0.00124702056654497	SOD1/GOT2/JUP/GLB1/SCNN1B/GHR/AIFM1/CRHBP/SPINK1/NR0B2/PCK1/FBP1/GRAMD1B/GRAMD1C/CYP8B1/ACACA/ALAD/ATP5F1A/AVPR1A/BTG2/CAT/CDO1/CPT1A/DAG1/FDX1/FECH/FGFR2/GPR155/HDAC6/HMGCS2/HPGD/HSPA8/ITPR2/LANCL2/LRP6/OGG1/PPARA/PRKAA2/PRKCE/PRKD1/PTGER1/PTGFR/RECQL5/RGS7/SCNN1A/SFRP1/SH3RF1/SLC12A3/SLIT2/SPHK2/TGFBR3/USP46	52
GO:0042044	GO:0042044	fluid transport	14/2053	40/18986	0.35	3.23677545056016	4.93090275845255	4.34625423179209e-05	0.00148698473184745	0.00128289621952431	SCNN1B/AQP7/AQP11/AHCYL1/AQP2/AQP3/AQP6/CTNS/ITPR1/LARGE1/NHERF4/SLC14A1/SLC26A6/SLC4A11	14
GO:0007584	GO:0007584	response to nutrient	36/2053	168/18986	0.214285714285714	1.98169925544499	4.45019653873052	4.42871054033798e-05	0.00149442300073829	0.00128931358672081	IGFBP2/AGL/BCHE/CYP27B1/KL/CYP24A1/ASS1/GCGR/SCAP/MLXIPL/SLC27A4/ACACB/ALAD/ALDH1A2/AQP3/BCKDHB/BMP7/CASR/CAT/CPT1A/CYP26B1/FABP1/FOLR1/HMGCS2/ITGA2/MTOR/NNT/OGG1/PDK2/PPARA/SFRP1/SLC34A1/SLC6A19/SLC6A4/TNFRSF11B/VDR	36
GO:0006813	GO:0006813	potassium ion transport	48/2053	248/18986	0.193548387096774	1.78992190814386	4.35994693309668	4.44670255099423e-05	0.00149442300073829	0.00128931358672081	ATP1B2/HPN/ATP12A/CCDC51/KCNK5/ATP1A1/KCNE2/KCNIP1/TMEM38A/FXYD4/LRRC55/ABCB8/ADORA1/ANK2/ANK3/BIN1/CACNA1D/CHP1/DPP6/GHITM/KCNC4/KCNE1/KCNG3/KCNH6/KCNIP3/KCNJ1/KCNJ10/KCNJ12/KCNJ13/KCNJ15/KCNJ16/KCNJ3/KCNK10/KCNMB4/KCNQ1/LARGE1/LETM1/MCOLN3/NEDD4L/NOS1/NOS1AP/RGS7/SLC12A1/SLC12A3/SLC12A6/SLC9A2/SLC9A3/WNK4	48
GO:0003018	GO:0003018	vascular process in circulatory system	52/2053	276/18986	0.188405797101449	1.74236359657483	4.32580696609543	4.64106546989599e-05	0.00154090511009997	0.00132941603101527	SOD1/CTNNBIP1/FAAH/ATP1B2/SLC16A2/SOD3/SCNN1B/SH3GL2/BDKRB2/SLC38A3/ADRA2C/TRPM4/SLC27A4/SLC7A3/FGFBP3/UTS2B/ABCB1/ABCC5/ADD3/ADORA1/ADRB1/ANGPT1/AVPR1A/AVPR2/BCR/CALCA/CASR/CEACAM1/FOXC1/KCNMB4/KNG1/MKKS/MYLK3/NOS1/NPR1/OCLN/SCPEP1/SLC13A3/SLC15A2/SLC16A7/SLC22A8/SLC28A2/SLC29A2/SLC4A4/SLC4A8/SLC6A13/SLC6A4/SLC7A8/SLC8A1/SLIT2/TEK/TJP3	52
GO:0072348	GO:0072348	sulfur compound transport	19/2053	66/18986	0.287878787878788	2.66228283812307	4.7103062448401	4.70761524709685e-05	0.00154655859992693	0.00133429357990383	SLC26A4/SLC19A2/LRRC8D/SLC7A9/SLC25A39/SLC25A26/SLC7A13/SLC26A9/ABCC5/CTNS/MFSD12/SLC13A1/SLC13A3/SLC19A3/SLC25A11/SLC25A42/SLC26A6/SLC43A2/SLC6A13	19
GO:0048732	GO:0048732	gland development	76/2053	450/18986	0.168888888888889	1.56187259836554	4.20018984412029	5.30432919325363e-05	0.00171338722879288	0.00147822499540305	SOD1/ACADM/PCK2/ZMPSTE24/TG/HPN/PLAG1/EGF/CRIPTO/ASS1/PCK1/CCL11/RGN/SOSTDC1/CLCN2/HOXA5/GDF7/NTN4/ACAT1/ACO2/ALDH1A2/ARID5B/BMP7/CADM1/CD2AP/CDO1/CEACAM1/CGA/CPT1A/CTNS/DAG1/EAF2/ELF3/ERBB4/FA2H/FGF1/FGFR2/FKBP4/FOXC1/GATA2/GATA3/HMGCS2/HNF1B/HOXA11/HOXA9/HOXB3/HOXB9/HOXD3/IGFBP5/IGSF3/ITGA2/LMO4/NAGLU/NTN1/PAX8/PBX1/PDGFRA/PRDX2/PRLR/PROX1/PTPN3/RAP1GAP/SFRP1/SIX4/SMARCC1/SOCS2/STRA6/TBX2/TBX3/…	76
GO:0006869	GO:0006869	lipid transport	77/2053	459/18986	0.167755991285403	1.55139564079136	4.16389665029597	5.97950696394138e-05	0.00188926280139394	0.00162996166247444	GOT2/APOD/SLC25A20/MTTP/BDKRB2/EGF/REN/NR0B2/LPA/SERPINA5/CYP4F2/SOAT2/GRAMD1B/ABCA6/GRAMD1C/APOO/ECRG4/SPNS2/SLC27A4/SLC51B/GLTPD2/RBP2/SPNS3/PLA2G4F/ABCA4/ABCA8/ABCB1/ABCD3/ACSL4/APOA2/APOC3/APOM/ATP10B/C2CD2L/CEACAM1/CHKA/CLN8/CPT1A/CROT/CYP4A11/ESYT3/FABP1/FABP3/GULP1/ITGB3/KCNQ1/LDLR/LRP10/MAP2K6/OSBP2/OSBPL6/OSBPL9/PITPNM3/PLA2R1/PNPLA8/PPARA/RBP4/RBP5/SERAC1/SGPP1/SLC13A3/SLC22A6/SLC22A7/S…	77
GO:0170044	GO:0170044	non-proteinogenic amino acid catabolic process	9/2053	19/18986	0.473684210526316	4.38059835414156	5.13338544991452	6.66520477807068e-05	0.00207194699068842	0.00178757246424884	GOT2/DAO/KYAT3/ALDH8A1/AGXT2/HOGA1/ALDH4A1/ALDH5A1/SARDH	9
GO:0042572	GO:0042572	retinol metabolic process	16/2053	52/18986	0.307692307692308	2.84551687961332	4.64014261039768	7.63033309294463e-05	0.00233431671658232	0.00201393197034055	ADH1C/ADH1A/DHRS4/RDH12/ADH1B/ADH6/ALDH1A2/CEL/CYP3A4/CYP3A7/DGAT2/DHRS7/PNPLA4/RBP4/RDH10/RDH11	16
GO:0005996	GO:0005996	monosaccharide metabolic process	49/2053	262/18986	0.187022900763359	1.72957466823825	4.14051056365349	9.15792014993168e-05	0.00274358001590181	0.00236702392094498	APOD/GLB1/ACADM/PCK2/ZMPSTE24/PC/PGAM2/PCK1/GOT1/FBP1/RGN/PFKM/FUT5/GLB1L2/DCXR/SDHAF3/PGP/SLC23A1/OMA1/DHDH/C1QTNF12/ACACB/ALDOB/CPT1A/FOXO1/FUT10/FUT6/G6PC1/GALM/GALT/GLYCTK/GPD1/GSTO2/KCNQ1/PDHA1/PDK2/PFKFB2/PGD/PPARA/PPARGC1A/PPP1R3E/RBP4/SESN2/SLC25A11/SORD/TFAP2B/TKFC/UXS1/XYLB	49
GO:0006941	GO:0006941	striated muscle contraction	39/2053	194/18986	0.201030927835052	1.85911992005664	4.18794503654175	9.59896927369673e-05	0.00286088867734611	0.00246823197981817	DSP/JUP/GSTM2/TNNI1/MYL3/PGAM2/TNNC1/GPD1L/TRPM4/ATP1A1/KCNE2/TMEM38A/STAC2/ADORA1/ANK2/ARG2/BIN1/CACNA1D/DMPK/EHD3/HOMER1/HSP90AA1/KCNE1/KCNJ3/KCNQ1/LARGE1/MAP2K6/MTOR/MYH14/NEDD4L/NOS1/NOS1AP/PDE4D/PRKD1/RANGRF/SCN2A/SCN2B/SCN3A/SLC8A1	39
GO:0062012	GO:0062012	regulation of small molecule metabolic process	61/2053	348/18986	0.175287356321839	1.62104517638891	4.0714207201685	9.73587496881919e-05	0.00288681174716475	0.00249059711078187	ACADM/ARL2/ZMPSTE24/SLC7A7/KIT/FMO1/CYP27B1/PTH1R/BHMT/SLC22A13/EPHX2/FBP1/RGN/SCAP/CLCN2/SDHAF3/MLXIPL/PGP/JMJD8/SLC27A4/ACMSD/C1QTNF12/ACACB/ALDOB/APOC3/ATP5IF1/AVPR1A/BMP5/CEACAM1/CLYBL/CPT1A/DNAJC30/ERLIN2/ETFBKMT/FABP1/FABP3/FGF1/FH/FMO5/FOXO1/GPD1/HNF4A/LDLR/MTOR/PDK2/PPARA/PPARGC1A/PPP1R3E/PRKAA2/PRKCE/PROX1/RDH10/SESN2/SIRT4/SIRT5/SLC4A1/SLC4A4/SNCA/SPHK2/SREBF2/UCHL1	61
GO:0042573	GO:0042573	retinoic acid metabolic process	12/2053	33/18986	0.363636363636364	3.36288358499756	4.73034847100052	9.95312523711538e-05	0.00293617194494904	0.00253318262613801	ADH1C/ADH1A/ALDH8A1/BCO2/ADH1B/ADH6/ALDH1A2/CYP26B1/CYP3A4/CYP3A7/RDH10/SCPEP1	12
GO:0031960	GO:0031960	response to corticosteroid	33/2053	156/18986	0.211538461538462	1.95629285473416	4.17600366565799	0.000117281127604209	0.00340763557692231	0.00293993791968447	GLB1/IGFBP2/PCK2/AGL/HSD11B2/BCHE/SCNN1B/GHR/AIFM1/ASS1/PCK1/GOT1/ACSBG1/ALAD/APOA2/ATP5F1A/AVPR1A/BCKDHB/CASP9/CDO1/FAM107A/FECH/HDAC6/HMGCS2/PAPPA/SCNN1A/SDC1/SH3RF1/SLC12A3/SLIT2/SSTR2/TBX2/WNT7B	33
GO:0042403	GO:0042403	thyroid hormone metabolic process	11/2053	29/18986	0.379310344827586	3.50783546366125	4.70593641293338	0.000124717643418318	0.00360155454091073	0.00310724152439985	TG/SLC16A2/HPN/CRYM/DIO1/IYD/CGA/CTNS/GATA3/PAX8/SLC16A10	11
GO:0002028	GO:0002028	regulation of sodium ion transport	21/2053	82/18986	0.25609756097561	2.36837228089767	4.32381557136226	0.000125823939340015	0.00360155454091073	0.00310724152439985	PRSS8/ATP1B2/GPD1L/ATP1A1/FXYD4/AHCYL1/ANK3/CHP1/CNTN1/DMPK/NEDD4L/NKAIN4/NOS1/PRKCE/PTPN3/RANGRF/SCN2B/SPTBN4/WNK1/WNK3/WNK4	21
GO:0008217	GO:0008217	regulation of blood pressure	38/2053	190/18986	0.2	1.84958597174866	4.09811589691407	0.00013108220209473	0.00373358272173266	0.00322114885002295	SOD1/HSD11B2/SCNN1B/KL/NPY/REN/CYP4F12/TAC1/RENBP/UMOD/CORO2B/CYP4F2/GCGR/KLK1/ATP1A1/SUCNR1/ADAMTS16/UTS2B/ACSM3/ADORA1/ADRB1/AVPR1A/AVPR2/CALCA/CYP4A11/GNA11/KCNQ1/MKKS/NAV2/NOS1/NPR1/PPARA/PTPRO/SCNN1A/SCPEP1/SPX/WNK1/WNK4	38
GO:0055075	GO:0055075	potassium ion homeostasis	12/2053	34/18986	0.352941176470588	3.26397524426234	4.60062070456287	0.000138774383145435	0.0039333013889554	0.00339345614925807	ATP1B2/SCNN1B/UMOD/ATP12A/ATP1A1/KCNJ10/KCNQ1/KLHL3/SLC12A1/SLC12A3/SLC12A6/WNK1	12
GO:0098661	GO:0098661	inorganic anion transmembrane transport	29/2053	133/18986	0.218045112781955	2.01646590904929	4.09601204890703	0.000170769948624622	0.00472187593424354	0.00407379891357574	SLC20A2/SLC26A4/CLCNKA/CLCN2/ANO10/ANO5/SLC26A9/AQP6/BSND/CASR/CLCNKB/CLIC5/GABRB1/GABRB3/PACC1/SLC12A1/SLC12A3/SLC12A6/SLC13A1/SLC17A1/SLC25A11/SLC25A3/SLC26A6/SLC34A1/SLC4A1/SLC4A11/SLC4A8/SLC4A9/VDR	29
GO:0046364	GO:0046364	monosaccharide biosynthetic process	23/2053	96/18986	0.239583333333333	2.21564986199058	4.15777481172328	0.000182360198408346	0.00497297915537154	0.00429043824160384	ACADM/PCK2/PC/PGAM2/PCK1/GOT1/FBP1/RGN/SDHAF3/PGP/C1QTNF12/ALDOB/FOXO1/G6PC1/GPD1/PDK2/PGD/PPARA/PPARGC1A/RBP4/SESN2/SLC25A11/SORD	23
GO:0051453	GO:0051453	regulation of intracellular pH	22/2053	90/18986	0.244444444444444	2.2606050765817	4.17395908458842	0.000183196914578716	0.00497297915537154	0.00429043824160384	ATP6V0B/ATP5F1B/CA2/ATP6V0D1/ATP6V0E2/ATP6V0A4/AQP11/ATP6V0D2/ATP6V1A/ATP6V1D/ATP6V1H/AVPR1A/CHP1/CLN5/LAMP1/SLC26A6/SLC4A1/SLC4A4/SLC4A8/SLC4A9/SLC9A2/SLC9A3	22
GO:0030048	GO:0030048	actin filament-based movement	30/2053	140/18986	0.214285714285714	1.98169925544499	4.05943607917937	0.000184447729204366	0.0049835363096245	0.00429954642744461	DSP/JUP/TNNC1/GPD1L/MYO5C/TRPM4/ATP1A1/KCNE2/ADORA1/ANK2/BIN1/CACNA1D/EPB41L5/KCNE1/KCNJ3/KCNQ1/MYH10/MYH14/MYO6/MYO7B/NEDD4L/NOS1/NOS1AP/PDE4D/RANGRF/SCN2A/SCN2B/SCN3A/SYNE2/VIL1	30
GO:0016052	GO:0016052	carbohydrate catabolic process	36/2053	180/18986	0.2	1.84958597174866	3.98775245142968	0.000194319863977436	0.00510707933417062	0.00440613318367977	GLB1/ARL2/BPGM/AGL/PGAM2/TREH/FBP1/PFKM/FUT5/GLB1L2/OGDHL/MLXIPL/JMJD8/DHDH/ALDOB/FUT10/FUT6/G6PC1/GABARAPL1/GALM/GALT/GK/GLYCTK/GPD1/IDNK/MTOR/PFKFB2/PGD/PPARA/PRKAA2/SLC4A1/SLC4A4/SORD/TKFC/UCHL1/XYLB	36
GO:0055088	GO:0055088	lipid homeostasis	36/2053	180/18986	0.2	1.84958597174866	3.98775245142968	0.000194319863977436	0.00510707933417062	0.00440613318367977	PNPLA1/MTTP/GOT1/EPHX2/SOAT2/GRAMD1B/MLXIPL/ADCK1/TLCD1/ABHD5/ACACA/ACOX1/ACSM2A/ACSM3/ADORA1/ANGPTL3/APOA2/APOC3/APOM/CLN8/CYP39A1/DGAT2/FABP3/G6PC1/HNF4A/HSDL2/ITGB6/LDLR/ORMDL3/PNPLA3/PNPLA4/PNPLA8/PRKAA2/SESN2/SREBF2/TLCD4	36
GO:0097009	GO:0097009	energy homeostasis	21/2053	85/18986	0.247058823529412	2.28478267098364	4.13361061021205	0.000217055065577449	0.00559461329869663	0.00482675315817206	FMO1/PCSK1N/MLXIPL/SUCNR1/SLC25A25/METRNL/OMA1/MRAP2/PM20D1/ACACB/ACVR1C/ADRB1/CCDC198/CRTC1/FOXO1/IGF2BP2/PPARGC1A/PRKAA2/SCTR/SLC12A3/WNK4	21
GO:0048562	GO:0048562	embryonic organ morphogenesis	53/2053	300/18986	0.176666666666667	1.63380094171132	3.85290371900499	0.000221118250230126	0.00562237145202682	0.00485070150761076	CRB2/SOD1/HPN/LHX1/POU3F4/FOXI1/HYAL1/HOXA5/GRHL2/RBPMS2/BCR/BMP7/CHD7/FGF9/FGFR2/FOLR1/FZD3/GATA2/GATA3/HNF1B/HOXA11/HOXA7/HOXA9/HOXB3/HOXB5/HOXB6/HOXB8/HOXB9/HOXD10/HOXD3/IFT57/KCNQ1/MKKS/MYO3B/MYO6/NAGLU/NTN1/OVOL2/PAX8/PDGFRA/PROX1/RBP4/RDH10/SETD2/SIX4/SOBP/STOX1/STRA6/TBX2/TBX3/TCF21/TFAP2A/TMIE	53
GO:0016188	GO:0016188	synaptic vesicle maturation	10/2053	26/18986	0.384615384615385	3.55689609951665	4.5426932264665	0.00022170541180597	0.00562237145202682	0.00485070150761076	ZDHHC15/RAB3A/ATP6V0D1/SYP/ATP6V1G2/ATP6V0A4/ATP6V1G3/ATP6V1A/ATP6V1D/ATP6V1H	10
GO:0042398	GO:0042398	cellular modified amino acid biosynthetic process	14/2053	46/18986	0.304347826086957	2.81458734831318	4.29041822035433	0.000240751801787224	0.00607872016564947	0.00524441640390556	CKB/ACADM/CKMT1B/CKM/HAGH/CKMT2/BBOX1/PTDSS2/GGT6/ALDH7A1/CHDH/GATM/GGT7/MTHFS	14
GO:0010038	GO:0010038	response to metal ion	59/2053	345/18986	0.171014492753623	1.58153003381407	3.79559542812502	0.000248055209813456	0.00623589227452783	0.00538001665586255	KIT/SOD3/MTTP/PGAM2/DPEP1/CRHBP/CHP2/MT1H/ASS1/FBP1/TNNC1/MT2A/MICU2/SLC25A39/SUCNR1/SLC13A5/ABCC6/ACO1/AHCYL1/ALAD/ANK3/ANXA11/AQP2/AQP3/ATP5F1D/CASP9/CASR/CAT/CPNE4/DLG2/FECH/GPHN/HMGCS2/HOMER1/HSPA8/KCNJ10/KCNMB4/LIG4/MAP1LC3A/MT1E/MT1F/NRXN1/OGG1/PLCG2/PPIF/PRKAA2/SDC1/SETD2/SLC13A2/SLC25A23/SLC30A2/SLC30A8/SLC34A1/SMPD1/SNCA/SYT1/TFAP2A/TNFRSF11B/TRPV6	59
GO:0071470	GO:0071470	cellular response to osmotic stress	16/2053	57/18986	0.280701754385965	2.59591013578759	4.20160137410181	0.000252615646098559	0.00632304617204271	0.0054552086892735	BDKRB2/PCK1/EFHD1/FBP1/CLCN2/LRRC8D/ATP1A1/LETM1/MTOR/NLK/SCN2A/SLC12A6/SLC25A23/SLC4A11/WNK1/WNK3	16
GO:0009111	GO:0009111	vitamin catabolic process	7/2053	14/18986	0.5	4.62396492937165	4.72306874949373	0.000294875735587822	0.00707457055256759	0.00610358642040048	CYP27B1/CYP24A1/CYP4F12/CYP4F2/CYP26B1/CYP3A4/MTHFS	7
GO:0046185	GO:0046185	aldehyde catabolic process	7/2053	14/18986	0.5	4.62396492937165	4.72306874949373	0.000294875735587822	0.00707457055256759	0.00610358642040048	ALDH2/HAGH/GATD1/AGXT2/HOGA1/AGXT/PNKD	7
GO:1901570	GO:1901570	fatty acid derivative biosynthetic process	15/2053	53/18986	0.283018867924528	2.61733863926697	4.10546166125134	0.000354221816669122	0.00828347120372105	0.00714656557272735	HMGCL/GGT6/ACACA/ACAT1/ACSBG1/ACSL4/ACSL6/ACSS3/CBR4/GCDH/GGT7/HMGCS2/HSD17B12/SLC27A2/SLC27A5	15
GO:0007548	GO:0007548	sex differentiation	51/2053	292/18986	0.174657534246575	1.61522062601339	3.6889605855892	0.000380439364830725	0.00883413818253515	0.00762165356133083	SOD1/KIT/CNTFR/GAS2/LHX1/REN/NTRK1/DACH2/ADGRG1/ARID5B/BCL2L2/BMP5/BMPR1B/CD2AP/CDKL2/CGA/CHD7/CYP17A1/DACH1/DMRT2/DNAAF11/DNAJC19/FGF9/FKBP4/FOXC1/GATA3/HNF1B/HNF4A/HOXA11/HOXA9/HSD17B4/KCNE1/KITLG/LGR4/MKKS/PBX1/PDGFRA/RBP4/RDH10/REC8/RHOBTB3/ROBO2/SDC1/SFRP1/SIX4/SLIT2/SRD5A2/STRA6/TBX3/TCF21/TYRO3	51
GO:0001763	GO:0001763	morphogenesis of a branching structure	39/2053	207/18986	0.188405797101449	1.74236359657483	3.73936991960524	0.000389718092694426	0.00901340004783668	0.0077763117527532	CTSH/CTNNBIP1/LHX1/EGF/GCM1/CRIPTO/CCL11/HOXA5/GDF7/GRHL2/NTN4/ADAMTS16/BMP7/CASR/DAG1/FGF1/FGFR2/GPC3/HNF1B/HOXA11/HS3ST3B1/LGR4/NPNT/PAX8/PBX1/PKHD1/PROX1/RDH10/SETD2/SFRP1/SIX4/SLIT2/SPINT1/ST14/TACSTD2/TBX2/TBX3/TCF21/VDR	39
GO:0097164	GO:0097164	ammonium ion metabolic process	9/2053	23/18986	0.391304347826087	3.61875516211694	4.37560503212271	0.000394337440977798	0.00904785350687947	0.00780603647783535	ALDH2/BCHE/ENPP6/ALDH7A1/BTBD9/CHDH/DDC/DMGDH/RNF180	9
GO:0051047	GO:0051047	positive regulation of secretion	55/2053	322/18986	0.170807453416149	1.57961534854311	3.65256767659662	0.000407178438227046	0.00930555624438252	0.00802836953924681	SDC4/APBB1/PCK2/UNC13B/RAB3A/PARD6A/SPINK1/NR0B2/CYP4F2/PFKM/TRPM4/CADPS2/ECRG4/C1QTNF12/ACSL4/ADORA1/AVPR1A/BAIAP3/C2CD2L/CASR/CD2AP/CLASP2/CXCL12/CYP4A11/DOC2B/EXPH5/GATA2/GNA11/ILDR1/ITPR1/LAMP1/MAP2K6/MYH10/NPR1/PFKFB2/PLA2R1/PRKCA/PRKCE/PRKD1/PTPN23/RAB15/RBP4/SCAMP5/SCIN/SDC1/SIRT3/SLC30A8/SLC4A8/SLC6A4/SNCA/SPHK2/SYT1/SYT7/VSNL1/WLS	55
GO:0055064	GO:0055064	chloride ion homeostasis	8/2053	19/18986	0.421052631578947	3.89386520368139	4.39428881351514	0.000464702763978039	0.0103342745435424	0.00891589635016974	UMOD/CA12/KCNQ1/SLC12A1/SLC12A3/SLC12A6/WNK1/WNK4	8
GO:0031032	GO:0031032	actomyosin structure organization	40/2053	216/18986	0.185185185185185	1.71257960347098	3.66742252164008	0.000475262658108774	0.0105286156673752	0.00908356417333124	SDC4/MYOM2/CORO2B/FAM171A1/ARHGEF18/FHOD3/MYOZ1/TTC8/ARHGAP28/ARHGAP6/ARHGEF10L/ARHGEF5/ASAP3/CARMIL1/CGNL1/CLASP2/EPB41L1/EPB41L4B/EPB41L5/EPHA1/IQGAP2/MKKS/MTOR/MYH10/MYH14/MYLK3/MYO18B/MYOM3/MYOZ2/NEBL/PDGFRA/PGM5/PPM1E/PRKD1/PROX1/RAPGEF3/SFRP1/SIX4/TACSTD2/TRPM7	40
GO:0072523	GO:0072523	purine-containing compound catabolic process	31/2053	155/18986	0.2	1.84958597174866	3.69802047508972	0.000522003455563332	0.0113467066919819	0.0097893722830021	PNP/ARL2/SUCLA2/BPGM/PGAM2/NT5C2/FBP1/PFKM/NUDT9/OGDHL/MLXIPL/JMJD8/ACAT1/ALDOB/GDA/GPD1/MTOR/NUDT10/NUDT16/NUDT4/NUDT7/PDE1A/PDE4D/PDE7B/PFKFB2/PPARA/PRKAA2/SLC4A1/SLC4A4/SUCLG1/UCHL1	31
GO:0071320	GO:0071320	cellular response to cAMP	15/2053	55/18986	0.272727272727273	2.52216268874817	3.93630245024892	0.000547776923494269	0.0118623452121493	0.0102342394655602	DMTN/CRHBP/ASS1/PCK1/FBP1/CRTC1/FDX1/GPD1/IGFBP5/ITPR2/KCNE1/KCNQ1/PDE4D/RAPGEF3/SLC26A6	15
GO:0051591	GO:0051591	response to cAMP	21/2053	91/18986	0.230769230769231	2.13413765970999	3.77612046792705	0.000585027191028011	0.0125282489574961	0.0108087479855039	DMTN/CRHBP/REN/ASS1/PCK1/FBP1/BCKDHB/CDO1/CRTC1/FDX1/GPD1/HMGCS2/IGFBP5/ITPR2/KCNE1/KCNQ1/PDE4D/RAPGEF3/SDC1/SLC26A6/TEK	21
GO:0032970	GO:0032970	regulation of actin filament-based process	64/2053	395/18986	0.162025316455696	1.49839876192297	3.48543468264075	0.0006300101008431	0.0133432908537539	0.0115119254594002	DSP/JUP/SDC4/ARFIP2/WASF3/DMTN/NPHS1/CORO2B/TNNC1/CCL11/ARHGEF18/TRPM4/ODAM/TTC8/KANK4/DNAI3/ADD3/ADORA1/ANK2/ARHGAP28/ARHGAP6/ARHGEF10L/ARHGEF26/ARHGEF5/ASAP3/BIN1/CARMIL1/CD2AP/CGNL1/CLASP2/CXCL12/CYFIP2/EPHA1/FAM107A/GBA2/GPM6B/HIP1R/HRG/IQGAP2/ITGB3/KANK1/MEGF9/MKKS/MTOR/MYLK3/MYO3B/PDE4D/PDGFRA/PPM1E/PRKCE/PRKD1/PROX1/RANGRF/RAPGEF3/RND2/SCIN/SEMA5A/SFRP1/SLIT2/SPTB/SPTBN2/SPTBN4/TACSTD2/VIL1	64
GO:0050878	GO:0050878	regulation of body fluid levels	62/2053	381/18986	0.162729658792651	1.50491247045167	3.46654281921639	0.000677911584266185	0.0143054189059383	0.0123420015283805	PLAT/TSPAN8/HSD11B2/SCNN1B/PRRG2/ADRA2C/SPINK1/PROC/CYP4F12/UMOD/PROZ/CORO2B/CYP4F2/ADORA1/ADTRP/AK3/AQP2/AQP3/AQP6/AVPR2/BTC/CDO1/CEACAM1/CEL/CTNS/CYP4A11/DGKB/ERBB4/F11/FBLN1/HNF4A/HRG/ITGA2/ITGB3/KNG1/NPR1/PAFAH2/PDGFRA/PDSS2/PLCG2/PLG/PRDX2/PRICKLE1/PRKCA/PRKCE/PRKCQ/PRLR/PTPRO/SCNN1A/SCUBE1/SERPINC1/SLC4A1/SLC4A9/SLC6A4/SOCS2/ST3GAL4/TYRO3/VAV2/VDR/WNK1/WNK3/WNK4	62
GO:0035592	GO:0035592	establishment of protein localization to extracellular region	61/2053	374/18986	0.163101604278075	1.50835219621214	3.45729791739354	0.000702806508881003	0.014617364152338	0.012611132319527	APBB1/PCK2/UNC13B/RAB3A/PARD6A/MTTP/ADRA2C/NR0B2/AFM/RAB11FIP5/PFKM/TRPM4/CLTRN/SUCNR1/MON1A/FAM3B/C1QTNF12/ACSL4/ACVR1C/ACVR2B/ADTRP/AP1M2/ARL4D/BAIAP3/C2CD2L/CAMK2G/CASR/CCDC186/CD2AP/CPT1A/DOC2B/EXPH5/FOXO1/GNA11/HADH/HMGCR/HNF1B/HNF4A/ITPR1/MIA2/MYH10/PFKFB2/PRKCA/PRKCE/PTPN23/RAB11FIP2/RAB11FIP3/RAPGEF3/RBP4/SFRP1/SIRT3/SIRT4/SLC30A8/SLC4A8/SNX19/STXBP4/SYT7/TFAP2B/UQCC2/VSNL1/WLS	61
GO:0071692	GO:0071692	protein localization to extracellular region	62/2053	382/18986	0.162303664921466	1.50097290901069	3.44409861823487	0.000725841303473418	0.01504234557951	0.0129777850864385	APBB1/PCK2/UNC13B/RAB3A/PARD6A/MTTP/ADRA2C/NR0B2/AFM/RAB11FIP5/PFKM/TRPM4/CLTRN/SUCNR1/MON1A/FAM3B/C1QTNF12/ACSL4/ACVR1C/ACVR2B/ADTRP/AP1M2/ARL4D/BAIAP3/C2CD2L/CAMK2G/CASR/CCDC186/CD2AP/CPT1A/CWH43/DOC2B/EXPH5/FOXO1/GNA11/HADH/HMGCR/HNF1B/HNF4A/ITPR1/MIA2/MYH10/PFKFB2/PRKCA/PRKCE/PTPN23/RAB11FIP2/RAB11FIP3/RAPGEF3/RBP4/SFRP1/SIRT3/SIRT4/SLC30A8/SLC4A8/SNX19/STXBP4/SYT7/TFAP2B/UQCC2/VSNL1/WLS	62
GO:0006576	GO:0006576	biogenic amine metabolic process	22/2053	99/18986	0.222222222222222	2.05509552416518	3.66488801746009	0.00075758576901695	0.0156441461302	0.0134969885690651	IDO2/ODC1/ALDH2/AOC1/KL/DAO/GDPD3/SAT2/ACMSD/AFMID/AGMAT/DDC/GATA3/GCDH/MAOA/MOXD1/NAPEPLD/NPR1/PAH/PNKD/RNF180/SNCA	22
GO:0086091	GO:0086091	regulation of heart rate by cardiac conduction	12/2053	40/18986	0.3	2.77437895762299	3.91156389636352	0.000763891275668448	0.0157182183484518	0.0135608943824416	DSP/JUP/TRPM4/KCNE2/ANK2/BIN1/CACNA1D/KCNE1/KCNH6/KCNJ3/KCNQ1/SCN2B	12
GO:0008206	GO:0008206	bile acid metabolic process	14/2053	51/18986	0.274509803921569	2.53864741220404	3.83110773771151	0.000773091202211685	0.0158511111035034	0.0136755476195639	HSD17B10/KIT/ACOX2/CYP8B1/ABCD3/ACAA1/ACOT8/CYP39A1/GBA2/OSBPL6/OSBPL9/PROX1/SLC27A2/SLC27A5	14
GO:0003096	GO:0003096	renal sodium ion transport	7/2053	16/18986	0.4375	4.0459693132002	4.24409083902763	0.000808382054898223	0.0162900796461663	0.014054267771702	UMOD/PON3/CLCNKB/KCNQ1/KLHL3/SLC12A3/WNK4	7
GO:0042364	GO:0042364	water-soluble vitamin biosynthetic process	6/2053	12/18986	0.5	4.62396492937165	4.37248151671603	0.000822674378533474	0.0162900796461663	0.014054267771702	SLC19A2/RGN/THTPA/PNPO/PSAT1/SLC19A3	6
GO:0046415	GO:0046415	urate metabolic process	6/2053	12/18986	0.5	4.62396492937165	4.37248151671603	0.000822674378533474	0.0162900796461663	0.014054267771702	PNP/SLC16A9/SLC22A12/CARMIL1/G6PC1/SLC17A1	6
GO:0006090	GO:0006090	pyruvate metabolic process	26/2053	126/18986	0.206349206349206	1.90830298672481	3.56186940274342	0.000875398903855264	0.0171003167142909	0.0147532998796673	ARL2/PCK2/BPGM/PC/PGAM2/PCK1/FBP1/PFKM/OGDHL/MLXIPL/JMJD8/HOGA1/ALDOB/DLD/GPD1/LDHB/ME3/MTOR/PDHA1/PDK2/PFKFB2/PPARA/PRKAA2/SLC4A1/SLC4A4/UCHL1	26
GO:0006739	GO:0006739	NADP metabolic process	13/2053	46/18986	0.282608695652174	2.61354539486224	3.81507375102175	0.000875422647428245	0.0171003167142909	0.0147532998796673	MDH1/PC/FMO1/DCXR/ACACB/ALDH1L1/ALDOB/FMO5/IDH2/MTOR/NNT/PGD/SHPK	13
GO:0010565	GO:0010565	regulation of cellular ketone metabolic process	30/2053	153/18986	0.196078431372549	1.81331958014575	3.51706189430701	0.000893292593570456	0.0173906322425063	0.0150037696293829	SLC7A7/FMO1/BHMT/SLC22A13/RGN/SCAP/CLCN2/MLXIPL/ACMSD/ACACB/APOC3/AVPR1A/BMP5/CEACAM1/CPT1A/ERLIN2/ETFBKMT/FABP1/FABP3/FH/HNF4A/PDK2/PPARA/PPARGC1A/PRKCE/PROX1/RDH10/SIRT4/SIRT5/SNCA	30
GO:0015695	GO:0015695	organic cation transport	25/2053	120/18986	0.208333333333333	1.92665205390485	3.54568558617157	0.000942530656863561	0.018226462401288	0.0157248821787587	SLC25A20/SLC7A7/SLC38A3/SLC6A12/ADRA2C/SLC19A2/SLC25A38/SLC7A10/CLTRN/SLC25A26/SLC16A9/SLC7A3/SLC47A2/LLGL2/MFSD12/RALBP1/SFXN2/SLC16A10/SLC19A3/SLC25A15/SLC25A29/SLC25A42/SLC43A2/SLC7A8/SNCA	25
GO:0086009	GO:0086009	membrane repolarization	15/2053	58/18986	0.258620689655172	2.39170599795085	3.69608502609194	0.00100318358672702	0.0192066473458796	0.0165705368333892	ZMPSTE24/ATP1B2/ATP1A1/KCNE2/KCNIP1/ANK2/CACNA1D/KCNE1/KCNH6/KCNJ3/KCNQ1/NEDD4L/NOS1/NOS1AP/SCN2B	15
GO:0170038	GO:0170038	proteinogenic amino acid biosynthetic process	15/2053	58/18986	0.258620689655172	2.39170599795085	3.69608502609194	0.00100318358672702	0.0192066473458796	0.0165705368333892	GOT2/SEPHS2/BHMT/ASS1/GOT1/AGXT2/AASS/AGXT/BHMT2/CTH/GLS/GLS2/PAH/PSAT1/SEPHS1	15
GO:0055081	GO:0055081	monoatomic anion homeostasis	8/2053	21/18986	0.380952380952381	3.52302089856888	4.02797617364555	0.00102642372724649	0.0195857602956543	0.0168976165670422	UMOD/CA12/KCNQ1/SLC12A1/SLC12A3/SLC12A6/WNK1/WNK4	8
GO:0048706	GO:0048706	embryonic skeletal system development	27/2053	134/18986	0.201492537313433	1.86338885213484	3.49231123995428	0.00102975979416792	0.0195857602956543	0.0168976165670422	LHX1/HOXA6/HYAL1/HOXA5/GRHL2/BMP7/DMRT2/FGF9/FGFR2/HOXA11/HOXA7/HOXA9/HOXB3/HOXB5/HOXB6/HOXB8/HOXB9/HOXD1/HOXD10/HOXD3/PBX1/PDGFRA/RBP4/RDH10/SETD2/SIX4/TFAP2A	27
GO:0045926	GO:0045926	negative regulation of growth	41/2053	232/18986	0.176724137931034	1.63433243193308	3.38490725942613	0.00106903147539772	0.0201340064845265	0.0173706160188919	CYP27B1/NME6/MT1H/FBP1/HYAL1/MT2A/TMPRSS4/WFDC1/MYOZ1/SEMA3G/PI16/ACVR1B/ADRB1/CGA/EAF2/ENPP1/FGFR3/FSTL4/GPC3/HDAC6/HNF4A/HRG/IGFBP5/JADE1/MEG3/MT1E/MT1F/NPR1/NTN1/PHB1/PPARA/RBP4/SEMA5A/SEMA6D/SESN2/SFRP1/SLC6A4/SLIT2/SOCS2/SPHK2/WWC2	41
GO:0060669	GO:0060669	embryonic placenta morphogenesis	9/2053	26/18986	0.346153846153846	3.20120648956499	3.91075953852455	0.00111669162782814	0.02069594496646	0.0178554284978889	GCM1/GRHL2/BMP5/BMP7/FGFR2/SETD2/SPINT1/ST14/WNT7B	9
GO:0170034	GO:0170034	L-amino acid biosynthetic process	15/2053	59/18986	0.254237288135593	2.35116860815508	3.61932416666766	0.00121276148379379	0.0222609107914149	0.019205602912945	GOT2/SEPHS2/BHMT/ASS1/GOT1/AGXT2/AASS/AGXT/BHMT2/CTH/GLS/GLS2/PAH/PSAT1/SEPHS1	15
GO:0060271	GO:0060271	cilium assembly	63/2053	398/18986	0.158291457286432	1.46386829422319	3.25651223742814	0.00126106268058881	0.0227858263098891	0.0196584738266789	CFAP57/IQUB/GAS8/FOXJ1/NME5/IFT20/ATP6V0D1/RAB17/GALNT11/KIF24/ZMYND12/DRC7/TTC8/ODAD3/ADAMTS16/MEIG1/DNAI3/ABLIM1/ARL3/ATP6V1D/BBOF1/CC2D2A/CCDC13/CCDC65/CCDC66/CDC14A/CDC14B/CDKL1/CFAP221/CFAP410/CFAP43/CFAP61/CFAP70/CIBAR1/DCDC2/DNAAF11/DNAI4/DNALI1/DNMBP/DZIP1/EHD3/ELMOD1/HDAC6/IFT22/IFT57/JHY/KCNJ10/KCNQ1/KIF3B/KLC3/LRRC43/MKKS/NISCH/PKHD1/PRICKLE1/PTPN23/RAB11FIP3/SPACA9/SPAG16/SSX2IP/SYNE2…	63
GO:0007389	GO:0007389	pattern specification process	73/2053	476/18986	0.153361344537815	1.41827495732828	3.21806603633759	0.00133175613948409	0.0238890187054411	0.0206102531713822	CRB2/RIPPLY1/CTNNBIP1/WIF1/GAS8/FOXJ1/RELN/LHX1/CRIPTO/MEIS2/HOXA6/CHRDL1/PSKH1/SOSTDC1/HOXA5/EMX1/GALNT11/CFAP45/EMX2/TTC8/IRX1/ODAD3/TDRD5/HOXD8/ACVR2B/ADGRG1/ALDH1A2/BMP5/BMP7/BMPR1B/BTG2/CC2D2A/CYP26B1/DISP1/DMRT2/DNAAF11/EPB41L5/ERBB4/FGF1/FGFR2/FOLR1/FOXC1/FUT6/GATA5/GPC3/HNF1B/HOXA11/HOXA7/HOXA9/HOXB3/HOXB5/HOXB6/HOXB8/HOXB9/HOXD10/HOXD3/IFT57/IRX2/KIF3B/MKKS/NKD1/OVOL2/PAX8/PBX1/PRICKLE1/…	73
GO:0097306	GO:0097306	cellular response to alcohol	23/2053	110/18986	0.209090909090909	1.9336580613736	3.41949545490279	0.00140374885219097	0.0247453532419763	0.0213490558746246	JUP/SCNN1B/AIFM1/PCK1/FBP1/GRAMD1B/GRAMD1C/ACACA/BTG2/DAG1/FDX1/GPR155/ITPR2/LANCL2/LRP6/PRKAA2/PRKCE/PRKD1/PTGFR/RECQL5/SCNN1A/SFRP1/SPHK2	23
GO:0009713	GO:0009713	catechol-containing compound biosynthetic process	8/2053	22/18986	0.363636363636364	3.36288358499756	3.86119303019997	0.00146131019138985	0.0255265725879641	0.022023052940043	ALDH2/KL/DAO/DDC/GATA3/MOXD1/PAH/SNCA	8
GO:0042423	GO:0042423	catecholamine biosynthetic process	8/2053	22/18986	0.363636363636364	3.36288358499756	3.86119303019997	0.00146131019138985	0.0255265725879641	0.022023052940043	ALDH2/KL/DAO/DDC/GATA3/MOXD1/PAH/SNCA	8
GO:0042552	GO:0042552	myelination	30/2053	158/18986	0.189873417721519	1.75593604912848	3.3223419231209	0.0015235429395796	0.0263746265767941	0.0227547115999613	SOD1/TG/WASF3/BCAS1/PLLP/KLK6/MAL/XK/ZNF488/CMTM8/ACSBG1/ANK2/ATRN/B4GALT6/CNTN1/DAG1/ERBB2/FA2H/GPM6B/KCNJ10/LARGE1/LPIN1/MTOR/NFASC/NTRK2/ORMDL3/PALS1/SCN2A/TSPAN2/UGT8	30
GO:0043583	GO:0043583	ear development	40/2053	229/18986	0.174672489082969	1.61535892729141	3.26210081449456	0.00153068745238444	0.0264192085065279	0.0227931746641001	SOD1/SDC4/HPN/SHROOM2/POU3F4/FOXI1/IFT20/TTC8/BCR/BMP5/CALB1/CECR2/CHD7/ESRP1/ESRRB/EYA4/FGF9/FGFR2/FZD3/GATA2/GATA3/KCNQ1/LRP10/MCOLN3/MYO3B/MYO6/NAGLU/NTN1/PAX8/PROX1/RDH10/SIX4/SOBP/STOX1/STRA6/TBX2/TBX3/TFAP2A/TMIE/TRIP11	40
GO:0006970	GO:0006970	response to osmotic stress	19/2053	85/18986	0.223529411764706	2.06718432136615	3.4335180054022	0.00156513404596185	0.0269333483742601	0.0232367488841265	BDKRB2/PCK1/EFHD1/FBP1/CLCN2/LRRC8D/ATP1A1/HSP90AA1/ITGA2/LETM1/MARVELD3/MTOR/NLK/SCN2A/SLC12A6/SLC25A23/SLC4A11/WNK1/WNK3	19
GO:0007018	GO:0007018	microtubule-based movement	73/2053	480/18986	0.152083333333333	1.40645599935054	3.14058606378955	0.00167014326620596	0.0284860423752297	0.0245763357818663	CFAP57/IQUB/SOD1/KIF13B/GAS8/NME5/TAC1/AKAP3/IFT20/RGN/KATNIP/SEMG2/RAB17/CFAP45/KIF24/PRDM14/ZMYND12/DRC7/TTC29/SPMIP6/KIF12/ODAD3/DYNLRB2/MEIG1/DNAI3/AGBL4/ARL3/BBOF1/BICDL1/CAMSAP3/CATSPERE/CCDC65/CFAP221/CFAP43/CFAP61/CFAP70/CFAP95/CWH43/DLG2/DNAAF11/DNAI4/DNALI1/DZIP1/FMN2/HDAC6/HSPA8/IFT22/IFT57/JHY/KIF16B/KIF1C/KIF3B/KIF6/KIF9/KIFC3/KLC3/KTN1/LAMP1/LZTFL1/MKKS/NEFH/PACRG/PRKCZ/RIBC1/SORD/S…	73
GO:0010810	GO:0010810	regulation of cell-substrate adhesion	39/2053	223/18986	0.174887892376682	1.617350961843	3.22898659893299	0.00169916764129268	0.0288111064573438	0.0248567848497793	JUP/APOD/SDC4/ARL2/DMTN/SKAP1/CORO2B/OLFM4/NDNF/AJAP1/ARHGAP6/CAMSAP3/CARMIL1/CLASP2/DAG1/EPB41L5/EPHA1/FAM107A/FBLN1/FERMT1/FZD7/GPM6B/HOXA7/HRG/HSD17B12/ITGB3/KANK1/NEXMIF/NPNT/PKHD1/PLG/POLDIP2/PRKCE/PRKCZ/PTPRO/SFRP1/SPOCK2/TACSTD2/TEK	39
GO:0006699	GO:0006699	bile acid biosynthetic process	11/2053	38/18986	0.289473684210526	2.67703232753096	3.60316678940237	0.00173500807040264	0.0292472789010731	0.0252330926672951	HSD17B10/ACOX2/CYP8B1/ABCD3/ACOT8/CYP39A1/OSBPL6/OSBPL9/PROX1/SLC27A2/SLC27A5	11
GO:0045834	GO:0045834	positive regulation of lipid metabolic process	26/2053	132/18986	0.196969696969697	1.82156194187368	3.29805845025281	0.0017758361717895	0.0297619847689476	0.0256771552039984	PCK1/RGN/SCAP/ZNF750/MLXIPL/ABHD5/ADORA1/ANGPTL3/APOA2/AVPR1A/CGA/CHP1/CPT1A/FABP1/FABP3/FGF1/LDLR/MTOR/PPARA/PPARGC1A/PRKCE/RDH10/SIRT3/SIRT4/SPHK2/SREBF2	26
GO:0044782	GO:0044782	cilium organization	66/2053	427/18986	0.154566744730679	1.4294224137636	3.12502993330801	0.00181166260991128	0.0301006701451351	0.025969356044675	CFAP57/IQUB/GAS8/FOXJ1/NME5/IFT20/ATP6V0D1/RAB17/GALNT11/KIF24/ZMYND12/DRC7/TTC29/TTC8/ODAD3/ADAMTS16/MEIG1/DNAI3/ABLIM1/ARL3/ATP6V1D/BBOF1/CC2D2A/CCDC13/CCDC65/CCDC66/CDC14A/CDC14B/CDKL1/CFAP221/CFAP410/CFAP43/CFAP61/CFAP70/CIBAR1/CWH43/DCDC2/DNAAF11/DNAI4/DNALI1/DNMBP/DZIP1/EHD3/ELMOD1/HDAC6/IFT22/IFT57/JHY/KCNJ10/KCNQ1/KIF3B/KLC3/LRRC43/MKKS/NISCH/PKHD1/PRICKLE1/PTPN23/RAB11FIP3/SPACA9/SPAG16/…	66
GO:0097401	GO:0097401	synaptic vesicle lumen acidification	7/2053	18/18986	0.388888888888889	3.59641716728906	3.8373620416138	0.00185088668526038	0.030402917085726	0.0262301196215579	ATP6V0D1/ATP6V1G2/ATP6V0A4/ATP6V1G3/ATP6V1A/ATP6V1D/ATP6V1H	7
GO:0006644	GO:0006644	phospholipid metabolic process	59/2053	374/18986	0.157754010695187	1.45889802584453	3.12096062704176	0.00191201391734164	0.0309566513675232	0.0267078539261032	SACM1L/DOLK/PLCD1/PIGH/INPP5J/PIK3C2G/PIP4K2C/ETNK2/GDPD3/PTDSS2/DOLPP1/PGP/GPAT3/ENPP6/PLA2G4F/PLPP4/ABCA8/ABHD5/AGPAT2/AGPAT3/ANGPTL3/APOA2/CDS1/CHKA/CHP1/CLN8/CWH43/DGKB/DNAJC19/FABP3/HMGCS2/IDI1/LDLR/LIPH/LPIN1/MBOAT2/MTMR10/MTMR14/NAPEPLD/ORMDL3/PCYT2/PI4K2A/PIGQ/PIP5K1B/PITPNM3/PLAAT2/PLCE1/PLCG2/PLPPR1/PNPLA3/PNPLA8/PTPMT1/SERAC1/SGPP1/SH3YL1/SMPD1/SMPDL3B/SNCA/SPHK2	59
GO:0019432	GO:0019432	triglyceride biosynthetic process	12/2053	44/18986	0.272727272727273	2.52216268874817	3.51971351399221	0.001916721063572	0.0309566513675232	0.0267078539261032	MOGAT1/PCK2/PCK1/RGN/GPAT3/AGPAT2/DGAT2/GK/LDLR/LPIN1/PNPLA3/THRSP	12
GO:0110020	GO:0110020	regulation of actomyosin structure organization	22/2053	106/18986	0.207547169811321	1.91938166879578	3.30506952100442	0.00194672006039472	0.0313535804713155	0.0270503045483377	SDC4/CORO2B/ARHGEF18/TTC8/ARHGAP28/ARHGAP6/ARHGEF10L/ARHGEF5/ASAP3/CARMIL1/CGNL1/CLASP2/EPHA1/MKKS/MTOR/MYLK3/PPM1E/PRKD1/PROX1/RAPGEF3/SFRP1/TACSTD2	22
GO:0030643	GO:0030643	intracellular phosphate ion homeostasis	5/2053	10/18986	0.5	4.62396492937165	3.99130091418408	0.00232228836512555	0.0351504485004082	0.0303260528033342	UMOD/ABCC6/ENPP1/SLC34A1/SLC34A3	5
GO:0048608	GO:0048608	reproductive structure development	50/2053	309/18986	0.161812297734628	1.49642877973193	3.06348284501012	0.0023944314183775	0.0358678678413548	0.0309450064083053	SOD1/KIT/PLAG1/GAS2/LHX1/REN/NTRK1/GDF7/ADGRG1/ARID5B/BCL2L2/BMP5/BMP7/BMPR1B/CD2AP/CGA/CHD7/DNAAF11/DNAJC19/EAF2/FGF9/FGFR2/FKBP4/FOXC1/GATA3/HNF1B/HOXA11/HOXA9/HSD17B4/KCNE1/KITLG/LGR4/MKKS/PDGFRA/PRLR/RBP4/RDH10/REC8/RHOBTB3/ROBO2/SDC1/SFRP1/SIX4/SLIT2/SMARCC1/SRD5A2/STRA6/TBX3/TCF21/TYRO3	50
GO:0050891	GO:0050891	multicellular organismal-level water homeostasis	10/2053	34/18986	0.294117647058824	2.71997937021862	3.49516750331208	0.00244177548646469	0.0364815138572063	0.0314744295671322	SCNN1B/CYP4F12/UMOD/CYP4F2/AQP2/AQP3/AQP6/CTNS/CYP4A11/SCNN1A	10
GO:0170036	GO:0170036	import into the mitochondrion	13/2053	51/18986	0.254901960784314	2.35731545418947	3.37960581340197	0.00245303629736373	0.0365552986375182	0.0315380873933985	TST/MICU2/SLC25A38/SLC25A33/SLC25A39/TOMM40L/DNAJC19/ITPR1/MCUR1/SFXN2/SLC25A23/SLC30A2/SMDT1	13
GO:0097237	GO:0097237	cellular response to toxic substance	26/2053	135/18986	0.192592592592593	1.78108278760982	3.1712433995736	0.00246741409085592	0.0366750341216682	0.031641389193793	SOD1/FBLN5/GSTM2/SOD3/GSTZ1/RDH12/ABTB2/ALB/APOM/BMP7/CAT/FABP1/GPX2/GPX3/GSTM3/GSTO2/MTARC2/NNT/PRDX2/PRDX3/PTPN13/RAB29/RAB40B/RDH11/SESN2/TXNRD2	26
GO:0006730	GO:0006730	one-carbon metabolic process	11/2053	40/18986	0.275	2.54318071115441	3.40189446531901	0.00272252936336056	0.0396515485615889	0.0342093773113237	AHCY/CA2/AHCYL1/AHCYL2/ALDH1L1/CA10/CA12/CA13/CA4/CA8/MTHFS	11
GO:0006851	GO:0006851	mitochondrial calcium ion transmembrane transport	8/2053	24/18986	0.333333333333333	3.08264328624777	3.55476799690315	0.00276015900761243	0.0397986019501623	0.0343362476363704	MICU2/GHITM/ITPR1/LETM1/MCUR1/PMPCB/SLC25A23/SMDT1	8
GO:0009074	GO:0009074	aromatic amino acid family catabolic process	8/2053	24/18986	0.333333333333333	3.08264328624777	3.55476799690315	0.00276015900761243	0.0397986019501623	0.0343362476363704	IDO2/HPD/GSTZ1/ACMSD/AFMID/FTCD/HGD/PAH	8
GO:0030534	GO:0030534	adult behavior	28/2053	151/18986	0.185430463576159	1.71484792082657	3.07080430626659	0.00306210047040599	0.0439331635729217	0.0379033410715789	ZMPSTE24/CRHBP/NPY/PPP1R1B/BTBD9/CHD7/CHL1/CHRNA4/CLN8/CNP/CTNS/CXCL12/HOMER1/HOMER2/HOXB8/HOXD10/KCNJ10/NAGLU/NRXN1/PPARA/RNF180/SLC6A4/SNCA/SPTBN2/SPTBN4/UCHL1/USP46/ZFHX2	28
GO:0006884	GO:0006884	cell volume homeostasis	10/2053	35/18986	0.285714285714286	2.64226567392666	3.38605644232478	0.00309221637229784	0.0442554333282824	0.0381813793338183	CCDC51/AQP11/ABCB8/GPRC5B/SCTR/SLC12A1/SLC12A3/SLC12A6/WNK1/WNK3	10
GO:0006521	GO:0006521	regulation of cellular amino acid metabolic process	6/2053	15/18986	0.4	3.69917194349732	3.64136228503313	0.00334676179986133	0.047312901532514	0.0408192103192456	SLC7A7/BHMT/ACMSD/FH/HNF4A/SIRT4	6
GO:0048791	GO:0048791	calcium ion-regulated exocytosis of neurotransmitter	6/2053	15/18986	0.4	3.69917194349732	3.64136228503313	0.00334676179986133	0.047312901532514	0.0408192103192456	UNC13B/RAB3A/DOC2B/SYT1/SYT7/UNC13C	6
GO:0043434	GO:0043434	response to peptide hormone	67/2053	446/18986	0.150224215246637	1.38926300568565	2.89659994037387	0.00340839578262088	0.047833360230859	0.0412682361109871	PCK2/HSD11B2/FOXO4/SCNN1B/GHR/KL/CRHBP/GRB14/SPINK1/ASS1/PCK1/GOT1/CA2/FBP1/GCGR/SCAP/PIP4K2C/ECHDC3/SLC25A33/SLC27A4/SLC22A12/C1QTNF12/ACVR1C/AHCYL1/BMP7/BTG2/CAMK2A/CAT/CD2AP/CDO1/CEACAM1/CXCL12/DAG1/ENPP1/FOXO1/GKAP1/HADH/HMGCS2/HNF4A/IGFBP5/ITGB3/KANK1/KCNQ1/KLF15/LPIN1/LRP6/MTOR/PDK2/PNPLA3/PPARA/PRKCA/PRKCQ/PRKCZ/PRKD1/SCNN1A/SESN2/SLC26A6/SLC34A1/SMARCC1/SOCS2/SORT1/SRD5A2/STXBP4/TBC1D4/TE…	67
GO:0035088	GO:0035088	establishment or maintenance of apical/basal cell polarity	13/2053	53/18986	0.245283018867925	2.26836015403138	3.21961267641187	0.00353224963327941	0.0489771399990924	0.0422550322153506	CRB2/PARD6A/FOXJ1/OPHN1/IFT20/TTC8/SYNE4/CAMSAP3/DLG2/LLGL2/PALS1/PATJ/PRKCZ	13
