# Supplementary material for: Integrative Meta‐Analysis and WGCNA Reveal Candidate Diagnostic Hub Genes in Clear Cell Carcinoma
Source: Int J Cell Biol. 2026 Feb 2;2026:5567255. doi: 10.1155/ijcb/5567255 (PMC12865128; doi:10.1155/ijcb/5567255)
Supplement: Supplementary file 3 — Supporting Information 3 Table S1. Shared DEGs identified by both statistical frameworks via Venn diagram analysis. Table S2. BP enrichment analysis of upregulated DEGs form integrated dataset using clusterProfiler. Table S3. BP enrichment analysis of downregulated DEGs form integrated dataset using clusterProfiler. Table S4. List of DEGs in the validation GSE40435 dataset. Table S5. BP enrichment analysis of upregulated DEGs in the validation GSE40435 dataset. Table S6. Biological process enrichment analysis of downregulated DEGs in the validation GSE40435 dataset. Table S7. Cellular component enrichment analysis of upregulated DEGs in integrated dataset. Table S8. Cellular component enrichment analysis of downregulated DEGs in integrated dataset. Table S9. Molecular function enrichment analysis of upregulated DEGs in integrated dataset. Table S10. Molecular function enrichment analysis of downregulated DEGs in integrated dataset. Table S11. Cellular component enrichment analysis of upregulated DEGs in the GSE40435 dataset. Table S12. Cellular component enrichment analysis of downregulated DEGs in the GSE40435 dataset. Table S13. Molecular function enrichment analysis of upregulated DEGs in the GSE40435 dataset. Table S14. Molecular function enrichment analysis of downregulated DEGs in the GSE40435 dataset. Table S15. KEGG pathway enrichment analysis of upregulated DEGs in the integrated dataset. Table S16. KEGG pathway enrichment analysis of downregulated DEGs in the integrated dataset. Table S17. KEGG pathway enrichment analysis of upregulated DEGs in the GSE40435 dataset. Table S18. KEGG pathway enrichment analysis of downregulated DEGs in the GSE40435 dataset. Table S19. Summary of transcription factors (TFs) identified among DEGs. Table S20. List of eight gene coexpression modules identified by dynamic tree cutting (β = 19, minimum size = 30 genes). Table S21. Transcription factor enrichment in the turquoise gene coexpression module. Table S22. Diagnostic biom [file IJCB-2026-5567255-s001.zip › Supplementary Table 24.csv]

Gene	AUC	CI_lower	CI_upper
ACADM	0.954416234	0.926587875	0.982244592
ACO2	0.815900402	0.757322687	0.874478116
ALDH2	0.950985198	0.922870793	0.979099602
AURKA	0.903440839	0.859755066	0.947126613
CCNA2	0.971767474	0.948896334	0.994638614
CCNB1	0.873835898	0.827631974	0.920039822
CD163	0.948240369	0.9183306	0.978150137
CDK1	0.970885207	0.951474545	0.99029587
FCGR1A	0.915988629	0.873888887	0.95808837
GZMB	0.939613763	0.905311648	0.973915879
IRF7	0.934320165	0.898426253	0.970214077
ITGB2	0.968042349	0.939212928	0.99687177
KIF11	0.968238408	0.946217984	0.990258832
NUF2	0.847269876	0.795004334	0.899535417
PTPRC	0.939417704	0.906389723	0.972445685
SLC12A1	0.995490638	0.990590116	1
SLC22A8	0.992255661	0.980962761	1
SPI1	0.962944809	0.939713723	0.986175896
SUCLG1	0.997745319	0.994936999	1
TLR4	0.962454661	0.939765424	0.985143899
