# Supplementary material for: Integrative Meta‐Analysis and WGCNA Reveal Candidate Diagnostic Hub Genes in Clear Cell Carcinoma
Source: Int J Cell Biol. 2026 Feb 2;2026:5567255. doi: 10.1155/ijcb/5567255 (PMC12865128; doi:10.1155/ijcb/5567255)
Supplement: Supplementary file 3 — Supporting Information 3 Table S1. Shared DEGs identified by both statistical frameworks via Venn diagram analysis. Table S2. BP enrichment analysis of upregulated DEGs form integrated dataset using clusterProfiler. Table S3. BP enrichment analysis of downregulated DEGs form integrated dataset using clusterProfiler. Table S4. List of DEGs in the validation GSE40435 dataset. Table S5. BP enrichment analysis of upregulated DEGs in the validation GSE40435 dataset. Table S6. Biological process enrichment analysis of downregulated DEGs in the validation GSE40435 dataset. Table S7. Cellular component enrichment analysis of upregulated DEGs in integrated dataset. Table S8. Cellular component enrichment analysis of downregulated DEGs in integrated dataset. Table S9. Molecular function enrichment analysis of upregulated DEGs in integrated dataset. Table S10. Molecular function enrichment analysis of downregulated DEGs in integrated dataset. Table S11. Cellular component enrichment analysis of upregulated DEGs in the GSE40435 dataset. Table S12. Cellular component enrichment analysis of downregulated DEGs in the GSE40435 dataset. Table S13. Molecular function enrichment analysis of upregulated DEGs in the GSE40435 dataset. Table S14. Molecular function enrichment analysis of downregulated DEGs in the GSE40435 dataset. Table S15. KEGG pathway enrichment analysis of upregulated DEGs in the integrated dataset. Table S16. KEGG pathway enrichment analysis of downregulated DEGs in the integrated dataset. Table S17. KEGG pathway enrichment analysis of upregulated DEGs in the GSE40435 dataset. Table S18. KEGG pathway enrichment analysis of downregulated DEGs in the GSE40435 dataset. Table S19. Summary of transcription factors (TFs) identified among DEGs. Table S20. List of eight gene coexpression modules identified by dynamic tree cutting (β = 19, minimum size = 30 genes). Table S21. Transcription factor enrichment in the turquoise gene coexpression module. Table S22. Diagnostic biom [file IJCB-2026-5567255-s001.zip › Supplementary Table 21.csv]

	X	Ensembl.ID	HGNC.symbol	DBD	Is.TF.	TF.assessment	Binding.mode	Motif.status	Final.Notes	Final.Comments	Interpro.ID.s.	EntrezGene.ID	EntrezGene.Description	PDB.ID	TF.tested.by.HT.SELEX.	TF.tested.by.PBM.	Conditional.Binding.Requirements	Original.Comments	Vaquerizas.2009.classification	CisBP.considers.it.a.TF.	TFCat.classification	Is.a.GO.TF.	Initial.assessment	Curator.1	Curator.2	TFclass.considers.it.a.TF.	Go.Evidence	Pfam.Domains..By.ENSP.ID.	Is.C2H2.ZF.KRAB..
1	0	ENSG00000137203	TFAP2A	AP-2	Yes	Known motif	Monomer or homomultimer	High-throughput in vitro	None	None	IPR008121;IPR013854	7020	transcription factor AP-2 alpha [Source:HGNC Symbol;Acc:HGNC:11742]	None	DBD	Yes	None	None	a	Yes	TF Gene_DNA-Binding: sequence-specific_DNA Binding; Transactivation_PMIDS:11522791;15475956	Yes	1a1, Direct HQ evidence	Sam Lambert	Yimeng Yin	Yes	$#ENSG00000137203#GO:0000981#sequence-specific DNA binding RNA polymerase II transcription factor activity#IDA - PMID:7555706$#ENSG00000137203#GO:0000982#RNA polymerase II core promoter proximal region sequence-specific DNA binding transcription factor a#IDA - PMID:21084835$#ENSG00000137203#GO:0001077#RNA polymerase II core promoter proximal region sequence-specific DNA binding transcription fact…	$#ENSP00000368928#ENSG00000137203#ENST00000379608#AP-2#$#ENSP00000368933#ENSG00000137203#ENST00000379613#AP-2#$#ENSP00000417495#ENSG00000137203#ENST00000466073#AP-2#$#ENSP00000417735#ENSG00000137203#ENST00000461628#AP-2#$#ENSP00000418391#ENSG00000137203#ENST00000465858#AP-2#$#ENSP00000419696#ENSG00000137203#ENST00000475264#AP-2#	False
67	66	ENSG00000123095	BHLHE41	bHLH	Yes	Known motif	Monomer or homomultimer	High-throughput in vitro	None	None	IPR003650;IPR011598	79365	basic helix-loop-helix family member e41 [Source:HGNC Symbol;Acc:HGNC:16617]	None	DBD and Full	Yes	None	Cell2013 has old symbol BHLHB3	b	Yes	TF Gene_DNA-Binding: sequence-specific; Transcription Factor Binding: tf co-factor binding_DNA Binding; Other_PMIDS:12657651;15448136	Yes	1a1, Direct HQ evidence	Tim Hughes	Yimeng Yin	Yes	$#ENSG00000123095#GO:0001078#RNA polymerase II core promoter proximal region sequence-specific DNA binding transcription factor a#ISS - GO_REF:0000024$#ENSG00000123095#GO:0003705#RNA polymerase II distal enhancer sequence-specific DNA binding transcription factor activity#ISS - GO_REF:0000024	$#ENSP00000242728#ENSG00000123095#ENST00000242728#bHLH#Hairy_orange	False
83	82	ENSG00000164683	HEY1	bHLH	Yes	Known motif	Monomer or homomultimer	High-throughput in vitro	None	None	IPR003650;IPR011598	23462	hes related family bHLH transcription factor with YRPW motif 1 [Source:HGNC Symbol;Acc:HGNC:4880]	None	DBD and Full	Yes	None	None	a	Yes	TF Gene Candidate_Transcription Factor Binding: tf co-factor binding_Transactivation_PMIDS:16199874	Yes	1a1, Direct HQ evidence	Laura Campitelli	Pratyush Das	Yes	$#ENSG00000164683#GO:0000983#RNA polymerase II core promoter sequence-specific DNA binding transcription factor activity#ISS - GO_REF:0000024$#ENSG00000164683#GO:0003700#sequence-specific DNA binding transcription factor activity#IDA - PMID:15485867	$#ENSP00000338272#ENSG00000164683#ENST00000337919#bHLH#Hairy_orange$#ENSP00000346761#ENSG00000164683#ENST00000354724#bHLH#Hairy_orange$#ENSP00000429792#ENSG00000164683#ENST00000523976#bHLH#Hairy_orange$#ENSP00000429705#ENSG00000164683#ENST00000518733#bHLH#Hairy_orange	False
107	106	ENSG00000136997	MYC	bHLH	Yes	Known motif	Obligate heteromer	In vivo/Misc source	None	Functions as a heterodimer with MAX.	IPR002418;IPR003327;IPR011598;IPR012682	4609	v-myc avian myelocytomatosis viral oncogene homolog [Source:HGNC Symbol;Acc:HGNC:7553]	1NKP	DBD and Full	Yes	Obligate_Multimer	Structure has MYC-MAX heterodimer; PMID:12553908 for MYC-MAX crystal structure, well established to make heterodimers with bHLH:s such as MAX	a	Yes	TF Gene_DNA-Binding: sequence-specific_DNA Binding_PMIDS:12177005;16287840;16767079	Yes	1a1, Direct HQ evidence	Jussi Taipale	Pratyush Das	Yes	$#ENSG00000136997#GO:0001077#RNA polymerase II core promoter proximal region sequence-specific DNA binding transcription factor a#IDA - PMID:10723141$#ENSG00000136997#GO:0003700#sequence-specific DNA binding transcription factor activity#IDA - PMID:9924025	$#ENSP00000259523#ENSG00000136997#ENST00000259523#bHLH#Myc_N$#ENSP00000367207#ENSG00000136997#ENST00000377970#bHLH#Myc_N, TRH$#ENSP00000429441#ENSG00000136997#ENST00000517291#bHLH#Myc_N$#ENSP00000430235#ENSG00000136997#ENST00000524013#bHLH#Myc_N, TRH$#ENSP00000479618#ENSG00000136997#ENST00000613283#bHLH#Myc_N, TRH$#ENSP00000478887#ENSG00000136997#ENST00000621592#bHLH#Myc_N, TRH$#ENSP00000430226#E…	False
136	135	ENSG00000159263	SIM2	bHLH	Yes	Inferred motif	Obligate heteromer	In vivo/Misc source	None	Likely obligate hetereomer (PMID: 7592839)	IPR000014;IPR001610;IPR010578;IPR011598;IPR013655;IPR013767	6493	single-minded family bHLH transcription factor 2 [Source:HGNC Symbol;Acc:HGNC:10883]	None	DBD and Full	Yes	None	From review PMID:24263188, SIM2:ARNT2	other	Yes	TF Gene_DNA-Binding: non-sequence-specific; Transcription Factor Binding: tf co-factor binding_Co-activation_PMIDS:11782478	Yes	1a2, Orthologous HQ evidence	Sam Lambert	Matt Weirauch	Yes	$#ENSG00000159263#GO:0000981#sequence-specific DNA binding RNA polymerase II transcription factor activity#IBA - GO_REF:0000033$#ENSG00000159263#GO:0003700#sequence-specific DNA binding transcription factor activity#TAS - PMID:8661114, PMID:9199934	$#ENSP00000290399#ENSG00000159263#ENST00000290399#bHLH#PAS, PAS_11, PAS_3, PAS_9, SIM_C$#ENSP00000392003#ENSG00000159263#ENST00000431229#bHLH#PAS, PAS_11, PAS_3, PAS_4, PAS_9, SIM_C$#ENSP00000476273#ENSG00000159263#ENST00000483178#bHLH#PAS, PAS_11, PAS_3	False
149	148	ENSG00000196628	TCF4	bHLH	Yes	Known motif	Monomer or homomultimer	High-throughput in vitro	None	None	IPR011598;	6925	transcription factor 4 [Source:HGNC Symbol;Acc:HGNC:11634]	None	DBD and Full	Yes	None	None	a	Yes	TF Gene_DNA-Binding: sequence-specific_DNA Binding; TF PPI; Transactivation_PMIDS:8978694	Yes	1a1, Direct HQ evidence	Sam Lambert	Pratyush Das	Yes	$#ENSG00000196628#GO:0001011#sequence-specific DNA binding RNA polymerase recruiting transcription factor activity#ISS - PMID:8978694$#ENSG00000196628#GO:0001077#RNA polymerase II core promoter proximal region sequence-specific DNA binding transcription factor a#ISS - PMID:8978694$#ENSG00000196628#GO:0003700#sequence-specific DNA binding transcription factor activity#IDA - PMID:11802795, PMID:210…	$#ENSP00000348374#ENSG00000196628#ENST00000356073#bHLH#$#ENSP00000381382#ENSG00000196628#ENST00000398339#bHLH#$#ENSP00000409447#ENSG00000196628#ENST00000457482#bHLH#$#ENSP00000439656#ENSG00000196628#ENST00000543082#bHLH#$#ENSP00000457765#ENSG00000196628#ENST00000561831#bHLH#$#ENSP00000455450#ENSG00000196628#ENST00000562543#bHLH#$#ENSP00000456802#ENSG00000196628#ENST00000562638#bHLH#$#ENSP00000455…	False
227	226	ENSG00000131242	RAB11FIP4	bZIP	No	Unlikely to be sequence specific TF	Not a DNA binding protein	No motif	None	Likely false-positive - appears to function primarily in the cytoplasm (PMID: 12470645).	IPR002048;IPR019018	100616248	RAB11 family interacting protein 4 [Source:HGNC Symbol;Acc:HGNC:30267]	None	not tested	Yes	None	Not a proper bZIP, contains only a small leusine zipper region but lacks the DNA-interfacing basic part	No	Yes	No	No	5a, one of the source datasets predicts is as a TF	Laura Campitelli	Yimeng Yin	No	None	$#ENSP00000482620#ENSG00000131242#ENST00000621161#bZIP#EF-hand_8, RBD-FIP, Shugoshin_N$#ENSP00000378227#ENSG00000131242#ENST00000394744#bZIP#RBD-FIP, Shugoshin_N$#ENSP00000463206#ENSG00000131242#ENST00000582009#bZIP#EF-hand_8$#ENSP00000465929#ENSG00000131242#ENST00000583755#bZIP#	False
237	236	ENSG00000105127	AKAP8	C2H2 ZF	Yes	Likely to be sequence specific TF	Monomer or homomultimer	No motif	Single C2H2 domain	(PMID: 26683827) uses SELEX to show binding to G/C rich DNA, and confirms association with rDNA promoters. Also claims it has a C2H2 domain. Interpro says it has a C2H2 AKAP95-type 1 and a C2H2 AKAP95-type 2 domain. SMART does identify a single C2H2 domain.	IPR007071;	10270	A-kinase anchoring protein 8 [Source:HGNC Symbol;Acc:HGNC:378]	None	not tested	not tested	None	None	x	No	No	No	5a, one of the source datasets predicts is as a TF	Jussi Taipale	Pratyush Das	No	None	$#ENSP00000269701#ENSG00000105127#ENST00000269701#Other#AKAP95, zf-C2H2_2	False
247	246	ENSG00000130940	CASZ1	C2H2 ZF	Yes	Likely to be sequence specific TF	Monomer or homomultimer	No motif	None	None	IPR007087;IPR015880	54897	castor zinc finger 1 [Source:HGNC Symbol;Acc:HGNC:26002]	None	not tested	Yes	None	None	b	No	No	No	5a, one of the source datasets predicts is as a TF	Sam Lambert	Pratyush Das	Yes	None	$#ENSP00000366221#ENSG00000130940#ENST00000377022#C2H2 ZF Containing Proteins#RNA_pol_3_Rpc31$#ENSP00000339445#ENSG00000130940#ENST00000344008#C2H2 ZF Containing Proteins#$#ENSP00000467769#ENSG00000130940#ENST00000447850#C2H2 ZF Containing Proteins#	False
328	327	ENSG00000198300	PEG3	C2H2 ZF	Yes	Likely to be sequence specific TF	Monomer or homomultimer	No motif	None	SCAN C2H2 ZF Protein.	IPR003309;IPR007087;IPR008916;IPR015880	5178	paternally expressed 3 [Source:HGNC Symbol;Acc:HGNC:8826]	None	Full	not tested	None	None	b	Yes	No	Yes	4a, two or more datasets predict it as a TF	Sam Lambert	Arttu Jolma	Yes	$#ENSG00000198300#GO:0000981#sequence-specific DNA binding RNA polymerase II transcription factor activity#IBA - GO_REF:0000033	$#ENSP00000326581#ENSG00000198300#ENST00000326441#C2H2 ZF Containing Proteins#SCAN$#ENSP00000472402#ENSG00000198300#ENST00000593695#C2H2 ZF Containing Proteins#$#ENSP00000473190#ENSG00000198300#ENST00000598410#C2H2 ZF Containing Proteins#$#ENSP00000472395#ENSG00000198300#ENST00000599534#C2H2 ZF Containing Proteins#SCAN$#ENSP00000469486#ENSG00000198300#ENST00000599577#C2H2 ZF Containing Proteins#S…	False
354	353	ENSG00000256463	SALL3	C2H2 ZF	Yes	Likely to be sequence specific TF	Monomer or homomultimer	No motif	None	None	IPR007087;IPR015880	27164	spalt like transcription factor 3 [Source:HGNC Symbol;Acc:HGNC:10527]	None	not tested	not tested	None	None	b	Yes	No	No	2a2, orthologous lower confidence evidence	Pratyush Das	Sam Lambert	Yes	$#ENSG00000256463#GO:0003700#sequence-specific DNA binding transcription factor activity#IBA - GO_REF:0000033	$##ENSG00000256463##C2H2 ZF Containing Proteins#	False
1046	1045	ENSG00000197114	ZGPAT	CCCH ZF	Yes	Likely to be sequence specific TF	Monomer or homomultimer	No motif	None	Binds RRRGGAGGAGA based on SELEX and EMSA (PMID: 19644445).	IPR000467;IPR000571	84619	zinc finger CCCH-type and G-patch domain containing [Source:HGNC Symbol;Acc:HGNC:15948]	None	not tested	not tested	None	None	x	No	No	Yes	4a, two or more datasets predict it as a TF	Arttu Jolma	Pratyush Das	Yes	$#ENSG00000197114#GO:0001078#RNA polymerase II core promoter proximal region sequence-specific DNA binding transcription factor a#IDA - PMID:19644445$#ENSG00000197114#GO:0003700#sequence-specific DNA binding transcription factor activity#IDA - PMID:19644445	$#ENSP00000348242#ENSG00000197114#ENST00000355969#CCCH ZF#G-patch, Laminin_I$#ENSP00000349634#ENSG00000197114#ENST00000357119#CCCH ZF#G-patch, Laminin_I$#ENSP00000391176#ENSG00000197114#ENST00000448100#CCCH ZF#G-patch, Laminin_I$#ENSP00000332013#ENSG00000197114#ENST00000328969#CCCH ZF#G-patch, Laminin_I$#ENSP00000403966#ENSG00000197114#ENST00000431125#CCCH ZF#	False
1070	1069	ENSG00000060138	YBX3	CSD	Yes	Known motif	Monomer or homomultimer	100 perc ID - in vitro	None	Identical DBD to YBX1. Might also bind RNA.	IPR002059;IPR011129;IPR012340;IPR019844	8531	Y-box binding protein 3 [Source:HGNC Symbol;Acc:HGNC:2428]	None	DBD	not tested	None	None	a	Yes	Not a TF - Evidence that it is not a TF___PMIDS:0	Yes	1a2, Orthologous HQ evidence	Jussi Taipale	Sam Lambert	Yes	$#ENSG00000060138#GO:0001227#RNA polymerase II transcription regulatory region sequence-specific DNA binding transcription factor#IEA - GO_REF:0000019$#ENSG00000060138#GO:0003700#sequence-specific DNA binding transcription factor activity#NAS - PMID:8710501	$#ENSP00000228251#ENSG00000060138#ENST00000228251#Cold-shock protein, DNA-binding#$#ENSP00000279550#ENSG00000060138#ENST00000279550#Cold-shock protein, DNA-binding#Herpes_LMP1$#ENSP00000485718#ENSG00000060138#ENST00000544622#Cold-shock protein, DNA-binding#	False
1092	1091	ENSG00000173253	DMRT2	DM	Yes	Known motif	Monomer or homomultimer	High-throughput in vitro	None	None	IPR001275;	10655	doublesex and mab-3 related transcription factor 2 [Source:HGNC Symbol;Acc:HGNC:2935]	None	DBD	Yes	None	None	a	Yes	Indeterminate - There is no evidence for or against this genes role as a TF___PMIDS:0	Yes	1a1, Direct HQ evidence	Sam Lambert	Arttu Jolma	Yes	$#ENSG00000173253#GO:0003700#sequence-specific DNA binding transcription factor activity#IBA - GO_REF:0000033	$#ENSP00000350865#ENSG00000173253#ENST00000358146#DM#$#ENSP00000371690#ENSG00000173253#ENST00000382255#DM#$#ENSP00000397494#ENSG00000173253#ENST00000412350#DM#$#ENSP00000259622#ENSG00000173253#ENST00000259622#DM#	False
1113	1112	ENSG00000135373	EHF	Ets	Yes	Known motif	Monomer or homomultimer	High-throughput in vitro	None	None	IPR000418;IPR003118;IPR013761;	26298	ETS homologous factor [Source:HGNC Symbol;Acc:HGNC:3246]	None	DBD and Full	Yes	None	None	a	Yes	TF Gene_DNA-Binding: sequence-specific_DNA Binding_PMIDS:10644770;17027647	Yes	1a1, Direct HQ evidence	Pratyush Das	Jussi Taipale	Yes	$#ENSG00000135373#GO:0001077#RNA polymerase II core promoter proximal region sequence-specific DNA binding transcription factor a#IDA - PMID:17027647$#ENSG00000135373#GO:0003700#sequence-specific DNA binding transcription factor activity#IDA - PMID:10644770	$#ENSP00000257831#ENSG00000135373#ENST00000257831#ETS#SAM_PNT$#ENSP00000399733#ENSG00000135373#ENST00000450654#ETS#SAM_PNT$#ENSP00000433508#ENSG00000135373#ENST00000530286#ETS#SAM_PNT$#ENSP00000435835#ENSG00000135373#ENST00000531794#ETS#SAM_PNT$#ENSP00000435837#ENSG00000135373#ENST00000533754#ETS#SAM_PNT$#ENSP00000436158#ENSG00000135373#ENST00000527935#ETS#SAM_PNT$#ENSP00000436357#ENSG00000135373…	False
1116	1115	ENSG00000102034	ELF4	Ets	Yes	Known motif	Monomer or homomultimer	High-throughput in vitro	None	None	IPR000418;IPR022084	2000	E74 like ETS transcription factor 4 [Source:HGNC Symbol;Acc:HGNC:3319]	None	DBD and Full	Yes	None	None	a	Yes	TF Gene_DNA-Binding: sequence-specific_DNA Binding; Transactivation_PMIDS:8895518	Yes	1a1, Direct HQ evidence	Matt Weirauch	Arttu Jolma	Yes	$#ENSG00000102034#GO:0001077#RNA polymerase II core promoter proximal region sequence-specific DNA binding transcription factor a#IDA - PMID:14625302	$#ENSP00000311280#ENSG00000102034#ENST00000308167#ETS#Elf-1_N$#ENSP00000338608#ENSG00000102034#ENST00000335997#ETS#Elf-1_N$#ENSP00000407572#ENSG00000102034#ENST00000434609#ETS#Elf-1_N$#ENSP00000478297#ENSG00000102034#ENST00000615377#ETS#Elf-1_N	False
1195	1194	ENSG00000107485	GATA3	GATA	Yes	Known motif	Monomer or homomultimer	High-throughput in vitro	None	None	IPR000679;IPR016374	2625	GATA binding protein 3 [Source:HGNC Symbol;Acc:HGNC:4172]	3DFV	DBD and Full	Yes	None	None	a	Yes	TF Gene_DNA-Binding: sequence-specific_DNA Binding_PMIDS:8332492	Yes	1a1, Direct HQ evidence	Sam Lambert	Yimeng Yin	Yes	$#ENSG00000107485#GO:0001077#RNA polymerase II core promoter proximal region sequence-specific DNA binding transcription factor a#IEA - GO_REF:0000019$#ENSG00000107485#GO:0001078#RNA polymerase II core promoter proximal region sequence-specific DNA binding transcription factor a#IMP - PMID:19674970$#ENSG00000107485#GO:0001228#RNA polymerase II transcription regulatory region sequence-specific DNA…	$#ENSP00000341619#ENSG00000107485#ENST00000346208#GATA#$#ENSP00000368632#ENSG00000107485#ENST00000379328#GATA#	False
1207	1206	ENSG00000083307	GRHL2	Grainyhead	Yes	Known motif	Monomer or homomultimer	In vivo/Misc source	None	None	IPR007604;	79977	grainyhead like transcription factor 2 [Source:HGNC Symbol;Acc:HGNC:2799]	None	DBD and Full	Yes	None	PMID: 25758223, binds similar sites as GRHL1 in ChIP-seq	a	Yes	Indeterminate - There is no evidence for or against this genes role as a TF___PMIDS:0	Yes	1a1, Direct HQ evidence	Arttu Jolma	Laura Campitelli	Yes	$#ENSG00000083307#GO:0001228#RNA polymerase II transcription regulatory region sequence-specific DNA binding transcription factor#IDA - PMID:23814079$#ENSG00000083307#GO:0003700#sequence-specific DNA binding transcription factor activity#ISS - GO_REF:0000024	$#ENSP00000251808#ENSG00000083307#ENST00000251808#CP2#$#ENSP00000379260#ENSG00000083307#ENST00000395927#CP2#$#ENSP00000430473#ENSG00000083307#ENST00000521085#CP2#	False
1210	1209	ENSG00000115112	TFCP2L1	Grainyhead	Yes	Known motif	Monomer or homomultimer	High-throughput in vitro	None	None	IPR007604;IPR013761	29842	transcription factor CP2-like 1 [Source:HGNC Symbol;Acc:HGNC:17925]	None	DBD and Full	not tested	None	None	a	Yes	No	Yes	1a1, Direct HQ evidence	Matt Weirauch	Arttu Jolma	Yes	$#ENSG00000115112#GO:0003700#sequence-specific DNA binding transcription factor activity#TAS - PMID:10644752	$#ENSP00000263707#ENSG00000115112#ENST00000263707#CP2#	False
1356	1355	ENSG00000170689	HOXB9	Homeodomain	Yes	Known motif	Monomer or homomultimer	High-throughput in vitro	None	None	IPR001356;IPR006711;IPR009057;IPR017112;IPR017970;IPR020479	3219	homeobox B9 [Source:HGNC Symbol;Acc:HGNC:5120]	None	DBD and Full	Yes	None	None	a	Yes	TF Gene_Transcription Factor Binding: tf co-factor binding; DNA-Binding: sequence-specific_DNA Binding; TF PPI; Transactivation_PMIDS:1347944;9079637;10617598;11432851	No	1a1, Direct HQ evidence	Sam Lambert	Yimeng Yin	Yes	None	$#ENSP00000309439#ENSG00000170689#ENST00000311177#Homeodomain#Hox9_act	False
1373	1372	ENSG00000175879	HOXD8	Homeodomain	Yes	Known motif	Monomer or homomultimer	High-throughput in vitro	None	None	IPR001356;IPR001827;IPR009057;IPR017970;IPR020479;	3234	homeobox D8 [Source:HGNC Symbol;Acc:HGNC:5139]	None	DBD	Yes	None	None	a	Yes	TF Gene Candidate_DNA-Binding: sequence-specific; Transcription Factor Binding: tf co-factor binding_Co-activation; TF PPI_PMIDS:8890171	Yes	1a1, Direct HQ evidence	Pratyush Das	Sam Lambert	Yes	$#ENSG00000175879#GO:0001228#RNA polymerase II transcription regulatory region sequence-specific DNA binding transcription factor#IDA - PMID:1756725	$#ENSP00000409026#ENSG00000175879#ENST00000450510#Homeodomain#$#ENSP00000315949#ENSG00000175879#ENST00000313173#Homeodomain#$#ENSP00000406045#ENSG00000175879#ENST00000429017#Homeodomain#$#ENSP00000437431#ENSG00000175879#ENST00000544999#Homeodomain#	False
1387	1386	ENSG00000273706	LHX1	Homeodomain	Yes	Known motif	Monomer or homomultimer	High-throughput in vitro	None	None	IPR001356;IPR001781;IPR009057;IPR017970	3975	LIM homeobox 1 [Source:HGNC Symbol;Acc:HGNC:6593]	None	DBD	Yes	None	None	b	Yes	TF Gene_DNA-Binding: sequence-specific_DNA Binding; Transactivation_PMIDS:10926781	No	1a1, Direct HQ evidence	Pratyush Das	Laura Campitelli	Yes	$#ENSG00000273706#GO:0003700#sequence-specific DNA binding transcription factor activity#ISS - GO_REF:0000024	$#ENSP00000477829#ENSG00000273706#ENST00000614239#Homeodomain#LIM$#ENSP00000481496#ENSG00000273706#ENST00000621767#Homeodomain#	False
1429	1428	ENSG00000185630	PBX1	Homeodomain	Yes	Known motif	Monomer or homomultimer	High-throughput in vitro	None	None	IPR001356;IPR005542;IPR009057;IPR017970	5087	PBX homeobox 1 [Source:HGNC Symbol;Acc:HGNC:8632]	1LFU	DBD and Full	Yes	Obligate_Multimer	Can bind weakly as a homodimer or monomer (structure is an NMR-model of monomer) but prefers heterodimers with HOX-proteins	a	Yes	TF Gene_DNA-Binding: sequence-specific_DNA Binding_PMIDS:8183558;9315626;12529389	Yes	1a1, Direct HQ evidence	Laura Campitelli	Sam Lambert	Yes	$#ENSG00000185630#GO:0001077#RNA polymerase II core promoter proximal region sequence-specific DNA binding transcription factor a#IEA - GO_REF:0000019$#ENSG00000185630#GO:0003700#sequence-specific DNA binding transcription factor activity#NAS - PMID:10500199	$#ENSP00000356872#ENSG00000185630#ENST00000367897#Homeodomain#PBC$#ENSP00000405890#ENSG00000185630#ENST00000420696#Homeodomain#PBC$#ENSP00000439943#ENSG00000185630#ENST00000540236#Homeodomain#PBC$#ENSP00000473998#ENSG00000185630#ENST00000485769#Homeodomain#PBC$#ENSP00000485692#ENSG00000185630#ENST00000627490#Homeodomain#PBC	False
1598	1597	ENSG00000119715	ESRRB	Nuclear receptor	Yes	Known motif	Monomer or homomultimer	High-throughput in vitro	None	None	IPR000536;IPR001628;IPR001723;IPR008946;IPR024178;IPR027289	2103	estrogen related receptor beta [Source:HGNC Symbol;Acc:HGNC:3473]	1LO1	DBD	Yes	None	None	a	Yes	TF Gene_DNA-Binding: sequence-specific_Co-activation_PMIDS:8626619;15766247	Yes	1a1, Direct HQ evidence	Matt Weirauch	Jussi Taipale	Yes	$#ENSG00000119715#GO:0004879#ligand-activated sequence-specific DNA binding RNA polymerase II transcription factor activity#TAS - PMID:9344655	$#ENSP00000422488#ENSG00000119715#ENST00000509242#Nuclear Hormone Receptor#Hormone_recep$#ENSP00000451658#ENSG00000119715#ENST00000556177#Nuclear Hormone Receptor#Hormone_recep$#ENSP00000370270#ENSG00000119715#ENST00000380887#Nuclear Hormone Receptor#Hormone_recep$#ENSP00000424992#ENSG00000119715#ENST00000512784#Nuclear Hormone Receptor#Hormone_recep	False
1599	1598	ENSG00000196482	ESRRG	Nuclear receptor	Yes	Known motif	Monomer or homomultimer	High-throughput in vitro	None	None	IPR000536;IPR001628;IPR001723;IPR003078;IPR008946;IPR024178;IPR027289;	2104	estrogen related receptor gamma [Source:HGNC Symbol;Acc:HGNC:3474]	None	DBD and Full	Yes	None	None	a	Yes	TF Gene_DNA-Binding: sequence-specific_DNA Binding; Transactivation_PMIDS:15149736	No	1a1, Direct HQ evidence	Pratyush Das	Yimeng Yin	Yes	$#ENSG00000196482#GO:0001228#RNA polymerase II transcription regulatory region sequence-specific DNA binding transcription factor#IEA - GO_REF:0000019$#ENSG00000196482#GO:0003708#retinoic acid receptor activity#IEA - GO_REF:0000002	$#ENSP00000352077#ENSG00000196482#ENST00000359162#Nuclear Hormone Receptor#Hormone_recep$#ENSP00000353108#ENSG00000196482#ENST00000360012#Nuclear Hormone Receptor#Hormone_recep$#ENSP00000354584#ENSG00000196482#ENST00000361395#Nuclear Hormone Receptor#Hormone_recep$#ENSP00000355904#ENSG00000196482#ENST00000366937#Nuclear Hormone Receptor#Hormone_recep$#ENSP00000355905#ENSG00000196482#ENST000003669…	False
1608	1607	ENSG00000143257	NR1I3	Nuclear receptor	Yes	Known motif	Monomer or homomultimer	High-throughput in vitro	None	None	IPR000536;IPR001628;IPR001723;IPR001728;IPR008946;	9970	nuclear receptor subfamily 1 group I member 3 [Source:HGNC Symbol;Acc:HGNC:7969]	None	DBD and Full	not tested	None	None	a	Yes	TF Gene_DNA-Binding: sequence-specific_DNA Binding; Transactivation_PMIDS:8114692;12511605	Yes	1a1, Direct HQ evidence	Jussi Taipale	Arttu Jolma	Yes	$#ENSG00000143257#GO:0001228#RNA polymerase II transcription regulatory region sequence-specific DNA binding transcription factor#IDA - PMID:11114890$#ENSG00000143257#GO:0003700#sequence-specific DNA binding transcription factor activity#TAS - PMID:8020947, PMID:8114692$#ENSG00000143257#GO:0004879#ligand-activated sequence-specific DNA binding RNA polymerase II transcription factor activity#TAS -…	$#ENSP00000356958#ENSG00000143257#ENST00000367979#Nuclear Hormone Receptor#Hormone_recep$#ENSP00000356960#ENSG00000143257#ENST00000367981#Nuclear Hormone Receptor#Hormone_recep$#ENSP00000356961#ENSG00000143257#ENST00000367982#Nuclear Hormone Receptor#Hormone_recep$#ENSP00000356962#ENSG00000143257#ENST00000367983#Nuclear Hormone Receptor#Hormone_recep$#ENSP00000356963#ENSG00000143257#ENST000003679…	False
1616	1615	ENSG00000113580	NR3C1	Nuclear receptor	Yes	Known motif	Monomer or homomultimer	High-throughput in vitro	None	None	IPR000536;IPR001409;IPR001628;IPR001723;IPR008946;	2908	nuclear receptor subfamily 3 group C member 1 [Source:HGNC Symbol;Acc:HGNC:7978]	1GLU	DBD and Full	not tested	None	None	a	Yes	TF Gene_DNA-Binding: sequence-specific_DNA Binding_PMIDS:16728402;67253380;15563547	Yes	1a1, Direct HQ evidence	Jussi Taipale	Sam Lambert	Yes	$#ENSG00000113580#GO:0001077#RNA polymerase II core promoter proximal region sequence-specific DNA binding transcription factor a#IDA - PMID:16728402, PMID:23823477$#ENSG00000113580#GO:0003700#sequence-specific DNA binding transcription factor activity#IDA - PMID:15769988, PMID:17635946	$#ENSP00000231509#ENSG00000113580#ENST00000231509#Nuclear Hormone Receptor#GCR, Hormone_recep$#ENSP00000377977#ENSG00000113580#ENST00000394464#Nuclear Hormone Receptor#GCR, Hormone_recep$#ENSP00000387672#ENSG00000113580#ENST00000415690#Nuclear Hormone Receptor#GCR, Hormone_recep$#ENSP00000405282#ENSG00000113580#ENST00000424646#Nuclear Hormone Receptor#GCR, Hormone_recep$#ENSP00000420856#ENSG00000…	False
1617	1616	ENSG00000151623	NR3C2	Nuclear receptor	Yes	Known motif	Monomer or homomultimer	High-throughput in vitro	None	None	IPR000536;IPR001628;IPR008946;	4306	nuclear receptor subfamily 3 group C member 2 [Source:HGNC Symbol;Acc:HGNC:7979]	4TNT	DBD and Full	Yes	None	None	a	Yes	TF Gene_DNA-Binding: sequence-specific_Transactivation_PMIDS:3037703;8389140	No	1a1, Direct HQ evidence	Arttu Jolma	Matt Weirauch	Yes	$#ENSG00000151623#GO:0003700#sequence-specific DNA binding transcription factor activity#IEA - GO_REF:0000002	$#ENSP00000350815#ENSG00000151623#ENST00000358102#Nuclear Hormone Receptor#Hormone_recep$#ENSP00000423510#ENSG00000151623#ENST00000512865#Nuclear Hormone Receptor#	False
1625	1624	ENSG00000186951	PPARA	Nuclear receptor	Yes	Known motif	Monomer or homomultimer	In vivo/Misc source	Only known motifs are from Transfac or HocoMoco - origin is uncertain	None	IPR000536;IPR001628;IPR001723;IPR003074;IPR003076;IPR008946	5465	peroxisome proliferator activated receptor alpha [Source:HGNC Symbol;Acc:HGNC:9232]	None	DBD and Full	Yes	Obligate_Multimer	Heterodimerizes with RXR TFs	a	Yes	TF Gene_DNA-Binding: sequence-specific_DNA Binding_PMIDS:1537328;8123021;8386511;12847522;9748239	Yes	2a1, Lower confidence direct evidence	Yimeng Yin	Pratyush Das	Yes	$#ENSG00000186951#GO:0001077#RNA polymerase II core promoter proximal region sequence-specific DNA binding transcription factor a#IDA - PMID:9748239$#ENSG00000186951#GO:0001078#RNA polymerase II core promoter proximal region sequence-specific DNA binding transcription factor a#IDA - PMID:9748239$#ENSG00000186951#GO:0003700#sequence-specific DNA binding transcription factor activity#IDA - PMID:199…	$#ENSP00000385246#ENSG00000186951#ENST00000402126#Nuclear Hormone Receptor#Hormone_recep$#ENSP00000385523#ENSG00000186951#ENST00000407236#Nuclear Hormone Receptor#Hormone_recep$#ENSP00000397291#ENSG00000186951#ENST00000440343#Nuclear Hormone Receptor#$#ENSP00000414752#ENSG00000186951#ENST00000420804#Nuclear Hormone Receptor#	False
1771	1770	ENSG00000196975	ANXA4	Unknown	No	Unlikely to be sequence specific TF	Not a DNA binding protein	No motif	None	None	IPR001464;IPR002391;IPR002392;IPR018252;IPR018502	307	annexin A4 [Source:HGNC Symbol;Acc:HGNC:542]	None	not tested	not tested	None	None	No	No	No	Yes	5a, one of the source datasets predicts is as a TF	Jussi Taipale	Laura Campitelli	No	$#ENSG00000196975#GO:0032088#negative regulation of NF-kappaB transcription factor activity#IDA - PMID:20237821	$#ENSP00000377833#ENSG00000196975#ENST00000394295#Other#Annexin, Myb_DNA-bind_7$#ENSP00000386756#ENSG00000196975#ENST00000409920#Other#Annexin	False
1911	1910	ENSG00000116761	CTH	Unknown	No	Unlikely to be sequence specific TF	Not a DNA binding protein	No motif	None	None	None	1491	Cystathionine gamma-lyase	None	not tested	not tested	None	None	No	No	No	Yes	5a, one of the source datasets predicts is as a TF	Jussi Taipale	Matt Weirauch	No	$#ENSG00000116761#GO:0051092#positive regulation of NF-kappaB transcription factor activity#IEA - GO_REF:0000019	$##ENSG00000116761##Other#	False
1931	1930	ENSG00000181418	DDN	Unknown	No	Unlikely to be sequence specific TF	Not a DNA binding protein	No motif	Has a putative AT-hook	None	IPR026500	23109	dendrin [Source:HGNC Symbol;Acc:HGNC:24458]	None	not tested	not tested	None	None	No	No	No	Yes	5a, one of the source datasets predicts is as a TF	Yimeng Yin	Pratyush Das	No	$#ENSG00000181418#GO:0000982#RNA polymerase II core promoter proximal region sequence-specific DNA binding transcription factor a#IBA - GO_REF:0000033	$#ENSP00000390590#ENSG00000181418#ENST00000421952#Other#Dendrin	False
1967	1966	ENSG00000145088	EAF2	Unknown	No	Unlikely to be sequence specific TF	Not a DNA binding protein	No motif	None	No convincing evidence that this protein binds DNA with any sequence specificity, or that this activity is required for its function. Thus at best the current evidence is that it is a cofactor of some sort cofactor (PMID: 12446457)	IPR019194	55840	ELL associated factor 2 [Source:HGNC Symbol;Acc:HGNC:23115]	None	not tested	not tested	None	None	No	No	TF Gene Candidate_Transcription Factor Binding: tf co-factor binding; DNA-Binding: sequence-specific_TF PPI; Transactivation_PMIDS:12446457;16114057	Yes	4a, two or more datasets predict it as a TF	Sam Lambert	Matt Weirauch	No	$#ENSG00000145088#GO:0001228#RNA polymerase II transcription regulatory region sequence-specific DNA binding transcription factor#IDA - PMID:16114057	$#ENSP00000273668#ENSG00000145088#ENST00000273668#Other#EAF$#ENSP00000410708#ENSG00000145088#ENST00000451944#Other#EAF	False
1996	1995	ENSG00000106462	EZH2	Unknown	No	Unlikely to be sequence specific TF	Not a DNA binding protein	No motif	None	This is a classic polycomb protein with no evidence of sequence specific DNA binding after years of intense study. I dont see anything in (PMID :15520282) that supports DNA binding.	IPR001005;IPR001214;IPR021654;IPR026489	2146	enhancer of zeste 2 polycomb repressive complex 2 subunit [Source:HGNC Symbol;Acc:HGNC:3527]	None	DBD and Full	Yes	None	Its a histone methyltransferase, not likely to have any sequence specificity	a	No	TF Gene_Transcription Factor Binding: tf co-factor binding; DNA-Binding: non-sequence-specific_Non-specific DNA; TF PPI_PMIDS:15520282	No	4a, two or more datasets predict it as a TF	Tim Hughes	Jussi Taipale	No	$#ENSG00000106462#GO:0043433#negative regulation of sequence-specific DNA binding transcription factor activity#IEA - GO_REF:0000019	$#ENSP00000320147#ENSG00000106462#ENST00000320356#Other#EZH2_WD-Binding, SET$#ENSP00000223193#ENSG00000106462#ENST00000350995#Other#EZH2_WD-Binding, SET$#ENSP00000419711#ENSG00000106462#ENST00000460911#Other#EZH2_WD-Binding, SET$#ENSP00000419050#ENSG00000106462#ENST00000476773#Other#EZH2_WD-Binding, SET$#ENSP00000419856#ENSG00000106462#ENST00000483967#Other#EZH2_WD-Binding, SET	False
2141	2140	ENSG00000184445	KNTC1	Unknown	No	Unlikely to be sequence specific TF	Not a DNA binding protein	No motif	None	Rod_C domain localizes to kinetochores but has not been shown to be DNA-binding	IPR017986;IPR019527	9735	kinetochore associated 1 [Source:HGNC Symbol;Acc:HGNC:17255]	None	Full	not tested	None	None	x	No	No	No	5a, one of the source datasets predicts is as a TF	Sam Lambert	Arttu Jolma	No	None	$#ENSP00000328236#ENSG00000184445#ENST00000333479#Other#Rod_C$#ENSP00000408760#ENSG00000184445#ENST00000436959#Other#MRP-S22, Rod_C$#ENSP00000397992#ENSG00000184445#ENST00000450485#Other#Rod_C$#ENSP00000437344#ENSG00000184445#ENST00000534995#Other#MRP-S22, Rod_C	False
2281	2280	ENSG00000131910	NR0B2	Unknown	No	Unlikely to be sequence specific TF	Not a DNA binding protein	No motif	None	Transcription cofactor - lacks a conventional DNA binding domain and represses the transcriptional activity of various nuclear receptors (PMID: 14752053)	IPR000536;IPR001723;IPR008946;	8431	nuclear receptor subfamily 0 group B member 2 [Source:HGNC Symbol;Acc:HGNC:7961]	None	not tested	not tested	None	None	x	No	No	Yes	4a, two or more datasets predict it as a TF	Yimeng Yin	Laura Campitelli	Yes	$#ENSG00000131910#GO:0043433#negative regulation of sequence-specific DNA binding transcription factor activity#IDA - PMID:14752053	$#ENSP00000254227#ENSG00000131910#ENST00000254227#Other#Hormone_recep	False
2291	2290	ENSG00000114026	OGG1	Unknown	No	Unlikely to be sequence specific TF	Low specificity DNA-binding protein	No motif	None	DNA error repairing enzyme. Binds DNA in the crystal structure (PDB: 1EBM), presumably without specificity	None	None	8-oxoguanine DNA glycosylase	1EBM	not tested	not tested	None	DNA error repairing enzyme. Binds DNA in the crystal structure (PDB: 1EBM), presumably without specificity	No	No	No	No	New proteins added based on PDB entry	Arttu Jolma	Sam Lambert	No	None	None	False
2349	2348	ENSG00000164050	PLXNB1	Unknown	No	Unlikely to be sequence specific TF	Not a DNA binding protein	No motif	None	Protein is a semaphorin receptor that operates far upstream on the signaling cascade.	IPR001627;IPR002165;IPR002909;IPR008936;IPR013548;IPR014756;IPR016201;	5364	plexin B1 [Source:HGNC Symbol;Acc:HGNC:9103]	None	Full	not tested	None	None	x	No	No	No	5a, one of the source datasets predicts is as a TF	Sam Lambert	Arttu Jolma	No	None	$#ENSP00000296440#ENSG00000164050#ENST00000296440#Other#PSI, Plexin_cytopl, Sema, TIG$#ENSP00000351338#ENSG00000164050#ENST00000358536#Other#PSI, Plexin_cytopl, Sema, TIG$#ENSP00000414199#ENSG00000164050#ENST00000456774#Other#PSI, Plexin_cytopl, Sema, TIG	False
2353	2352	ENSG00000004399	PLXND1	Unknown	No	Unlikely to be sequence specific TF	Not a DNA binding protein	No motif	None	Protein is a semaphorin receptor that operates far upstream on the signaling cascade.	IPR001627;IPR002165;IPR002909;IPR008936;IPR013548;IPR014756;IPR016201;	23129	plexin D1 [Source:HGNC Symbol;Acc:HGNC:9107]	None	Full	not tested	None	None	x	No	No	No	5a, one of the source datasets predicts is as a TF	Arttu Jolma	Tim Hughes	No	None	$#ENSP00000317128#ENSG00000004399#ENST00000324093#Other#PSI, Plexin_cytopl, Sema, TIG$#ENSP00000426162#ENSG00000004399#ENST00000504689#Other#Plexin_cytopl$#ENSP00000426241#ENSG00000004399#ENST00000505237#Other#PSI, PSI_integrin, Sema$#ENSP00000427696#ENSG00000004399#ENST00000506979#Other#Plexin_cytopl	False
2433	2432	ENSG00000079337	RAPGEF3	Unknown	No	Unlikely to be sequence specific TF	Not a DNA binding protein	No motif	None	No DBD and no evidence its a TF - included only because it has an x in Vaquerizas 2009	IPR000591;IPR000595;IPR000651;IPR001895;IPR002373;IPR018490;IPR019804;IPR029071	10411	Rap guanine nucleotide exchange factor 3 [Source:HGNC Symbol;Acc:HGNC:16629]	None	not tested	not tested	None	None	x	No	No	No	5a, one of the source datasets predicts is as a TF	Pratyush Das	Tim Hughes	No	None	$#ENSP00000373864#ENSG00000079337#ENST00000389212#Other#DEP, RasGEF, RasGEF_N, cNMP_binding$#ENSP00000378764#ENSG00000079337#ENST00000395358#Other#DEP, RasGEF_N, cNMP_binding$#ENSP00000395708#ENSG00000079337#ENST00000449771#Other#DEP, RasGEF, RasGEF_N, cNMP_binding$#ENSP00000448480#ENSG00000079337#ENST00000548919#Other#DEP, RasGEF, RasGEF_N, cNMP_binding$#ENSP00000448804#ENSG00000079337#ENST00000…	False
2507	2506	ENSG00000179833	SERTAD2	Unknown	No	Unlikely to be sequence specific TF	Not a DNA binding protein	No motif	None	Transcriptional cofactor that associates with E2F/TFDP heterodimers (PMID: 19152710). Does not contain any DBDs	IPR009263	9792	SERTA domain containing 2 [Source:HGNC Symbol;Acc:HGNC:30784]	None	not tested	not tested	None	None	No	No	TF Gene_Transcription Factor Binding: tf co-factor binding_TF PPI_PMIDS:16098148	No	5a, one of the source datasets predicts is as a TF	Arttu Jolma	Pratyush Das	No	None	$##ENSG00000179833##Other#	False
2529	2528	ENSG00000180592	SKIDA1	Unknown	No	Unlikely to be sequence specific TF	Not a DNA binding protein	No motif	None	None	IPR003380;IPR009061;IPR027971;	387640	SKI/DACH domain containing 1 [Source:HGNC Symbol;Acc:HGNC:32697]	None	not tested	not tested	None	None	x	No	No	No	5a, one of the source datasets predicts is as a TF	Sam Lambert	Pratyush Das	No	None	$#ENSP00000410041#ENSG00000180592#ENST00000449193#Other#DUF4584, Ski_Sno$#ENSP00000442432#ENSG00000180592#ENST00000444772#Other#DUF4584, Ski_Sno	False
2641	2640	ENSG00000164342	TLR3	Unknown	No	ssDNA/RNA binding	Not a DNA binding protein	No motif	None	Binds dsRNA (PMID: 16111635)	None	7098	Toll-like receptor 3	None	not tested	not tested	None	None	No	No	No	Yes	5a, one of the source datasets predicts is as a TF	Laura Campitelli	Pratyush Das	No	$#ENSG00000164342#GO:0051092#positive regulation of NF-kappaB transcription factor activity#IEA - GO_REF:0000019	$##ENSG00000164342##Other#	False
2655	2654	ENSG00000131747	TOP2A	Unknown	No	Unlikely to be sequence specific TF	Low specificity DNA-binding protein	No motif	None	DNA topoisomerase. Binds DNA in the crystal structure (PDB: 4FM9).	None	7153	topoisomerase (DNA) II alpha	4FM9	not tested	not tested	None	None	No	No	No	No	New proteins added based on PDB entry	Arttu Jolma	Sam Lambert	No	None	None	False
2659	2658	ENSG00000102871	TRADD	Unknown	No	Unlikely to be sequence specific TF	Not a DNA binding protein	No motif	None	Regulates transcription by binding to the adaptor protein TRAF2, leading to reduction of recruitment of inhibitor-of-apoptosis proteins. No evidence for binding DNA (PMID: 18309324)	IPR000488;IPR009095;IPR011029	8717	TNFRSF1A associated via death domain [Source:HGNC Symbol;Acc:HGNC:12030];Tumor necrosis factor recep	None	not tested	not tested	None	None	No	No	No	Yes	5a, one of the source datasets predicts is as a TF	Arttu Jolma	Tim Hughes	No	$#ENSG00000102871#GO:0051092#positive regulation of NF-kappaB transcription factor activity#TAS - PMID:18309324	$#ENSP00000341268#ENSG00000102871#ENST00000345057#Other#Death, TRADD_N$#ENSP00000462591#ENSG00000102871#ENST00000486556#Other#Death, TRADD_N	False
2669	2668	ENSG00000101255	TRIB3	Unknown	No	Unlikely to be sequence specific TF	Not a DNA binding protein	No motif	None	Disabled kinase - binds NFkappaB and ATF4, but no evidence for direct sequence specific DNA binding.	IPR000719;IPR002290;IPR011009	57761	tribbles pseudokinase 3 [Source:HGNC Symbol;Acc:HGNC:16228]	None	not tested	not tested	None	None	No	No	TF Evidence Conflict - There is evidence for and against this genes role as a TF__Other_PMIDS:12749859	No	5a, one of the source datasets predicts is as a TF	Jussi Taipale	Tim Hughes	No	None	$##ENSG00000101255##Other#	False
