# Supplementary material for: Integrative Meta‐Analysis and WGCNA Reveal Candidate Diagnostic Hub Genes in Clear Cell Carcinoma
Source: Int J Cell Biol. 2026 Feb 2;2026:5567255. doi: 10.1155/ijcb/5567255 (PMC12865128; doi:10.1155/ijcb/5567255)
Supplement: Supplementary file 3 — Supporting Information 3 Table S1. Shared DEGs identified by both statistical frameworks via Venn diagram analysis. Table S2. BP enrichment analysis of upregulated DEGs form integrated dataset using clusterProfiler. Table S3. BP enrichment analysis of downregulated DEGs form integrated dataset using clusterProfiler. Table S4. List of DEGs in the validation GSE40435 dataset. Table S5. BP enrichment analysis of upregulated DEGs in the validation GSE40435 dataset. Table S6. Biological process enrichment analysis of downregulated DEGs in the validation GSE40435 dataset. Table S7. Cellular component enrichment analysis of upregulated DEGs in integrated dataset. Table S8. Cellular component enrichment analysis of downregulated DEGs in integrated dataset. Table S9. Molecular function enrichment analysis of upregulated DEGs in integrated dataset. Table S10. Molecular function enrichment analysis of downregulated DEGs in integrated dataset. Table S11. Cellular component enrichment analysis of upregulated DEGs in the GSE40435 dataset. Table S12. Cellular component enrichment analysis of downregulated DEGs in the GSE40435 dataset. Table S13. Molecular function enrichment analysis of upregulated DEGs in the GSE40435 dataset. Table S14. Molecular function enrichment analysis of downregulated DEGs in the GSE40435 dataset. Table S15. KEGG pathway enrichment analysis of upregulated DEGs in the integrated dataset. Table S16. KEGG pathway enrichment analysis of downregulated DEGs in the integrated dataset. Table S17. KEGG pathway enrichment analysis of upregulated DEGs in the GSE40435 dataset. Table S18. KEGG pathway enrichment analysis of downregulated DEGs in the GSE40435 dataset. Table S19. Summary of transcription factors (TFs) identified among DEGs. Table S20. List of eight gene coexpression modules identified by dynamic tree cutting (β = 19, minimum size = 30 genes). Table S21. Transcription factor enrichment in the turquoise gene coexpression module. Table S22. Diagnostic biom [file IJCB-2026-5567255-s001.zip › Supplementary Table 20.csv]

	Module	Gene	color
1	0	TIMD4	grey
2	0	BEST4	grey
3	0	LEAP2	grey
4	0	TMEM266	grey
5	0	ZNF485	grey
6	0	CRB2	grey
7	0	IQCD	grey
8	0	ZDHHC15	grey
9	0	CEP170P1	grey
10	0	C2orf15	grey
11	0	RAB42	grey
12	0	B4GALNT2	grey
13	0	MOGAT1	grey
14	0	TAPT1-AS1	grey
15	0	DUSP5P1	grey
16	0	LCAL1	grey
17	0	CFAP57	grey
18	0	MUC19	grey
19	0	STPG4	grey
20	0	ZNF354B	grey
21	0	HTRA4	grey
22	0	IGSF22	grey
23	0	C5orf46	grey
24	0	C9orf43	grey
25	0	QRFPR	grey
26	0	RGS9BP	grey
27	0	PRRT3	grey
28	0	NHLRC4	grey
29	0	PIK3R6	grey
30	0	CCDC178	grey
31	0	HCG27	grey
32	0	ZC3H12D	grey
33	0	LRRC25	grey
34	0	RIPPLY1	grey
35	0	SIAH3	grey
36	0	LINC01555	grey
37	0	PNLDC1	grey
38	0	CASP12	grey
39	0	IDO2	grey
40	0	IQUB	grey
41	0	ZFP69	grey
42	0	DACT2	grey
43	0	RPL35	grey
44	0	RPS5	grey
45	0	NARS1	grey
46	0	ABCF1	grey
47	0	RPL30	grey
48	0	IK	grey
49	0	SMNDC1	grey
50	0	ATP6V0B	grey
51	0	DSP	grey
52	0	LASP1	grey
53	0	NDRG1	grey
54	0	SOD1	grey
55	0	SSR2	grey
56	0	S100A11	grey
57	0	CD63	grey
58	0	PTTG1IP	grey
59	0	HK1	grey
60	0	PPP1CC	grey
61	0	DPYSL2	grey
62	0	ATF4	grey
63	0	ANXA5	grey
64	0	ODC1	grey
65	0	SPARCL1	grey
66	0	PLOD1	grey
67	0	RAP1B	grey
68	0	CKB	grey
69	0	PGAM1	grey
70	0	ARPC1A	grey
71	0	IMMT	grey
72	0	PPT1	grey
73	0	MDH1	grey
74	0	JUP	grey
75	0	GNAI2	grey
76	0	RPS18	grey
77	0	PLD3	grey
78	0	RCN1	grey
79	0	PABPC4	grey
80	0	COX8A	grey
81	0	PJA2	grey
82	0	PLP2	grey
83	0	ARCN1	grey
84	0	SLC7A5	grey
85	0	PCNA	grey
86	0	PLS3	grey
87	0	ATP5F1B	grey
88	0	TTC1	grey
89	0	COX6B1	grey
90	0	ITGA3	grey
91	0	AHSA1	grey
92	0	APOD	grey
93	0	GLB1	grey
94	0	NME1	grey
95	0	PODXL	grey
96	0	DDX39A	grey
97	0	SND1	grey
98	0	GYS1	grey
99	0	MRPL49	grey
100	0	NDUFS3	grey
101	0	RPA2	grey
102	0	SNRPA	grey
103	0	EPCAM	grey
104	0	SH3GL1	grey
105	0	CDC25B	grey
106	0	GDI1	grey
107	0	PSRC1	grey
108	0	COASY	grey
109	0	CDK2AP1	grey
110	0	GNL2	grey
111	0	MEST	grey
112	0	EFNA1	grey
113	0	TMEM184B	grey
114	0	HARS1	grey
115	0	SDC4	grey
116	0	MX1	grey
117	0	TSPO	grey
118	0	IGBP1	grey
119	0	ARFIP2	grey
120	0	DPF2	grey
121	0	PLIN3	grey
122	0	LY6E	grey
123	0	PKN1	grey
124	0	CHPF	grey
125	0	ERCC3	grey
126	0	TSPAN7	grey
127	0	CDKN1A	grey
128	0	NDUFA1	grey
129	0	AP3S1	grey
130	0	DECR1	grey
131	0	CTSK	grey
132	0	PFKFB3	grey
133	0	TENT4A	grey
134	0	PRSS8	grey
135	0	ARL2	grey
136	0	FOXM1	grey
137	0	APBB1	grey
138	0	MAP2K1	grey
139	0	TRIM26	grey
140	0	SLC20A2	grey
141	0	RFXANK	grey
142	0	DNTTIP2	grey
143	0	SHOC2	grey
144	0	STK39	grey
145	0	INPP1	grey
146	0	SACM1L	grey
147	0	SEC24B	grey
148	0	WBP1L	grey
149	0	DENND4B	grey
150	0	UNC13B	grey
151	0	ZMPSTE24	grey
152	0	ETFB	grey
153	0	GYPC	grey
154	0	STARD3	grey
155	0	CHSY1	grey
156	0	CTNNBIP1	grey
157	0	FBLN5	grey
158	0	SDF2	grey
159	0	RHOG	grey
160	0	PMM2	grey
161	0	CLK2	grey
162	0	DRAP1	grey
163	0	UNC119	grey
164	0	LMNB1	grey
165	0	DCK	grey
166	0	GTPBP6	grey
167	0	NCK2	grey
168	0	DUSP14	grey
169	0	POLD1	grey
170	0	COL15A1	grey
171	0	BPGM	grey
172	0	MTX2	grey
173	0	UPF2	grey
174	0	LSM1	grey
175	0	CAMLG	grey
176	0	IPO13	grey
177	0	AOC1	grey
178	0	AFAP1	grey
179	0	FANCG	grey
180	0	AGL	grey
181	0	FSTL3	grey
182	0	BYSL	grey
183	0	CTSF	grey
184	0	TG	grey
185	0	PRKAR2B	grey
186	0	ZNF217	grey
187	0	CTSO	grey
188	0	MANBA	grey
189	0	MRPL33	grey
190	0	GAB2	grey
191	0	KDR	grey
192	0	MMP9	grey
193	0	TRIP13	grey
194	0	SCG2	grey
195	0	WASF3	grey
196	0	THOC1	grey
197	0	P2RX4	grey
198	0	NID2	grey
199	0	NDUFAF1	grey
200	0	BCL9	grey
201	0	IMPDH1	grey
202	0	ZNF593	grey
203	0	TMEM243	grey
204	0	ANAPC15	grey
205	0	FAAH	grey
206	0	PROM1	grey
207	0	CD151	grey
208	0	ATP1B2	grey
209	0	ABCA3	grey
210	0	BCAS1	grey
211	0	KIF21B	grey
212	0	TRAF2	grey
213	0	IFI6	grey
214	0	GSTM2	grey
215	0	ARHGAP4	grey
216	0	CD83	grey
217	0	LDOC1	grey
218	0	SLC16A2	grey
219	0	OSTF1	grey
220	0	DOLK	grey
221	0	ARHGAP11A	grey
222	0	DMTN	grey
223	0	PLLP	grey
224	0	SELL	grey
225	0	BSN	grey
226	0	S1PR1	grey
227	0	CDH5	grey
228	0	WIF1	grey
229	0	TAGLN3	grey
230	0	NAP1L3	grey
231	0	GPRASP1	grey
232	0	PRR3	grey
233	0	CKM	grey
234	0	ENDOG	grey
235	0	MELK	grey
236	0	POLA1	grey
237	0	POP5	grey
238	0	MAD1L1	grey
239	0	GCHFR	grey
240	0	GAS8	grey
241	0	HPN	grey
242	0	PTPRCAP	grey
243	0	SHROOM2	grey
244	0	RAB3A	grey
245	0	ITIH2	grey
246	0	KIT	grey
247	0	PLCD1	grey
248	0	SLC6A1	grey
249	0	MAP3K14	grey
250	0	NMB	grey
251	0	HCAR3	grey
252	0	SURF2	grey
253	0	SOD3	grey
254	0	CXCL13	grey
255	0	PARD6A	grey
256	0	AMPH	grey
257	0	POLR1G	grey
258	0	PIGA	grey
259	0	CKMT2	grey
260	0	MN1	grey
261	0	REEP2	grey
262	0	ZNF354A	grey
263	0	BCHE	grey
264	0	FOXO4	grey
265	0	CCL20	grey
266	0	SIT1	grey
267	0	GHR	grey
268	0	BTK	grey
269	0	SCN1B	grey
270	0	AIFM1	grey
271	0	TYK2	grey
272	0	AQP9	grey
273	0	SNX7	grey
274	0	RASGRP1	grey
275	0	MMRN1	grey
276	0	CPA3	grey
277	0	ALAS1	grey
278	0	SYNGR3	grey
279	0	SCGN	grey
280	0	TRPM2	grey
281	0	CNTFR	grey
282	0	ABLIM3	grey
283	0	PGAM2	grey
284	0	GSTM5	grey
285	0	F8	grey
286	0	SKAP1	grey
287	0	CCN5	grey
288	0	POLG2	grey
289	0	MARCO	grey
290	0	HSPB2	grey
291	0	TSPOAP1	grey
292	0	PRSS22	grey
293	0	GAS2	grey
294	0	NME6	grey
295	0	BDKRB2	grey
296	0	REG1B	grey
297	0	ADORA2B	grey
298	0	FOXJ1	grey
299	0	VNN2	grey
300	0	RELN	grey
301	0	HK3	grey
302	0	BATF	grey
303	0	KCNS3	grey
304	0	NPY	grey
305	0	ADGRG2	grey
306	0	SLC6A12	grey
307	0	H3C10	grey
308	0	RNASE2	grey
309	0	ADRA2C	grey
310	0	SCML2	grey
311	0	IL3RA	grey
312	0	CHP2	grey
313	0	IL13RA2	grey
314	0	NME5	grey
315	0	GRB14	grey
316	0	CD180	grey
317	0	CETP	grey
318	0	SPINK1	grey
319	0	OPHN1	grey
320	0	REN	grey
321	0	ASAP2	grey
322	0	CNGA1	grey
323	0	MT1H	grey
324	0	HINFP	grey
325	0	CYP24A1	grey
326	0	CDH16	grey
327	0	CYP4F12	grey
328	0	NUP155	grey
329	0	TAC1	grey
330	0	RENBP	grey
331	0	IL18R1	grey
332	0	PRPH2	grey
333	0	ADAMTSL2	grey
334	0	ZNF165	grey
335	0	HCG4	grey
336	0	GPR143	grey
337	0	XK	grey
338	0	CHRNB1	grey
339	0	HPGDS	grey
340	0	SSUH2	grey
341	0	TBX19	grey
342	0	LILRB5	grey
343	0	TNFSF9	grey
344	0	WT1-AS	grey
345	0	CCR6	grey
346	0	CCDC106	grey
347	0	CXCR2	grey
348	0	IL18RAP	grey
349	0	SLC17A2	grey
350	0	H2AC11	grey
351	0	SPINK4	grey
352	0	LINC01587	grey
353	0	CD300C	grey
354	0	AKAP3	grey
355	0	SH2D2A	grey
356	0	ATP12A	grey
357	0	NPY5R	grey
358	0	ZNF132	grey
359	0	TNFSF4	grey
360	0	IL10	grey
361	0	GZMM	grey
362	0	MEIS2	grey
363	0	ZNF76	grey
364	0	CASP5	grey
365	0	GUCA2B	grey
366	0	ZNF189	grey
367	0	GIPC1	grey
368	0	LPA	grey
369	0	TNFRSF1A	grey
370	0	BLNK	grey
371	0	POU3F4	grey
372	0	KLRC3	grey
373	0	SP140	grey
374	0	PROS1	grey
375	0	ADH1A	grey
376	0	CD160	grey
377	0	NVL	grey
378	0	PRSS16	grey
379	0	CHIT1	grey
380	0	POU5F1	grey
381	0	ANXA13	grey
382	0	H2BC7	grey
383	0	PCDHB11	grey
384	0	OR7A17	grey
385	0	H2BC10	grey
386	0	H2BC6	grey
387	0	H2BC9	grey
388	0	HOXA6	grey
389	0	NTRK1	grey
390	0	PCBP1	grey
391	0	VAT1	grey
392	0	USP11	grey
393	0	ARPC3	grey
394	0	TMED9	grey
395	0	GOT1	grey
396	0	POLE3	grey
397	0	ESYT1	grey
398	0	H1-0	grey
399	0	CYFIP1	grey
400	0	PPP4C	grey
401	0	NDUFA9	grey
402	0	ATP5MC1	grey
403	0	KRT7	grey
404	0	PNRC1	grey
405	0	MDK	grey
406	0	GABARAPL2	grey
407	0	IFRD2	grey
408	0	TSPAN1	grey
409	0	MYD88	grey
410	0	MSMO1	grey
411	0	NT5C2	grey
412	0	AATF	grey
413	0	NDUFAF3	grey
414	0	DHX38	grey
415	0	WDR46	grey
416	0	CBR1	grey
417	0	MFSD10	grey
418	0	NELFE	grey
419	0	NUPR1	grey
420	0	NFKB1	grey
421	0	CA2	grey
422	0	SIAH2	grey
423	0	TNFRSF14	grey
424	0	PCBP4	grey
425	0	EPHX2	grey
426	0	MALL	grey
427	0	KYAT3	grey
428	0	RARRES2	grey
429	0	CD34	grey
430	0	THBS3	grey
431	0	CIR1	grey
432	0	TOR1B	grey
433	0	PIGH	grey
434	0	SLC19A2	grey
435	0	EYA2	grey
436	0	PTS	grey
437	0	FTO	grey
438	0	CHRDL1	grey
439	0	H2BC12	grey
440	0	VLDLR	grey
441	0	AP4M1	grey
442	0	MSC	grey
443	0	CSDC2	grey
444	0	HAUS3	grey
445	0	MARCHF2	grey
446	0	SPAG1	grey
447	0	CCL11	grey
448	0	CRISP2	grey
449	0	IFT20	grey
450	0	BARX2	grey
451	0	TUBA3C	grey
452	0	GCGR	grey
453	0	SIGLEC9	grey
454	0	INHBE	grey
455	0	SOAT2	grey
456	0	RGN	grey
457	0	GRB7	grey
458	0	RAB11FIP5	grey
459	0	PFKM	grey
460	0	HSF4	grey
461	0	CLIP2	grey
462	0	FUT5	grey
463	0	ANXA2P3	grey
464	0	CDK7	grey
465	0	TBL1Y	grey
466	0	FBL	grey
467	0	MMACHC	grey
468	0	MYH9	grey
469	0	TOP2B	grey
470	0	ATP6V0D1	grey
471	0	C1R	grey
472	0	PLEKHM2	grey
473	0	FKBP9	grey
474	0	MT2A	grey
475	0	IFITM3	grey
476	0	AMPD2	grey
477	0	MICU2	grey
478	0	LCN2	grey
479	0	MGRN1	grey
480	0	CHN1	grey
481	0	PPP1R14B	grey
482	0	RND3	grey
483	0	SYNM	grey
484	0	MTG1	grey
485	0	OLFM4	grey
486	0	NCAPD3	grey
487	0	ANKMY2	grey
488	0	LRP4	grey
489	0	PAQR4	grey
490	0	MPHOSPH10	grey
491	0	TTI1	grey
492	0	GRAMD1B	grey
493	0	MISP	grey
494	0	TSPYL4	grey
495	0	MORC3	grey
496	0	NEDD4	grey
497	0	RANBP6	grey
498	0	ARHGEF18	grey
499	0	CHI3L2	grey
500	0	ITPKC	grey
501	0	SS18L1	grey
502	0	PSKH1	grey
503	0	MZT2A	grey
504	0	KATNIP	grey
505	0	TICAM1	grey
506	0	SYP	grey
507	0	PIBF1	grey
508	0	DHRS1	grey
509	0	RAP1GAP2	grey
510	0	TDRD7	grey
511	0	SDR39U1	grey
512	0	MATCAP2	grey
513	0	DOCK3	grey
514	0	CLCN2	grey
515	0	G0S2	grey
516	0	ZKSCAN4	grey
517	0	FCHO1	grey
518	0	PON3	grey
519	0	DLX5	grey
520	0	GLB1L2	grey
521	0	HOXA5	grey
522	0	ENTREP1	grey
523	0	DOK2	grey
524	0	ZG16	grey
525	0	MROH7	grey
526	0	GDF7	grey
527	0	ALOX12P2	grey
528	0	FBXL2	grey
529	0	H2AC8	grey
530	0	ZBTB25	grey
531	0	WDR43	grey
532	0	CLK1	grey
533	0	ATP6V1G2	grey
534	0	NECAB2	grey
535	0	ZNF428	grey
536	0	ABCA12	grey
537	0	SORCS3	grey
538	0	KHDRBS2	grey
539	0	HLA-DQB2	grey
540	0	SHBG	grey
541	0	IGFALS	grey
542	0	SEMG2	grey
543	0	CPN2	grey
544	0	SLC2A14	grey
545	0	TUBA3D	grey
546	0	HDAC3	grey
547	0	PPP1R13B	grey
548	0	TMSB4X	grey
549	0	KIR3DL3	grey
550	0	ABCA6	grey
551	0	RPL10L	grey
552	0	BRINP3	grey
553	0	NDUFA4	grey
554	0	TRMT112	grey
555	0	GPS1	grey
556	0	YY1AP1	grey
557	0	DDX41	grey
558	0	QARS1	grey
559	0	NAT10	grey
560	0	KCTD3	grey
561	0	TMEM214	grey
562	0	NAXD	grey
563	0	MRPS35	grey
564	0	RTL8A	grey
565	0	SLC25A38	grey
566	0	TTC19	grey
567	0	MSRB1	grey
568	0	TSPAN13	grey
569	0	CCNB1IP1	grey
570	0	GMPR2	grey
571	0	FAM53C	grey
572	0	GMPPA	grey
573	0	ARHGAP17	grey
574	0	UBP1	grey
575	0	PTGES2	grey
576	0	NPDC1	grey
577	0	FTSJ3	grey
578	0	ASF1B	grey
579	0	SMAP1	grey
580	0	NR1H2	grey
581	0	GOLGA5	grey
582	0	ANKZF1	grey
583	0	MRPL48	grey
584	0	EDEM2	grey
585	0	RSAD1	grey
586	0	BEX1	grey
587	0	SESN1	grey
588	0	CRELD2	grey
589	0	NUDT9	grey
590	0	MICAL1	grey
591	0	FANCL	grey
592	0	CDCA4	grey
593	0	TRIAP1	grey
594	0	SNX10	grey
595	0	MBIP	grey
596	0	MCCC1	grey
597	0	CMC2	grey
598	0	POMT1	grey
599	0	EXOSC5	grey
600	0	ARHGEF3	grey
601	0	MAP1S	grey
602	0	FHOD1	grey
603	0	FBXO34	grey
604	0	THTPA	grey
605	0	TCIM	grey
606	0	NDUFA3	grey
607	0	MRGBP	grey
608	0	ATP13A2	grey
609	0	NRN1	grey
610	0	AVPI1	grey
611	0	PLEK2	grey
612	0	SCNM1	grey
613	0	LRRC8D	grey
614	0	SYBU	grey
615	0	RNF43	grey
616	0	PTRH2	grey
617	0	PACSIN3	grey
618	0	COQ6	grey
619	0	STX18	grey
620	0	NUP107	grey
621	0	ANKRA2	grey
622	0	TMEM39B	grey
623	0	HOOK2	grey
624	0	SMYD3	grey
625	0	PNMA8A	grey
626	0	THOC6	grey
627	0	SIRT1	grey
628	0	NOC3L	grey
629	0	INTS8	grey
630	0	ASPSCR1	grey
631	0	RPS6KC1	grey
632	0	KRT23	grey
633	0	MYO5C	grey
634	0	CUTC	grey
635	0	FHOD3	grey
636	0	SDHAF3	grey
637	0	PUS7	grey
638	0	TFPT	grey
639	0	GALNT11	grey
640	0	CD248	grey
641	0	PARP16	grey
642	0	CORO7	grey
643	0	SRBD1	grey
644	0	TMEM184C	grey
645	0	TIGAR	grey
646	0	DUSP26	grey
647	0	PODXL2	grey
648	0	RASL12	grey
649	0	BRIX1	grey
650	0	WDR70	grey
651	0	ETAA1	grey
652	0	NARS2	grey
653	0	THUMPD2	grey
654	0	SPHK1	grey
655	0	SYNDIG1	grey
656	0	GRAMD1C	grey
657	0	LRFN3	grey
658	0	TRPM4	grey
659	0	AEN	grey
660	0	TRIM68	grey
661	0	RAB38	grey
662	0	EBI3	grey
663	0	FAT4	grey
664	0	TREM1	grey
665	0	THSD1	grey
666	0	WFDC1	grey
667	0	MYOZ1	grey
668	0	B3GAT1	grey
669	0	CLIC3	grey
670	0	PALB2	grey
671	0	PLEKHF1	grey
672	0	CADPS2	grey
673	0	PLA1A	grey
674	0	IRAK4	grey
675	0	POPDC2	grey
676	0	ALG6	grey
677	0	PCDH12	grey
678	0	SEMA3G	grey
679	0	IGFLR1	grey
680	0	HS3ST2	grey
681	0	LGI2	grey
682	0	HIGD1B	grey
683	0	PRR7	grey
684	0	FN3K	grey
685	0	NDNF	grey
686	0	RPL36	grey
687	0	B9D2	grey
688	0	CHODL	grey
689	0	CLEC5A	grey
690	0	CCDC71	grey
691	0	TMEM74B	grey
692	0	ZNF750	grey
693	0	LMBR1L	grey
694	0	TNMD	grey
695	0	HSD17B7	grey
696	0	BCO1	grey
697	0	ODAM	grey
698	0	ALDH8A1	grey
699	0	MAB21L4	grey
700	0	C19orf73	grey
701	0	FBXO17	grey
702	0	RERGL	grey
703	0	GDPD2	grey
704	0	CFAP45	grey
705	0	BATF3	grey
706	0	PSORS1C1	grey
707	0	ALLC	grey
708	0	DNAJC28	grey
709	0	NME8	grey
710	0	LGSN	grey
711	0	NDST3	grey
712	0	BIRC7	grey
713	0	CEBPA-DT	grey
714	0	HAMP	grey
715	0	PRR36	grey
716	0	PDZRN4	grey
717	0	KIF24	grey
718	0	ZNF692	grey
719	0	TBX21	grey
720	0	ZNF556	grey
721	0	PRDM14	grey
722	0	FAM200C	grey
723	0	SLC7A10	grey
724	0	NUAK2	grey
725	0	ITM2C	grey
726	0	PTDSS2	grey
727	0	CTNNBL1	grey
728	0	APOLD1	grey
729	0	NMRK2	grey
730	0	DENND1C	grey
731	0	APOL3	grey
732	0	KCNE2	grey
733	0	MLXIPL	grey
734	0	ANKRD2	grey
735	0	FAM117A	grey
736	0	ABHD17A	grey
737	0	KCNIP1	grey
738	0	EDA2R	grey
739	0	CDCA8	grey
740	0	RIC8A	grey
741	0	INTS13	grey
742	0	MRPL34	grey
743	0	TMA7	grey
744	0	DOLPP1	grey
745	0	TMEM268	grey
746	0	PAIP2B	grey
747	0	EMX2	grey
748	0	NXPH4	grey
749	0	OPLAH	grey
750	0	KIF18B	grey
751	0	P4HTM	grey
752	0	EXOC1	grey
753	0	TBC1D2	grey
754	0	MED15	grey
755	0	PPIL1	grey
756	0	PGP	grey
757	0	APLN	grey
758	0	TMEM38A	grey
759	0	SHISA5	grey
760	0	NDUFB9	grey
761	0	OSTC	grey
762	0	TIMMDC1	grey
763	0	EIF2A	grey
764	0	NOB1	grey
765	0	STARD3NL	grey
766	0	NSUN2	grey
767	0	FOXRED1	grey
768	0	ZC3HC1	grey
769	0	CCM2	grey
770	0	BTBD10	grey
771	0	HACL1	grey
772	0	NSRP1	grey
773	0	EPDR1	grey
774	0	TCF19	grey
775	0	PRMT6	grey
776	0	SMIM3	grey
777	0	NT5C3A	grey
778	0	EBPL	grey
779	0	NTN4	grey
780	0	ABCB10	grey
781	0	RRM2B	grey
782	0	ZNF581	grey
783	0	ARRDC1-AS1	grey
784	0	ZSCAN21	grey
785	0	GBP3	grey
786	0	IRF2BPL	grey
787	0	C1QTNF5	grey
788	0	FBXO44	grey
789	0	DLL4	grey
790	0	NECTIN4	grey
791	0	LRRC4	grey
792	0	MTRES1	grey
793	0	ZNF700	grey
794	0	AADAT	grey
795	0	TMEM117	grey
796	0	ITLN1	grey
797	0	ABI3	grey
798	0	ECRG4	grey
799	0	IFI27L2	grey
800	0	RASD2	grey
801	0	SLC25A39	grey
802	0	ACTRT3	grey
803	0	ZMYND15	grey
804	0	C16orf95	grey
805	0	GPR84	grey
806	0	NAPSA	grey
807	0	LGALS12	grey
808	0	FGFBP2	grey
809	0	DRC7	grey
810	0	TTC29	grey
811	0	USP44	grey
812	0	INTS2	grey
813	0	BEX2	grey
814	0	RIOK1	grey
815	0	MON1A	grey
816	0	RCC2	grey
817	0	TBC1D14	grey
818	0	TTYH3	grey
819	0	CNOT11	grey
820	0	WDR75	grey
821	0	CHTF8	grey
822	0	CDCA5	grey
823	0	SHKBP1	grey
824	0	JMJD8	grey
825	0	LEMD2	grey
826	0	SMIM20	grey
827	0	BOD1	grey
828	0	RAB2B	grey
829	0	POGLUT3	grey
830	0	ZNF622	grey
831	0	RAB24	grey
832	0	SLC39A10	grey
833	0	HAUS1	grey
834	0	SH3BGRL2	grey
835	0	ESAM	grey
836	0	RPP25L	grey
837	0	ATP5MK	grey
838	0	SMIM19	grey
839	0	TMEM54	grey
840	0	TMEM141	grey
841	0	GINM1	grey
842	0	UHRF2	grey
843	0	SAAL1	grey
844	0	SPRYD4	grey
845	0	CIPC	grey
846	0	UBE2E2	grey
847	0	SPNS2	grey
848	0	POMGNT2	grey
849	0	COQ10A	grey
850	0	COX14	grey
851	0	SLC27A4	grey
852	0	TMEM125	grey
853	0	NCEH1	grey
854	0	GNPNAT1	grey
855	0	SLC25A26	grey
856	0	RPF2	grey
857	0	STEAP2	grey
858	0	CASTOR2	grey
859	0	NKIRAS1	grey
860	0	METRNL	grey
861	0	PRICKLE2	grey
862	0	MOB1B	grey
863	0	ISCA2	grey
864	0	CCDC12	grey
865	0	OMA1	grey
866	0	B3GNT9	grey
867	0	TOMM40L	grey
868	0	TTC8	grey
869	0	ALKBH3	grey
870	0	RILPL1	grey
871	0	MCEE	grey
872	0	C1orf131	grey
873	0	CLEC14A	grey
874	0	MITD1	grey
875	0	GORAB	grey
876	0	MIGA2	grey
877	0	ZNRF3	grey
878	0	TMEM42	grey
879	0	KLHL15	grey
880	0	STARD4	grey
881	0	VAT1L	grey
882	0	FAM89A	grey
883	0	CREB3L4	grey
884	0	TSTD1	grey
885	0	BMF	grey
886	0	ZFAT	grey
887	0	FAM110A	grey
888	0	CWC22	grey
889	0	PHYHIPL	grey
890	0	ZFAND2A	grey
891	0	RNF169	grey
892	0	MRPS9	grey
893	0	FAM174A	grey
894	0	AFAP1L2	grey
895	0	NR2C2AP	grey
896	0	FAM110C	grey
897	0	ATG4D	grey
898	0	C17orf58	grey
899	0	LRIG3	grey
900	0	EGFLAM	grey
901	0	ZDHHC23	grey
902	0	DMKN	grey
903	0	SYTL1	grey
904	0	IGSF21	grey
905	0	PRIMPOL	grey
906	0	EVA1C	grey
907	0	HAPLN3	grey
908	0	POC5	grey
909	0	ZNF766	grey
910	0	CIART	grey
911	0	PARS2	grey
912	0	OSCP1	grey
913	0	TUSC1	grey
914	0	URB1-AS1	grey
915	0	GALNT17	grey
916	0	LURAP1L	grey
917	0	PRXL2C	grey
918	0	KLHDC9	grey
919	0	OXNAD1	grey
920	0	CYP4X1	grey
921	0	C16orf74	grey
922	0	ZNF558	grey
923	0	RTL5	grey
924	0	TXLNB	grey
925	0	KLHL13	grey
926	0	ARHGAP39	grey
927	0	FAM98C	grey
928	0	GATD1	grey
929	0	S100A16	grey
930	0	GPRASP2	grey
931	0	RAB37	grey
932	0	PLEKHG4	grey
933	0	AGR3	grey
934	0	LOXL3	grey
935	0	TDRD9	grey
936	0	PI16	grey
937	0	PLIN4	grey
938	0	C6orf226	grey
939	0	FOXA3	grey
940	0	MASTL	grey
941	0	PRMT9	grey
942	0	IL20RB	grey
943	0	FAM221A	grey
944	0	LRG1	grey
945	0	GPR146	grey
946	0	RBPMS2	grey
947	0	SLC13A5	grey
948	0	STAC2	grey
949	0	CES4A	grey
950	0	WHAMM	grey
951	0	CCDC24	grey
952	0	ATP6V0E2-AS1	grey
953	0	KANK4	grey
954	0	LIAT1	grey
955	0	FBLN7	grey
956	0	KIF12	grey
957	0	GARIN5A	grey
958	0	LINC01503	grey
959	0	GOLT1A	grey
960	0	SAMD13	grey
961	0	PNCK	grey
962	0	XAGE2	grey
963	0	MAMDC4	grey
964	0	TENT5B	grey
965	0	CKAP2L	grey
966	0	GRAMD2A	grey
967	0	SMTNL2	grey
968	0	C15orf61	grey
969	0	OR51E1	grey
970	0	ZNF488	grey
971	0	BEX5	grey
972	0	MORN5	grey
973	0	PRIMA1	grey
974	0	SMIM43	grey
975	0	SCGB3A1	grey
976	0	SLC45A1	grey
977	0	SLC7A3	grey
978	0	IGSF10	grey
979	0	RSPH9	grey
980	0	FAAH2	grey
981	0	ODAD3	grey
982	0	NIM1K	grey
983	0	CCDC110	grey
984	0	GLTPD2	grey
985	0	UNC5CL	grey
986	0	PALM3	grey
987	0	TDRD5	grey
988	0	FAM24B	grey
989	0	SPATA4	grey
990	0	MAJIN	grey
991	0	LINC00158	grey
992	0	TRIM71	grey
993	0	UNC5D	grey
994	0	CNTD1	grey
995	0	SPMIP5	grey
996	0	RBP2	grey
997	0	TAS2R5	grey
998	0	FBXO6	grey
999	0	CENPH	grey
1000	0	NOG	grey
1001	0	TENM2	grey
1002	0	KIAA1586	grey
1003	0	ZKSCAN2	grey
1004	0	GASK1A	grey
1005	0	TMEM132C	grey
1006	0	BCO2	grey
1007	0	RBM11	grey
1008	0	NEURL3	grey
1009	0	LRRC55	grey
1010	0	FER1L5	grey
1011	0	TLDC2	grey
1012	0	SEMA4B	grey
1013	0	TMEM200A	grey
1014	0	ZNF792	grey
1015	0	CMTM8	grey
1016	0	RNF183	grey
1017	0	CCDC112	grey
1018	0	LURAP1	grey
1019	0	CBLN3	grey
1020	0	ST6GALNAC3	grey
1021	0	NRROS	grey
1022	0	ZNF280C	grey
1023	0	APCDD1L	grey
1024	0	MCEMP1	grey
1025	0	PRSS35	grey
1026	0	SPNS3	grey
1027	0	YPEL4	grey
1028	0	LRRC73	grey
1029	0	ZNF610	grey
1030	0	ASB12	grey
1031	0	KDF1	grey
1032	0	BTLA	grey
1033	0	KRBA1	grey
1034	0	CCDC17	grey
1035	0	ZNF285	grey
1036	0	SCN4B	grey
1037	0	CIB4	grey
1038	0	TMED6	grey
1039	0	DEGS2	grey
1040	0	SSC4D	grey
1041	0	MEIOB	grey
1042	0	B3GNT8	grey
1043	0	PPP1R36	grey
1044	0	TMEM154	grey
1045	0	RBP7	grey
1046	0	DYNLRB2	grey
1047	0	MEIG1	grey
1048	0	TMEM255B	grey
1049	0	TMEM71	grey
1050	0	FCRLB	grey
1051	0	FGFBP3	grey
1052	0	SLC37A2	grey
1053	0	LRRTM1	grey
1054	0	SERPINB9P1	grey
1055	0	GMCL1	grey
1056	0	EPHX4	grey
1057	0	NCKAP5	grey
1058	0	DACH2	grey
1059	0	PM20D1	grey
1060	0	TIGIT	grey
1061	0	C10orf62	grey
1062	0	AFMID	grey
1063	0	FFAR4	grey
1064	0	ZNF582	grey
1065	0	CHSY3	grey
1066	0	ZNF600	grey
1067	0	MAP3K15	grey
1068	0	VWCE	grey
1069	0	IGSF5	grey
1070	0	DNAI3	grey
1071	0	UTS2B	grey
1072	0	C1QTNF12	grey
1073	0	SFTA2	grey
1074	0	PEX11G	grey
1075	0	ZNF300P1	grey
1076	0	ZNF667-AS1	grey
1077	0	KBTBD12	grey
1078	0	AAGAB	grey
1079	0	AAK1	grey
1080	0	AASS	grey
1081	0	ABCA4	grey
1082	0	ABCB1	grey
1083	0	ABCB4	grey
1084	0	ABCB8	grey
1085	0	ABCB9	grey
1086	0	ABCC5	grey
1087	0	ABCD3	grey
1088	0	ABCE1	grey
1089	0	ABHD5	grey
1090	0	ABL2	grey
1091	0	ABLIM1	grey
1092	0	ABO	grey
1093	0	ABTB2	grey
1094	0	ABTB3	grey
1095	0	ACACA	grey
1096	0	ACACB	grey
1097	0	ACAD10	grey
1098	0	ACAN	grey
1099	0	ACBD3	grey
1100	0	ACO1	grey
1101	0	ACOT8	grey
1102	0	ACSBG1	grey
1103	0	ACSL4	grey
1104	0	ACSL6	grey
1105	0	ACSS1	grey
1106	0	ACSS3	grey
1107	0	ACTG2	grey
1108	0	ACTN1	grey
1109	0	ACTR2	grey
1110	0	ACTR5	grey
1111	0	ACVR1B	grey
1112	0	ACVR1C	grey
1113	0	ACVR2B	grey
1114	0	ACVRL1	grey
1115	0	ADAM10	grey
1116	0	ADAM15	grey
1117	0	ADAM17	grey
1118	0	ADAM19	grey
1119	0	ADAM9	grey
1120	0	ADAMTS2	grey
1121	0	ADAMTS8	grey
1122	0	ADAMTSL1	grey
1123	0	ADCK2	grey
1124	0	ADCY2	grey
1125	0	ADCY3	grey
1126	0	ADCY5	grey
1127	0	ADD3	grey
1128	0	ADGRA2	grey
1129	0	ADGRG1	grey
1130	0	ADH1B	grey
1131	0	ADK	grey
1132	0	ADORA1	grey
1133	0	ADPRH	grey
1134	0	ADTRP	grey
1135	0	AFF3	grey
1136	0	AGBL3	grey
1137	0	AGBL4	grey
1138	0	AGO4	grey
1139	0	AGPAT2	grey
1140	0	AHCYL1	grey
1141	0	AHCYL2	grey
1142	0	AHNAK	grey
1143	0	AICDA	grey
1144	0	AIDA	grey
1145	0	AIF1	grey
1146	0	AIMP2	grey
1147	0	AJAP1	grey
1148	0	AK5	grey
1149	0	AK7	grey
1150	0	AKAP1	grey
1151	0	AKAP10	grey
1152	0	AKAP5	grey
1153	0	AKIP1	grey
1154	0	AKIRIN1	grey
1155	0	ALDH18A1	grey
1156	0	ALDH1L1	grey
1157	0	ALDH1L2	grey
1158	0	ALDH5A1	grey
1159	0	ALDH7A1	grey
1160	0	ALG9	grey
1161	0	AMFR	grey
1162	0	ANAPC1	grey
1163	0	ANAPC13	grey
1164	0	ANGPT1	grey
1165	0	ANK3	grey
1166	0	ANKHD1	grey
1167	0	ANKRD13A	grey
1168	0	ANKRD13C-DT	grey
1169	0	ANKRD29	grey
1170	0	ANKRD36	grey
1171	0	ANKRD37	grey
1172	0	ANKRD39	grey
1173	0	ANKRD40	grey
1174	0	ANKRD9	grey
1175	0	ANO4	grey
1176	0	ANO6	grey
1177	0	ANPEP	grey
1178	0	ANTXR2	grey
1179	0	ANXA11	grey
1180	0	APC	grey
1181	0	APLP2	grey
1182	0	APOA2	grey
1183	0	APOL2	grey
1184	0	APOL6	grey
1185	0	APOOL	grey
1186	0	AQP3	grey
1187	0	ARAP2	grey
1188	0	ARAP3	grey
1189	0	AREG	grey
1190	0	ARG2	grey
1191	0	ARHGAP1	grey
1192	0	ARHGAP28	grey
1193	0	ARHGAP31	grey
1194	0	ARHGAP42	grey
1195	0	ARHGAP6	grey
1196	0	ARHGEF10L	grey
1197	0	ARHGEF2	grey
1198	0	ARHGEF26	grey
1199	0	ARHGEF4	grey
1200	0	ARHGEF5	grey
1201	0	ARID4A	grey
1202	0	ARID5B	grey
1203	0	ARIH2	grey
1204	0	ARK2C	grey
1205	0	ARL10	grey
1206	0	ARL2BP	grey
1207	0	ARL3	grey
1208	0	ARL6IP5	grey
1209	0	ARMC7	grey
1210	0	ARPC2	grey
1211	0	ARSD	grey
1212	0	ARVCF	grey
1213	0	ASAP3	grey
1214	0	ASB2	grey
1215	0	ASCC1	grey
1216	0	ASIC1	grey
1217	0	ASPH	grey
1218	0	ASPHD1	grey
1219	0	ASXL3	grey
1220	0	ATE1	grey
1221	0	ATF2	grey
1222	0	ATG12	grey
1223	0	ATG16L2	grey
1224	0	ATG7	grey
1225	0	ATM	grey
1226	0	ATOH7	grey
1227	0	ATP10B	grey
1228	0	ATP11A	grey
1229	0	ATP11B	grey
1230	0	ATP2B2	grey
1231	0	ATP5F1A	grey
1232	0	ATP5F1C	grey
1233	0	ATP5F1D	grey
1234	0	ATP5F1E	grey
1235	0	ATP5IF1	grey
1236	0	ATP5MC3	grey
1237	0	ATP5ME	grey
1238	0	ATP5MG	grey
1239	0	ATP5MJ	grey
1240	0	ATP5PB	grey
1241	0	ATP6V1A	grey
1242	0	ATP6V1D	grey
1243	0	ATP6V1H	grey
1244	0	ATP8B3	grey
1245	0	ATRN	grey
1246	0	ATRNL1	grey
1247	0	AURKAIP1	grey
1248	0	AURKB	grey
1249	0	AVPR1A	grey
1250	0	AVPR2	grey
1251	0	B3GALT2	grey
1252	0	B3GNT5	grey
1253	0	B3GNTL1	grey
1254	0	B4GALT6	grey
1255	0	BACH1	grey
1256	0	BACH2	grey
1257	0	BAG1	grey
1258	0	BAIAP3	grey
1259	0	BAP1	grey
1260	0	BAX	grey
1261	0	BBOF1	grey
1262	0	BCL2L2	grey
1263	0	BCL6	grey
1264	0	BCL6B	grey
1265	0	BCL9L	grey
1266	0	BCR	grey
1267	0	BDNF	grey
1268	0	BEND6	grey
1269	0	BEND7	grey
1270	0	BHLHE40	grey
1271	0	BIN1	grey
1272	0	BLCAP	grey
1273	0	BLTP2	grey
1274	0	BLZF1	grey
1275	0	BMERB1	grey
1276	0	BMP5	grey
1277	0	BNIP3	grey
1278	0	BNIP3L	grey
1279	0	BNIPL	grey
1280	0	BOP1	grey
1281	0	BRAP	grey
1282	0	BRCA1	grey
1283	0	BRCC3	grey
1284	0	BRIP1	grey
1285	0	BTBD9	grey
1286	0	BTC	grey
1287	0	BTF3	grey
1288	0	BTG1	grey
1289	0	BTG2	grey
1290	0	BTN2A1	grey
1291	0	BTNL9	grey
1292	0	BUB1	grey
1293	0	BUB3	grey
1294	0	C15orf39	grey
1295	0	C18orf54	grey
1296	0	C19orf33	grey
1297	0	C1QTNF6	grey
1298	0	C1QTNF7	grey
1299	0	C1RL	grey
1300	0	C1orf115	grey
1301	0	C1orf52	grey
1302	0	C1orf56	grey
1303	0	C2CD2L	grey
1304	0	C2orf49	grey
1305	0	C2orf88	grey
1306	0	C3orf52	grey
1307	0	C3orf70	grey
1308	0	C4orf19	grey
1309	0	C4orf46	grey
1310	0	C5orf15	grey
1311	0	C6orf136	grey
1312	0	C6orf52	grey
1313	0	C6orf62	grey
1314	0	C7	grey
1315	0	C9orf72	grey
1316	0	CA12	grey
1317	0	CA13	grey
1318	0	CA8	grey
1319	0	CAB39L	grey
1320	0	CACNA1D	grey
1321	0	CADM1	grey
1322	0	CALCA	grey
1323	0	CALCRL	grey
1324	0	CALD1	grey
1325	0	CALU	grey
1326	0	CAMK2A	grey
1327	0	CAMK2B	grey
1328	0	CAMK2G	grey
1329	0	CAMK2N1	grey
1330	0	CAMKMT	grey
1331	0	CAMSAP3	grey
1332	0	CANX	grey
1333	0	CAPN13	grey
1334	0	CAPN5	grey
1335	0	CAPS2	grey
1336	0	CAPZA1	grey
1337	0	CARHSP1	grey
1338	0	CARINH	grey
1339	0	CARMIL1	grey
1340	0	CARS1	grey
1341	0	CASP2	grey
1342	0	CASP8	grey
1343	0	CASP9	grey
1344	0	CASS4	grey
1345	0	CATSPERE	grey
1346	0	CBFB	grey
1347	0	CBLB	grey
1348	0	CBLC	grey
1349	0	CBLL1	grey
1350	0	CBLN4	grey
1351	0	CBR4	grey
1352	0	CC2D2A	grey
1353	0	CCDC13	grey
1354	0	CCDC142	grey
1355	0	CCDC148	grey
1356	0	CCDC15	grey
1357	0	CCDC186	grey
1358	0	CCDC198	grey
1359	0	CCDC25	grey
1360	0	CCDC30	grey
1361	0	CCDC59	grey
1362	0	CCDC65	grey
1363	0	CCDC66	grey
1364	0	CCDC8	grey
1365	0	CCDC82	grey
1366	0	CCDC85B	grey
1367	0	CCDC90B	grey
1368	0	CCHCR1	grey
1369	0	CCL18	grey
1370	0	CCND2	grey
1371	0	CCND3	grey
1372	0	CCNY	grey
1373	0	CCP110	grey
1374	0	CCR1	grey
1375	0	CD109	grey
1376	0	CD209	grey
1377	0	CD274	grey
1378	0	CD276	grey
1379	0	CD2AP	grey
1380	0	CD47	grey
1381	0	CD6	grey
1382	0	CD7	grey
1383	0	CD80	grey
1384	0	CDC14A	grey
1385	0	CDC27	grey
1386	0	CDC37L1	grey
1387	0	CDC5L	grey
1388	0	CDC73	grey
1389	0	CDH19	grey
1390	0	CDH4	grey
1391	0	CDH6	grey
1392	0	CDHR1	grey
1393	0	CDK17	grey
1394	0	CDK19	grey
1395	0	CDK2	grey
1396	0	CDKL1	grey
1397	0	CDKL2	grey
1398	0	CDKN2A	grey
1399	0	CDKN2B	grey
1400	0	CDKN2C	grey
1401	0	CDO1	grey
1402	0	CDON	grey
1403	0	CECR2	grey
1404	0	CENPA	grey
1405	0	CENPF	grey
1406	0	CENPV	grey
1407	0	CEP120	grey
1408	0	CEP128	grey
1409	0	CEP350	grey
1410	0	CEP43	grey
1411	0	CEP85L	grey
1412	0	CEP89	grey
1413	0	CFAP221	grey
1414	0	CFAP410	grey
1415	0	CFAP43	grey
1416	0	CFAP61	grey
1417	0	CFAP70	grey
1418	0	CFAP95	grey
1419	0	CFI	grey
1420	0	CGA	grey
1421	0	CHAF1A	grey
1422	0	CHD1	grey
1423	0	CHD1L	grey
1424	0	CHD7	grey
1425	0	CHDH	grey
1426	0	CHKA	grey
1427	0	CHMP4B	grey
1428	0	CHP1	grey
1429	0	CHPF2	grey
1430	0	CHRNA4	grey
1431	0	CHST1	grey
1432	0	CHST2	grey
1433	0	CIBAR1	grey
1434	0	CISH	grey
1435	0	CITED2	grey
1436	0	CKAP2	grey
1437	0	CKAP5	grey
1438	0	CLASP2	grey
1439	0	CLEC12A	grey
1440	0	CLEC4E	grey
1441	0	CLECL1P	grey
1442	0	CLK4	grey
1443	0	CLN5	grey
1444	0	CLN8	grey
1445	0	CLTA	grey
1446	0	CLYBL	grey
1447	0	CMBL	grey
1448	0	CMYA5	grey
1449	0	CNNM2	grey
1450	0	CNOT2	grey
1451	0	CNOT4	grey
1452	0	CNP	grey
1453	0	CNTN4	grey
1454	0	COA3	grey
1455	0	COA7	grey
1456	0	COL4A1	grey
1457	0	COL4A2	grey
1458	0	COL5A1	grey
1459	0	COL5A2	grey
1460	0	COL5A3	grey
1461	0	COL6A2	grey
1462	0	COL8A1	grey
1463	0	COL9A2	grey
1464	0	COLCA1	grey
1465	0	COQ3	grey
1466	0	COX11	grey
1467	0	COX20	grey
1468	0	COX4I1	grey
1469	0	CPE	grey
1470	0	CPEB2	grey
1471	0	CPEB4	grey
1472	0	CPNE4	grey
1473	0	CPNE8	grey
1474	0	CPT1A	grey
1475	0	CRACR2A	grey
1476	0	CRAT	grey
1477	0	CREBZF	grey
1478	0	CRKL	grey
1479	0	CROT	grey
1480	0	CRTAC1	grey
1481	0	CRTC1	grey
1482	0	CRTC3	grey
1483	0	CSF1	grey
1484	0	CSNK1G3	grey
1485	0	CSNK2A2	grey
1486	0	CSPP1	grey
1487	0	CSTB	grey
1488	0	CTLA4	grey
1489	0	CTNS	grey
1490	0	CTPS2	grey
1491	0	CTTNBP2NL	grey
1492	0	CUL1	grey
1493	0	CUL4B	grey
1494	0	CUL5	grey
1495	0	CX3CL1	grey
1496	0	CXCL12	grey
1497	0	CXCL14	grey
1498	0	CXCL5	grey
1499	0	CXCR3	grey
1500	0	CYB561D2	grey
1501	0	CYB5R1	grey
1502	0	CYB5R3	grey
1503	0	CYCS	grey
1504	0	CYGB	grey
1505	0	CYP26B1	grey
1506	0	CYP2E1	grey
1507	0	CYP39A1	grey
1508	0	CYP3A4	grey
1509	0	CYP3A7	grey
1510	0	CYP4V2	grey
1511	0	CYTH1	grey
1512	0	DAAM1	grey
1513	0	DALRD3	grey
1514	0	DAPK3	grey
1515	0	DAPP1	grey
1516	0	DAXX	grey
1517	0	DAZAP1	grey
1518	0	DBT	grey
1519	0	DCAF1	grey
1520	0	DCAF11	grey
1521	0	DCAF4	grey
1522	0	DCBLD1	grey
1523	0	DCDC2	grey
1524	0	DCLRE1B	grey
1525	0	DCLRE1C	grey
1526	0	DCN	grey
1527	0	DCP2	grey
1528	0	DCTN4	grey
1529	0	DDHD1	grey
1530	0	DDOST	grey
1531	0	DDX11	grey
1532	0	DDX23	grey
1533	0	DDX59	grey
1534	0	DENND10P1	grey
1535	0	DENND1B	grey
1536	0	DENND3	grey
1537	0	DENND4A	grey
1538	0	DENR	grey
1539	0	DEPDC4	grey
1540	0	DFFA	grey
1541	0	DGAT2	grey
1542	0	DGCR5	grey
1543	0	DGKB	grey
1544	0	DGKZ	grey
1545	0	DGLUCY	grey
1546	0	DGUOK	grey
1547	0	DHRS7	grey
1548	0	DHRS9	grey
1549	0	DHX30	grey
1550	0	DHX37	grey
1551	0	DIDO1	grey
1552	0	DIMT1	grey
1553	0	DIP2B	grey
1554	0	DIPK1B	grey
1555	0	DIPK2A	grey
1556	0	DIRAS1	grey
1557	0	DISC1	grey
1558	0	DISP1	grey
1559	0	DIXDC1	grey
1560	0	DLD	grey
1561	0	DLEU2	grey
1562	0	DLGAP1	grey
1563	0	DLK1	grey
1564	0	DMAC1	grey
1565	0	DMAC2	grey
1566	0	DMAC2L	grey
1567	0	DMPK	grey
1568	0	DNAAF11	grey
1569	0	DNAAF9	grey
1570	0	DNAH11	grey
1571	0	DNAI4	grey
1572	0	DNAJC11	grey
1573	0	DNAJC16	grey
1574	0	DNAJC19	grey
1575	0	DNAJC30	grey
1576	0	DNAJC5B	grey
1577	0	DNAJC6	grey
1578	0	DNAJC9	grey
1579	0	DNALI1	grey
1580	0	DNASE1L3	grey
1581	0	DNASE2	grey
1582	0	DNM3	grey
1583	0	DNMBP	grey
1584	0	DNPEP	grey
1585	0	DNTTIP1	grey
1586	0	DOC2B	grey
1587	0	DOCK5	grey
1588	0	DOCK6	grey
1589	0	DOCK9	grey
1590	0	DOK1	grey
1591	0	DOK6	grey
1592	0	DOP1B	grey
1593	0	DPCD	grey
1594	0	DPP9	grey
1595	0	DPT	grey
1596	0	DPY19L1	grey
1597	0	DSC2	grey
1598	0	DSCAML1	grey
1599	0	DUSP1	grey
1600	0	DUSP7	grey
1601	0	DUSP8	grey
1602	0	DYRK3	grey
1603	0	DZIP1	grey
1604	0	EBF2	grey
1605	0	EBF3	grey
1606	0	EBP	grey
1607	0	ECHDC2	grey
1608	0	EDDM3A	grey
1609	0	EDIL3	grey
1610	0	EDNRA	grey
1611	0	EEA1	grey
1612	0	EEF2K	grey
1613	0	EEIG1	grey
1614	0	EFHC2	grey
1615	0	EFNB2	grey
1616	0	EFTUD2	grey
1617	0	EGFR	grey
1618	0	EHD3	grey
1619	0	EIF1AD	grey
1620	0	EIF1B	grey
1621	0	EIF2AK3	grey
1622	0	EIF2AK4	grey
1623	0	EIF2S1	grey
1624	0	EIF3B	grey
1625	0	EIF3K	grey
1626	0	ELF1	grey
1627	0	ELF3	grey
1628	0	ELL2	grey
1629	0	ELMOD1	grey
1630	0	ELOVL2	grey
1631	0	ELP6	grey
1632	0	EMC3	grey
1633	0	EME1	grey
1634	0	EMG1	grey
1635	0	EMID1	grey
1636	0	EML3	grey
1637	0	EML6	grey
1638	0	ENO1	grey
1639	0	ENPP2	grey
1640	0	ENTPD3	grey
1641	0	EPB41L1	grey
1642	0	EPCIP	grey
1643	0	EPHA1	grey
1644	0	EPHA3	grey
1645	0	EPRS1	grey
1646	0	EPS8L1	grey
1647	0	ERAP1	grey
1648	0	ERAP2	grey
1649	0	ERBB2	grey
1650	0	ERF	grey
1651	0	ERGIC2	grey
1652	0	ERI1	grey
1653	0	ERLIN2	grey
1654	0	ERMP1	grey
1655	0	ESCO2	grey
1656	0	ESRRA	grey
1657	0	ESYT2	grey
1658	0	ESYT3	grey
1659	0	ETFBKMT	grey
1660	0	ETV4	grey
1661	0	ETV6	grey
1662	0	ETV7	grey
1663	0	EVC	grey
1664	0	EVI5	grey
1665	0	EVL	grey
1666	0	EXOC3	grey
1667	0	EXOC3L1	grey
1668	0	EXOSC2	grey
1669	0	EXPH5	grey
1670	0	EYA3	grey
1671	0	FA2H	grey
1672	0	FABP3	grey
1673	0	FABP6	grey
1674	0	FABP7	grey
1675	0	FADS3	grey
1676	0	FAF2	grey
1677	0	FAHD2A	grey
1678	0	FAM107A	grey
1679	0	FAM107B	grey
1680	0	FAM114A1	grey
1681	0	FAM114A2	grey
1682	0	FAM13A	grey
1683	0	FAM174B	grey
1684	0	FAM181B	grey
1685	0	FAM184A	grey
1686	0	FAM184B	grey
1687	0	FAM193B	grey
1688	0	FAM200B	grey
1689	0	FAM217A	grey
1690	0	FAM76B	grey
1691	0	FAM81A	grey
1692	0	FAM98A	grey
1693	0	FANCA	grey
1694	0	FAR2	grey
1695	0	FARP2	grey
1696	0	FASLG	grey
1697	0	FAXC	grey
1698	0	FAXDC2	grey
1699	0	FBLN1	grey
1700	0	FBXL16	grey
1701	0	FBXO2	grey
1702	0	FBXO36	grey
1703	0	FBXO38	grey
1704	0	FBXO41	grey
1705	0	FBXW7	grey
1706	0	FCHO2	grey
1707	0	FCHSD1	grey
1708	0	FCN1	grey
1709	0	FER1L4	grey
1710	0	FGD2	grey
1711	0	FGFR2	grey
1712	0	FGFR3	grey
1713	0	FH	grey
1714	0	FHL1	grey
1715	0	FHL5	grey
1716	0	FKBP1A	grey
1717	0	FLRT3	grey
1718	0	FLT3LG	grey
1719	0	FLT4	grey
1720	0	FMNL1	grey
1721	0	FMNL2	grey
1722	0	FNBP4	grey
1723	0	FNDC5	grey
1724	0	FNIP1	grey
1725	0	FOLR1	grey
1726	0	FOLR2	grey
1727	0	FOXJ2	grey
1728	0	FOXJ3	grey
1729	0	FOXO1	grey
1730	0	FOXP4	grey
1731	0	FOXRED2	grey
1732	0	FPR2	grey
1733	0	FRAS1	grey
1734	0	FRK	grey
1735	0	FRMD6	grey
1736	0	FRMD8	grey
1737	0	FRYL	grey
1738	0	FSCN1	grey
1739	0	FSTL4	grey
1740	0	FTSJ1	grey
1741	0	FUT10	grey
1742	0	FUT4	grey
1743	0	FXR2	grey
1744	0	FZD1	grey
1745	0	FZD3	grey
1746	0	FZD7	grey
1747	0	GABARAPL1	grey
1748	0	GABPB1	grey
1749	0	GABRB1	grey
1750	0	GABRB3	grey
1751	0	GABRD	grey
1752	0	GAK	grey
1753	0	GALNT12	grey
1754	0	GALNT16	grey
1755	0	GALNT2	grey
1756	0	GALT	grey
1757	0	GAREM2	grey
1758	0	GATA5	grey
1759	0	GATB	grey
1760	0	GBA2	grey
1761	0	GCAT	grey
1762	0	GCNT1	grey
1763	0	GDPD5	grey
1764	0	GFM1	grey
1765	0	GFPT1	grey
1766	0	GGA3	grey
1767	0	GGT7	grey
1768	0	GIMAP8	grey
1769	0	GINS2	grey
1770	0	GJA4	grey
1771	0	GKAP1	grey
1772	0	GLS	grey
1773	0	GLS2	grey
1774	0	GLT8D1	grey
1775	0	GLUL	grey
1776	0	GMDS	grey
1777	0	GNA11	grey
1778	0	GNA13	grey
1779	0	GNA14	grey
1780	0	GNAI3	grey
1781	0	GNAL	grey
1782	0	GNB1	grey
1783	0	GNB5	grey
1784	0	GNG7	grey
1785	0	GOLGA3	grey
1786	0	GOLM1	grey
1787	0	GORASP1	grey
1788	0	GORASP2	grey
1789	0	GPBP1	grey
1790	0	GPC4	grey
1791	0	GPCPD1	grey
1792	0	GPD2	grey
1793	0	GPER1	grey
1794	0	GPHN	grey
1795	0	GPM6B	grey
1796	0	GPNMB	grey
1797	0	GPR132	grey
1798	0	GPR4	grey
1799	0	GPR82	grey
1800	0	GPRC5A	grey
1801	0	GPRC5B	grey
1802	0	GPRC5C	grey
1803	0	GPX2	grey
1804	0	GRAMD1A	grey
1805	0	GRAMD4	grey
1806	0	GRIA3	grey
1807	0	GRIA4	grey
1808	0	GRIK2	grey
1809	0	GRIK3	grey
1810	0	GRIK5	grey
1811	0	GRIN2A	grey
1812	0	GRK2	grey
1813	0	GRM1	grey
1814	0	GRM8	grey
1815	0	GRN	grey
1816	0	GSAP	grey
1817	0	GSN	grey
1818	0	GTF2H5	grey
1819	0	GTF3A	grey
1820	0	GUCY1A1	grey
1821	0	GUCY1B1	grey
1822	0	GUK1	grey
1823	0	GULP1	grey
1824	0	GVINP1	grey
1825	0	GXYLT1	grey
1826	0	GYPA	grey
1827	0	H4C8	grey
1828	0	H6PD	grey
1829	0	HABP4	grey
1830	0	HACD3	grey
1831	0	HCFC1R1	grey
1832	0	HDAC11	grey
1833	0	HDDC2	grey
1834	0	HEATR5B	grey
1835	0	HEATR6	grey
1836	0	HECA	grey
1837	0	HECW2	grey
1838	0	HELLS	grey
1839	0	HELZ	grey
1840	0	HEMK1	grey
1841	0	HERPUD2	grey
1842	0	HEY2	grey
1843	0	HEYL	grey
1844	0	HFE	grey
1845	0	HFM1	grey
1846	0	HLA-DOB	grey
1847	0	HLF	grey
1848	0	HMGB2	grey
1849	0	HMGCR	grey
1850	0	HMGN5	grey
1851	0	HMGXB4	grey
1852	0	HNF1B	grey
1853	0	HNF4A	grey
1854	0	HOMER1	grey
1855	0	HOMER2	grey
1856	0	HOXA-AS2	grey
1857	0	HOXA11	grey
1858	0	HOXA7	grey
1859	0	HOXA9	grey
1860	0	HOXB8	grey
1861	0	HOXD1	grey
1862	0	HOXD10	grey
1863	0	HOXD3	grey
1864	0	HPCAL1	grey
1865	0	HPCAL4	grey
1866	0	HPS4	grey
1867	0	HPSE	grey
1868	0	HRH1	grey
1869	0	HRH2	grey
1870	0	HS3ST3B1	grey
1871	0	HS6ST1	grey
1872	0	HS6ST3	grey
1873	0	HSD11B1L	grey
1874	0	HSD17B12	grey
1875	0	HSD17B4	grey
1876	0	HSDL2	grey
1877	0	HSP90AA1	grey
1878	0	HSP90B1	grey
1879	0	HSPA12A	grey
1880	0	HSPA13	grey
1881	0	HSPA8	grey
1882	0	HSPB7	grey
1883	0	HSPB8	grey
1884	0	HSPG2	grey
1885	0	HSPH1	grey
1886	0	HTATIP2	grey
1887	0	ICA1	grey
1888	0	ICMT	grey
1889	0	IDH2	grey
1890	0	IDH3G	grey
1891	0	IDI1	grey
1892	0	IDS	grey
1893	0	IFIT2	grey
1894	0	IFIT3	grey
1895	0	IFT22	grey
1896	0	IFT57	grey
1897	0	IGDCC3	grey
1898	0	IGF2BP1	grey
1899	0	IGF2BP2	grey
1900	0	IGFBP5	grey
1901	0	IGSF3	grey
1902	0	IKBKB	grey
1903	0	IKBKE	grey
1904	0	IL11	grey
1905	0	IL16	grey
1906	0	IL17RD	grey
1907	0	IL1RAP	grey
1908	0	IL1RL1	grey
1909	0	IL20RA	grey
1910	0	IL2RA	grey
1911	0	IL7	grey
1912	0	ILDR1	grey
1913	0	INF2	grey
1914	0	INTS7	grey
1915	0	IPMK	grey
1916	0	IPO11	grey
1917	0	IQCA1	grey
1918	0	IQCH	grey
1919	0	IQGAP1	grey
1920	0	IQGAP2	grey
1921	0	IRAK1	grey
1922	0	IRAK1BP1	grey
1923	0	IRAK2	grey
1924	0	IRF1	grey
1925	0	ISM1	grey
1926	0	ITGA2	grey
1927	0	ITGB1	grey
1928	0	ITGB3	grey
1929	0	ITGB6	grey
1930	0	ITPR1	grey
1931	0	ITPR2	grey
1932	0	ITPR3	grey
1933	0	ITPRID2	grey
1934	0	JADE1	grey
1935	0	JAG1	grey
1936	0	JAK2	grey
1937	0	JCAD	grey
1938	0	JHY	grey
1939	0	JMJD6	grey
1940	0	JMY	grey
1941	0	JPT2	grey
1942	0	JRKL	grey
1943	0	KALRN	grey
1944	0	KANK1	grey
1945	0	KATNAL2	grey
1946	0	KAZN	grey
1947	0	KCNAB1	grey
1948	0	KCNC4	grey
1949	0	KCNE3	grey
1950	0	KCNG3	grey
1951	0	KCNIP3	grey
1952	0	KCNJ12	grey
1953	0	KCNJ13	grey
1954	0	KCNJ16	grey
1955	0	KCNJ3	grey
1956	0	KCNMA1	grey
1957	0	KCNMB1	grey
1958	0	KCNMB4	grey
1959	0	KCTD13	grey
1960	0	KCTD20	grey
1961	0	KDELR2	grey
1962	0	KDELR3	grey
1963	0	KDM4B	grey
1964	0	KDM5B	grey
1965	0	KDM7A	grey
1966	0	KHDRBS1	grey
1967	0	KIAA0232	grey
1968	0	KIAA1549	grey
1969	0	KIAA1958	grey
1970	0	KIF16B	grey
1971	0	KIF1C	grey
1972	0	KIF2A	grey
1973	0	KIF3B	grey
1974	0	KIF6	grey
1975	0	KIFC3	grey
1976	0	KITLG	grey
1977	0	KLC3	grey
1978	0	KLF15	grey
1979	0	KLF5	grey
1980	0	KLF7	grey
1981	0	KLHDC3	grey
1982	0	KLHL8	grey
1983	0	KLK15	grey
1984	0	KMT2E	grey
1985	0	KNOP1	grey
1986	0	KRBOX4	grey
1987	0	KREMEN1	grey
1988	0	KSR1	grey
1989	0	KSR2	grey
1990	0	KTN1	grey
1991	0	KXD1	grey
1992	0	L1TD1	grey
1993	0	L3MBTL4	grey
1994	0	LAMA2	grey
1995	0	LAMB4	grey
1996	0	LAMP1	grey
1997	0	LAMTOR5	grey
1998	0	LANCL2	grey
1999	0	LARGE1	grey
[truncated: 2,652 more rows]
