# Supplementary material for: Integrative Meta‐Analysis and WGCNA Reveal Candidate Diagnostic Hub Genes in Clear Cell Carcinoma
Source: Int J Cell Biol. 2026 Feb 2;2026:5567255. doi: 10.1155/ijcb/5567255 (PMC12865128; doi:10.1155/ijcb/5567255)
Supplement: Supplementary file 3 — Supporting Information 3 Table S1. Shared DEGs identified by both statistical frameworks via Venn diagram analysis. Table S2. BP enrichment analysis of upregulated DEGs form integrated dataset using clusterProfiler. Table S3. BP enrichment analysis of downregulated DEGs form integrated dataset using clusterProfiler. Table S4. List of DEGs in the validation GSE40435 dataset. Table S5. BP enrichment analysis of upregulated DEGs in the validation GSE40435 dataset. Table S6. Biological process enrichment analysis of downregulated DEGs in the validation GSE40435 dataset. Table S7. Cellular component enrichment analysis of upregulated DEGs in integrated dataset. Table S8. Cellular component enrichment analysis of downregulated DEGs in integrated dataset. Table S9. Molecular function enrichment analysis of upregulated DEGs in integrated dataset. Table S10. Molecular function enrichment analysis of downregulated DEGs in integrated dataset. Table S11. Cellular component enrichment analysis of upregulated DEGs in the GSE40435 dataset. Table S12. Cellular component enrichment analysis of downregulated DEGs in the GSE40435 dataset. Table S13. Molecular function enrichment analysis of upregulated DEGs in the GSE40435 dataset. Table S14. Molecular function enrichment analysis of downregulated DEGs in the GSE40435 dataset. Table S15. KEGG pathway enrichment analysis of upregulated DEGs in the integrated dataset. Table S16. KEGG pathway enrichment analysis of downregulated DEGs in the integrated dataset. Table S17. KEGG pathway enrichment analysis of upregulated DEGs in the GSE40435 dataset. Table S18. KEGG pathway enrichment analysis of downregulated DEGs in the GSE40435 dataset. Table S19. Summary of transcription factors (TFs) identified among DEGs. Table S20. List of eight gene coexpression modules identified by dynamic tree cutting (β = 19, minimum size = 30 genes). Table S21. Transcription factor enrichment in the turquoise gene coexpression module. Table S22. Diagnostic biom [file IJCB-2026-5567255-s001.zip › Supplementary Table 19.csv]

	X	Ensembl.ID	HGNC.symbol	DBD	Is.TF.	TF.assessment	Binding.mode	Motif.status	Final.Notes	Final.Comments	Interpro.ID.s.	EntrezGene.ID	EntrezGene.Description	PDB.ID	TF.tested.by.HT.SELEX.	TF.tested.by.PBM.	Conditional.Binding.Requirements	Original.Comments	Vaquerizas.2009.classification	CisBP.considers.it.a.TF.	TFCat.classification	Is.a.GO.TF.	Initial.assessment	Curator.1	Curator.2	TFclass.considers.it.a.TF.	Go.Evidence	Pfam.Domains..By.ENSP.ID.	Is.C2H2.ZF.KRAB..
1	0	ENSG00000137203	TFAP2A	AP-2	Yes	Known motif	Monomer or homomultimer	High-throughput in vitro	None	None	IPR008121;IPR013854	7020	transcription factor AP-2 alpha [Source:HGNC Symbol;Acc:HGNC:11742]	None	DBD	Yes	None	None	a	Yes	TF Gene_DNA-Binding: sequence-specific_DNA Binding; Transactivation_PMIDS:11522791;15475956	Yes	1a1, Direct HQ evidence	Sam Lambert	Yimeng Yin	Yes	$#ENSG00000137203#GO:0000981#sequence-specific DNA binding RNA polymerase II transcription factor activity#IDA - PMID:7555706$#ENSG00000137203#GO:0000982#RNA polymerase II core promoter proximal region sequence-specific DNA binding transcription factor a#IDA - PMID:21084835$#ENSG00000137203#GO:0001077#RNA polymerase II core promoter proximal region sequence-specific DNA binding transcription fact…	$#ENSP00000368928#ENSG00000137203#ENST00000379608#AP-2#$#ENSP00000368933#ENSG00000137203#ENST00000379613#AP-2#$#ENSP00000417495#ENSG00000137203#ENST00000466073#AP-2#$#ENSP00000417735#ENSG00000137203#ENST00000461628#AP-2#$#ENSP00000418391#ENSG00000137203#ENST00000465858#AP-2#$#ENSP00000419696#ENSG00000137203#ENST00000475264#AP-2#	False
2	1	ENSG00000008196	TFAP2B	AP-2	Yes	Known motif	Monomer or homomultimer	High-throughput in vitro	None	None	IPR008122;IPR013854	7021	transcription factor AP-2 beta [Source:HGNC Symbol;Acc:HGNC:11743]	None	DBD	Yes	None	None	a	Yes	TF Gene_DNA-Binding: sequence-specific_DNA Binding; Transactivation_PMIDS:7555706	Yes	1a1, Direct HQ evidence	Matt Weirauch	Yimeng Yin	Yes	$#ENSG00000008196#GO:0000981#sequence-specific DNA binding RNA polymerase II transcription factor activity#IDA - PMID:7555706$#ENSG00000008196#GO:0000983#RNA polymerase II core promoter sequence-specific DNA binding transcription factor activity#ISS - GO_REF:0000024$#ENSG00000008196#GO:0001077#RNA polymerase II core promoter proximal region sequence-specific DNA binding transcription factor a#IEA…	$#ENSP00000377265#ENSG00000008196#ENST00000393655#AP-2#$#ENSP00000342252#ENSG00000008196#ENST00000344788#AP-2#	False
11	10	ENSG00000032219	ARID4A	ARID/BRIGHT	No	Unlikely to be sequence specific TF	Low specificity DNA-binding protein	No motif	Has a putative AT-hook	Binds DNA in a sequence non-specific manner (PMID: 15640446).	IPR000953;IPR001606;IPR002999;IPR012603;IPR016197;IPR025995	5926	AT-rich interaction domain 4A [Source:HGNC Symbol;Acc:HGNC:9885]	None	not tested	Yes	None	Chromatin_Modifier_etc	No	Yes	TF Gene_Transcription Regulatory Activity: heterochromatin interaction/binding; Transcription Factor Binding: tf co-factor binding_Other; TF PPI_PMIDS:10321733;10490602	Yes	4a, two or more datasets predict it as a TF	Tim Hughes	Yimeng Yin	Yes	$#ENSG00000032219#GO:0003700#sequence-specific DNA binding transcription factor activity#TAS - PMID:8414517	$#ENSP00000347602#ENSG00000032219#ENST00000355431#ARID/BRIGHT#RBB1NT, Tudor-knot$#ENSP00000416053#ENSG00000032219#ENST00000417477#ARID/BRIGHT#Tudor-knot$#ENSP00000415872#ENSG00000032219#ENST00000424658#ARID/BRIGHT#$#ENSP00000392567#ENSG00000032219#ENST00000445108#ARID/BRIGHT#PWWP, RBB1NT	False
14	13	ENSG00000150347	ARID5B	ARID/BRIGHT	Yes	Known motif	Monomer or homomultimer	100 perc ID - in vitro	Has a putative AT-hook	None	IPR001606;	84159	AT-rich interaction domain 5B [Source:HGNC Symbol;Acc:HGNC:17362]	2OEH	not tested	Yes	None	None	other	Yes	TF Gene Candidate_DNA-Binding: sequence-specific_DNA Binding; Transactivation_PMIDS:8649988;10329386	Yes	1a1, Direct HQ evidence	Arttu Jolma	Yimeng Yin	Yes	$#ENSG00000150347#GO:0001227#RNA polymerase II transcription regulatory region sequence-specific DNA binding transcription factor#IDA - PMID:8649988$#ENSG00000150347#GO:0051091#positive regulation of sequence-specific DNA binding transcription factor activity#IDA - PMID:21532585	$#ENSP00000279873#ENSG00000150347#ENST00000279873#ARID/BRIGHT#$#ENSP00000308862#ENSG00000150347#ENST00000309334#ARID/BRIGHT#	False
17	16	ENSG00000117139	KDM5B	ARID/BRIGHT	Yes	Likely to be sequence specific TF	Monomer or homomultimer	No motif	None	Binds GC-rich sequences such as CCGCCC (PMID: 18270511).	IPR001606;IPR001965;IPR003347;IPR003349;IPR004198;IPR011011;IPR013637;IPR019786;IPR019787;	10765	lysine demethylase 5B [Source:HGNC Symbol;Acc:HGNC:18039]	None	not tested	not tested	None	Chromatin_Modifier_etc	No	Yes	TF Gene_Transcription Factor Binding: tf co-factor binding_TF PPI; Transactivation_PMIDS:12657635	Yes	4a, two or more datasets predict it as a TF	Arttu Jolma	Yimeng Yin	Yes	$#ENSG00000117139#GO:0003700#sequence-specific DNA binding transcription factor activity#TAS - PMID:10336460	$#ENSP00000356233#ENSG00000117139#ENST00000367264#ARID/BRIGHT#JmjC, JmjN, PHD, PHD_2, PLU-1, zf-C5HC2$#ENSP00000356234#ENSG00000117139#ENST00000367265#ARID/BRIGHT#JmjC, JmjN, PHD, PHD_2, PLU-1, zf-C5HC2$#ENSP00000235790#ENSG00000117139#ENST00000235790#ARID/BRIGHT#JmjC, PHD, PHD_2, PLU-1, zf-C5HC2, zf-PHD-like	False
23	22	ENSG00000106948	AKNA	AT hook	Yes	Likely to be sequence specific TF	Monomer or homomultimer	No motif	None	Binds AT-rich promoters of CD40 and CD40L and coordinates their expression (PMID: 11268217).	IPR022150;	80709	AT-hook transcription factor [Source:HGNC Symbol;Acc:HGNC:24108]	None	Full	not tested	None	None	c	No	No	Yes	4a, two or more datasets predict it as a TF	Tim Hughes	Laura Campitelli	No	$#ENSG00000106948#GO:0001077#RNA polymerase II core promoter proximal region sequence-specific DNA binding transcription factor a#IDA - PMID:11268217	$#ENSP00000303769#ENSG00000106948#ENST00000307564#AT hook#AKNA$#ENSP00000309222#ENSG00000106948#ENST00000312033#AT hook#AKNA$#ENSP00000363188#ENSG00000106948#ENST00000374075#AT hook#AKNA$#ENSP00000363192#ENSG00000106948#ENST00000374079#AT hook#$#ENSP00000223791#ENSG00000106948#ENST00000223791#AT hook#AKNA$#ENSP00000363201#ENSG00000106948#ENST00000374088#AT hook#AKNA	False
26	25	ENSG00000101457	DNTTIP1	AT hook	Yes	Likely to be sequence specific TF	Monomer or homomultimer	No motif	Has a putative AT-hook	None	None	116092	deoxynucleotidyltransferase, terminal, interacting protein 1 [Source:HGNC Symbol;Acc:HGNC:16160]	None	not tested	not tested	None	PMID:11473582 Terminal deoxynucleotidyltransferase (TdT) is a DNA polymerase that enhances Ig and TcR gene diversity in the N region in B- and T-cells.	No	No	No	No	2a1, Lower confidence direct evidence	Yimeng Yin	Arttu Jolma	No	None	$##ENSG00000101457##Other#	False
31	30	ENSG00000025293	PHF20	AT hook	Yes	Likely to be sequence specific TF	Monomer or homomultimer	No motif	None	None	IPR001965;IPR002999;IPR007087;IPR011011;IPR019786;IPR019787;IPR022255;	51230	PHD finger protein 20 [Source:HGNC Symbol;Acc:HGNC:16098]	None	DBD and Full	not tested	None	None	b	No	No	No	5a, one of the source datasets predicts is as a TF	Arttu Jolma	Yimeng Yin	No	None	$#ENSP00000363112#ENSG00000025293#ENST00000374000#Other#DUF3776, DUF4537, LBR_tudor, MBT, Rad9_Rad53_bind,$#ENSP00000363124#ENSG00000025293#ENST00000374012#Other#DUF1325, DUF3776, DUF4537, LBR_tudor, MBT, PHD, Ra$#ENSP00000341900#ENSG00000025293#ENST00000339089#Other#DUF1325, DUF3776, DUF4537, LBR_tudor, MBT, Rad9_Ra$#ENSP00000413712#ENSG00000025293#ENST00000420233#Other#	False
32	31	ENSG00000135365	PHF21A	AT hook	Yes	Likely to be sequence specific TF	Monomer or homomultimer	No motif	Has a putative AT-hook	None	IPR001965;IPR011011;IPR017956;IPR019786;IPR019787;	51317	PHD finger protein 21A [Source:HGNC Symbol;Acc:HGNC:24156]	None	not tested	not tested	None	None	x	No	Indeterminate - There is no evidence for or against this genes role as a TF___PMIDS:0	No	1a1, Direct HQ evidence	Pratyush Das	Jussi Taipale	No	None	$#ENSP00000323152#ENSG00000135365#ENST00000323180#Other#C1_1, PHD, PHD_2$#ENSP00000398824#ENSG00000135365#ENST00000418153#Other#C1_1, PHD, PHD_2, zf-HC5HC2H$#ENSP00000431621#ENSG00000135365#ENST00000532028#Other#DUF1043, DUF1664, HOOK, S6OS1	False
35	34	ENSG00000152217	SETBP1	AT hook	Yes	Likely to be sequence specific TF	Monomer or homomultimer	No motif	None	Orthologous protein from mouse (Setbp1) bind DNA sequence-specifically by PBM	IPR017956;	26040	SET binding protein 1 [Source:HGNC Symbol;Acc:HGNC:15573]	None	not tested	Yes	None	None	c	No	No	No	1a1, Direct HQ evidence	Pratyush Das	Sam Lambert	No	None	$#ENSP00000282030#ENSG00000152217#ENST00000282030#AT hook#$#ENSP00000390687#ENSG00000152217#ENST00000426838#AT hook#$#ENSP00000468506#ENSG00000152217#ENST00000591940#AT hook#	False
38	37	ENSG00000237765	FAM200B	BED ZF	Yes	Likely to be sequence specific TF	Monomer or homomultimer	No motif	None	None	IPR012337	285550	family with sequence similarity 200 member B [Source:HGNC Symbol;Acc:HGNC:27740]	None	not tested	not tested	None	None	No	Yes	No	Yes	4a, two or more datasets predict it as a TF	Laura Campitelli	Yimeng Yin	No	$#ENSG00000237765#GO:0000981#sequence-specific DNA binding RNA polymerase II transcription factor activity#IBA - GO_REF:0000033	$#ENSP00000393017#ENSG00000237765#ENST00000422728#BED ZF#$#ENSP00000483930#ENSG00000237765#ENST00000622362#BED ZF#$#ENSP00000422751#ENSG00000237765#ENST00000503617#BED ZF#	False
42	41	ENSG00000132846	ZBED3	BED ZF	Yes	Likely to be sequence specific TF	Monomer or homomultimer	No motif	None	None	IPR003656;	84327	zinc finger BED-type containing 3 [Source:HGNC Symbol;Acc:HGNC:20711]	None	Full	not tested	None	None	c	Yes	No	No	4a, two or more datasets predict it as a TF	Yimeng Yin	Jussi Taipale	Yes	None	$#ENSP00000255198#ENSG00000132846#ENST00000255198#BED ZF#$#ENSP00000427487#ENSG00000132846#ENST00000511587#BED ZF#	False
48	47	ENSG00000106546	AHR	bHLH	Yes	Known motif	Monomer or homomultimer	In vivo/Misc source	Only known motifs are from Transfac or HocoMoco - origin is uncertain	None	IPR000014;IPR001610;IPR011598;IPR013655;IPR013767;	196	aryl hydrocarbon receptor [Source:HGNC Symbol;Acc:HGNC:348]	None	DBD and Full	Yes	Obligate_Multimer, 4ZPR is structure of heterodime	PMID:12213385, forms heterodimers with ARNT	other	Yes	TF Gene_DNA-Binding: sequence-specific_DNA Binding_PMIDS:7592839	Yes	1a1, Direct HQ evidence	Tim Hughes	Laura Campitelli	Yes	$#ENSG00000106546#GO:0003700#sequence-specific DNA binding transcription factor activity#IDA - PMID:11782478$#ENSG00000106546#GO:0004879#ligand-activated sequence-specific DNA binding RNA polymerase II transcription factor activity#IDA - PMID:10395741	$#ENSP00000242057#ENSG00000106546#ENST00000242057#bHLH#PAS, PAS_11, PAS_3, PAS_4, PAS_9	False
60	59	ENSG00000179774	ATOH7	bHLH	Yes	Known motif	Monomer or homomultimer	High-throughput in vitro	None	None	IPR011598;	220202	atonal bHLH transcription factor 7 [Source:HGNC Symbol;Acc:HGNC:13907]	None	DBD and Full	Yes	None	None	a	Yes	TF Gene Candidate__Transactivation_PMIDS:7721778;15882586;17653051	No	1a1, Direct HQ evidence	Laura Campitelli	Yimeng Yin	Yes	None	$#ENSP00000362777#ENSG00000179774#ENST00000373673#bHLH#	False
66	65	ENSG00000134107	BHLHE40	bHLH	Yes	Known motif	Monomer or homomultimer	High-throughput in vitro	None	None	IPR003650;IPR011598	8553	basic helix-loop-helix family member e40 [Source:HGNC Symbol;Acc:HGNC:1046]	None	DBD and Full	Yes	None	Cell2013 has old symbol BHLHB2	a	Yes	TF Gene_Transcription Factor Binding: tf co-factor binding; DNA-Binding: sequence-specific_DNA Binding_PMIDS:12297495;12397359	Yes	1a1, Direct HQ evidence	Jussi Taipale	Sam Lambert	Yes	$#ENSG00000134107#GO:0000981#sequence-specific DNA binding RNA polymerase II transcription factor activity#IDA - PMID:12397359$#ENSG00000134107#GO:0001078#RNA polymerase II core promoter proximal region sequence-specific DNA binding transcription factor a#IDA - PMID:12624110, PMID:15193144, PMID:18411297$#ENSG00000134107#GO:0003700#sequence-specific DNA binding transcription factor activity#NAS -…	$#ENSP00000256495#ENSG00000134107#ENST00000256495#bHLH#Hairy_orange	False
67	66	ENSG00000123095	BHLHE41	bHLH	Yes	Known motif	Monomer or homomultimer	High-throughput in vitro	None	None	IPR003650;IPR011598	79365	basic helix-loop-helix family member e41 [Source:HGNC Symbol;Acc:HGNC:16617]	None	DBD and Full	Yes	None	Cell2013 has old symbol BHLHB3	b	Yes	TF Gene_DNA-Binding: sequence-specific; Transcription Factor Binding: tf co-factor binding_DNA Binding; Other_PMIDS:12657651;15448136	Yes	1a1, Direct HQ evidence	Tim Hughes	Yimeng Yin	Yes	$#ENSG00000123095#GO:0001078#RNA polymerase II core promoter proximal region sequence-specific DNA binding transcription factor a#ISS - GO_REF:0000024$#ENSG00000123095#GO:0003705#RNA polymerase II distal enhancer sequence-specific DNA binding transcription factor activity#ISS - GO_REF:0000024	$#ENSP00000242728#ENSG00000123095#ENST00000242728#bHLH#Hairy_orange	False
83	82	ENSG00000164683	HEY1	bHLH	Yes	Known motif	Monomer or homomultimer	High-throughput in vitro	None	None	IPR003650;IPR011598	23462	hes related family bHLH transcription factor with YRPW motif 1 [Source:HGNC Symbol;Acc:HGNC:4880]	None	DBD and Full	Yes	None	None	a	Yes	TF Gene Candidate_Transcription Factor Binding: tf co-factor binding_Transactivation_PMIDS:16199874	Yes	1a1, Direct HQ evidence	Laura Campitelli	Pratyush Das	Yes	$#ENSG00000164683#GO:0000983#RNA polymerase II core promoter sequence-specific DNA binding transcription factor activity#ISS - GO_REF:0000024$#ENSG00000164683#GO:0003700#sequence-specific DNA binding transcription factor activity#IDA - PMID:15485867	$#ENSP00000338272#ENSG00000164683#ENST00000337919#bHLH#Hairy_orange$#ENSP00000346761#ENSG00000164683#ENST00000354724#bHLH#Hairy_orange$#ENSP00000429792#ENSG00000164683#ENST00000523976#bHLH#Hairy_orange$#ENSP00000429705#ENSG00000164683#ENST00000518733#bHLH#Hairy_orange	False
84	83	ENSG00000135547	HEY2	bHLH	Yes	Known motif	Monomer or homomultimer	High-throughput in vitro	None	None	IPR003650;IPR011598	23493	hes related family bHLH transcription factor with YRPW motif 2 [Source:HGNC Symbol;Acc:HGNC:4881]	None	DBD and Full	Yes	None	Can also form heterodimer with HELT	a	Yes	No	Yes	1a1, Direct HQ evidence	Tim Hughes	Yimeng Yin	Yes	$#ENSG00000135547#GO:0000983#RNA polymerase II core promoter sequence-specific DNA binding transcription factor activity#ISS - GO_REF:0000024$#ENSG00000135547#GO:0003700#sequence-specific DNA binding transcription factor activity#IDA - PMID:15485867	$#ENSP00000357348#ENSG00000135547#ENST00000368364#bHLH#Hairy_orange$#ENSP00000357349#ENSG00000135547#ENST00000368365#bHLH#Hairy_orange	False
85	84	ENSG00000163909	HEYL	bHLH	Yes	Inferred motif	Monomer or homomultimer	High-throughput in vitro	None	None	IPR003650;IPR011598	26508	hes related family bHLH transcription factor with YRPW motif-like [Source:HGNC Symbol;Acc:HGNC:4882]	None	DBD and Full	not tested	None	None	a	Yes	No	Yes	1a2, Orthologous HQ evidence	Jussi Taipale	Yimeng Yin	Yes	$#ENSG00000163909#GO:0000983#RNA polymerase II core promoter sequence-specific DNA binding transcription factor activity#ISS - GO_REF:0000024$#ENSG00000163909#GO:0001077#RNA polymerase II core promoter proximal region sequence-specific DNA binding transcription factor a#IEA - GO_REF:0000019$#ENSG00000163909#GO:0003700#sequence-specific DNA binding transcription factor activity#IDA - PMID:15485867…	$#ENSP00000361943#ENSG00000163909#ENST00000372852#bHLH#Hairy_orange	False
99	98	ENSG00000009950	MLXIPL	bHLH	Yes	Known motif	Monomer or homomultimer	High-throughput in vitro	None	None	IPR011598;	51085	MLX interacting protein like [Source:HGNC Symbol;Acc:HGNC:12744]	None	DBD and Full	Yes	None	None	a	Yes	TF Gene_DNA-Binding: sequence-specific__PMIDS:0	Yes	1a1, Direct HQ evidence	Pratyush Das	Sam Lambert	Yes	$#ENSG00000009950#GO:0001078#RNA polymerase II core promoter proximal region sequence-specific DNA binding transcription factor a#IEA - GO_REF:0000019$#ENSG00000009950#GO:0003700#sequence-specific DNA binding transcription factor activity#IBA - GO_REF:0000033 | NAS - PMID:10780788	$#ENSP00000320886#ENSG00000009950#ENST00000313375#bHLH#$#ENSP00000346629#ENSG00000009950#ENST00000354613#bHLH#$#ENSP00000412330#ENSG00000009950#ENST00000414749#bHLH#$#ENSP00000406296#ENSG00000009950#ENST00000429400#bHLH#$#ENSP00000392636#ENSG00000009950#ENST00000434326#bHLH#	False
101	100	ENSG00000178860	MSC	bHLH	Yes	Known motif	Monomer or homomultimer	High-throughput in vitro	None	None	IPR011598;	9242	musculin [Source:HGNC Symbol;Acc:HGNC:7321]	None	DBD and Full	Yes	None	None	a	Yes	TF Gene Candidate_Transcription Factor Binding: tf co-factor binding; DNA-Binding: sequence-specific_DNA Binding; TF PPI_PMIDS:9892671	Yes	1a1, Direct HQ evidence	Sam Lambert	Laura Campitelli	Yes	$#ENSG00000178860#GO:0001206#RNA polymerase II distal enhancer sequence-specific DNA binding transcription factor activity involv#IEA - GO_REF:0000019$#ENSG00000178860#GO:0003700#sequence-specific DNA binding transcription factor activity#TAS - PMID:9584154	$#ENSP00000321445#ENSG00000178860#ENST00000325509#bHLH#	False
107	106	ENSG00000136997	MYC	bHLH	Yes	Known motif	Obligate heteromer	In vivo/Misc source	None	Functions as a heterodimer with MAX.	IPR002418;IPR003327;IPR011598;IPR012682	4609	v-myc avian myelocytomatosis viral oncogene homolog [Source:HGNC Symbol;Acc:HGNC:7553]	1NKP	DBD and Full	Yes	Obligate_Multimer	Structure has MYC-MAX heterodimer; PMID:12553908 for MYC-MAX crystal structure, well established to make heterodimers with bHLH:s such as MAX	a	Yes	TF Gene_DNA-Binding: sequence-specific_DNA Binding_PMIDS:12177005;16287840;16767079	Yes	1a1, Direct HQ evidence	Jussi Taipale	Pratyush Das	Yes	$#ENSG00000136997#GO:0001077#RNA polymerase II core promoter proximal region sequence-specific DNA binding transcription factor a#IDA - PMID:10723141$#ENSG00000136997#GO:0003700#sequence-specific DNA binding transcription factor activity#IDA - PMID:9924025	$#ENSP00000259523#ENSG00000136997#ENST00000259523#bHLH#Myc_N$#ENSP00000367207#ENSG00000136997#ENST00000377970#bHLH#Myc_N, TRH$#ENSP00000429441#ENSG00000136997#ENST00000517291#bHLH#Myc_N$#ENSP00000430235#ENSG00000136997#ENST00000524013#bHLH#Myc_N, TRH$#ENSP00000479618#ENSG00000136997#ENST00000613283#bHLH#Myc_N, TRH$#ENSP00000478887#ENSG00000136997#ENST00000621592#bHLH#Myc_N, TRH$#ENSP00000430226#E…	False
109	108	ENSG00000134323	MYCN	bHLH	Yes	Known motif	Monomer or homomultimer	High-throughput in vitro	None	None	IPR002418;IPR011598;IPR012682;	4613	v-myc avian myelocytomatosis viral oncogene neuroblastoma derived homolog [Source:HGNC Symbol;Acc:HG	None	DBD and Full	Yes	None	None	a	Yes	TF Gene Candidate_DNA-Binding: sequence-specific_DNA Binding_PMIDS:17124508	Yes	1a1, Direct HQ evidence	Pratyush Das	Sam Lambert	Yes	$#ENSG00000134323#GO:0003700#sequence-specific DNA binding transcription factor activity#IEA - GO_REF:0000002	$#ENSP00000281043#ENSG00000134323#ENST00000281043#bHLH#CENP-B_dimeris, LRS4, Myc_N	False
116	115	ENSG00000124151	NCOA3	bHLH	Yes	Likely to be sequence specific TF	Obligate heteromer	No motif	None	NCOA1/2/3 all have been tested on PBMs and HT-SELEX without yielding a motif. All are co-activators, collectively suggesting they might be obligate heteromers.	IPR000014;IPR009110;IPR010011;IPR011598;IPR013767;IPR014920;IPR014935;IPR017426	8202	nuclear receptor coactivator 3 [Source:HGNC Symbol;Acc:HGNC:7670]	None	DBD and Full	Yes	None	None	c	Yes	TF Gene_Transcription Factor Binding: tf co-factor binding_Co-activation_PMIDS:9192892	No	4a, two or more datasets predict it as a TF	Pratyush Das	Jussi Taipale	Yes	None	$#ENSP00000361065#ENSG00000124151#ENST00000371997#bHLH#DUF1518, DUF4927, NCOA_u2, Nuc_rec_co-act, PAS, PA$#ENSP00000361066#ENSG00000124151#ENST00000371998#bHLH#DUF1518, DUF4927, NCOA_u2, Nuc_rec_co-act, PAS, PA$#ENSP00000361073#ENSG00000124151#ENST00000372004#bHLH#DUF1518, DUF4927, NCOA_u2, Nuc_rec_co-act, PAS, PA	False
128	127	ENSG00000151322	NPAS3	bHLH	Yes	Inferred motif	Obligate heteromer	In vivo/Misc source	None	Likely obligate heteromer (PMID: 9374395; PMID: 27782878).	IPR000014;IPR011598;IPR013655;IPR013767	64067	neuronal PAS domain protein 3 [Source:HGNC Symbol;Acc:HGNC:19311]	None	DBD	Yes	None	None	c	Yes	TF Gene Candidate_DNA-Binding: sequence-specific_Other_PMIDS:16172381;9374395;16172381;10534623;16172381;16190882	Yes	1a2, Orthologous HQ evidence	Matt Weirauch	Pratyush Das	Yes	$#ENSG00000151322#GO:0000981#sequence-specific DNA binding RNA polymerase II transcription factor activity#IBA - GO_REF:0000033	$#ENSP00000319610#ENSG00000151322#ENST00000346562#bHLH#PAS, PAS_11, PAS_3, PAS_4, PAS_9$#ENSP00000348460#ENSG00000151322#ENST00000356141#bHLH#PAS, PAS_11, PAS_3, PAS_4, PAS_9$#ENSP00000350446#ENSG00000151322#ENST00000357798#bHLH#PAS, PAS_11, PAS_3, PAS_4, PAS_9$#ENSP00000449542#ENSG00000151322#ENST00000547068#bHLH#PAS, PAS_3$#ENSP00000448916#ENSG00000151322#ENST00000548645#bHLH#PAS, PAS_11, PAS_3…	False
135	134	ENSG00000112246	SIM1	bHLH	Yes	Inferred motif	Obligate heteromer	In vivo/Misc source	None	Similar to SIM2, which is a likely obligate heteromer.	IPR000014;IPR001610;IPR010578;IPR011598;IPR013655;IPR013767	6492	single-minded family bHLH transcription factor 1 [Source:HGNC Symbol;Acc:HGNC:10882]	None	not tested	Yes	None	From review PMID:24263188, SIM1:ARNT2	other	Yes	No	Yes	1a2, Orthologous HQ evidence	Sam Lambert	Tim Hughes	Yes	$#ENSG00000112246#GO:0000981#sequence-specific DNA binding RNA polymerase II transcription factor activity#IBA - GO_REF:0000033$#ENSG00000112246#GO:0003700#sequence-specific DNA binding transcription factor activity#TAS - PMID:8812055, PMID:9199934	$#ENSP00000262901#ENSG00000112246#ENST00000262901#bHLH#PAS, PAS_11, PAS_3, PAS_4, PAS_9, SIM_C$#ENSP00000358210#ENSG00000112246#ENST00000369208#bHLH#PAS, PAS_11, PAS_3, PAS_4, PAS_9, SIM_C	False
136	135	ENSG00000159263	SIM2	bHLH	Yes	Inferred motif	Obligate heteromer	In vivo/Misc source	None	Likely obligate hetereomer (PMID: 7592839)	IPR000014;IPR001610;IPR010578;IPR011598;IPR013655;IPR013767	6493	single-minded family bHLH transcription factor 2 [Source:HGNC Symbol;Acc:HGNC:10883]	None	DBD and Full	Yes	None	From review PMID:24263188, SIM2:ARNT2	other	Yes	TF Gene_DNA-Binding: non-sequence-specific; Transcription Factor Binding: tf co-factor binding_Co-activation_PMIDS:11782478	Yes	1a2, Orthologous HQ evidence	Sam Lambert	Matt Weirauch	Yes	$#ENSG00000159263#GO:0000981#sequence-specific DNA binding RNA polymerase II transcription factor activity#IBA - GO_REF:0000033$#ENSG00000159263#GO:0003700#sequence-specific DNA binding transcription factor activity#TAS - PMID:8661114, PMID:9199934	$#ENSP00000290399#ENSG00000159263#ENST00000290399#bHLH#PAS, PAS_11, PAS_3, PAS_9, SIM_C$#ENSP00000392003#ENSG00000159263#ENST00000431229#bHLH#PAS, PAS_11, PAS_3, PAS_4, PAS_9, SIM_C$#ENSP00000476273#ENSG00000159263#ENST00000483178#bHLH#PAS, PAS_11, PAS_3	False
139	138	ENSG00000072310	SREBF1	bHLH	Yes	Known motif	Monomer or homomultimer	High-throughput in vitro	None	None	IPR011598;	6720	sterol regulatory element binding transcription factor 1 [Source:HGNC Symbol;Acc:HGNC:11289]	1AM9	DBD	Yes	None	Structure is homodimer with the non E-box site	a	Yes	TF Gene_DNA-Binding: sequence-specific_DNA Binding_PMIDS:11829742	Yes	1a1, Direct HQ evidence	Jussi Taipale	Matt Weirauch	Yes	$#ENSG00000072310#GO:0001077#RNA polymerase II core promoter proximal region sequence-specific DNA binding transcription factor a#IEA - GO_REF:0000019$#ENSG00000072310#GO:0003700#sequence-specific DNA binding transcription factor activity#IDA - PMID:16407292	$#ENSP00000261646#ENSG00000072310#ENST00000261646#bHLH#$#ENSP00000348069#ENSG00000072310#ENST00000355815#bHLH#$#ENSP00000379106#ENSG00000072310#ENST00000395757#bHLH#$#ENSP00000411516#ENSG00000072310#ENST00000423161#bHLH#$#ENSP00000466453#ENSG00000072310#ENST00000486311#bHLH#	False
140	139	ENSG00000198911	SREBF2	bHLH	Yes	Known motif	Monomer or homomultimer	High-throughput in vitro	None	None	IPR011598;	6721	sterol regulatory element binding transcription factor 2 [Source:HGNC Symbol;Acc:HGNC:11290]	None	DBD	Yes	None	None	a	Yes	TF Gene Candidate_DNA-Binding: sequence-specific_DNA Binding_PMIDS:7903453	Yes	1a1, Direct HQ evidence	Sam Lambert	Pratyush Das	Yes	$#ENSG00000198911#GO:0001078#RNA polymerase II core promoter proximal region sequence-specific DNA binding transcription factor a#IDA - PMID:15358760	$#ENSP00000354476#ENSG00000198911#ENST00000361204#bHLH#$#ENSP00000412287#ENSG00000198911#ENST00000435061#bHLH#$#ENSP00000484441#ENSG00000198911#ENST00000612482#bHLH#	False
145	144	ENSG00000118526	TCF21	bHLH	Yes	Known motif	Monomer or homomultimer	High-throughput in vitro	None	None	IPR011598;	6943	transcription factor 21 [Source:HGNC Symbol;Acc:HGNC:11632]	None	DBD	Yes	None	None	a	Yes	No	Yes	1a1, Direct HQ evidence	Laura Campitelli	Yimeng Yin	Yes	$#ENSG00000118526#GO:0001077#RNA polymerase II core promoter proximal region sequence-specific DNA binding transcription factor a#ISS - GO_REF:0000024$#ENSG00000118526#GO:0001078#RNA polymerase II core promoter proximal region sequence-specific DNA binding transcription factor a#IDA - PMID:12493738	$#ENSP00000237316#ENSG00000118526#ENST00000237316#bHLH#$#ENSP00000356857#ENSG00000118526#ENST00000367882#bHLH#	False
149	148	ENSG00000196628	TCF4	bHLH	Yes	Known motif	Monomer or homomultimer	High-throughput in vitro	None	None	IPR011598;	6925	transcription factor 4 [Source:HGNC Symbol;Acc:HGNC:11634]	None	DBD and Full	Yes	None	None	a	Yes	TF Gene_DNA-Binding: sequence-specific_DNA Binding; TF PPI; Transactivation_PMIDS:8978694	Yes	1a1, Direct HQ evidence	Sam Lambert	Pratyush Das	Yes	$#ENSG00000196628#GO:0001011#sequence-specific DNA binding RNA polymerase recruiting transcription factor activity#ISS - PMID:8978694$#ENSG00000196628#GO:0001077#RNA polymerase II core promoter proximal region sequence-specific DNA binding transcription factor a#ISS - PMID:8978694$#ENSG00000196628#GO:0003700#sequence-specific DNA binding transcription factor activity#IDA - PMID:11802795, PMID:210…	$#ENSP00000348374#ENSG00000196628#ENST00000356073#bHLH#$#ENSP00000381382#ENSG00000196628#ENST00000398339#bHLH#$#ENSP00000409447#ENSG00000196628#ENST00000457482#bHLH#$#ENSP00000439656#ENSG00000196628#ENST00000543082#bHLH#$#ENSP00000457765#ENSG00000196628#ENST00000561831#bHLH#$#ENSP00000455450#ENSG00000196628#ENST00000562543#bHLH#$#ENSP00000456802#ENSG00000196628#ENST00000562638#bHLH#$#ENSP00000455…	False
159	158	ENSG00000176542	USF3	bHLH	Yes	Likely to be sequence specific TF	Monomer or homomultimer	No motif	None	None	IPR011598;	205717	None	None	DBD	not tested	None	None	c	Yes	No	No	4a, two or more datasets predict it as a TF	Pratyush Das	Sam Lambert	No	None	$#ENSP00000420752#ENSG00000176542#ENST00000491165#bHLH#$#ENSP00000320794#ENSG00000176542#ENST00000316407#bHLH#$#ENSP00000420721#ENSG00000176542#ENST00000478658#bHLH#	False
164	163	ENSG00000115966	ATF2	bZIP	Yes	Known motif	Monomer or homomultimer	High-throughput in vitro	None	None	IPR004827;IPR007087;IPR016378;	1386	activating transcription factor 2 [Source:HGNC Symbol;Acc:HGNC:784]	1T2K	DBD and Full	Yes	None	Structure has IRF3;ATF2;JUN	a	Yes	TF Gene_DNA-Binding: sequence-specific_Transactivation_PMIDS:1658708;2529117;9139739;10909971	Yes	1a1, Direct HQ evidence	Pratyush Das	Jussi Taipale	Yes	$#ENSG00000115966#GO:0001077#RNA polymerase II core promoter proximal region sequence-specific DNA binding transcription factor a#IEA - GO_REF:0000019$#ENSG00000115966#GO:0001228#RNA polymerase II transcription regulatory region sequence-specific DNA binding transcription factor#IC - GO_REF:0000036$#ENSG00000115966#GO:0003700#sequence-specific DNA binding transcription factor activity#IDA - PMID:…	$#ENSP00000264110#ENSG00000115966#ENST00000264110#bZIP#$#ENSP00000340576#ENSG00000115966#ENST00000345739#bZIP#$#ENSP00000376327#ENSG00000115966#ENST00000392544#bZIP#$#ENSP00000386282#ENSG00000115966#ENST00000409499#bZIP#$#ENSP00000386526#ENSG00000115966#ENST00000409833#bZIP#$#ENSP00000407911#ENSG00000115966#ENST00000426833#bZIP#	False
166	165	ENSG00000128272	ATF4	bZIP	Yes	Known motif	Monomer or homomultimer	High-throughput in vitro	None	None	IPR004827;	468	activating transcription factor 4 [Source:HGNC Symbol;Acc:HGNC:786]	None	DBD and Full	Yes	None	None	a	Yes	TF Gene_DNA-Binding: sequence-specific_Transactivation_PMIDS:15109498;16000305	Yes	1a1, Direct HQ evidence	Matt Weirauch	Jussi Taipale	Yes	$#ENSG00000128272#GO:0000981#sequence-specific DNA binding RNA polymerase II transcription factor activity#IC - PMID:21113145 | IDA - PMID:11478948, PMID:128$#ENSG00000128272#GO:0001077#RNA polymerase II core promoter proximal region sequence-specific DNA binding transcription factor a#IEA - GO_REF:0000019$#ENSG00000128272#GO:0003700#sequence-specific DNA binding transcription factor activity#ISS…	$#ENSP00000336790#ENSG00000128272#ENST00000337304#bZIP#$#ENSP00000379912#ENSG00000128272#ENST00000396680#bZIP#$#ENSP00000384587#ENSG00000128272#ENST00000404241#bZIP#	False
171	170	ENSG00000156273	BACH1	bZIP	Yes	Known motif	Monomer or homomultimer	In vivo/Misc source	Only known motifs are from Transfac or HocoMoco - origin is uncertain	None	IPR000210;IPR004826;IPR004827;IPR008917;IPR011333;IPR013069	100379661	BTB domain and CNC homolog 1 [Source:HGNC Symbol;Acc:HGNC:935]	None	DBD and Full	Yes	None	pmid:12805554 has strong preference for forming heterodimers with MAFG and MAFK over homodimer based on Newman et al 2003	a	Yes	TF Gene_DNA-Binding: sequence-specific_DNA Binding; Transactivation_PMIDS:10620011	Yes	1a1, Direct HQ evidence	Laura Campitelli	Yimeng Yin	Yes	$#ENSG00000156273#GO:0001078#RNA polymerase II core promoter proximal region sequence-specific DNA binding transcription factor a#IDA - PMID:12511571 | IMP - PMID:21555518$#ENSG00000156273#GO:0001205#RNA polymerase II distal enhancer sequence-specific DNA binding transcription factor activity involv#IEA - GO_REF:0000019$#ENSG00000156273#GO:0001206#RNA polymerase II distal enhancer sequence-specif…	$#ENSP00000286800#ENSG00000156273#ENST00000286800#bZIP#BTB$#ENSP00000382805#ENSG00000156273#ENST00000399921#bZIP#BTB$#ENSP00000408605#ENSG00000156273#ENST00000447177#bZIP#BTB$#ENSP00000448663#ENSG00000156273#ENST00000547141#bZIP#$#ENSP00000447332#ENSG00000156273#ENST00000548219#bZIP#$#ENSP00000448982#ENSG00000156273#ENST00000548467#bZIP#$#ENSP00000449316#ENSG00000156273#ENST00000550131#bZIP#$#ENS…	False
172	171	ENSG00000112182	BACH2	bZIP	Yes	Known motif	Monomer or homomultimer	High-throughput in vitro	None	Based on Newman et al 2003 (PMID: 12805554), the protein has strong preference for forming heterodimers with MAFG and MAFK over homo-dimerisation. The Homer ChIP-seq motif appears to be a MAF-BACH2 heterodimer.	IPR000210;IPR004826;IPR004827;IPR008917;IPR011333;IPR013069	60468	BTB domain and CNC homolog 2 [Source:HGNC Symbol;Acc:HGNC:14078]	None	DBD	Yes	None	pmid:12805554 has strong preference for forming heterodimers with MAFG and MAFK over homodimer based on Newman et al 2003	a	Yes	TF Gene_DNA-Binding: sequence-specific_DNA Binding; Transactivation_PMIDS:8887638;10949928	Yes	1a1, Direct HQ evidence	Yimeng Yin	Arttu Jolma	Yes	$#ENSG00000112182#GO:0001206#RNA polymerase II distal enhancer sequence-specific DNA binding transcription factor activity involv#IEA - GO_REF:0000019$#ENSG00000112182#GO:0003700#sequence-specific DNA binding transcription factor activity#IBA - GO_REF:0000033	$#ENSP00000257749#ENSG00000112182#ENST00000257749#bZIP#BTB$#ENSP00000437473#ENSG00000112182#ENST00000537989#bZIP#BTB$#ENSP00000384145#ENSG00000112182#ENST00000406998#bZIP#BTB	False
173	172	ENSG00000156127	BATF	bZIP	Yes	Known motif	Monomer or homomultimer	High-throughput in vitro	None	Prefers to heterodimerize, but it has an HT-SELEX (homodimer) motif. Its homodimerization Kd is 184nM and its best heterodimer is with CEBPG (<1nM) (PMID: 23661758).	IPR000837;IPR004827	10538	basic leucine zipper ATF-like transcription factor [Source:HGNC Symbol;Acc:HGNC:958]	None	DBD and Full	Yes	None	None	a	Yes	TF Gene_Transcription Factor Binding: tf co-factor binding_TF PPI; Transactivation_PMIDS:10777209;11466704	Yes	1a1, Direct HQ evidence	Jussi Taipale	Laura Campitelli	Yes	$#ENSG00000156127#GO:0000982#RNA polymerase II core promoter proximal region sequence-specific DNA binding transcription factor a#IBA - GO_REF:0000033$#ENSG00000156127#GO:0001077#RNA polymerase II core promoter proximal region sequence-specific DNA binding transcription factor a#IEA - GO_REF:0000019$#ENSG00000156127#GO:0003700#sequence-specific DNA binding transcription factor activity#ISS - GO_R…	$#ENSP00000286639#ENSG00000156127#ENST00000286639#bZIP#$#ENSP00000450486#ENSG00000156127#ENST00000555504#bZIP#	False
175	174	ENSG00000123685	BATF3	bZIP	Yes	Known motif	Monomer or homomultimer	High-throughput in vitro	None	Transfac motif is dubious.	IPR000837;IPR004827	55509	basic leucine zipper ATF-like transcription factor 3 [Source:HGNC Symbol;Acc:HGNC:28915]	None	DBD and Full	Yes	None	None	b	Yes	No	Yes	1a1, Direct HQ evidence	Arttu Jolma	Jussi Taipale	Yes	$#ENSG00000123685#GO:0001078#RNA polymerase II core promoter proximal region sequence-specific DNA binding transcription factor a#IDA - PMID:15467742$#ENSG00000123685#GO:0003700#sequence-specific DNA binding transcription factor activity#TAS - PMID:10878360	$#ENSP00000243440#ENSG00000123685#ENST00000243440#bZIP#	False
180	179	ENSG00000172216	CEBPB	bZIP	Yes	Known motif	Monomer or homomultimer	High-throughput in vitro	None	None	IPR004827;IPR016468	1051	CCAAT/enhancer binding protein beta [Source:HGNC Symbol;Acc:HGNC:1834]	1GTW	DBD	Yes	None	Structure is a homodimer	a	Yes	TF Gene_DNA-Binding: sequence-specific; Transcription Factor Binding: tf co-factor binding_Co-activation; DNA Binding; TF PPI; Transactivation_PMIDS:15308669;15713650	Yes	1a1, Direct HQ evidence	Jussi Taipale	Yimeng Yin	Yes	$#ENSG00000172216#GO:0001077#RNA polymerase II core promoter proximal region sequence-specific DNA binding transcription factor a#IEA - GO_REF:0000019$#ENSG00000172216#GO:0003700#sequence-specific DNA binding transcription factor activity#NAS - PMID:10821850$#ENSG00000172216#GO:0003705#RNA polymerase II distal enhancer sequence-specific DNA binding transcription factor activity#ISS - GO_REF:00000…	$#ENSP00000305422#ENSG00000172216#ENST00000303004#bZIP#	False
189	188	ENSG00000143578	CREB3L4	bZIP	Yes	Known motif	Monomer or homomultimer	High-throughput in vitro	None	None	IPR004827;IPR008917	148327	cAMP responsive element binding protein 3 like 4 [Source:HGNC Symbol;Acc:HGNC:18854]	None	DBD and Full	Yes	None	None	a	Yes	TF Gene_DNA-Binding: sequence-specific_DNA Binding_PMIDS:11956138;15938716	No	1a1, Direct HQ evidence	Laura Campitelli	Pratyush Das	Yes	$#ENSG00000143578#GO:0001228#RNA polymerase II transcription regulatory region sequence-specific DNA binding transcription factor#IEA - GO_REF:0000019	$#ENSP00000271889#ENSG00000143578#ENST00000271889#bZIP#$#ENSP00000357589#ENSG00000143578#ENST00000368600#bZIP#$#ENSP00000357592#ENSG00000143578#ENST00000368603#bZIP#$#ENSP00000357596#ENSG00000143578#ENST00000368607#bZIP#$#ENSP00000357590#ENSG00000143578#ENST00000368601#bZIP#	False
193	192	ENSG00000137504	CREBZF	bZIP	Yes	Inferred motif	Monomer or homomultimer	High-throughput in vitro	None	None	IPR004827;	58487	CREB/ATF bZIP transcription factor [Source:HGNC Symbol;Acc:HGNC:24905]	None	DBD and Full	Yes	None	None	a	Yes	No	Yes	1a1, Direct HQ evidence	Laura Campitelli	Pratyush Das	Yes	$#ENSG00000137504#GO:0003700#sequence-specific DNA binding transcription factor activity#IEA - GO_REF:0000002$#ENSG00000137504#GO:0051090#regulation of sequence-specific DNA binding transcription factor activity#IDA - PMID:15705566	$#ENSP00000435980#ENSG00000137504#ENST00000534224#bZIP#$#ENSP00000433459#ENSG00000137504#ENST00000527447#bZIP#	False
201	200	ENSG00000144366	GULP1	bZIP	No	Unlikely to be sequence specific TF	Not a DNA binding protein	No motif	None	Based on the alignments, the protein is only weakly related to the other bZIP proteins and lacks the basic region required for DNA binding	IPR006020;	51454	GULP, engulfment adaptor PTB domain containing 1 [Source:HGNC Symbol;Acc:HGNC:18649]	None	not tested	not tested	None	Not a proper bZIP, contains only a small leusine zipper region but lacks the DNA-interfacing basic part	No	Yes	No	No	5a, one of the source datasets predicts is as a TF	Arttu Jolma	Sam Lambert	No	None	$#ENSP00000352047#ENSG00000144366#ENST00000359135#bZIP#Ax_dynein_light, DivIC, PID, PID_2, PTB, Pox_A_typ$#ENSP00000386732#ENSG00000144366#ENST00000409830#bZIP#Ax_dynein_light, DivIC, PID, PID_2, PTB, Pox_A_typ$#ENSP00000387013#ENSG00000144366#ENST00000410051#bZIP#PID, PID_2, PTB$#ENSP00000407131#ENSG00000144366#ENST00000451191#bZIP#$#ENSP00000386289#ENSG00000144366#ENST00000409580#bZIP#Ax_dynein…	False
202	201	ENSG00000108924	HLF	bZIP	Yes	Known motif	Monomer or homomultimer	High-throughput in vitro	None	None	IPR004827;	3131	HLF, PAR bZIP transcription factor [Source:HGNC Symbol;Acc:HGNC:4977]	None	DBD and Full	Yes	None	None	b	Yes	TF Gene_DNA-Binding: sequence-specific_DNA Binding_PMIDS:8065331	Yes	1a1, Direct HQ evidence	Sam Lambert	Tim Hughes	Yes	$#ENSG00000108924#GO:0001077#RNA polymerase II core promoter proximal region sequence-specific DNA binding transcription factor a#IBA - GO_REF:0000033	$#ENSP00000226067#ENSG00000108924#ENST00000226067#bZIP#$#ENSP00000402496#ENSG00000108924#ENST00000430986#bZIP#$#ENSP00000460572#ENSG00000108924#ENST00000575345#bZIP#$#ENSP00000461455#ENSG00000108924#ENST00000572002#bZIP#	False
203	202	ENSG00000095066	HOOK2	bZIP	No	Unlikely to be sequence specific TF	Not a DNA binding protein	No motif	None	Based on the alignments, the protein is only weakly related to the other bZIP proteins and lacks the basic region required for DNA binding	IPR008636	29911	hook microtubule-tethering protein 2 [Source:HGNC Symbol;Acc:HGNC:19885]	None	not tested	not tested	None	None	No	Yes	No	No	5a, one of the source datasets predicts is as a TF	Laura Campitelli	Matt Weirauch	No	None	$#ENSP00000264827#ENSG00000095066#ENST00000264827#bZIP#HALZ, HOOK$#ENSP00000380785#ENSG00000095066#ENST00000397668#bZIP#HALZ, HOOK$#ENSP00000465042#ENSG00000095066#ENST00000587178#bZIP#HOOK$#ENSP00000466616#ENSG00000095066#ENST00000590839#bZIP#HOOK	False
204	203	ENSG00000140575	IQGAP1	bZIP	No	Unlikely to be sequence specific TF	Not a DNA binding protein	No motif	None	bZIP domain in the protein is just a fragment.	IPR000048;IPR000593;IPR001202;IPR001715;IPR001936;IPR008936;IPR023152;IPR027417	8826	IQ motif containing GTPase activating protein 1 [Source:HGNC Symbol;Acc:HGNC:6110]	None	not tested	not tested	None	None	No	Yes	No	No	5a, one of the source datasets predicts is as a TF	Arttu Jolma	Sam Lambert	No	None	$#ENSP00000268182#ENSG00000140575#ENST00000268182#bZIP#CH, IQ, RasGAP, RasGAP_C, WW$#ENSP00000480393#ENSG00000140575#ENST00000560373#bZIP#IQ, WW$#ENSP00000484647#ENSG00000140575#ENST00000559809#bZIP#	False
213	212	ENSG00000204103	MAFB	bZIP	Yes	Known motif	Monomer or homomultimer	100 perc ID - in vitro	None	PDB:2WTY is a homodimer crystallised with TAATTGCTGACTCAGCAAAT sequence	IPR004826;IPR004827;IPR008917;IPR013592	9935	MAF bZIP transcription factor B [Source:HGNC Symbol;Acc:HGNC:6408]	2WTY	DBD and Full	Yes	None	Structure is a homodimer	a	Yes	TF Gene_Transcription Factor Binding: tf co-factor binding_TF PPI_PMIDS:17158225;9571165	Yes	1a1, Direct HQ evidence	Arttu Jolma	Pratyush Das	Yes	$#ENSG00000204103#GO:0001077#RNA polymerase II core promoter proximal region sequence-specific DNA binding transcription factor a#IEA - GO_REF:0000019$#ENSG00000204103#GO:0001228#RNA polymerase II transcription regulatory region sequence-specific DNA binding transcription factor#IBA - GO_REF:0000033	$#ENSP00000362410#ENSG00000204103#ENST00000373313#bZIP#Maf_N	False
217	216	ENSG00000159256	MORC3	bZIP	No	ssDNA/RNA binding	Not a DNA binding protein	No motif	None	Lacks a canonical bZIP DBD but: regulates TP53 activity (PMID: 17332504]), binds RNA in vitro (PMID: 11927593), and may be required for influenza A transcription during viral infection (PMID: 26202233).	IPR003594;IPR011124	23515	MORC family CW-type zinc finger 3 [Source:HGNC Symbol;Acc:HGNC:23572]	None	not tested	not tested	None	None	No	Yes	No	No	5a, one of the source datasets predicts is as a TF	Laura Campitelli	Sam Lambert	No	None	$#ENSP00000383333#ENSG00000159256#ENST00000400485#bZIP#DUF2353, HATPase_c, HATPase_c_3, HOOK, zf-CW	False
218	217	ENSG00000080986	NDC80	bZIP	No	Unlikely to be sequence specific TF	Not a DNA binding protein	No motif	None	Based on the alignments, the protein is only weakly related to the other bZIP proteins and lacks the basic region required for DNA binding	IPR005550	10403	NDC80, kinetochore complex component [Source:HGNC Symbol;Acc:HGNC:16909]	None	not tested	not tested	None	None	No	Yes	No	No	5a, one of the source datasets predicts is as a TF	Yimeng Yin	Pratyush Das	No	None	$#ENSP00000261597#ENSG00000080986#ENST00000261597#bZIP#ADIP, DUF1664, Ndc80_HEC$#ENSP00000458236#ENSG00000080986#ENST00000574096#bZIP#$#ENSP00000476919#ENSG00000080986#ENST00000576274#bZIP#Ndc80_HEC$#ENSP00000461227#ENSG00000080986#ENST00000575515#bZIP#	False
222	221	ENSG00000050344	NFE2L3	bZIP	Yes	Known motif	Obligate heteromer	In vivo/Misc source	Only known motifs are from Transfac or HocoMoco - origin is uncertain	Tested on HT-SELEX and PBM. Neither yielded a motif. Likely an obligate heteromer (PMID: 23661758). Strong preference for forming heterodimers with MAFG and MAFK over homodimers (PMID: 12805554).	IPR004826;IPR004827;IPR008917;	9603	nuclear factor, erythroid 2 like 3 [Source:HGNC Symbol;Acc:HGNC:7783]	None	DBD and Full	Yes	Obligate_Multimer	pmid:12805554 has strong preference for forming heterodimers with MAFG and MAFK over homodimer based on Newman et al 2003	a	Yes	TF Gene_DNA-Binding: sequence-specific_DNA Binding; Transactivation_PMIDS:10037736;15385560	Yes	2a1, Lower confidence direct evidence	Arttu Jolma	Matt Weirauch	Yes	$#ENSG00000050344#GO:0001078#RNA polymerase II core promoter proximal region sequence-specific DNA binding transcription factor a#IEA - GO_REF:0000019$#ENSG00000050344#GO:0003700#sequence-specific DNA binding transcription factor activity#TAS - PMID:10037736	$#ENSP00000056233#ENSG00000050344#ENST00000056233#bZIP#$#ENSP00000475463#ENSG00000050344#ENST00000607375#bZIP#	False
224	223	ENSG00000148572	NRBF2	bZIP	No	Unlikely to be sequence specific TF	Not a DNA binding protein	No motif	None	Based on the alignments, the protein is only weakly related to the other bZIP proteins and lacks the basic region required for DNA binding	IPR015056;	29982	nuclear receptor binding factor 2 [Source:HGNC Symbol;Acc:HGNC:19692]	None	not tested	not tested	None	Not a proper bZIP, contains only a small leusine zipper region but lacks the DNA-interfacing basic part	No	Yes	No	No	5a, one of the source datasets predicts is as a TF	Jussi Taipale	Matt Weirauch	No	None	$#ENSP00000277746#ENSG00000148572#ENST00000277746#bZIP#MIT, NRBF2_MIT$#ENSP00000397502#ENSG00000148572#ENST00000435510#bZIP#NRBF2_MIT	False
225	224	ENSG00000129535	NRL	bZIP	Yes	Known motif	Monomer or homomultimer	High-throughput in vitro	None	None	IPR004826;IPR004827;IPR008917;IPR013592	4901	neural retina leucine zipper [Source:HGNC Symbol;Acc:HGNC:8002]	None	DBD and Full	Yes	None	None	a	Yes	TF Gene_DNA-Binding: sequence-specific_DNA Binding_PMIDS:8552602;8939891;12566383;15001570;17335001;8552602;8552602;10887186;15001570	Yes	1a1, Direct HQ evidence	Pratyush Das	Arttu Jolma	Yes	$#ENSG00000129535#GO:0001077#RNA polymerase II core promoter proximal region sequence-specific DNA binding transcription factor a#IDA - PMID:8552602	$#ENSP00000380191#ENSG00000129535#ENST00000396995#bZIP#$#ENSP00000380193#ENSG00000129535#ENST00000396997#bZIP#Maf_N$#ENSP00000380197#ENSG00000129535#ENST00000397002#bZIP#Maf_N$#ENSP00000452966#ENSG00000129535#ENST00000560550#bZIP#$#ENSP00000454062#ENSG00000129535#ENST00000561028#bZIP#Maf_N	False
227	226	ENSG00000131242	RAB11FIP4	bZIP	No	Unlikely to be sequence specific TF	Not a DNA binding protein	No motif	None	Likely false-positive - appears to function primarily in the cytoplasm (PMID: 12470645).	IPR002048;IPR019018	100616248	RAB11 family interacting protein 4 [Source:HGNC Symbol;Acc:HGNC:30267]	None	not tested	Yes	None	Not a proper bZIP, contains only a small leusine zipper region but lacks the DNA-interfacing basic part	No	Yes	No	No	5a, one of the source datasets predicts is as a TF	Laura Campitelli	Yimeng Yin	No	None	$#ENSP00000482620#ENSG00000131242#ENST00000621161#bZIP#EF-hand_8, RBD-FIP, Shugoshin_N$#ENSP00000378227#ENSG00000131242#ENST00000394744#bZIP#RBD-FIP, Shugoshin_N$#ENSP00000463206#ENSG00000131242#ENST00000582009#bZIP#EF-hand_8$#ENSP00000465929#ENSG00000131242#ENST00000583755#bZIP#	False
229	228	ENSG00000153130	SCOC	bZIP	No	Unlikely to be sequence specific TF	Not a DNA binding protein	No motif	None	Not a proper bZIP; contains only a small leucine zipper region but lacks the DNA-interfacing basic part.	IPR019357;	60592	short coiled-coil protein [Source:HGNC Symbol;Acc:HGNC:20335]	None	not tested	not tested	None	Not a proper bZIP, contains only a small leusine zipper region but lacks the DNA-interfacing basic part	No	Yes	No	No	5a, one of the source datasets predicts is as a TF	Arttu Jolma	Pratyush Das	No	None	$#ENSP00000377751#ENSG00000153130#ENST00000394201#bZIP#$#ENSP00000426649#ENSG00000153130#ENST00000506597#bZIP#$#ENSP00000477352#ENSG00000153130#ENST00000608372#bZIP#DUF2205, HALZ, IncA$#ENSP00000477812#ENSG00000153130#ENST00000614192#bZIP#DUF2205, HALZ, IncA$#ENSP00000377753#ENSG00000153130#ENST00000394203#bZIP#$#ENSP00000377755#ENSG00000153130#ENST00000394205#bZIP#$#ENSP00000421355#ENSG000001531…	False
230	229	ENSG00000167074	TEF	bZIP	Yes	Known motif	Monomer or homomultimer	High-throughput in vitro	None	None	IPR004827;	7008	TEF, PAR bZIP transcription factor [Source:HGNC Symbol;Acc:HGNC:11722]	None	DBD and Full	Yes	None	None	a	Yes	TF Gene_DNA-Binding: sequence-specific_DNA Binding_PMIDS:8396764;8440239;14702338	Yes	1a1, Direct HQ evidence	Matt Weirauch	Jussi Taipale	Yes	$#ENSG00000167074#GO:0001077#RNA polymerase II core promoter proximal region sequence-specific DNA binding transcription factor a#IBA - GO_REF:0000033	$#ENSP00000266304#ENSG00000167074#ENST00000266304#bZIP#$#ENSP00000385256#ENSG00000167074#ENST00000406644#bZIP#$#ENSP00000411170#ENSG00000167074#ENST00000413942#bZIP#	False
237	236	ENSG00000105127	AKAP8	C2H2 ZF	Yes	Likely to be sequence specific TF	Monomer or homomultimer	No motif	Single C2H2 domain	(PMID: 26683827) uses SELEX to show binding to G/C rich DNA, and confirms association with rDNA promoters. Also claims it has a C2H2 domain. Interpro says it has a C2H2 AKAP95-type 1 and a C2H2 AKAP95-type 2 domain. SMART does identify a single C2H2 domain.	IPR007071;	10270	A-kinase anchoring protein 8 [Source:HGNC Symbol;Acc:HGNC:378]	None	not tested	not tested	None	None	x	No	No	No	5a, one of the source datasets predicts is as a TF	Jussi Taipale	Pratyush Das	No	None	$#ENSP00000269701#ENSG00000105127#ENST00000269701#Other#AKAP95, zf-C2H2_2	False
239	238	ENSG00000163516	ANKZF1	C2H2 ZF	Yes	Likely to be sequence specific TF	Monomer or homomultimer	No motif	Single C2H2 domain	None	IPR002110;IPR007087;IPR020683;	55139	ankyrin repeat and zinc finger domain containing 1 [Source:HGNC Symbol;Acc:HGNC:25527]	None	Full	not tested	None	None	c	No	No	No	5a, one of the source datasets predicts is as a TF	Yimeng Yin	Pratyush Das	No	None	$#ENSP00000321617#ENSG00000163516#ENST00000323348#Other#Ank, Ank_2, Ank_3, Ank_4, Ank_5$#ENSP00000386815#ENSG00000163516#ENST00000409849#Other#Ank, Ank_2, Ank_3, Ank_4, Ank_5$#ENSP00000386337#ENSG00000163516#ENST00000410034#Other#Ank, Ank_2, Ank_3, Ank_4, Ank_5$#ENSP00000394652#ENSG00000163516#ENST00000436226#Other#$#ENSP00000394359#ENSG00000163516#ENST00000453432#Other#	False
242	241	ENSG00000127152	BCL11B	C2H2 ZF	Yes	Known motif	Monomer or homomultimer	High-throughput in vitro	None	None	IPR007087;IPR015880	64919	B-cell CLL/lymphoma 11B [Source:HGNC Symbol;Acc:HGNC:13222]	None	DBD	not tested	None	None	a	Yes	No	Yes	1a1, Direct HQ evidence	Sam Lambert	Laura Campitelli	Yes	$#ENSG00000127152#GO:0001077#RNA polymerase II core promoter proximal region sequence-specific DNA binding transcription factor a#IBA - GO_REF:0000033	$#ENSP00000280435#ENSG00000127152#ENST00000345514#C2H2 ZF Containing Proteins#$#ENSP00000349723#ENSG00000127152#ENST00000357195#C2H2 ZF Containing Proteins#$#ENSP00000387419#ENSG00000127152#ENST00000443726#C2H2 ZF Containing Proteins#	False
243	242	ENSG00000113916	BCL6	C2H2 ZF	Yes	Known motif	Monomer or homomultimer	High-throughput in vitro	None	None	IPR000210;IPR007087;IPR011333;IPR013069;IPR015880;	604	B-cell CLL/lymphoma 6 [Source:HGNC Symbol;Acc:HGNC:1001]	None	DBD and Full	Yes	None	None	a	Yes	TF Gene_DNA-Binding: sequence-specific_DNA Binding; Transactivation_PMIDS:12097386;15659391	Yes	1a1, Direct HQ evidence	Jussi Taipale	Tim Hughes	Yes	$#ENSG00000113916#GO:0001227#RNA polymerase II transcription regulatory region sequence-specific DNA binding transcription factor#IEA - GO_REF:0000019$#ENSG00000113916#GO:0003700#sequence-specific DNA binding transcription factor activity#IMP - PMID:15577913	$#ENSP00000232014#ENSG00000113916#ENST00000232014#C2H2 ZF Containing Proteins#BTB, DZR$#ENSP00000384371#ENSG00000113916#ENST00000406870#C2H2 ZF Containing Proteins#BTB, DZR$#ENSP00000413122#ENSG00000113916#ENST00000450123#C2H2 ZF Containing Proteins#BTB, DZR$#ENSP00000415574#ENSG00000113916#ENST00000430339#C2H2 ZF Containing Proteins#BTB, DUF3342$#ENSP00000414455#ENSG00000113916#ENST00000438077#C…	False
244	243	ENSG00000161940	BCL6B	C2H2 ZF	Yes	Known motif	Monomer or homomultimer	High-throughput in vitro	None	None	IPR000210;IPR007087;IPR011333;IPR013069;IPR015880;	255877	B-cell CLL/lymphoma 6B [Source:HGNC Symbol;Acc:HGNC:1002]	None	DBD and Full	Yes	None	None	a	Yes	No	No	1a1, Direct HQ evidence	Arttu Jolma	Pratyush Das	Yes	$#ENSG00000161940#GO:0001227#RNA polymerase II transcription regulatory region sequence-specific DNA binding transcription factor#IEA - GO_REF:0000019	$#ENSP00000293805#ENSG00000161940#ENST00000293805#C2H2 ZF Containing Proteins#BTB$#ENSP00000460282#ENSG00000161940#ENST00000573503#C2H2 ZF Containing Proteins#BTB$#ENSP00000445010#ENSG00000161940#ENST00000537931#C2H2 ZF Containing Proteins#$#ENSP00000460071#ENSG00000161940#ENST00000576705#C2H2 ZF Containing Proteins#BTB	False
247	246	ENSG00000130940	CASZ1	C2H2 ZF	Yes	Likely to be sequence specific TF	Monomer or homomultimer	No motif	None	None	IPR007087;IPR015880	54897	castor zinc finger 1 [Source:HGNC Symbol;Acc:HGNC:26002]	None	not tested	Yes	None	None	b	No	No	No	5a, one of the source datasets predicts is as a TF	Sam Lambert	Pratyush Das	Yes	None	$#ENSP00000366221#ENSG00000130940#ENST00000377022#C2H2 ZF Containing Proteins#RNA_pol_3_Rpc31$#ENSP00000339445#ENSG00000130940#ENST00000344008#C2H2 ZF Containing Proteins#$#ENSP00000467769#ENSG00000130940#ENST00000447850#C2H2 ZF Containing Proteins#	False
248	247	ENSG00000159588	CCDC17	C2H2 ZF	Yes	Likely to be sequence specific TF	Monomer or homomultimer	No motif	Single C2H2 domain	None	None	149483	coiled-coil domain containing 17 [Source:HGNC Symbol;Acc:HGNC:26574]	None	not tested	not tested	None	None	No	Yes	No	No	5a, one of the source datasets predicts is as a TF	Jussi Taipale	Arttu Jolma	No	None	$#ENSP00000411335#ENSG00000159588#ENST00000445048#C2H2 ZF Containing Proteins#$#ENSP00000389415#ENSG00000159588#ENST00000421127#C2H2 ZF Containing Proteins#$#ENSP00000432172#ENSG00000159588#ENST00000528266#C2H2 ZF Containing Proteins#	False
255	254	ENSG00000134874	DZIP1	C2H2 ZF	Yes	Likely to be sequence specific TF	Monomer or homomultimer	No motif	Single C2H2 domain; Has a putative AT-hook	None	IPR007087;IPR015880	22873	DAZ interacting zinc finger protein 1 [Source:HGNC Symbol;Acc:HGNC:20908]	None	Full	not tested	None	None	x	Yes	No	No	4a, two or more datasets predict it as a TF	Jussi Taipale	Tim Hughes	No	None	$#ENSP00000355018#ENSG00000134874#ENST00000361156#C2H2 ZF Containing Proteins#Dzip-like_N$#ENSP00000355175#ENSG00000134874#ENST00000361396#C2H2 ZF Containing Proteins#Dzip-like_N$#ENSP00000366025#ENSG00000134874#ENST00000376829#C2H2 ZF Containing Proteins#Dzip-like_N$#ENSP00000257312#ENSG00000134874#ENST00000347108#C2H2 ZF Containing Proteins#Dzip-like_N	False
257	256	ENSG00000102189	EEA1	C2H2 ZF	Yes	Likely to be sequence specific TF	Monomer or homomultimer	No motif	Single C2H2 domain	Based on (PMID: 20534488), the protein has a C2H2 ZF domain; but it uses the domain for contacting RAB5A rather than for binding DNA.	IPR000306;IPR007087;IPR011011;IPR017455	8411	early endosome antigen 1 [Source:HGNC Symbol;Acc:HGNC:3185]	None	not tested	not tested	None	None	x	No	No	No	5a, one of the source datasets predicts is as a TF	Arttu Jolma	Pratyush Das	No	None	$#ENSP00000317955#ENSG00000102189#ENST00000322349#Other#Atg14, FYVE$#ENSP00000446785#ENSG00000102189#ENST00000549790#Other#	False
275	274	ENSG00000122034	GTF3A	C2H2 ZF	Yes	Known motif	Monomer or homomultimer	High-throughput in vitro	ChIP-seq motif is consistent with recognition code (RCADE)	None	IPR007087;IPR015880	2971	General transcription factor IIIA [Source:HGNC Symbol;Acc:HGNC:4662]	1TF3	not tested	Yes	None	3 ZNF NMR structure	x	Yes	No	No	1a1, Direct HQ evidence	Pratyush Das	Jussi Taipale	Yes	None	$#ENSP00000370532#ENSG00000122034#ENST00000381140#C2H2 ZF Containing Proteins#	False
279	278	ENSG00000172273	HINFP	C2H2 ZF	Yes	Known motif	Monomer or homomultimer	High-throughput in vitro	None	None	IPR007087;IPR015880	25988	histone H4 transcription factor [Source:HGNC Symbol;Acc:HGNC:17850]	None	DBD and Full	not tested	None	Jolma2013 HT-SELEX model has erroneous symbol HINFP1	a	Yes	No	Yes	1a1, Direct HQ evidence	Yimeng Yin	Jussi Taipale	Yes	$#ENSG00000172273#GO:0001078#RNA polymerase II core promoter proximal region sequence-specific DNA binding transcription factor a#IEA - GO_REF:0000019$#ENSG00000172273#GO:0003700#sequence-specific DNA binding transcription factor activity#IMP - PMID:9540062	$#ENSP00000318085#ENSG00000172273#ENST00000350777#C2H2 ZF Containing Proteins#zf-C2H2_4$#ENSP00000436815#ENSG00000172273#ENST00000527410#C2H2 ZF Containing Proteins#zf-C2H2_4$#ENSP00000433836#ENSG00000172273#ENST00000530678#C2H2 ZF Containing Proteins#$#ENSP00000431468#ENSG00000172273#ENST00000529988#C2H2 ZF Containing Proteins#	False
284	283	ENSG00000185811	IKZF1	C2H2 ZF	Yes	Known motif	Monomer or homomultimer	In vivo/Misc source	Only known motifs are from Transfac or HocoMoco - origin is uncertain	None	IPR007087;IPR015880	10320	IKAROS family zinc finger 1 [Source:HGNC Symbol;Acc:HGNC:13176]	None	DBD and Full	not tested	None	None	a	Yes	TF Gene_DNA-Binding: sequence-specific_DNA Binding; Transactivation_PMIDS:15841184	Yes	2a1, Lower confidence direct evidence	Pratyush Das	Sam Lambert	Yes	$#ENSG00000185811#GO:0003700#sequence-specific DNA binding transcription factor activity#IBA - GO_REF:0000033	$#ENSP00000331614#ENSG00000185811#ENST00000331340#C2H2 ZF Containing Proteins#zf-C2H2_4$#ENSP00000352123#ENSG00000185811#ENST00000359197#C2H2 ZF Containing Proteins#zf-C2H2_4$#ENSP00000388478#ENSG00000185811#ENST00000413698#C2H2 ZF Containing Proteins#$#ENSP00000409588#ENSG00000185811#ENST00000426121#C2H2 ZF Containing Proteins#$#ENSP00000413025#ENSG00000185811#ENST00000439701#C2H2 ZF Containing …	False
286	285	ENSG00000161405	IKZF3	C2H2 ZF	Yes	Known motif	Monomer or homomultimer	High-throughput in vitro	ChIP-seq motif is consistent with recognition code (RCADE)	None	IPR007087;IPR015880	22806	IKAROS family zinc finger 3 [Source:HGNC Symbol;Acc:HGNC:13178]	None	DBD and Full	Yes	None	None	a	Yes	TF Gene_Transcription Factor Binding: tf co-factor binding; DNA-Binding: sequence-specific_DNA Binding; TF PPI; Transactivation_PMIDS:9155026	Yes	1a1, Direct HQ evidence	Laura Campitelli	Arttu Jolma	Yes	$#ENSG00000161405#GO:0001228#RNA polymerase II transcription regulatory region sequence-specific DNA binding transcription factor#IEA - GO_REF:0000019$#ENSG00000161405#GO:0003700#sequence-specific DNA binding transcription factor activity#TAS - PMID:10552935	$#ENSP00000344544#ENSG00000161405#ENST00000346872#C2H2 ZF Containing Proteins#zf-C2H2_4$#ENSP00000367179#ENSG00000161405#ENST00000377944#C2H2 ZF Containing Proteins#zf-C2H2_4$#ENSP00000367180#ENSG00000161405#ENST00000377945#C2H2 ZF Containing Proteins#$#ENSP00000367188#ENSG00000161405#ENST00000377952#C2H2 ZF Containing Proteins#$#ENSP00000367194#ENSG00000161405#ENST00000377958#C2H2 ZF Containing …	False
291	290	ENSG00000153814	JAZF1	C2H2 ZF	Yes	Likely to be sequence specific TF	Monomer or homomultimer	No motif	None	None	IPR007087;IPR015880	221895	JAZF zinc finger 1 [Source:HGNC Symbol;Acc:HGNC:28917]	None	DBD and Full	not tested	None	None	a	Yes	No	No	4a, two or more datasets predict it as a TF	Sam Lambert	Pratyush Das	No	$#ENSG00000153814#GO:0000981#sequence-specific DNA binding RNA polymerase II transcription factor activity#IBA - GO_REF:0000033	$#ENSP00000283928#ENSG00000153814#ENST00000283928#C2H2 ZF Containing Proteins#$#ENSP00000388302#ENSG00000153814#ENST00000427814#C2H2 ZF Containing Proteins#zf-C2H2_4, zf-C2H2_aberr$#ENSP00000387976#ENSG00000153814#ENST00000430432#C2H2 ZF Containing Proteins#zf-C2H2_aberr$#ENSP00000415096#ENSG00000153814#ENST00000447620#C2H2 ZF Containing Proteins#zf-C2H2_aberr	False
301	300	ENSG00000163884	KLF15	C2H2 ZF	Yes	Known motif	Monomer or homomultimer	High-throughput in vitro	None	None	IPR007087;IPR015880	28999	Kruppel like factor 15 [Source:HGNC Symbol;Acc:HGNC:14536]	None	DBD and Full	not tested	None	None	a	Yes	TF Gene_DNA-Binding: sequence-specific; Transcription Factor Binding: tf co-factor binding_Co-activation; DNA Binding_PMIDS:12097321;17438289	Yes	1a1, Direct HQ evidence	Pratyush Das	Arttu Jolma	Yes	$#ENSG00000163884#GO:0001077#RNA polymerase II core promoter proximal region sequence-specific DNA binding transcription factor a#IC - PMID:19767294	$#ENSP00000296233#ENSG00000163884#ENST00000296233#C2H2 ZF Containing Proteins#	False
307	306	ENSG00000102554	KLF5	C2H2 ZF	Yes	Known motif	Monomer or homomultimer	High-throughput in vitro	None	Binds as a monomer and as a dimer (PMID: 25575120).	IPR007087;IPR015880	688	Kruppel like factor 5 [Source:HGNC Symbol;Acc:HGNC:6349]	None	DBD	not tested	None	None	a	Yes	TF Gene_DNA-Binding: sequence-specific_DNA Binding_PMIDS:16595680	Yes	1a1, Direct HQ evidence	Pratyush Das	Sam Lambert	Yes	$#ENSG00000102554#GO:0001077#RNA polymerase II core promoter proximal region sequence-specific DNA binding transcription factor a#IDA - PMID:16595680	$#ENSP00000366915#ENSG00000102554#ENST00000377687#C2H2 ZF Containing Proteins#$#ENSP00000440407#ENSG00000102554#ENST00000539231#C2H2 ZF Containing Proteins#	False
309	308	ENSG00000118263	KLF7	C2H2 ZF	Yes	Known motif	Monomer or homomultimer	100 perc ID - in vitro	Motif obtained from MEME - not supported by recognition code (RCADE) and may be inaccurate or indirect	None	IPR007087;IPR015880	8609	Kruppel like factor 7 [Source:HGNC Symbol;Acc:HGNC:6350]	None	DBD and Full	Yes	None	None	b	Yes	TF Gene_DNA-Binding: sequence-specific_DNA Binding; Transactivation_PMIDS:9774444	Yes	1a1, Direct HQ evidence	Laura Campitelli	Pratyush Das	Yes	$#ENSG00000118263#GO:0003700#sequence-specific DNA binding transcription factor activity#IEA - GO_REF:0000019	$#ENSP00000309570#ENSG00000118263#ENST00000309446#C2H2 ZF Containing Proteins#$#ENSP00000387510#ENSG00000118263#ENST00000421199#C2H2 ZF Containing Proteins#$#ENSP00000398572#ENSG00000118263#ENST00000423015#C2H2 ZF Containing Proteins#$#ENSP00000393268#ENSG00000118263#ENST00000458272#C2H2 ZF Containing Proteins#$#ENSP00000403284#ENSG00000118263#ENST00000412414#C2H2 ZF Containing Proteins#$#ENSP000…	False
314	313	ENSG00000154655	L3MBTL4	C2H2 ZF	Yes	Likely to be sequence specific TF	Monomer or homomultimer	No motif	None	Histone modifier; polycomb protein.	IPR001660;IPR002515;IPR004092;IPR013761;IPR021129;	91133	l(3)mbt-like 4 (Drosophila) [Source:HGNC Symbol;Acc:HGNC:26677]	None	not tested	not tested	None	None	No	Yes	No	Yes	4a, two or more datasets predict it as a TF	Yimeng Yin	Sam Lambert	No	$#ENSG00000154655#GO:0003700#sequence-specific DNA binding transcription factor activity#IEA - GO_REF:0000002	$#ENSP00000382975#ENSG00000154655#ENST00000400104#C2H2 ZF Containing Proteins#MBT$#ENSP00000382976#ENSG00000154655#ENST00000400105#C2H2 ZF Containing Proteins#MBT, SAM_1, SAM_2$#ENSP00000462090#ENSG00000154655#ENST00000583809#C2H2 ZF Containing Proteins#MBT	False
316	315	ENSG00000085276	MECOM	C2H2 ZF	Yes	Known motif	Monomer or homomultimer	In vivo/Misc source	Only known motifs are from Transfac or HocoMoco - origin is uncertain	None	IPR001214;IPR007087;IPR015880;	2122	MDS1 and EVI1 complex locus [Source:HGNC Symbol;Acc:HGNC:3498]	None	not tested	not tested	None	PMID: 8321231 SELEX model that is also in Jaspar, Direct	b	Yes	TF Gene_DNA-Binding: sequence-specific_DNA Binding; Transactivation_PMIDS:15889140	Yes	2a1, Lower confidence direct evidence	Jussi Taipale	Yimeng Yin	Yes	$#ENSG00000085276#GO:0003700#sequence-specific DNA binding transcription factor activity#IDA - PMID:19767769	$#ENSP00000264674#ENSG00000085276#ENST00000264674#C2H2 ZF Containing Proteins#$#ENSP00000394302#ENSG00000085276#ENST00000433243#C2H2 ZF Containing Proteins#$#ENSP00000420466#ENSG00000085276#ENST00000460814#C2H2 ZF Containing Proteins#$#ENSP00000417922#ENSG00000085276#ENST00000460890#C2H2 ZF Containing Proteins#$#ENSP00000419770#ENSG00000085276#ENST00000464456#C2H2 ZF Containing Proteins#$#ENSP000…	False
318	317	ENSG00000085274	MYNN	C2H2 ZF	Yes	Known motif	Monomer or homomultimer	High-throughput in vitro	ChIP-seq motif is consistent with recognition code (RCADE)	None	IPR000210;IPR007087;IPR011333;IPR013069;IPR015880;	55892	myoneurin [Source:HGNC Symbol;Acc:HGNC:14955]	None	Full	not tested	None	None	b	Yes	No	Yes	1a1, Direct HQ evidence	Pratyush Das	Yimeng Yin	Yes	$#ENSG00000085274#GO:0003700#sequence-specific DNA binding transcription factor activity#TAS - PMID:10873615	$#ENSP00000326240#ENSG00000085274#ENST00000349841#C2H2 ZF Containing Proteins#BTB$#ENSP00000349150#ENSG00000085274#ENST00000356716#C2H2 ZF Containing Proteins#BTB$#ENSP00000440637#ENSG00000085274#ENST00000544106#C2H2 ZF Containing Proteins#BTB	False
325	324	ENSG00000172818	OVOL1	C2H2 ZF	Yes	Known motif	Monomer or homomultimer	High-throughput in vitro	None	None	IPR007087;IPR015880	5017	ovo like transcriptional repressor 1 [Source:HGNC Symbol;Acc:HGNC:8525]	None	DBD and Full	not tested	None	None	b	Yes	TF Gene_DNA-Binding: sequence-specific_DNA Binding; Transactivation_PMIDS:17311813	Yes	1a1, Direct HQ evidence	Sam Lambert	Arttu Jolma	Yes	$#ENSG00000172818#GO:0000981#sequence-specific DNA binding RNA polymerase II transcription factor activity#IBA - GO_REF:0000033$#ENSG00000172818#GO:0001078#RNA polymerase II core promoter proximal region sequence-specific DNA binding transcription factor a#IEA - GO_REF:0000019	$#ENSP00000337862#ENSG00000172818#ENST00000335987#C2H2 ZF Containing Proteins#$#ENSP00000434220#ENSG00000172818#ENST00000532448#C2H2 ZF Containing Proteins#	False
326	325	ENSG00000125850	OVOL2	C2H2 ZF	Yes	Known motif	Monomer or homomultimer	High-throughput in vitro	None	None	IPR007087;IPR015880	58495	ovo like zinc finger 2 [Source:HGNC Symbol;Acc:HGNC:15804]	None	DBD and Full	not tested	None	None	b	Yes	TF Gene_DNA-Binding: sequence-specific_DNA Binding_PMIDS:11983900;15225875	Yes	1a1, Direct HQ evidence	Jussi Taipale	Yimeng Yin	Yes	$#ENSG00000125850#GO:0000981#sequence-specific DNA binding RNA polymerase II transcription factor activity#IBA - GO_REF:0000033$#ENSG00000125850#GO:0001228#RNA polymerase II transcription regulatory region sequence-specific DNA binding transcription factor#IEA - GO_REF:0000019	$#ENSP00000278780#ENSG00000125850#ENST00000278780#C2H2 ZF Containing Proteins#	False
328	327	ENSG00000198300	PEG3	C2H2 ZF	Yes	Likely to be sequence specific TF	Monomer or homomultimer	No motif	None	SCAN C2H2 ZF Protein.	IPR003309;IPR007087;IPR008916;IPR015880	5178	paternally expressed 3 [Source:HGNC Symbol;Acc:HGNC:8826]	None	Full	not tested	None	None	b	Yes	No	Yes	4a, two or more datasets predict it as a TF	Sam Lambert	Arttu Jolma	Yes	$#ENSG00000198300#GO:0000981#sequence-specific DNA binding RNA polymerase II transcription factor activity#IBA - GO_REF:0000033	$#ENSP00000326581#ENSG00000198300#ENST00000326441#C2H2 ZF Containing Proteins#SCAN$#ENSP00000472402#ENSG00000198300#ENST00000593695#C2H2 ZF Containing Proteins#$#ENSP00000473190#ENSG00000198300#ENST00000598410#C2H2 ZF Containing Proteins#$#ENSP00000472395#ENSG00000198300#ENST00000599534#C2H2 ZF Containing Proteins#SCAN$#ENSP00000469486#ENSG00000198300#ENST00000599577#C2H2 ZF Containing Proteins#S…	False
329	328	ENSG00000181690	PLAG1	C2H2 ZF	Yes	Known motif	Monomer or homomultimer	High-throughput in vitro	None	None	IPR007087;IPR015880	5324	PLAG1 zinc finger [Source:HGNC Symbol;Acc:HGNC:9045]	None	DBD	not tested	None	None	a	Yes	TF Gene_DNA-Binding: sequence-specific_DNA Binding; Transactivation_PMIDS:10646861	Yes	1a1, Direct HQ evidence	Sam Lambert	Arttu Jolma	Yes	$#ENSG00000181690#GO:0001077#RNA polymerase II core promoter proximal region sequence-specific DNA binding transcription factor a#IDA - PMID:10646861$#ENSG00000181690#GO:0003700#sequence-specific DNA binding transcription factor activity#TAS - PMID:9722527	$#ENSP00000325546#ENSG00000181690#ENST00000316981#C2H2 ZF Containing Proteins#$#ENSP00000416537#ENSG00000181690#ENST00000429357#C2H2 ZF Containing Proteins#$#ENSP00000404067#ENSG00000181690#ENST00000423799#C2H2 ZF Containing Proteins#	False
330	329	ENSG00000118495	PLAGL1	C2H2 ZF	Yes	Known motif	Monomer or homomultimer	In vivo/Misc source	Only known motifs are from Transfac or HocoMoco - origin is uncertain	None	IPR007087;IPR015880	5325	PLAG1 like zinc finger 1 [Source:HGNC Symbol;Acc:HGNC:9046]	None	DBD and Full	Yes	None	None	a	Yes	TF Gene_DNA-Binding: sequence-specific_DNA Binding; Transactivation_PMIDS:9671765;9722527	Yes	1a1, Direct HQ evidence	Tim Hughes	Jussi Taipale	Yes	$#ENSG00000118495#GO:0001228#RNA polymerase II transcription regulatory region sequence-specific DNA binding transcription factor#IDA - PMID:9671765	$#ENSP00000346810#ENSG00000118495#ENST00000354765#C2H2 ZF Containing Proteins#zf-C2H2_4$#ENSP00000356543#ENSG00000118495#ENST00000367571#C2H2 ZF Containing Proteins#zf-C2H2_4$#ENSP00000356544#ENSG00000118495#ENST00000367572#C2H2 ZF Containing Proteins#zf-C2H2_4$#ENSP00000376124#ENSG00000118495#ENST00000392307#C2H2 ZF Containing Proteins#$#ENSP00000400060#ENSG00000118495#ENST00000416623#C2H2 ZF Co…	False
332	331	ENSG00000057657	PRDM1	C2H2 ZF	Yes	Known motif	Monomer or homomultimer	High-throughput in vitro	None	None	IPR001214;IPR007087;IPR015880;IPR016608	639	PR domain 1 [Source:HGNC Symbol;Acc:HGNC:9346]	None	DBD and Full	not tested	None	None	a	Yes	TF Gene_DNA-Binding: sequence-specific_DNA Binding_PMIDS:1851123	Yes	1a1, Direct HQ evidence	Pratyush Das	Tim Hughes	Yes	$#ENSG00000057657#GO:0001078#RNA polymerase II core promoter proximal region sequence-specific DNA binding transcription factor a#IDA - PMID:1851123$#ENSG00000057657#GO:0003700#sequence-specific DNA binding transcription factor activity#TAS - PMID:1851123	$#ENSP00000358085#ENSG00000057657#ENST00000369089#C2H2 ZF Containing Proteins#SET$#ENSP00000358087#ENSG00000057657#ENST00000369091#C2H2 ZF Containing Proteins#SET$#ENSP00000358092#ENSG00000057657#ENST00000369096#C2H2 ZF Containing Proteins#SET$#ENSP00000399772#ENSG00000057657#ENST00000450060#C2H2 ZF Containing Proteins#SET	False
336	335	ENSG00000147596	PRDM14	C2H2 ZF	Yes	Known motif	Monomer or homomultimer	In vivo/Misc source	None	None	IPR001214;IPR007087;IPR015880;	63978	PR domain 14 [Source:HGNC Symbol;Acc:HGNC:14001]	None	Full	not tested	None	None	b	Yes	No	No	2a2, orthologous lower confidence evidence	Sam Lambert	Arttu Jolma	Yes	None	$#ENSP00000276594#ENSG00000147596#ENST00000276594#C2H2 ZF Containing Proteins#SET$#ENSP00000408653#ENSG00000147596#ENST00000426346#C2H2 ZF Containing Proteins#	False
338	337	ENSG00000142611	PRDM16	C2H2 ZF	Yes	Inferred motif	Monomer or homomultimer	In vivo/Misc source	None	None	IPR001214;IPR007087;IPR015880;	63976	PR domain 16 [Source:HGNC Symbol;Acc:HGNC:14000]	None	not tested	not tested	None	None	b	Yes	No	No	2a2, orthologous lower confidence evidence	Laura Campitelli	Sam Lambert	Yes	None	$#ENSP00000270722#ENSG00000142611#ENST00000270722#C2H2 ZF Containing Proteins#SET$#ENSP00000367643#ENSG00000142611#ENST00000378391#C2H2 ZF Containing Proteins#SET	False
354	353	ENSG00000256463	SALL3	C2H2 ZF	Yes	Likely to be sequence specific TF	Monomer or homomultimer	No motif	None	None	IPR007087;IPR015880	27164	spalt like transcription factor 3 [Source:HGNC Symbol;Acc:HGNC:10527]	None	not tested	not tested	None	None	b	Yes	No	No	2a2, orthologous lower confidence evidence	Pratyush Das	Sam Lambert	Yes	$#ENSG00000256463#GO:0003700#sequence-specific DNA binding transcription factor activity#IBA - GO_REF:0000033	$##ENSG00000256463##C2H2 ZF Containing Proteins#	False
358	357	ENSG00000125520	SLC2A4RG	C2H2 ZF	Yes	Likely to be sequence specific TF	Monomer or homomultimer	No motif	Single C2H2 domain	Two papers demonstrate a bit of evidence for DNA binding (PMID:10825161 and PMID: 14625278 ).	IPR007087;IPR015880	56731	SLC2A4 regulator [Source:HGNC Symbol;Acc:HGNC:15930]	None	Full	not tested	None	None	x	Yes	No	Yes	4a, two or more datasets predict it as a TF	Tim Hughes	Sam Lambert	No	$#ENSG00000125520#GO:0003700#sequence-specific DNA binding transcription factor activity#TAS - PMID:10825161	$#ENSP00000266077#ENSG00000125520#ENST00000266077#C2H2 ZF Containing Proteins#	False
362	361	ENSG00000185591	SP1	C2H2 ZF	Yes	Known motif	Monomer or homomultimer	High-throughput in vitro	None	None	IPR007087;IPR015880	6667	Sp1 transcription factor [Source:HGNC Symbol;Acc:HGNC:11205]	None	DBD and Full	Yes	None	None	a	Yes	TF Gene_DNA-Binding: sequence-specific_DNA Binding_PMIDS:15282343;15589828	Yes	1a1, Direct HQ evidence	Laura Campitelli	Arttu Jolma	Yes	$#ENSG00000185591#GO:0000982#RNA polymerase II core promoter proximal region sequence-specific DNA binding transcription factor a#IDA - PMID:21659522$#ENSG00000185591#GO:0003700#sequence-specific DNA binding transcription factor activity#IDA - PMID:12169688, PMID:12560508	$#ENSP00000329357#ENSG00000185591#ENST00000327443#C2H2 ZF Containing Proteins#$#ENSP00000404263#ENSG00000185591#ENST00000426431#C2H2 ZF Containing Proteins#$#ENSP00000458133#ENSG00000185591#ENST00000548560#C2H2 ZF Containing Proteins#$#ENSP00000457804#ENSG00000185591#ENST00000551969#C2H2 ZF Containing Proteins#	False
364	363	ENSG00000172845	SP3	C2H2 ZF	Yes	Known motif	Monomer or homomultimer	High-throughput in vitro	None	None	IPR007087;IPR015880	6670	Sp3 transcription factor [Source:HGNC Symbol;Acc:HGNC:11208]	None	DBD and Full	not tested	None	None	a	Yes	TF Gene_DNA-Binding: sequence-specific_DNA Binding_PMIDS:12591615	Yes	1a1, Direct HQ evidence	Sam Lambert	Arttu Jolma	Yes	$#ENSG00000172845#GO:0000981#sequence-specific DNA binding RNA polymerase II transcription factor activity#IBA - GO_REF:0000033$#ENSG00000172845#GO:0001078#RNA polymerase II core promoter proximal region sequence-specific DNA binding transcription factor a#IEA - GO_REF:0000019	$#ENSP00000310301#ENSG00000172845#ENST00000310015#C2H2 ZF Containing Proteins#$#ENSP00000413665#ENSG00000172845#ENST00000416195#C2H2 ZF Containing Proteins#$#ENSP00000406140#ENSG00000172845#ENST00000418194#C2H2 ZF Containing Proteins#	False
372	371	ENSG00000135148	TRAFD1	C2H2 ZF	Yes	Likely to be sequence specific TF	Monomer or homomultimer	No motif	Single C2H2 domain	Possible false positive: the protein negatively regulates IRF3 and NFKB but there is no evidence for DNA-binding and it is likely to operate upstream on the signalling cascade (PMID:18849341).	None	10906	TRAF-type zinc finger domain containing 1 [Source:HGNC Symbol;Acc:HGNC:24808]	None	not tested	not tested	None	None	x	No	No	No	5a, one of the source datasets predicts is as a TF	Matt Weirauch	Arttu Jolma	No	None	$#ENSP00000396526#ENSG00000135148#ENST00000412615#Other#$#ENSP00000257604#ENSG00000135148#ENST00000257604#Other#$#ENSP00000473800#ENSG00000135148#ENST00000548092#Other#zf-TRAF$#ENSP00000450357#ENSG00000135148#ENST00000552896#Other#	False
385	384	ENSG00000198081	ZBTB14	C2H2 ZF	Yes	Known motif	Monomer or homomultimer	High-throughput in vitro	None	None	IPR000210;IPR007087;IPR011333;IPR013069;IPR015880;	7541	zinc finger and BTB domain containing 14 [Source:HGNC Symbol;Acc:HGNC:12860]	None	DBD and Full	Yes	None	Badis and Schmitges sboth use outdated symbol ZFP161	a	Yes	TF Gene_DNA-Binding: sequence-specific_DNA Binding; Transactivation_PMIDS:8367294;10049742;14706637;15629158	Yes	1a1, Direct HQ evidence	Pratyush Das	Yimeng Yin	Yes	$#ENSG00000198081#GO:0003700#sequence-specific DNA binding transcription factor activity#IDA - PMID:17714511	$#ENSP00000349503#ENSG00000198081#ENST00000357006#C2H2 ZF Containing Proteins#BTB$#ENSP00000383009#ENSG00000198081#ENST00000400143#C2H2 ZF Containing Proteins#BTB$#ENSP00000463414#ENSG00000198081#ENST00000582135#C2H2 ZF Containing Proteins#BTB$#ENSP00000463555#ENSG00000198081#ENST00000582388#C2H2 ZF Containing Proteins#BTB$#ENSP00000484129#ENSG00000198081#ENST00000614697#C2H2 ZF Containing Protei…	False
393	392	ENSG00000089775	ZBTB25	C2H2 ZF	Yes	Likely to be sequence specific TF	Monomer or homomultimer	No motif	None	None	IPR000210;IPR007087;IPR011333;IPR013069;IPR015880;	7597	zinc finger and BTB domain containing 25 [Source:HGNC Symbol;Acc:HGNC:13112]	None	DBD and Full	not tested	None	None	b	Yes	No	Yes	4a, two or more datasets predict it as a TF	Sam Lambert	Laura Campitelli	Yes	$#ENSG00000089775#GO:0003700#sequence-specific DNA binding transcription factor activity#TAS - PMID:2027750	$#ENSP00000450718#ENSG00000089775#ENST00000555220#C2H2 ZF Containing Proteins#BTB$#ENSP00000476746#ENSG00000089775#ENST00000608382#C2H2 ZF Containing Proteins#BTB$#ENSP00000378204#ENSG00000089775#ENST00000394715#C2H2 ZF Containing Proteins#BTB$#ENSP00000451046#ENSG00000089775#ENST00000555424#C2H2 ZF Containing Proteins#	False
399	398	ENSG00000185278	ZBTB37	C2H2 ZF	Yes	Known motif	Monomer or homomultimer	High-throughput in vitro	None	None	IPR000210;IPR007087;IPR011333;IPR013069;IPR015880;	84614	zinc finger and BTB domain containing 37 [Source:HGNC Symbol;Acc:HGNC:28365]	None	DBD and Full	not tested	None	None	b	Yes	No	No	1a1, Direct HQ evidence	Arttu Jolma	Laura Campitelli	Yes	None	$#ENSP00000356674#ENSG00000185278#ENST00000367701#C2H2 ZF Containing Proteins#BTB, DUF3342$#ENSP00000356677#ENSG00000185278#ENST00000367704#C2H2 ZF Containing Proteins#BTB, DUF3342$#ENSP00000356675#ENSG00000185278#ENST00000367702#C2H2 ZF Containing Proteins#BTB, DUF3342$#ENSP00000415293#ENSG00000185278#ENST00000427304#C2H2 ZF Containing Proteins#BTB, DUF3342	False
421	420	ENSG00000066827	ZFAT	C2H2 ZF	Yes	Likely to be sequence specific TF	Monomer or homomultimer	No motif	Has a putative AT-hook	None	IPR007087;IPR015880	57623	zinc finger and AT-hook domain containing [Source:HGNC Symbol;Acc:HGNC:19899]	None	DBD	not tested	None	None	b	Yes	No	Yes	4a, two or more datasets predict it as a TF	Yimeng Yin	Sam Lambert	Yes	$#ENSG00000066827#GO:0001077#RNA polymerase II core promoter proximal region sequence-specific DNA binding transcription factor a#IEA - GO_REF:0000019$#ENSG00000066827#GO:0003700#sequence-specific DNA binding transcription factor activity#IBA - GO_REF:0000033	$#ENSP00000367069#ENSG00000066827#ENST00000377838#C2H2 ZF Containing Proteins#zf-C2H2_4, zf-Di19, zf-H2C2_5$#ENSP00000394501#ENSG00000066827#ENST00000429442#C2H2 ZF Containing Proteins#zf-C2H2_4, zf-Di19, zf-H2C2_5$#ENSP00000428483#ENSG00000066827#ENST00000520214#C2H2 ZF Containing Proteins#zf-Di19$#ENSP00000427879#ENSG00000066827#ENST00000520356#C2H2 ZF Containing Proteins#zf-C2H2_4, zf-Di19, zf…	False
434	433	ENSG00000187815	ZFP69	C2H2 ZF	Yes	Known motif	Monomer or homomultimer	High-throughput in vitro	ChIP-seq motif is consistent with recognition code (RCADE)	None	IPR001909;IPR007087;IPR015880;	339559	ZFP69 zinc finger protein [Source:HGNC Symbol;Acc:HGNC:24708]	None	DBD and Full	not tested	None	None	b	Yes	No	No	1a1, Direct HQ evidence	Laura Campitelli	Yimeng Yin	Yes	None	$#ENSP00000361791#ENSG00000187815#ENST00000372706#C2H2 ZF Containing Proteins#KRAB, SCAN$#ENSP00000361790#ENSG00000187815#ENST00000372705#C2H2 ZF Containing Proteins#KRAB, SCAN	True
456	455	ENSG00000155592	ZKSCAN2	C2H2 ZF	Yes	Known motif	Monomer or homomultimer	High-throughput in vitro	ChIP-seq motif is consistent with recognition code (RCADE)	None	IPR001909;IPR003309;IPR007087;IPR008916;IPR015880;	342357	zinc finger with KRAB and SCAN domains 2 [Source:HGNC Symbol;Acc:HGNC:25677]	None	Full	not tested	None	None	b	Yes	No	Yes	1a1, Direct HQ evidence	Laura Campitelli	Arttu Jolma	Yes	$#ENSG00000155592#GO:0000981#sequence-specific DNA binding RNA polymerase II transcription factor activity#IBA - GO_REF:0000033	$#ENSP00000331626#ENSG00000155592#ENST00000328086#C2H2 ZF Containing Proteins#KRAB, SCAN	True
458	457	ENSG00000187626	ZKSCAN4	C2H2 ZF	Yes	Likely to be sequence specific TF	Monomer or homomultimer	No motif	None	None	IPR001909;IPR003309;IPR007087;IPR008916;IPR015880;	387032	zinc finger with KRAB and SCAN domains 4 [Source:HGNC Symbol;Acc:HGNC:13854]	None	DBD and Full	not tested	None	None	b	Yes	No	Yes	1a2, Orthologous HQ evidence	Sam Lambert	Pratyush Das	Yes	$#ENSG00000187626#GO:0003700#sequence-specific DNA binding transcription factor activity#IBA - GO_REF:0000033	$#ENSP00000366509#ENSG00000187626#ENST00000377294#C2H2 ZF Containing Proteins#KRAB, SCAN	True
465	464	ENSG00000256223	ZNF10	C2H2 ZF	Yes	Known motif	Monomer or homomultimer	High-throughput in vitro	ChIP-seq motif is consistent with recognition code (RCADE)	None	IPR001909;IPR007087;IPR015880;	7556	zinc finger protein 268 [Source:HGNC Symbol;Acc:HGNC:13061]	None	DBD and Full	not tested	None	None	a	Yes	No	No	4a, two or more datasets predict it as a TF	Pratyush Das	Arttu Jolma	Yes	None	$#ENSP00000248211#ENSG00000256223#ENST00000248211#C2H2 ZF Containing Proteins#KRAB, zf-H2C2_2$#ENSP00000384893#ENSG00000256223#ENST00000402932#C2H2 ZF Containing Proteins#KRAB$#ENSP00000393814#ENSG00000256223#ENST00000426665#C2H2 ZF Containing Proteins#KRAB, zf-H2C2_2$#ENSP00000445997#ENSG00000256223#ENST00000538918#C2H2 ZF Containing Proteins#KRAB$#ENSP00000438232#ENSG00000256223#ENST00000540609…	True
473	472	ENSG00000164631	ZNF12	C2H2 ZF	Yes	Known motif	Monomer or homomultimer	High-throughput in vitro	None	None	IPR001909;IPR007087;IPR015880;	7559	zinc finger protein 12 [Source:HGNC Symbol;Acc:HGNC:12902]	None	DBD and Full	not tested	None	None	a	Yes	No	Yes	1a1, Direct HQ evidence	Arttu Jolma	Pratyush Das	No	$#ENSG00000164631#GO:0003700#sequence-specific DNA binding transcription factor activity#IBA - GO_REF:0000033	$#ENSP00000384405#ENSG00000164631#ENST00000404360#C2H2 ZF Containing Proteins#$#ENSP00000385939#ENSG00000164631#ENST00000405858#C2H2 ZF Containing Proteins#KRAB$#ENSP00000344745#ENSG00000164631#ENST00000342651#C2H2 ZF Containing Proteins#KRAB$#ENSP00000378375#ENSG00000164631#ENST00000394917#C2H2 ZF Containing Proteins#KRAB	True
477	476	ENSG00000131849	ZNF132	C2H2 ZF	Yes	Known motif	Monomer or homomultimer	High-throughput in vitro	ChIP-seq motif is consistent with recognition code (RCADE)	None	IPR001909;IPR007087;IPR015880;	7691	zinc finger protein 132 [Source:HGNC Symbol;Acc:HGNC:12916]	None	DBD and Full	not tested	None	None	b	Yes	No	Yes	1a1, Direct HQ evidence	Pratyush Das	Arttu Jolma	Yes	$#ENSG00000131849#GO:0003700#sequence-specific DNA binding transcription factor activity#TAS - PMID:7557990	$#ENSP00000254166#ENSG00000131849#ENST00000254166#C2H2 ZF Containing Proteins#KRAB, zf-H2C2_2	True
487	486	ENSG00000166478	ZNF143	C2H2 ZF	Yes	Known motif	Monomer or homomultimer	High-throughput in vitro	None	None	IPR007087;IPR015880	7702	zinc finger protein 143 [Source:HGNC Symbol;Acc:HGNC:12928]	None	DBD	not tested	None	None	a	Yes	No	No	1a1, Direct HQ evidence	Jussi Taipale	Laura Campitelli	Yes	None	$#ENSP00000379847#ENSG00000166478#ENST00000396602#C2H2 ZF Containing Proteins#CopK$#ENSP00000432154#ENSG00000166478#ENST00000530463#C2H2 ZF Containing Proteins#CopK, FecR$#ENSP00000379843#ENSG00000166478#ENST00000396597#C2H2 ZF Containing Proteins#CopK$#ENSP00000409432#ENSG00000166478#ENST00000438144#C2H2 ZF Containing Proteins#CopK, FecR$#ENSP00000401493#ENSG00000166478#ENST00000447186#C2H2 ZF C…	False
488	487	ENSG00000167635	ZNF146	C2H2 ZF	Yes	Known motif	Monomer or homomultimer	High-throughput in vitro	ChIP-seq motif is consistent with recognition code (RCADE)	None	IPR007087;IPR015880	7705	zinc finger protein 146 [Source:HGNC Symbol;Acc:HGNC:12931]	None	Full	not tested	None	None	a	Yes	No	Yes	1a1, Direct HQ evidence	Laura Campitelli	Sam Lambert	Yes	$#ENSG00000167635#GO:0003700#sequence-specific DNA binding transcription factor activity#IBA - GO_REF:0000033	$#ENSP00000392095#ENSG00000167635#ENST00000443387#C2H2 ZF Containing Proteins#$#ENSP00000400391#ENSG00000167635#ENST00000456324#C2H2 ZF Containing Proteins#	False
495	494	ENSG00000197279	ZNF165	C2H2 ZF	Yes	Likely to be sequence specific TF	Monomer or homomultimer	No motif	None	Virtually nothing is known for this protein except that it has a decent cassette of znfC2H2 domains and a SCAN-domain and that it appears to be expressed commonly in urinary bladder cancers PMID: 25214475	IPR003309;IPR007087;IPR008916;IPR015880	7718	zinc finger protein 165 [Source:HGNC Symbol;Acc:HGNC:12953]	None	DBD and Full	not tested	None	None	b	Yes	No	Yes	4a, two or more datasets predict it as a TF	Arttu Jolma	Pratyush Das	Yes	$#ENSG00000197279#GO:0003700#sequence-specific DNA binding transcription factor activity#IBA - GO_REF:0000033	$#ENSP00000366542#ENSG00000197279#ENST00000377325#C2H2 ZF Containing Proteins#SCAN	False
506	505	ENSG00000136870	ZNF189	C2H2 ZF	Yes	Known motif	Monomer or homomultimer	High-throughput in vitro	ChIP-seq motif is consistent with recognition code (RCADE)	None	IPR001909;IPR007087;IPR015880;	7743	zinc finger protein 189 [Source:HGNC Symbol;Acc:HGNC:12980]	None	DBD and Full	not tested	None	None	b	Yes	No	Yes	1a1, Direct HQ evidence	Pratyush Das	Arttu Jolma	Yes	$#ENSG00000136870#GO:0003700#sequence-specific DNA binding transcription factor activity#TAS - PMID:9653648	$#ENSP00000259395#ENSG00000136870#ENST00000259395#C2H2 ZF Containing Proteins#$#ENSP00000342019#ENSG00000136870#ENST00000339664#C2H2 ZF Containing Proteins#KRAB$#ENSP00000363995#ENSG00000136870#ENST00000374861#C2H2 ZF Containing Proteins#KRAB$#ENSP00000483461#ENSG00000136870#ENST00000615466#C2H2 ZF Containing Proteins#KRAB	True
512	511	ENSG00000010539	ZNF200	C2H2 ZF	Yes	Known motif	Monomer or homomultimer	High-throughput in vitro	None	None	IPR007087;IPR015880	7752	zinc finger protein 200 [Source:HGNC Symbol;Acc:HGNC:12993]	None	DBD and Full	not tested	None	None	a	Yes	No	Yes	1a1, Direct HQ evidence	Jussi Taipale	Sam Lambert	Yes	$#ENSG00000010539#GO:0003700#sequence-specific DNA binding transcription factor activity#IBA - GO_REF:0000033	$#ENSP00000380077#ENSG00000010539#ENST00000396868#C2H2 ZF Containing Proteins#KRAB$#ENSP00000380079#ENSG00000010539#ENST00000396870#C2H2 ZF Containing Proteins#KRAB$#ENSP00000380080#ENSG00000010539#ENST00000396871#C2H2 ZF Containing Proteins#KRAB$#ENSP00000405786#ENSG00000010539#ENST00000414144#C2H2 ZF Containing Proteins#KRAB$#ENSP00000395723#ENSG00000010539#ENST00000431561#C2H2 ZF Containing Pr…	False
520	519	ENSG00000149050	ZNF214	C2H2 ZF	Yes	Known motif	Monomer or homomultimer	High-throughput in vitro	ChIP-seq motif is consistent with recognition code (RCADE)	None	IPR001909;IPR007087;IPR015880;	7761	zinc finger protein 214 [Source:HGNC Symbol;Acc:HGNC:13006]	None	Full	not tested	None	None	b	Yes	No	No	1a1, Direct HQ evidence	Sam Lambert	Pratyush Das	Yes	None	$#ENSP00000278314#ENSG00000149050#ENST00000278314#C2H2 ZF Containing Proteins#KRAB$#ENSP00000445373#ENSG00000149050#ENST00000536068#C2H2 ZF Containing Proteins#KRAB	True
522	521	ENSG00000171940	ZNF217	C2H2 ZF	Yes	Known motif	Monomer or homomultimer	In vivo/Misc source	Only known motifs are from Transfac or HocoMoco - origin is uncertain	Based on (PDB: 3UK3) this protein has at least two DNA binding znf domains. In vitro evidence for DNA binding (PMID:17130829).	IPR007087;IPR015880	7764	zinc finger protein 217 [Source:HGNC Symbol;Acc:HGNC:13009]	3UK3	DBD and Full	not tested	None	Crystal has two single znfC2H2 domains	b	Yes	No	Yes	1a1, Direct HQ evidence	Sam Lambert	Pratyush Das	Yes	$#ENSG00000171940#GO:0001078#RNA polymerase II core promoter proximal region sequence-specific DNA binding transcription factor a#IDA - PMID:17130829$#ENSG00000171940#GO:0003700#sequence-specific DNA binding transcription factor activity#TAS - PMID:9671742	$#ENSP00000304308#ENSG00000171940#ENST00000302342#C2H2 ZF Containing Proteins#$#ENSP00000394010#ENSG00000171940#ENST00000437222#C2H2 ZF Containing Proteins#$#ENSP00000360526#ENSG00000171940#ENST00000371471#C2H2 ZF Containing Proteins#$#ENSP00000399672#ENSG00000171940#ENST00000431687#C2H2 ZF Containing Proteins#	False
524	523	ENSG00000165512	ZNF22	C2H2 ZF	Yes	Known motif	Monomer or homomultimer	High-throughput in vitro	ChIP-seq motif is consistent with recognition code (RCADE)	None	IPR007087;IPR015880	7570	zinc finger protein 22 [Source:HGNC Symbol;Acc:HGNC:13012]	None	DBD and Full	Yes	None	None	a	Yes	TF Gene Candidate__DNA Binding_PMIDS:12952191	No	1a1, Direct HQ evidence	Sam Lambert	Laura Campitelli	Yes	None	$#ENSP00000298299#ENSG00000165512#ENST00000298299#C2H2 ZF Containing Proteins#	False
531	530	ENSG00000131115	ZNF227	C2H2 ZF	Yes	Likely to be sequence specific TF	Monomer or homomultimer	No motif	None	None	IPR001909;IPR007087;IPR015880;	7770	zinc finger protein 227 [Source:HGNC Symbol;Acc:HGNC:13020]	None	DBD and Full	not tested	None	None	b	Yes	No	Yes	4a, two or more datasets predict it as a TF	Jussi Taipale	Tim Hughes	Yes	$#ENSG00000131115#GO:0003700#sequence-specific DNA binding transcription factor activity#IBA - GO_REF:0000033	$#ENSP00000321049#ENSG00000131115#ENST00000313040#C2H2 ZF Containing Proteins#KRAB, zf-H2C2_2$#ENSP00000467496#ENSG00000131115#ENST00000586228#C2H2 ZF Containing Proteins#$#ENSP00000464866#ENSG00000131115#ENST00000588219#C2H2 ZF Containing Proteins#$#ENSP00000467577#ENSG00000131115#ENST00000589005#C2H2 ZF Containing Proteins#zf-H2C2_2$#ENSP00000482749#ENSG00000131115#ENST00000621083#C2H2 ZF Conta…	True
543	542	ENSG00000175395	ZNF25	C2H2 ZF	Yes	Known motif	Monomer or homomultimer	In vivo/Misc source	Motif obtained from MEME - not supported by recognition code (RCADE) and may be inaccurate or indirect	None	IPR001909;IPR007087;IPR015880;	219749	zinc finger protein 25 [Source:HGNC Symbol;Acc:HGNC:13043]	None	DBD and Full	not tested	None	None	a	Yes	No	No	1a1, Direct HQ evidence	Pratyush Das	Arttu Jolma	Yes	None	$#ENSP00000302222#ENSG00000175395#ENST00000302609#C2H2 ZF Containing Proteins#KRAB	True
555	554	ENSG00000185947	ZNF267	C2H2 ZF	Yes	Known motif	Monomer or homomultimer	High-throughput in vitro	ChIP-seq motif is consistent with recognition code (RCADE)	None	IPR001909;IPR007087;IPR015880;	10308	zinc finger protein 267 [Source:HGNC Symbol;Acc:HGNC:13060]	None	DBD and Full	not tested	None	None	a	Yes	No	Yes	1a1, Direct HQ evidence	Sam Lambert	Arttu Jolma	Yes	$#ENSG00000185947#GO:0003700#sequence-specific DNA binding transcription factor activity#IBA - GO_REF:0000033	$#ENSP00000300870#ENSG00000185947#ENST00000300870#C2H2 ZF Containing Proteins#KRAB$#ENSP00000461286#ENSG00000185947#ENST00000394846#C2H2 ZF Containing Proteins#KRAB$#ENSP00000455493#ENSG00000185947#ENST00000562971#C2H2 ZF Containing Proteins#KRAB	True
564	563	ENSG00000056277	ZNF280C	C2H2 ZF	Yes	Likely to be sequence specific TF	Monomer or homomultimer	No motif	None	None	IPR007087;IPR015880;IPR025243;	55609	zinc finger protein 280C [Source:HGNC Symbol;Acc:HGNC:25955]	None	Full	Yes	None	None	b	No	No	Yes	4a, two or more datasets predict it as a TF	Yimeng Yin	Laura Campitelli	Yes	$#ENSG00000056277#GO:0001227#RNA polymerase II transcription regulatory region sequence-specific DNA binding transcription factor#IBA - GO_REF:0000033	$#ENSP00000360017#ENSG00000056277#ENST00000370978#C2H2 ZF Containing Proteins#DUF4195, zf-C2H2_4, zf-Di19$#ENSP00000408521#ENSG00000056277#ENST00000447817#C2H2 ZF Containing Proteins#DUF4195	False
566	565	ENSG00000162702	ZNF281	C2H2 ZF	Yes	Known motif	Monomer or homomultimer	High-throughput in vitro	None	None	IPR007087;IPR015880	23528	zinc finger protein 281 [Source:HGNC Symbol;Acc:HGNC:13075]	None	DBD and Full	not tested	None	None	a	Yes	No	Yes	1a1, Direct HQ evidence	Pratyush Das	Arttu Jolma	Yes	$#ENSG00000162702#GO:0001078#RNA polymerase II core promoter proximal region sequence-specific DNA binding transcription factor a#IDA - PMID:10448078$#ENSG00000162702#GO:0003700#sequence-specific DNA binding transcription factor activity#IDA - PMID:10448078	$#ENSP00000294740#ENSG00000162702#ENST00000294740#C2H2 ZF Containing Proteins#$#ENSP00000356322#ENSG00000162702#ENST00000367353#C2H2 ZF Containing Proteins#$#ENSP00000356321#ENSG00000162702#ENST00000367352#C2H2 ZF Containing Proteins#	False
570	569	ENSG00000267508	ZNF285	C2H2 ZF	Yes	Known motif	Monomer or homomultimer	In vivo/Misc source	Motif obtained from MEME - not supported by recognition code (RCADE) and may be inaccurate or indirect	None	IPR001909;IPR007087;IPR015880	26974	Zinc finger protein 285 [Source:HGNC Symbol;Acc:HGNC:13079]	None	Full	not tested	None	None	No	Yes	No	No	1a1, Direct HQ evidence	Pratyush Das	Jussi Taipale	Yes	None	$#ENSP00000483662#ENSG00000267508#ENST00000614994#C2H2 ZF Containing Proteins#KRAB, zf-C2H2_4, zf-H2C2_2$#ENSP00000468399#ENSG00000267508#ENST00000585868#C2H2 ZF Containing Proteins#$#ENSP00000464788#ENSG00000267508#ENST00000591679#C2H2 ZF Containing Proteins#KRAB, zf-C2H2_4, zf-H2C2_2$#ENSP00000439431#ENSG00000267508#ENST00000544719#C2H2 ZF Containing Proteins#KRAB, zf-C2H2_4, zf-H2C2_2	True
579	578	ENSG00000089335	ZNF302	C2H2 ZF	Yes	Known motif	Monomer or homomultimer	High-throughput in vitro	ChIP-seq motif is consistent with recognition code (RCADE)	None	IPR001909;IPR007087;IPR015880;	55900	zinc finger protein 302 [Source:HGNC Symbol;Acc:HGNC:13848]	None	DBD and Full	not tested	None	None	b	Yes	No	No	1a1, Direct HQ evidence	Jussi Taipale	Laura Campitelli	Yes	$#ENSG00000089335#GO:0003700#sequence-specific DNA binding transcription factor activity#IBA - GO_REF:0000033	$#ENSP00000405219#ENSG00000089335#ENST00000423823#C2H2 ZF Containing Proteins#KRAB$#ENSP00000391067#ENSG00000089335#ENST00000457781#C2H2 ZF Containing Proteins#KRAB$#ENSP00000421028#ENSG00000089335#ENST00000505242#C2H2 ZF Containing Proteins#KRAB$#ENSP00000396379#ENSG00000089335#ENST00000446502#C2H2 ZF Containing Proteins#KRAB$#ENSP00000423235#ENSG00000089335#ENST00000505365#C2H2 ZF Containing Pr…	True
597	596	ENSG00000130684	ZNF337	C2H2 ZF	Yes	Known motif	Monomer or homomultimer	High-throughput in vitro	ChIP-seq motif is consistent with recognition code (RCADE)	None	IPR001909;IPR007087;IPR015880;	26152	zinc finger protein 337 [Source:HGNC Symbol;Acc:HGNC:15809]	None	Full	not tested	None	None	b	Yes	No	No	1a1, Direct HQ evidence	Pratyush Das	Tim Hughes	Yes	None	$#ENSP00000252979#ENSG00000130684#ENST00000252979#C2H2 ZF Containing Proteins#KRAB$#ENSP00000365619#ENSG00000130684#ENST00000376436#C2H2 ZF Containing Proteins#KRAB	True
608	607	ENSG00000169131	ZNF354A	C2H2 ZF	Yes	Known motif	Monomer or homomultimer	High-throughput in vitro	ChIP-seq motif is consistent with recognition code (RCADE)	None	IPR001909;IPR007087;IPR015880;	6940	zinc finger protein 354A [Source:HGNC Symbol;Acc:HGNC:11628]	None	DBD and Full	not tested	None	None	b	Yes	TF Gene_DNA-Binding: non-sequence-specific_Transactivation_PMIDS:8183940;9346939	Yes	1a1, Direct HQ evidence	Pratyush Das	Arttu Jolma	Yes	$#ENSG00000169131#GO:0003700#sequence-specific DNA binding transcription factor activity#IBA - GO_REF:0000033	$#ENSP00000337122#ENSG00000169131#ENST00000335815#C2H2 ZF Containing Proteins#KRAB$#ENSP00000429675#ENSG00000169131#ENST00000520331#C2H2 ZF Containing Proteins#KRAB	True
609	608	ENSG00000178338	ZNF354B	C2H2 ZF	Yes	Known motif	Monomer or homomultimer	High-throughput in vitro	ChIP-seq motif is consistent with recognition code (RCADE)	None	IPR001909;IPR007087;IPR015880;	117608	zinc finger protein 354B [Source:HGNC Symbol;Acc:HGNC:17197]	None	DBD and Full	not tested	None	None	b	Yes	No	Yes	1a1, Direct HQ evidence	Jussi Taipale	Pratyush Das	Yes	$#ENSG00000178338#GO:0003700#sequence-specific DNA binding transcription factor activity#IBA - GO_REF:0000033	$#ENSP00000327143#ENSG00000178338#ENST00000322434#C2H2 ZF Containing Proteins#KRAB$#ENSP00000429827#ENSG00000178338#ENST00000520377#C2H2 ZF Containing Proteins#KRAB	True
615	614	ENSG00000178175	ZNF366	C2H2 ZF	Yes	Likely to be sequence specific TF	Monomer or homomultimer	No motif	None	This protein has been shown to complex with and function as a corepressor for ESR1 (PMID: 17085477) and glucocorticoid receptor (PMID: 23440419). It has a nice set of znfs and could thus well bind DNA independently.	IPR007087;IPR015880	167465	zinc finger protein 366 [Source:HGNC Symbol;Acc:HGNC:18316]	None	Full	not tested	None	None	b	Yes	No	No	4a, two or more datasets predict it as a TF	Arttu Jolma	Pratyush Das	Yes	None	$#ENSP00000313158#ENSG00000178175#ENST00000318442#C2H2 ZF Containing Proteins#$#ENSP00000391333#ENSG00000178175#ENST00000414109#C2H2 ZF Containing Proteins#	False
618	617	ENSG00000161298	ZNF382	C2H2 ZF	Yes	Known motif	Monomer or homomultimer	High-throughput in vitro	ChIP-seq motif is consistent with recognition code (RCADE)	None	IPR001909;IPR007087;IPR015880;	84911	zinc finger protein 382 [Source:HGNC Symbol;Acc:HGNC:17409]	None	DBD and Full	not tested	None	None	b	Yes	No	Yes	1a1, Direct HQ evidence	Sam Lambert	Laura Campitelli	Yes	$#ENSG00000161298#GO:0003700#sequence-specific DNA binding transcription factor activity#IBA - GO_REF:0000033	$#ENSP00000292928#ENSG00000161298#ENST00000292928#C2H2 ZF Containing Proteins#KRAB$#ENSP00000389722#ENSG00000161298#ENST00000423582#C2H2 ZF Containing Proteins#$#ENSP00000410113#ENSG00000161298#ENST00000435416#C2H2 ZF Containing Proteins#KRAB$#ENSP00000407593#ENSG00000161298#ENST00000439428#C2H2 ZF Containing Proteins#KRAB$#ENSP00000467675#ENSG00000161298#ENST00000460670#C2H2 ZF Containing Protei…	True
622	621	ENSG00000144331	ZNF385B	C2H2 ZF	Yes	Likely to be sequence specific TF	Monomer or homomultimer	No motif	None	None	IPR003604;IPR007087;IPR015880;	151126	zinc finger protein 385B [Source:HGNC Symbol;Acc:HGNC:26332]	None	Full	not tested	None	None	b	Yes	No	No	4a, two or more datasets predict it as a TF	Sam Lambert	Jussi Taipale	No	None	$#ENSP00000386845#ENSG00000144331#ENST00000410066#C2H2 ZF Containing Proteins#AKAP95, zf-C2H2_2, zf-C2H2_jaz, zf-DBF, zf-U1, zf-$#ENSP00000386379#ENSG00000144331#ENST00000409343#C2H2 ZF Containing Proteins#$#ENSP00000400232#ENSG00000144331#ENST00000438871#C2H2 ZF Containing Proteins#$#ENSP00000409978#ENSG00000144331#ENST00000451732#C2H2 ZF Containing Proteins#zf-C2H2_jaz, zf-met	False
624	623	ENSG00000151789	ZNF385D	C2H2 ZF	Yes	Known motif	Monomer or homomultimer	High-throughput in vitro	None	None	IPR003604;IPR007087;IPR015880;	79750	zinc finger protein 385D [Source:HGNC Symbol;Acc:HGNC:26191]	None	DBD and Full	not tested	None	None	b	Yes	No	No	1a1, Direct HQ evidence	Sam Lambert	Laura Campitelli	No	None	$#ENSP00000281523#ENSG00000151789#ENST00000281523#C2H2 ZF Containing Proteins#	False
627	626	ENSG00000186918	ZNF395	C2H2 ZF	Yes	Likely to be sequence specific TF	Monomer or homomultimer	No motif	Single C2H2 domain	Contains a single ZF (string matching on Uniprot) that is not identified using Pfam HMM thresholds. Shown to bind a short DNA sequence (GCCGGCG) by EMSA and DNase I footprinting (PMID:14625278).	IPR007087;	55893	zinc finger protein 395 [Source:HGNC Symbol;Acc:HGNC:18737]	None	DBD and Full	not tested	None	None	a	No	No	No	5a, one of the source datasets predicts is as a TF	Laura Campitelli	Sam Lambert	No	None	$#ENSP00000340494#ENSG00000186918#ENST00000344423#C2H2 ZF Containing Proteins#DUF4772, FOXP-CC$#ENSP00000428452#ENSG00000186918#ENST00000523095#C2H2 ZF Containing Proteins#DUF4772, FOXP-CC$#ENSP00000429640#ENSG00000186918#ENST00000523202#C2H2 ZF Containing Proteins#DUF4772, FOXP-CC$#ENSP00000429649#ENSG00000186918#ENST00000517459#C2H2 ZF Containing Proteins#DUF4772$#ENSP00000427934#ENSG0000018691…	False
628	627	ENSG00000186496	ZNF396	C2H2 ZF	Yes	Known motif	Monomer or homomultimer	High-throughput in vitro	None	None	IPR003309;IPR007087;IPR008916;IPR015880	252884	zinc finger protein 396 [Source:HGNC Symbol;Acc:HGNC:18824]	None	DBD and Full	not tested	None	None	a	Yes	No	Yes	1a1, Direct HQ evidence	Jussi Taipale	Laura Campitelli	Yes	$#ENSG00000186496#GO:0003700#sequence-specific DNA binding transcription factor activity#IBA - GO_REF:0000033	$#ENSP00000302310#ENSG00000186496#ENST00000306346#C2H2 ZF Containing Proteins#SCAN$#ENSP00000467275#ENSG00000186496#ENST00000586687#C2H2 ZF Containing Proteins#SCAN$#ENSP00000466500#ENSG00000186496#ENST00000589332#C2H2 ZF Containing Proteins#SCAN$#ENSP00000468381#ENSG00000186496#ENST00000585522#C2H2 ZF Containing Proteins#SCAN	False
646	645	ENSG00000131116	ZNF428	C2H2 ZF	Yes	Likely to be sequence specific TF	Monomer or homomultimer	No motif	Single C2H2 domain	None	IPR007087;	126299	zinc finger protein 428 [Source:HGNC Symbol;Acc:HGNC:20804]	None	Full	not tested	None	None	c	No	No	No	5a, one of the source datasets predicts is as a TF	Arttu Jolma	Sam Lambert	No	None	$#ENSP00000300811#ENSG00000131116#ENST00000300811#C2H2 ZF Containing Proteins#$#ENSP00000469484#ENSG00000131116#ENST00000598676#C2H2 ZF Containing Proteins#	False
656	655	ENSG00000197857	ZNF44	C2H2 ZF	Yes	Known motif	Monomer or homomultimer	High-throughput in vitro	ChIP-seq motif is consistent with recognition code (RCADE)	None	IPR001909;IPR007087;IPR015880;	51710	zinc finger protein 44 [Source:HGNC Symbol;Acc:HGNC:13110]	None	Full	not tested	None	None	a	Yes	No	No	1a1, Direct HQ evidence	Laura Campitelli	Pratyush Das	Yes	None	$#ENSP00000347910#ENSG00000197857#ENST00000355684#C2H2 ZF Containing Proteins#KRAB$#ENSP00000348419#ENSG00000197857#ENST00000356109#C2H2 ZF Containing Proteins#KRAB	True
662	661	ENSG00000185219	ZNF445	C2H2 ZF	Yes	Known motif	Monomer or homomultimer	In vivo/Misc source	Motif obtained from MEME - not supported by recognition code (RCADE) and may be inaccurate or indirect	None	IPR001909;IPR003309;IPR007087;IPR008916;IPR015880;	353274	zinc finger protein 445 [Source:HGNC Symbol;Acc:HGNC:21018]	None	Full	not tested	None	None	b	Yes	No	No	1a1, Direct HQ evidence	Sam Lambert	Pratyush Das	Yes	$#ENSG00000185219#GO:0003700#sequence-specific DNA binding transcription factor activity#IEA - GO_REF:0000002	$#ENSP00000379387#ENSG00000185219#ENST00000396077#C2H2 ZF Containing Proteins#KRAB, SCAN, zf-C2H2_4, zf-H2C2_2$#ENSP00000413073#ENSG00000185219#ENST00000425708#C2H2 ZF Containing Proteins#KRAB, SCAN, zf-C2H2_4, zf-H2C2_2$#ENSP00000483454#ENSG00000185219#ENST00000617032#C2H2 ZF Containing Proteins#KRAB, SCAN	True
664	663	ENSG00000173275	ZNF449	C2H2 ZF	Yes	Known motif	Monomer or homomultimer	High-throughput in vitro	None	None	IPR003309;IPR007087;IPR008916;IPR015880	203523	zinc finger protein 449 [Source:HGNC Symbol;Acc:HGNC:21039]	None	DBD and Full	not tested	None	None	b	Yes	No	Yes	1a1, Direct HQ evidence	Pratyush Das	Sam Lambert	Yes	$#ENSG00000173275#GO:0003700#sequence-specific DNA binding transcription factor activity#IBA - GO_REF:0000033	$#ENSP00000339585#ENSG00000173275#ENST00000339249#C2H2 ZF Containing Proteins#SCAN$#ENSP00000359797#ENSG00000173275#ENST00000370761#C2H2 ZF Containing Proteins#SCAN	False
675	674	ENSG00000196263	ZNF471	C2H2 ZF	Yes	Likely to be sequence specific TF	Monomer or homomultimer	No motif	None	None	IPR001909;IPR007087;IPR015880;	57573	zinc finger protein 471 [Source:HGNC Symbol;Acc:HGNC:23226]	None	Full	not tested	None	None	b	Yes	No	Yes	4a, two or more datasets predict it as a TF	Sam Lambert	Laura Campitelli	Yes	$#ENSG00000196263#GO:0003700#sequence-specific DNA binding transcription factor activity#IBA - GO_REF:0000033	$#ENSP00000309161#ENSG00000196263#ENST00000308031#C2H2 ZF Containing Proteins#KRAB$#ENSP00000466224#ENSG00000196263#ENST00000591537#C2H2 ZF Containing Proteins#KRAB$#ENSP00000467570#ENSG00000196263#ENST00000591759#C2H2 ZF Containing Proteins#KRAB	True
676	675	ENSG00000142528	ZNF473	C2H2 ZF	Yes	Likely to be sequence specific TF	Monomer or homomultimer	No motif	None	None	IPR001909;IPR007087;IPR015880;	25888	zinc finger protein 473 [Source:HGNC Symbol;Acc:HGNC:23239]	None	DBD and Full	not tested	None	None	b	Yes	No	No	5a, one of the source datasets predicts is as a TF	Arttu Jolma	Yimeng Yin	No	None	$#ENSP00000270617#ENSG00000142528#ENST00000270617#C2H2 ZF Containing Proteins#KRAB, zf-C2H2_4, zf-C2H2_6, zf-H2C2_2$#ENSP00000375697#ENSG00000142528#ENST00000391821#C2H2 ZF Containing Proteins#KRAB, zf-C2H2_4, zf-C2H2_6, zf-H2C2_2$#ENSP00000388961#ENSG00000142528#ENST00000445728#C2H2 ZF Containing Proteins#KRAB, zf-C2H2_4, zf-C2H2_6, zf-H2C2_2$#ENSP00000471595#ENSG00000142528#ENST00000601364#C2H2…	True
681	680	ENSG00000173258	ZNF483	C2H2 ZF	Yes	Known motif	Monomer or homomultimer	High-throughput in vitro	ChIP-seq motif is consistent with recognition code (RCADE)	None	IPR001909;IPR003309;IPR007087;IPR008916;IPR015880;	158399	zinc finger protein 483 [Source:HGNC Symbol;Acc:HGNC:23384]	None	Full	not tested	None	None	b	Yes	No	Yes	1a1, Direct HQ evidence	Laura Campitelli	Sam Lambert	Yes	$#ENSG00000173258#GO:0003700#sequence-specific DNA binding transcription factor activity#IBA - GO_REF:0000033	$#ENSP00000311679#ENSG00000173258#ENST00000309235#C2H2 ZF Containing Proteins#KRAB, SCAN$#ENSP00000438048#ENSG00000173258#ENST00000355824#C2H2 ZF Containing Proteins#KRAB, SCAN$#ENSP00000350871#ENSG00000173258#ENST00000358151#C2H2 ZF Containing Proteins#KRAB, SCAN$#ENSP00000363494#ENSG00000173258#ENST00000374374#C2H2 ZF Containing Proteins#SCAN	True
683	682	ENSG00000198298	ZNF485	C2H2 ZF	Yes	Known motif	Monomer or homomultimer	High-throughput in vitro	ChIP-seq motif is consistent with recognition code (RCADE)	None	IPR001909;IPR007087;IPR015880;	220992	zinc finger protein 485 [Source:HGNC Symbol;Acc:HGNC:23440]	None	Full	not tested	None	None	b	Yes	No	No	1a1, Direct HQ evidence	Arttu Jolma	Jussi Taipale	Yes	None	$#ENSP00000354694#ENSG00000198298#ENST00000361807#C2H2 ZF Containing Proteins#KRAB$#ENSP00000363558#ENSG00000198298#ENST00000374435#C2H2 ZF Containing Proteins#KRAB$#ENSP00000393570#ENSG00000198298#ENST00000430885#C2H2 ZF Containing Proteins#KRAB	True
686	685	ENSG00000265763	ZNF488	C2H2 ZF	Yes	Likely to be sequence specific TF	Monomer or homomultimer	No motif	None	Virtually nothing is known for this protein except that it has two znfC2H2 domains	IPR007087;IPR015880	118738	zinc finger protein 488 [Source:HGNC Symbol;Acc:HGNC:23535]	None	DBD and Full	not tested	None	None	b	Yes	No	No	4a, two or more datasets predict it as a TF	Sam Lambert	Arttu Jolma	No	None	$#ENSP00000462269#ENSG00000265763#ENST00000585316#C2H2 ZF Containing Proteins#$#ENSP00000468133#ENSG00000265763#ENST00000591025#C2H2 ZF Containing Proteins#	False
695	694	ENSG00000196653	ZNF502	C2H2 ZF	Yes	Known motif	Monomer or homomultimer	High-throughput in vitro	ChIP-seq motif is consistent with recognition code (RCADE)	None	IPR007087;IPR015880	91392	zinc finger protein 502 [Source:HGNC Symbol;Acc:HGNC:23718]	None	DBD and Full	not tested	None	None	b	Yes	No	No	1a1, Direct HQ evidence	Jussi Taipale	Arttu Jolma	Yes	None	$#ENSP00000296091#ENSG00000196653#ENST00000296091#C2H2 ZF Containing Proteins#$#ENSP00000406469#ENSG00000196653#ENST00000436624#C2H2 ZF Containing Proteins#$#ENSP00000401717#ENSG00000196653#ENST00000411443#C2H2 ZF Containing Proteins#$#ENSP00000397390#ENSG00000196653#ENST00000449836#C2H2 ZF Containing Proteins#	False
696	695	ENSG00000165655	ZNF503	C2H2 ZF	Yes	Likely to be sequence specific TF	Monomer or homomultimer	No motif	Single C2H2 domain	None	IPR007087;IPR022129	84858	zinc finger protein 503 [Source:HGNC Symbol;Acc:HGNC:23589]	None	DBD and Full	not tested	None	None	b	Yes	No	No	4a, two or more datasets predict it as a TF	Sam Lambert	Laura Campitelli	No	None	$#ENSP00000361602#ENSG00000165655#ENST00000372524#C2H2 ZF Containing Proteins#nlz1	False
707	706	ENSG00000178163	ZNF518B	C2H2 ZF	Yes	Likely to be sequence specific TF	Monomer or homomultimer	No motif	None	None	IPR007087;IPR015880	85460	zinc finger protein 518B [Source:HGNC Symbol;Acc:HGNC:29365]	None	not tested	not tested	None	None	c	Yes	No	Yes	4a, two or more datasets predict it as a TF	Jussi Taipale	Yimeng Yin	Yes	$#ENSG00000178163#GO:0000981#sequence-specific DNA binding RNA polymerase II transcription factor activity#IBA - GO_REF:0000033	$#ENSP00000317614#ENSG00000178163#ENST00000326756#C2H2 ZF Containing Proteins#$#ENSP00000425298#ENSG00000178163#ENST00000507515#C2H2 ZF Containing Proteins#	False
716	715	ENSG00000074657	ZNF532	C2H2 ZF	Yes	Likely to be sequence specific TF	Monomer or homomultimer	No motif	None	Virtually nothing is known for this protein except that it has decent cassettes of znfC2H2 domains	IPR007087;IPR015880	55205	zinc finger protein 532 [Source:HGNC Symbol;Acc:HGNC:30940]	None	Full	not tested	None	None	b	Yes	No	Yes	4a, two or more datasets predict it as a TF	Arttu Jolma	Yimeng Yin	Yes	$#ENSG00000074657#GO:0003700#sequence-specific DNA binding transcription factor activity#IBA - GO_REF:0000033	$#ENSP00000338217#ENSG00000074657#ENST00000336078#C2H2 ZF Containing Proteins#$#ENSP00000466007#ENSG00000074657#ENST00000589288#C2H2 ZF Containing Proteins#$#ENSP00000468532#ENSG00000074657#ENST00000591083#C2H2 ZF Containing Proteins#$#ENSP00000465709#ENSG00000074657#ENST00000591230#C2H2 ZF Containing Proteins#$#ENSP00000468238#ENSG00000074657#ENST00000591808#C2H2 ZF Containing Proteins#$#ENSP000…	False
719	718	ENSG00000171817	ZNF540	C2H2 ZF	Yes	Known motif	Monomer or homomultimer	In vivo/Misc source	Motif obtained from MEME - not supported by recognition code (RCADE) and may be inaccurate or indirect	None	IPR001909;IPR007087;IPR015880;	163255	zinc finger protein 540 [Source:HGNC Symbol;Acc:HGNC:25331]	None	Full	not tested	None	None	b	Yes	No	Yes	1a1, Direct HQ evidence	Pratyush Das	Arttu Jolma	Yes	$#ENSG00000171817#GO:0003700#sequence-specific DNA binding transcription factor activity#IBA - GO_REF:0000033	$#ENSP00000324598#ENSG00000171817#ENST00000316433#C2H2 ZF Containing Proteins#KRAB$#ENSP00000467118#ENSG00000171817#ENST00000589117#C2H2 ZF Containing Proteins#KRAB$#ENSP00000466274#ENSG00000171817#ENST00000592533#C2H2 ZF Containing Proteins#KRAB$#ENSP00000468113#ENSG00000171817#ENST00000586792#C2H2 ZF Containing Proteins#$#ENSP00000467667#ENSG00000171817#ENST00000590588#C2H2 ZF Containing Protei…	True
725	724	ENSG00000188785	ZNF548	C2H2 ZF	Yes	Known motif	Monomer or homomultimer	High-throughput in vitro	ChIP-seq motif is consistent with recognition code (RCADE)	None	IPR001909;IPR007087;IPR015880;	147694	zinc finger protein 548 [Source:HGNC Symbol;Acc:HGNC:26561]	None	DBD and Full	not tested	None	None	b	Yes	No	Yes	1a1, Direct HQ evidence	Yimeng Yin	Sam Lambert	Yes	$#ENSG00000188785#GO:0003700#sequence-specific DNA binding transcription factor activity#IBA - GO_REF:0000033	$#ENSP00000379482#ENSG00000188785#ENST00000366197#C2H2 ZF Containing Proteins#KRAB$#ENSP00000337555#ENSG00000188785#ENST00000336128#C2H2 ZF Containing Proteins#KRAB$#ENSP00000473179#ENSG00000188785#ENST00000597400#C2H2 ZF Containing Proteins#KRAB$#ENSP00000470982#ENSG00000188785#ENST00000600927#C2H2 ZF Containing Proteins#KRAB	True
729	728	ENSG00000178935	ZNF552	C2H2 ZF	Yes	Known motif	Monomer or homomultimer	High-throughput in vitro	ChIP-seq motif is consistent with recognition code (RCADE)	None	IPR001909;IPR007087;IPR015880;	79818	zinc finger protein 552 [Source:HGNC Symbol;Acc:HGNC:26135]	None	DBD and Full	not tested	None	None	b	Yes	No	Yes	1a1, Direct HQ evidence	Arttu Jolma	Laura Campitelli	Yes	$#ENSG00000178935#GO:0003700#sequence-specific DNA binding transcription factor activity#IBA - GO_REF:0000033	$#ENSP00000375582#ENSG00000178935#ENST00000391701#C2H2 ZF Containing Proteins#KRAB, zf-C2H2_4, zf-H2C2_2$#ENSP00000472459#ENSG00000178935#ENST00000594473#C2H2 ZF Containing Proteins#KRAB	True
732	731	ENSG00000172000	ZNF556	C2H2 ZF	Yes	Likely to be sequence specific TF	Monomer or homomultimer	No motif	None	Virtually nothing is known for this protein except that it has a decent cassette of znfC2H2 domains and a KRAB-domain	IPR001909;IPR007087;IPR015880;	80032	zinc finger protein 556 [Source:HGNC Symbol;Acc:HGNC:25669]	None	DBD and Full	not tested	None	None	b	Yes	No	No	4a, two or more datasets predict it as a TF	Laura Campitelli	Arttu Jolma	Yes	None	$#ENSP00000467366#ENSG00000172000#ENST00000586426#C2H2 ZF Containing Proteins#KRAB$#ENSP00000302603#ENSG00000172000#ENST00000307635#C2H2 ZF Containing Proteins#KRAB	True
734	733	ENSG00000167785	ZNF558	C2H2 ZF	Yes	Known motif	Monomer or homomultimer	High-throughput in vitro	ChIP-seq motif is consistent with recognition code (RCADE)	None	IPR001909;IPR007087;IPR015880;	148156	zinc finger protein 558 [Source:HGNC Symbol;Acc:HGNC:26422]	None	Full	not tested	None	None	b	Yes	No	No	1a1, Direct HQ evidence	Sam Lambert	Yimeng Yin	Yes	None	$#ENSP00000301475#ENSG00000167785#ENST00000301475#C2H2 ZF Containing Proteins#KRAB$#ENSP00000471277#ENSG00000167785#ENST00000601372#C2H2 ZF Containing Proteins#KRAB	True
758	757	ENSG00000171425	ZNF581	C2H2 ZF	Yes	Known motif	Monomer or homomultimer	In vivo/Misc source	Only known motifs are from Transfac or HocoMoco - origin is uncertain	None	IPR007087;IPR015880	51545	zinc finger protein 581 [Source:HGNC Symbol;Acc:HGNC:25017]	None	DBD and Full	not tested	None	None	b	Yes	No	No	2a1, Lower confidence direct evidence	Sam Lambert	Arttu Jolma	Yes	None	$#ENSP00000270451#ENSG00000171425#ENST00000270451#C2H2 ZF Containing Proteins#$#ENSP00000466047#ENSG00000171425#ENST00000587252#C2H2 ZF Containing Proteins#$#ENSP00000466338#ENSG00000171425#ENST00000585995#C2H2 ZF Containing Proteins#$#ENSP00000466564#ENSG00000171425#ENST00000588537#C2H2 ZF Containing Proteins#	False
759	758	ENSG00000018869	ZNF582	C2H2 ZF	Yes	Known motif	Monomer or homomultimer	High-throughput in vitro	ChIP-seq motif is consistent with recognition code (RCADE)	None	IPR001909;IPR007087;IPR015880;	147948	zinc finger protein 582 [Source:HGNC Symbol;Acc:HGNC:26421]	None	Full	not tested	None	None	b	Yes	No	No	1a1, Direct HQ evidence	Tim Hughes	Arttu Jolma	Yes	None	$#ENSP00000301310#ENSG00000018869#ENST00000301310#C2H2 ZF Containing Proteins#KRAB, zf-H2C2_2$#ENSP00000465619#ENSG00000018869#ENST00000586929#C2H2 ZF Containing Proteins#KRAB, zf-H2C2_2$#ENSP00000483414#ENSG00000018869#ENST00000619584#C2H2 ZF Containing Proteins#KRAB, zf-H2C2_2$#ENSP00000465639#ENSG00000018869#ENST00000589895#C2H2 ZF Containing Proteins#KRAB	True
769	768	ENSG00000142684	ZNF593	C2H2 ZF	No	Unlikely to be sequence specific TF	Not a DNA binding protein	No motif	None	Protein has a single atypical znfC2H2 domain that has been shown to inhibit binding of POU2F2 to DNA by interacting with POU2F2 (PMID: 18287285).	IPR003604;IPR007087;IPR022755;	51042	zinc finger protein 593 [Source:HGNC Symbol;Acc:HGNC:30943]	None	DBD and Full	not tested	None	None	a	No	No	No	5a, one of the source datasets predicts is as a TF	Arttu Jolma	Pratyush Das	No	None	$#ENSP00000363384#ENSG00000142684#ENST00000374266#C2H2 ZF Containing Proteins#DUF3073, zf-C2H2_2, zf-C2H2_jaz, zf-met$#ENSP00000270812#ENSG00000142684#ENST00000270812#C2H2 ZF Containing Proteins#DUF3073, zf-C2H2_2, zf-C2H2_jaz, zf-met	False
776	775	ENSG00000189190	ZNF600	C2H2 ZF	Yes	Likely to be sequence specific TF	Monomer or homomultimer	No motif	None	None	IPR001909;IPR007087;IPR015880;	162966	zinc finger protein 600 [Source:HGNC Symbol;Acc:HGNC:30951]	None	not tested	not tested	None	None	b	Yes	No	Yes	4a, two or more datasets predict it as a TF	Sam Lambert	Jussi Taipale	Yes	$#ENSG00000189190#GO:0003700#sequence-specific DNA binding transcription factor activity#IBA - GO_REF:0000033	$#ENSP00000344791#ENSG00000189190#ENST00000338230#C2H2 ZF Containing Proteins#zf-C2H2_4, zf-H2C2_2, zf-met	False
782	781	ENSG00000167554	ZNF610	C2H2 ZF	Yes	Known motif	Monomer or homomultimer	High-throughput in vitro	ChIP-seq motif is consistent with recognition code (RCADE)	None	IPR001909;IPR007087;IPR015880;	162963	zinc finger protein 610 [Source:HGNC Symbol;Acc:HGNC:26687]	None	DBD and Full	not tested	None	None	b	Yes	No	No	1a1, Direct HQ evidence	Sam Lambert	Yimeng Yin	Yes	None	$#ENSP00000324441#ENSG00000167554#ENST00000321287#C2H2 ZF Containing Proteins#KRAB, Zn-ribbon_8$#ENSP00000383922#ENSG00000167554#ENST00000403906#C2H2 ZF Containing Proteins#KRAB, Zn-ribbon_8$#ENSP00000471021#ENSG00000167554#ENST00000601151#C2H2 ZF Containing Proteins#KRAB, Zn-ribbon_8$#ENSP00000477617#ENSG00000167554#ENST00000613461#C2H2 ZF Containing Proteins#KRAB, Zn-ribbon_8$#ENSP00000327597#E…	True
788	787	ENSG00000157657	ZNF618	C2H2 ZF	Yes	Likely to be sequence specific TF	Monomer or homomultimer	No motif	None	None	IPR007087;IPR012337;IPR015880;	114991	zinc finger protein 618 [Source:HGNC Symbol;Acc:HGNC:29416]	None	Full	not tested	None	None	b	Yes	No	No	4a, two or more datasets predict it as a TF	Sam Lambert	Pratyush Das	Yes	None	$#ENSP00000288466#ENSG00000157657#ENST00000288466#C2H2 ZF Containing Proteins#Dimer_Tnp_hAT$#ENSP00000363241#ENSG00000157657#ENST00000374126#C2H2 ZF Containing Proteins#Dimer_Tnp_hAT$#ENSP00000483198#ENSG00000157657#ENST00000615615#C2H2 ZF Containing Proteins#Dimer_Tnp_hAT	False
792	791	ENSG00000173545	ZNF622	C2H2 ZF	No	ssDNA/RNA binding	Not a DNA binding protein	No motif	None	ZNF622 lacks canonical Pfam matches to C2H2 domains and appears to have better homology to U1-type 1 ZFs involved in RNA recognition. Previous evidence for TF activity (PMID:12645566) was based on transcriptional regulation; and not DNA-binding.	IPR003604;IPR007087;IPR015880;IPR022755	90441	zinc finger protein 622 [Source:HGNC Symbol;Acc:HGNC:30958]	None	DBD and Full	not tested	None	None	a	No	No	No	5a, one of the source datasets predicts is as a TF	Sam Lambert	Laura Campitelli	No	None	$#ENSP00000310042#ENSG00000173545#ENST00000308683#C2H2 ZF Containing Proteins#zf-C2H2_2, zf-C2H2_jaz, zf-met	False
833	832	ENSG00000117010	ZNF684	C2H2 ZF	Yes	Known motif	Monomer or homomultimer	High-throughput in vitro	None	None	IPR001909;IPR007087;IPR015880;	127396	zinc finger protein 684 [Source:HGNC Symbol;Acc:HGNC:28418]	None	DBD and Full	not tested	None	None	b	Yes	No	No	1a1, Direct HQ evidence	Laura Campitelli	Pratyush Das	Yes	None	$#ENSP00000361784#ENSG00000117010#ENST00000372699#C2H2 ZF Containing Proteins#KRAB$#ENSP00000361781#ENSG00000117010#ENST00000372696#C2H2 ZF Containing Proteins#KRAB$#ENSP00000361782#ENSG00000117010#ENST00000372697#C2H2 ZF Containing Proteins#KRAB	True
839	838	ENSG00000171163	ZNF692	C2H2 ZF	Yes	Known motif	Monomer or homomultimer	In vivo/Misc source	Motif obtained from MEME - not supported by recognition code (RCADE) and may be inaccurate or indirect	None	IPR007087;IPR015880	55657	zinc finger protein 692 [Source:HGNC Symbol;Acc:HGNC:26049]	None	DBD and Full	not tested	None	None	b	Yes	No	No	1a1, Direct HQ evidence	Jussi Taipale	Laura Campitelli	Yes	None	$#ENSP00000305483#ENSG00000171163#ENST00000306601#C2H2 ZF Containing Proteins#$#ENSP00000355427#ENSG00000171163#ENST00000366471#C2H2 ZF Containing Proteins#$#ENSP00000391200#ENSG00000171163#ENST00000451251#C2H2 ZF Containing Proteins#$#ENSP00000431582#ENSG00000171163#ENST00000476503#C2H2 ZF Containing Proteins#$#ENSP00000432300#ENSG00000171163#ENST00000496231#C2H2 ZF Containing Proteins#	False
842	841	ENSG00000143067	ZNF697	C2H2 ZF	Yes	Inferred motif	Monomer or homomultimer	In vivo/Misc source	None	None	IPR007087;IPR015880	90874	zinc finger protein 697 [Source:HGNC Symbol;Acc:HGNC:32034]	None	DBD and Full	not tested	None	None	b	Yes	No	No	2a2, orthologous lower confidence evidence	Arttu Jolma	Pratyush Das	Yes	None	$#ENSP00000396857#ENSG00000143067#ENST00000421812#C2H2 ZF Containing Proteins#	False
846	845	ENSG00000196757	ZNF700	C2H2 ZF	Yes	Likely to be sequence specific TF	Monomer or homomultimer	No motif	None	None	IPR001909;IPR007087;IPR015880;	90592	zinc finger protein 700 [Source:HGNC Symbol;Acc:HGNC:25292]	None	Full	not tested	None	None	b	Yes	No	No	4a, two or more datasets predict it as a TF	Sam Lambert	Pratyush Das	Yes	None	$#ENSP00000254321#ENSG00000196757#ENST00000254321#C2H2 ZF Containing Proteins#KRAB$#ENSP00000467996#ENSG00000196757#ENST00000482090#C2H2 ZF Containing Proteins#KRAB$#ENSP00000479449#ENSG00000196757#ENST00000622593#C2H2 ZF Containing Proteins#KRAB	True
858	857	ENSG00000242852	ZNF709	C2H2 ZF	Yes	Likely to be sequence specific TF	Monomer or homomultimer	No motif	None	None	IPR001909;IPR007087;IPR015880;	163051	zinc finger protein 709 [Source:HGNC Symbol;Acc:HGNC:20629]	None	DBD	not tested	None	None	b	Yes	No	No	4a, two or more datasets predict it as a TF	Yimeng Yin	Sam Lambert	Yes	None	$#ENSP00000380840#ENSG00000242852#ENST00000397732#C2H2 ZF Containing Proteins#KRAB$#ENSP00000398085#ENSG00000242852#ENST00000455490#C2H2 ZF Containing Proteins#KRAB	True
860	859	ENSG00000140548	ZNF710	C2H2 ZF	Yes	Likely to be sequence specific TF	Monomer or homomultimer	No motif	None	Virtually nothing is known about this protein except that it has a nice array of znfC2H2 domains	IPR007087;IPR015880	374655	zinc finger protein 710 [Source:HGNC Symbol;Acc:HGNC:25352]	None	DBD and Full	not tested	None	None	b	Yes	No	No	4a, two or more datasets predict it as a TF	Yimeng Yin	Arttu Jolma	Yes	None	$#ENSP00000268154#ENSG00000140548#ENST00000268154#C2H2 ZF Containing Proteins#$#ENSP00000453404#ENSG00000140548#ENST00000558883#C2H2 ZF Containing Proteins#$#ENSP00000453147#ENSG00000140548#ENST00000559360#C2H2 ZF Containing Proteins#$#ENSP00000452993#ENSG00000140548#ENST00000559419#C2H2 ZF Containing Proteins#	False
865	864	ENSG00000227124	ZNF717	C2H2 ZF	Yes	Likely to be sequence specific TF	Monomer or homomultimer	No motif	None	None	IPR001909	100131827	Zinc finger protein 717 [Source:HGNC Symbol;Acc:HGNC:29448]	None	not tested	not tested	None	None	c	Yes	No	No	4a, two or more datasets predict it as a TF	Sam Lambert	Pratyush Das	Yes	$#ENSG00000227124#GO:0003700#sequence-specific DNA binding transcription factor activity#IBA - GO_REF:0000033	$#ENSP00000417902#ENSG00000227124#ENST00000477374#C2H2 ZF Containing Proteins#KRAB$#ENSP00000418187#ENSG00000227124#ENST00000468296#C2H2 ZF Containing Proteins#KRAB$#ENSP00000420241#ENSG00000227124#ENST00000471541#C2H2 ZF Containing Proteins#$#ENSP00000419377#ENSG00000227124#ENST00000478296#C2H2 ZF Containing Proteins#	True
884	883	ENSG00000141579	ZNF750	C2H2 ZF	Yes	Likely to be sequence specific TF	Monomer or homomultimer	No motif	Single C2H2 domain; Has a putative AT-hook	Influences KLF4 expression (PMID: 22364861).	None	79755	zinc finger protein 750 [Source:HGNC Symbol;Acc:HGNC:25843]	None	DBD and Full	not tested	None	None	b	No	No	Yes	4a, two or more datasets predict it as a TF	Laura Campitelli	Pratyush Das	No	$#ENSG00000141579#GO:0001077#RNA polymerase II core promoter proximal region sequence-specific DNA binding transcription factor a#IDA - PMID:22364861	$#ENSP00000269394#ENSG00000141579#ENST00000269394#C2H2 ZF Containing Proteins#zf-C2H2_7$#ENSP00000458389#ENSG00000141579#ENST00000572562#C2H2 ZF Containing Proteins#	False
887	886	ENSG00000065029	ZNF76	C2H2 ZF	Yes	Known motif	Monomer or homomultimer	High-throughput in vitro	None	None	IPR007087;IPR015880	7629	zinc finger protein 76 [Source:HGNC Symbol;Acc:HGNC:13149]	None	DBD and Full	not tested	None	None	a	Yes	No	No	1a1, Direct HQ evidence	Pratyush Das	Sam Lambert	Yes	None	$#ENSP00000344097#ENSG00000065029#ENST00000339411#C2H2 ZF Containing Proteins#CopK$#ENSP00000363064#ENSG00000065029#ENST00000373953#C2H2 ZF Containing Proteins#CopK$#ENSP00000418749#ENSG00000065029#ENST00000498555#C2H2 ZF Containing Proteins#$#ENSP00000419106#ENSG00000065029#ENST00000469195#C2H2 ZF Containing Proteins#CopK	False
891	890	ENSG00000196417	ZNF765	C2H2 ZF	Yes	Known motif	Monomer or homomultimer	High-throughput in vitro	ChIP-seq motif is consistent with recognition code (RCADE)	None	IPR001909;IPR007087;IPR015880;	91661	zinc finger protein 765 [Source:HGNC Symbol;Acc:HGNC:25092]	None	DBD	not tested	None	None	b	Yes	No	No	1a1, Direct HQ evidence	Sam Lambert	Yimeng Yin	Yes	None	$#ENSP00000379689#ENSG00000196417#ENST00000396408#C2H2 ZF Containing Proteins#KRAB$#ENSP00000421579#ENSG00000196417#ENST00000505866#C2H2 ZF Containing Proteins#$#ENSP00000470468#ENSG00000196417#ENST00000594030#C2H2 ZF Containing Proteins#KRAB	True
892	891	ENSG00000196214	ZNF766	C2H2 ZF	Yes	Known motif	Monomer or homomultimer	In vivo/Misc source	Motif obtained from MEME - not supported by recognition code (RCADE) and may be inaccurate or indirect	None	IPR001909;IPR007087;IPR015880;	90321	zinc finger protein 766 [Source:HGNC Symbol;Acc:HGNC:28063]	None	not tested	not tested	None	None	c	Yes	No	No	1a1, Direct HQ evidence	Pratyush Das	Yimeng Yin	Yes	None	$#ENSP00000409652#ENSG00000196214#ENST00000439461#C2H2 ZF Containing Proteins#KRAB$#ENSP00000468950#ENSG00000196214#ENST00000593612#C2H2 ZF Containing Proteins#KRAB, zf-C2H2_6$#ENSP00000471965#ENSG00000196214#ENST00000599581#C2H2 ZF Containing Proteins#KRAB	True
918	917	ENSG00000180884	ZNF792	C2H2 ZF	Yes	Known motif	Monomer or homomultimer	In vivo/Misc source	Motif obtained from MEME - not supported by recognition code (RCADE) and may be inaccurate or indirect	None	IPR001909;IPR007087;IPR015880;	126375	zinc finger protein 792 [Source:HGNC Symbol;Acc:HGNC:24751]	None	Full	not tested	None	None	c	Yes	No	Yes	1a1, Direct HQ evidence	Jussi Taipale	Pratyush Das	Yes	$#ENSG00000180884#GO:0003700#sequence-specific DNA binding transcription factor activity#IBA - GO_REF:0000033	$#ENSP00000474130#ENSG00000180884#ENST00000605484#C2H2 ZF Containing Proteins#$#ENSP00000385099#ENSG00000180884#ENST00000404801#C2H2 ZF Containing Proteins#KRAB	True
935	934	ENSG00000151612	ZNF827	C2H2 ZF	Yes	Likely to be sequence specific TF	Monomer or homomultimer	No motif	None	Has been shown to operate on telomeres and recruit the NuRD complex into them (PMID: 25150861).	IPR007087;IPR015880	152485	zinc finger protein 827 [Source:HGNC Symbol;Acc:HGNC:27193]	None	Full	not tested	None	None	c	Yes	No	No	4a, two or more datasets predict it as a TF	Arttu Jolma	Pratyush Das	Yes	None	$#ENSP00000421863#ENSG00000151612#ENST00000508784#C2H2 ZF Containing Proteins#zf-H2C2_5$#ENSP00000423130#ENSG00000151612#ENST00000513320#C2H2 ZF Containing Proteins#SRP54_N, zf-C2H2_jaz, zf-H2C2_5$#ENSP00000368761#ENSG00000151612#ENST00000379448#C2H2 ZF Containing Proteins#zf-H2C2_5$#ENSP00000424456#ENSG00000151612#ENST00000511659#C2H2 ZF Containing Proteins#zf-H2C2_2, zf-H2C2_5	False
939	938	ENSG00000124203	ZNF831	C2H2 ZF	Yes	Likely to be sequence specific TF	Monomer or homomultimer	No motif	None	None	IPR007087;IPR015880	128611	zinc finger protein 831 [Source:HGNC Symbol;Acc:HGNC:16167]	None	not tested	not tested	None	None	c	Yes	No	Yes	4a, two or more datasets predict it as a TF	Tim Hughes	Jussi Taipale	No	$#ENSG00000124203#GO:0003700#sequence-specific DNA binding transcription factor activity#IBA - GO_REF:0000033	$#ENSP00000360069#ENSG00000124203#ENST00000371030#C2H2 ZF Containing Proteins#$#ENSP00000490240#ENSG00000124203#ENST00000637017#C2H2 ZF Containing Proteins#	False
943	942	ENSG00000022976	ZNF839	C2H2 ZF	No	Unlikely to be sequence specific TF	Not a DNA binding protein	No motif	None	The single C2H2 domain has an insertion between the Hs. Also; it is embedded within the DUF4764 domain; which encompasses most of the protein. Its not located in the usual C2H2 loci.	IPR007087;	55778	zinc finger protein 839 [Source:HGNC Symbol;Acc:HGNC:20345]	None	DBD	not tested	None	None	b	No	No	No	5a, one of the source datasets predicts is as a TF	Tim Hughes	Pratyush Das	No	None	$#ENSP00000452819#ENSG00000022976#ENST00000558490#C2H2 ZF Containing Proteins#DUF4764$#ENSP00000453363#ENSG00000022976#ENST00000558850#C2H2 ZF Containing Proteins#DUF4764$#ENSP00000453415#ENSG00000022976#ENST00000559155#C2H2 ZF Containing Proteins#DUF4764$#ENSP00000453109#ENSG00000022976#ENST00000559185#C2H2 ZF Containing Proteins#DUF4764$#ENSP00000453137#ENSG00000022976#ENST00000561251#C2H2 ZF C…	False
944	943	ENSG00000198040	ZNF84	C2H2 ZF	Yes	Known motif	Monomer or homomultimer	High-throughput in vitro	ChIP-seq motif is consistent with recognition code (RCADE)	None	IPR001909;IPR007087;IPR015880;	7637	zinc finger protein 84 [Source:HGNC Symbol;Acc:HGNC:13159]	None	Full	not tested	None	None	b	Yes	No	No	1a1, Direct HQ evidence	Yimeng Yin	Arttu Jolma	Yes	None	$#ENSP00000331465#ENSG00000198040#ENST00000327668#C2H2 ZF Containing Proteins#KRAB$#ENSP00000376133#ENSG00000198040#ENST00000392319#C2H2 ZF Containing Proteins#KRAB$#ENSP00000445549#ENSG00000198040#ENST00000539354#C2H2 ZF Containing Proteins#KRAB$#ENSP00000445820#ENSG00000198040#ENST00000540031#C2H2 ZF Containing Proteins#KRAB$#ENSP00000387416#ENSG00000198040#ENST00000438628#C2H2 ZF Containing Pr…	True
963	962	ENSG00000167232	ZNF91	C2H2 ZF	Yes	Likely to be sequence specific TF	Monomer or homomultimer	No motif	None	None	IPR001909;IPR007087;IPR015880;	7644	zinc finger protein 91 [Source:HGNC Symbol;Acc:HGNC:13166]	None	not tested	not tested	None	None	a	Yes	No	Yes	4a, two or more datasets predict it as a TF	Sam Lambert	Laura Campitelli	Yes	$#ENSG00000167232#GO:0003700#sequence-specific DNA binding transcription factor activity#IDA - PMID:25274305 | NAS - PMID:2023909	$#ENSP00000300619#ENSG00000167232#ENST00000300619#C2H2 ZF Containing Proteins#KRAB, zf-C2H2_jaz, zf-H2C2_2$#ENSP00000380272#ENSG00000167232#ENST00000397082#C2H2 ZF Containing Proteins#KRAB, zf-C2H2_jaz, zf-H2C2_2$#ENSP00000471709#ENSG00000167232#ENST00000595533#C2H2 ZF Containing Proteins#zf-H2C2_2$#ENSP00000468867#ENSG00000167232#ENST00000599743#C2H2 ZF Containing Proteins#KRAB	True
975	974	ENSG00000166529	ZSCAN21	C2H2 ZF	Yes	Likely to be sequence specific TF	Monomer or homomultimer	No motif	None	Binds AGYACNNNNNNNGGYAC consensus based on SELEX (PMID: 8625807).	IPR003309;IPR007087;IPR008916;IPR015880	7589	zinc finger and SCAN domain containing 21 [Source:HGNC Symbol;Acc:HGNC:13104]	None	Full	not tested	None	None	b	Yes	TF Gene_DNA-Binding: sequence-specific_DNA Binding_PMIDS:8625807;10431235	Yes	4a, two or more datasets predict it as a TF	Arttu Jolma	Jussi Taipale	Yes	$#ENSG00000166529#GO:0001077#RNA polymerase II core promoter proximal region sequence-specific DNA binding transcription factor a#IDA - PMID:19549071	$#ENSP00000292450#ENSG00000166529#ENST00000292450#C2H2 ZF Containing Proteins#SCAN$#ENSP00000404207#ENSG00000166529#ENST00000438937#C2H2 ZF Containing Proteins#SCAN$#ENSP00000441212#ENSG00000166529#ENST00000543588#C2H2 ZF Containing Proteins#SCAN$#ENSP00000390960#ENSG00000166529#ENST00000456748#C2H2 ZF Containing Proteins#SCAN	False
991	990	ENSG00000198205	ZXDA	C2H2 ZF	Yes	Likely to be sequence specific TF	Monomer or homomultimer	No motif	None	Complexes with CIITA and the similar protein ZXDC to regulate MHCII complex transcription (PMID: 17493635).	IPR007087;IPR015880	7789	zinc finger, X-linked, duplicated A [Source:HGNC Symbol;Acc:HGNC:13198]	None	not tested	not tested	None	None	b	Yes	No	Yes	4a, two or more datasets predict it as a TF	Yimeng Yin	Arttu Jolma	Yes	$#ENSG00000198205#GO:0003700#sequence-specific DNA binding transcription factor activity#IMP - PMID:17493635	$#ENSP00000351530#ENSG00000198205#ENST00000358697#C2H2 ZF Containing Proteins#	False
1000	999	ENSG00000148516	ZEB1	C2H2 ZF; Homeodomain	Yes	Known motif	Monomer or homomultimer	In vivo/Misc source	None	None	IPR001356;IPR007087;IPR008598;IPR009057;IPR015880;	6935	zinc finger E-box binding homeobox 1 [Source:HGNC Symbol;Acc:HGNC:11642]	None	DBD and Full	not tested	None	Jaspar ChIP-seq model has a robust and specific E-box like signal (as the name implies)	a	Yes	TF Gene_DNA-Binding: sequence-specific_DNA Binding; Transactivation_PMIDS:16129691	Yes	2a1, Lower confidence direct evidence	Matt Weirauch	Sam Lambert	Yes	$#ENSG00000148516#GO:0001227#RNA polymerase II transcription regulatory region sequence-specific DNA binding transcription factor#IDA - PMID:23814079$#ENSG00000148516#GO:0003700#sequence-specific DNA binding transcription factor activity#TAS - PMID:8138542	$#ENSP00000319248#ENSG00000148516#ENST00000320985#C2H2 ZF Containing Proteins#$#ENSP00000354487#ENSG00000148516#ENST00000361642#C2H2 ZF Containing Proteins#$#ENSP00000453970#ENSG00000148516#ENST00000558440#C2H2 ZF Containing Proteins#$#ENSP00000444891#ENSG00000148516#ENST00000542815#C2H2 ZF Containing Proteins#$#ENSP00000453674#ENSG00000148516#ENST00000559476#C2H2 ZF Containing Proteins#$#ENSP000…	False
1001	1000	ENSG00000169554	ZEB2	C2H2 ZF; Homeodomain	Yes	Inferred motif	Monomer or homomultimer	In vivo/Misc source	None	None	IPR001356;IPR007087;IPR008598;IPR009057;IPR015880;	9839	zinc finger E-box binding homeobox 2 [Source:HGNC Symbol;Acc:HGNC:14881]	None	DBD and Full	not tested	None	ZEB1 Jaspar model makes sense, and binds E-box like sequence as the name implies	a	Yes	TF Gene_DNA-Binding: sequence-specific_DNA Binding; Transactivation_PMIDS:11430829;12714599	Yes	2a2, orthologous lower confidence evidence	Yimeng Yin	Jussi Taipale	Yes	$#ENSG00000169554#GO:0001227#RNA polymerase II transcription regulatory region sequence-specific DNA binding transcription factor#IDA - PMID:20516212	$#ENSP00000302501#ENSG00000169554#ENST00000303660#C2H2 ZF Containing Proteins#zf-C2H2_4, zf-H2C2_2$#ENSP00000376601#ENSG00000169554#ENST00000392861#C2H2 ZF Containing Proteins#$#ENSP00000395496#ENSG00000169554#ENST00000427902#C2H2 ZF Containing Proteins#zf-C2H2_4, zf-H2C2_2$#ENSP00000475329#ENSG00000169554#ENST00000470879#C2H2 ZF Containing Proteins#$#ENSP00000454157#ENSG00000169554#ENST000005581…	False
1011	1010	ENSG00000198265	HELZ	CCCH ZF	No	ssDNA/RNA binding	Not a DNA binding protein	No motif	None	None	IPR000571;IPR027417	9931	helicase with zinc finger [Source:HGNC Symbol;Acc:HGNC:16878]	None	not tested	not tested	None	None	x	No	No	No	5a, one of the source datasets predicts is as a TF	Yimeng Yin	Laura Campitelli	No	None	$#ENSP00000351524#ENSG00000198265#ENST00000358691#CCCH ZF#AAA_11, AAA_12, AAA_19, AAA_30, PAM2, PhoH, ResIII$#ENSP00000464512#ENSG00000198265#ENST00000580168#CCCH ZF#AAA_11, AAA_12, AAA_19, AAA_30, PAM2, PhoH, ResIII$#ENSP00000464354#ENSG00000198265#ENST00000578783#CCCH ZF#TetR_C_8$#ENSP00000462320#ENSG00000198265#ENST00000579861#CCCH ZF#TPR_1$#ENSP00000462763#ENSG00000198265#ENST00000581159#CCCH…	False
1012	1011	ENSG00000152601	MBNL1	CCCH ZF	No	ssDNA/RNA binding	Not a DNA binding protein	No motif	None	None	IPR000571;	4154	muscleblind like splicing regulator 1 [Source:HGNC Symbol;Acc:HGNC:6923]	None	not tested	not tested	None	None	x	No	No	No	5a, one of the source datasets predicts is as a TF	Yimeng Yin	Sam Lambert	No	None	$#ENSP00000319429#ENSG00000152601#ENST00000324210#CCCH ZF#$#ENSP00000347637#ENSG00000152601#ENST00000355460#CCCH ZF#$#ENSP00000418108#ENSG00000152601#ENST00000463374#CCCH ZF#$#ENSP00000417630#ENSG00000152601#ENST00000465907#CCCH ZF#$#ENSP00000418508#ENSG00000152601#ENST00000478535#CCCH ZF#$#ENSP00000418876#ENSG00000152601#ENST00000485509#CCCH ZF#$#ENSP00000418427#ENSG00000152601#ENST00000485910#C…	False
1014	1013	ENSG00000076770	MBNL3	CCCH ZF	No	ssDNA/RNA binding	Not a DNA binding protein	No motif	None	None	IPR000571;	55796	muscleblind like splicing regulator 3 [Source:HGNC Symbol;Acc:HGNC:20564]	None	not tested	not tested	None	None	c	No	No	No	5a, one of the source datasets predicts is as a TF	Pratyush Das	Jussi Taipale	No	None	$#ENSP00000359876#ENSG00000076770#ENST00000370839#CCCH ZF#$#ENSP00000359881#ENSG00000076770#ENST00000370844#CCCH ZF#$#ENSP00000359890#ENSG00000076770#ENST00000370853#CCCH ZF#$#ENSP00000439618#ENSG00000076770#ENST00000538204#CCCH ZF#$#ENSP00000359886#ENSG00000076770#ENST00000370849#CCCH ZF#$#ENSP00000377848#ENSG00000076770#ENST00000394311#CCCH ZF#$#ENSP00000412065#ENSG00000076770#ENST00000442191#C…	False
1018	1017	ENSG00000059378	PARP12	CCCH ZF	No	ssDNA/RNA binding	Not a DNA binding protein	No motif	None	Likely an RNA binding protein (PMID: 25086041).	IPR000571;IPR004170;IPR012317;	64761	poly(ADP-ribose) polymerase family member 12 [Source:HGNC Symbol;Acc:HGNC:21919]	None	Full	not tested	None	None	x	No	Indeterminate - There is no evidence for or against this genes role as a TF___PMIDS:0;15273990;;	No	4a, two or more datasets predict it as a TF	Pratyush Das	Matt Weirauch	No	None	$#ENSP00000263549#ENSG00000059378#ENST00000263549#CCCH ZF#PARP, Torus, WWE$#ENSP00000417606#ENSG00000059378#ENST00000489809#CCCH ZF#$#ENSP00000418640#ENSG00000059378#ENST00000484111#CCCH ZF#PARP	False
1020	1019	ENSG00000204576	PRR3	CCCH ZF	No	ssDNA/RNA binding	Not a DNA binding protein	No motif	None	None	IPR000571;	80742	proline rich 3 [Source:HGNC Symbol;Acc:HGNC:21149]	None	Full	not tested	None	None	x	No	No	No	5a, one of the source datasets predicts is as a TF	Pratyush Das	Sam Lambert	No	None	$#ENSP00000365744#ENSG00000204576#ENST00000376560#CCCH ZF#$#ENSP00000365740#ENSG00000204576#ENST00000376557#CCCH ZF#	False
1026	1025	ENSG00000104907	TRMT1	CCCH ZF	No	ssDNA/RNA binding	Not a DNA binding protein	No motif	None	None	IPR000571;IPR002905;IPR029063;	55621	tRNA methyltransferase 1 [Source:HGNC Symbol;Acc:HGNC:25980]	None	not tested	not tested	None	None	x	No	No	No	5a, one of the source datasets predicts is as a TF	Matt Weirauch	Tim Hughes	No	None	$#ENSP00000221504#ENSG00000104907#ENST00000221504#CCCH ZF#Cons_hypoth95, Met_10, TRM$#ENSP00000416149#ENSG00000104907#ENST00000437766#CCCH ZF#Cons_hypoth95, Met_10, TRM$#ENSP00000350352#ENSG00000104907#ENST00000357720#CCCH ZF#Cons_hypoth95, Met_10, TRM$#ENSP00000467984#ENSG00000104907#ENST00000588229#CCCH ZF#TRM$#ENSP00000465370#ENSG00000104907#ENST00000587487#CCCH ZF#TRM$#ENSP00000467938#ENSG000…	False
1033	1032	ENSG00000100722	ZC3H14	CCCH ZF	No	ssDNA/RNA binding	Not a DNA binding protein	No motif	None	Binds UUUNUUU RNA-sequence based on Ray et al 2013 (PMID: 23846655).	IPR000571;	79882	zinc finger CCCH-type containing 14 [Source:HGNC Symbol;Acc:HGNC:20509]	None	not tested	not tested	None	None	x	No	No	No	5a, one of the source datasets predicts is as a TF	Jussi Taipale	Arttu Jolma	No	None	$#ENSP00000251038#ENSG00000100722#ENST00000251038#Other#zf-CCCH_2$#ENSP00000307025#ENSG00000100722#ENST00000302216#Other#zf-CCCH_2$#ENSP00000327176#ENSG00000100722#ENST00000318308#Other#zf-CCCH_2$#ENSP00000338002#ENSG00000100722#ENST00000336693#Other#zf-CCCH_2$#ENSP00000451054#ENSG00000100722#ENST00000556000#Other#zf-CCCH_2$#ENSP00000452475#ENSG00000100722#ENST00000555755#Other#zf-CCCH_2$#ENSP000…	False
1039	1038	ENSG00000122299	ZC3H7A	CCCH ZF	No	ssDNA/RNA binding	Not a DNA binding protein	No motif	None	None	IPR000571;IPR022755	29066	zinc finger CCCH-type containing 7A [Source:HGNC Symbol;Acc:HGNC:30959]	None	not tested	Yes	None	None	x	No	No	No	5a, one of the source datasets predicts is as a TF	Laura Campitelli	Arttu Jolma	No	None	$#ENSP00000347999#ENSG00000122299#ENST00000355758#CCCH ZF#TPR_2, zf-C2H2_jaz$#ENSP00000379773#ENSG00000122299#ENST00000396516#CCCH ZF#TPR_2, zf-C2H2_jaz$#ENSP00000459477#ENSG00000122299#ENST00000575984#CCCH ZF#zf-C2H2_jaz, zf-met$#ENSP00000459747#ENSG00000122299#ENST00000571198#CCCH ZF#TPR_2$#ENSP00000460122#ENSG00000122299#ENST00000576009#CCCH ZF#	False
1040	1039	ENSG00000100403	ZC3H7B	CCCH ZF	No	ssDNA/RNA binding	Not a DNA binding protein	No motif	None	None	IPR000571;IPR013026;IPR019734;	23264	Zinc finger CCCH-type containing 7B [Source:HGNC Symbol;Acc:HGNC:30869]	None	Full	not tested	None	None	x	No	No	No	5a, one of the source datasets predicts is as a TF	Yimeng Yin	Arttu Jolma	No	None	$#ENSP00000345793#ENSG00000100403#ENST00000352645#CCCH ZF#ANAPC3, TPR_1, TPR_12, TPR_2, TPR_8, zf-C2H2_2	False
1046	1045	ENSG00000197114	ZGPAT	CCCH ZF	Yes	Likely to be sequence specific TF	Monomer or homomultimer	No motif	None	Binds RRRGGAGGAGA based on SELEX and EMSA (PMID: 19644445).	IPR000467;IPR000571	84619	zinc finger CCCH-type and G-patch domain containing [Source:HGNC Symbol;Acc:HGNC:15948]	None	not tested	not tested	None	None	x	No	No	Yes	4a, two or more datasets predict it as a TF	Arttu Jolma	Pratyush Das	Yes	$#ENSG00000197114#GO:0001078#RNA polymerase II core promoter proximal region sequence-specific DNA binding transcription factor a#IDA - PMID:19644445$#ENSG00000197114#GO:0003700#sequence-specific DNA binding transcription factor activity#IDA - PMID:19644445	$#ENSP00000348242#ENSG00000197114#ENST00000355969#CCCH ZF#G-patch, Laminin_I$#ENSP00000349634#ENSG00000197114#ENST00000357119#CCCH ZF#G-patch, Laminin_I$#ENSP00000391176#ENSG00000197114#ENST00000448100#CCCH ZF#G-patch, Laminin_I$#ENSP00000332013#ENSG00000197114#ENST00000328969#CCCH ZF#G-patch, Laminin_I$#ENSP00000403966#ENSG00000197114#ENST00000431125#CCCH ZF#	False
1053	1052	ENSG00000183340	JRKL	CENPB	Yes	Inferred motif	Monomer or homomultimer	High-throughput in vitro	None	None	IPR004875;IPR006600;IPR007889;IPR009057	8690	JRK-like [Source:HGNC Symbol;Acc:HGNC:6200]	None	Full	not tested	None	None	x	Yes	No	No	4a, two or more datasets predict it as a TF	Arttu Jolma	Laura Campitelli	No	None	$#ENSP00000333350#ENSG00000183340#ENST00000332349#CENP-B N-terminal DNA-binding domain#DDE_1, HTH_Tnp_Tc5	False
1057	1056	ENSG00000169989	TIGD4	CENPB	Yes	Likely to be sequence specific TF	Monomer or homomultimer	No motif	None	Evidence showing that the two HTH domains in the protein together bind specifically to a 17-base-pair sequence; the CENP-B box; which occurs in alpha-satellite DNA in human centromeres (PMID: 16183641).	IPR004875;IPR006600;IPR007889;IPR009057	201798	tigger transposable element derived 4 [Source:HGNC Symbol;Acc:HGNC:18335]	None	not tested	not tested	None	None	x	Yes	No	No	4a, two or more datasets predict it as a TF	Pratyush Das	Yimeng Yin	No	None	$#ENSP00000355162#ENSG00000169989#ENST00000304337#CENP-B N-terminal DNA-binding domain#CENP-B_dimeris, DDE_1, HTH_Tnp_Tc5	False
1063	1062	ENSG00000153048	CARHSP1	CSD	No	ssDNA/RNA binding	Not a DNA binding protein	No motif	None	RNA-binding protein (PMID: 11842224; PMID: 21078874)	IPR002059;IPR011129;IPR012340;IPR019844	23589	calcium regulated heat stable protein 1 [Source:HGNC Symbol;Acc:HGNC:17150]	None	not tested	not tested	None	None	c	Yes	No	No	4a, two or more datasets predict it as a TF	Sam Lambert	Matt Weirauch	No	None	$#ENSP00000311847#ENSG00000153048#ENST00000311052#Cold-shock protein, DNA-binding#$#ENSP00000379838#ENSG00000153048#ENST00000396593#Cold-shock protein, DNA-binding#$#ENSP00000460812#ENSG00000153048#ENST00000562843#Cold-shock protein, DNA-binding#$#ENSP00000455855#ENSG00000153048#ENST00000567554#Cold-shock protein, DNA-binding#$#ENSP00000455522#ENSG00000153048#ENST00000567908#Cold-shock protein, D…	False
1064	1063	ENSG00000172346	CSDC2	CSD	No	ssDNA/RNA binding	Not a DNA binding protein	No motif	None	RNA-binding protein (PMID: 12801884)	IPR002059;IPR011129;IPR012340;IPR019844	27254	cold shock domain containing C2 [Source:HGNC Symbol;Acc:HGNC:30359]	None	Full	not tested	None	None	x	Yes	No	No	4a, two or more datasets predict it as a TF	Pratyush Das	Jussi Taipale	No	None	$#ENSP00000302485#ENSG00000172346#ENST00000306149#Cold-shock protein, DNA-binding#$#ENSP00000417127#ENSG00000172346#ENST00000460790#Cold-shock protein, DNA-binding#	False
1070	1069	ENSG00000060138	YBX3	CSD	Yes	Known motif	Monomer or homomultimer	100 perc ID - in vitro	None	Identical DBD to YBX1. Might also bind RNA.	IPR002059;IPR011129;IPR012340;IPR019844	8531	Y-box binding protein 3 [Source:HGNC Symbol;Acc:HGNC:2428]	None	DBD	not tested	None	None	a	Yes	Not a TF - Evidence that it is not a TF___PMIDS:0	Yes	1a2, Orthologous HQ evidence	Jussi Taipale	Sam Lambert	Yes	$#ENSG00000060138#GO:0001227#RNA polymerase II transcription regulatory region sequence-specific DNA binding transcription factor#IEA - GO_REF:0000019$#ENSG00000060138#GO:0003700#sequence-specific DNA binding transcription factor activity#NAS - PMID:8710501	$#ENSP00000228251#ENSG00000060138#ENST00000228251#Cold-shock protein, DNA-binding#$#ENSP00000279550#ENSG00000060138#ENST00000279550#Cold-shock protein, DNA-binding#Herpes_LMP1$#ENSP00000485718#ENSG00000060138#ENST00000544622#Cold-shock protein, DNA-binding#	False
1078	1077	ENSG00000182568	SATB1	CUT; Homeodomain	Yes	Known motif	Low specificity DNA-binding protein	In vivo/Misc source	Only known motifs are from Transfac or HocoMoco - origin is uncertain	SATBs were analyzed by Gwenael Badis and Mike Berger a decade ago; by PBMs. It did not yield a motif; instead; the signal was very closely proportional to nucleotide content, as the name suggests (Special AT Binding).	IPR001356;IPR003350;IPR009057;IPR010982	6304	SATB homeobox 1 [Source:HGNC Symbol;Acc:HGNC:10541]	2O49	DBD and Full	not tested	None	Structure has only the CUT-domain of the protein	a	Yes	TF Gene_DNA-Binding: sequence-specific_DNA Binding_PMIDS:1505028;8114718;9340009	Yes	1a1, Direct HQ evidence	Arttu Jolma	Jussi Taipale	Yes	$#ENSG00000182568#GO:0001227#RNA polymerase II transcription regulatory region sequence-specific DNA binding transcription factor#IDA - PMID:15851481	$#ENSP00000341024#ENSG00000182568#ENST00000338745#CUT, Homeodomain#CUTL, ULD$#ENSP00000399518#ENSG00000182568#ENST00000417717#CUT, Homeodomain#CUTL, SUIM_assoc, ULD$#ENSP00000399708#ENSG00000182568#ENST00000454909#CUT, Homeodomain#CUTL, ULD$#ENSP00000479866#ENSG00000182568#ENST00000491519#CUT, Homeodomain#CUTL, RuvA_C, ULD$#ENSP00000408871#ENSG00000182568#ENST00000414509#CUT, Homeodomain#ULD$#ENS…	False
1083	1082	ENSG00000130816	DNMT1	CxxC	Yes	Known motif	Monomer or homomultimer	High-throughput in vitro	None	None	IPR001025;IPR001525;IPR002857;IPR010506;IPR017198;IPR018117;IPR022702;IPR029063	1786	DNA (cytosine-5-)-methyltransferase 1 [Source:HGNC Symbol;Acc:HGNC:2976]	4DA4	not tested	Yes	None	TFs that are in CisBP but not in Vaquerizas set	No	Yes	No	No	1a1, Direct HQ evidence	Jussi Taipale	Laura Campitelli	Yes	None	$#ENSP00000345739#ENSG00000130816#ENST00000340748#CxxC#BAH, DMAP_binding, DNA_methylase, DNMT1-RFD$#ENSP00000352516#ENSG00000130816#ENST00000359526#CxxC#BAH, DMAP_binding, DNA_methylase, DNMT1-RFD$#ENSP00000468062#ENSG00000130816#ENST00000590619#CxxC#$#ENSP00000465555#ENSG00000130816#ENST00000586800#CxxC#$#ENSP00000465993#ENSG00000130816#ENST00000592342#CxxC#	False
1092	1091	ENSG00000173253	DMRT2	DM	Yes	Known motif	Monomer or homomultimer	High-throughput in vitro	None	None	IPR001275;	10655	doublesex and mab-3 related transcription factor 2 [Source:HGNC Symbol;Acc:HGNC:2935]	None	DBD	Yes	None	None	a	Yes	Indeterminate - There is no evidence for or against this genes role as a TF___PMIDS:0	Yes	1a1, Direct HQ evidence	Sam Lambert	Arttu Jolma	Yes	$#ENSG00000173253#GO:0003700#sequence-specific DNA binding transcription factor activity#IBA - GO_REF:0000033	$#ENSP00000350865#ENSG00000173253#ENST00000358146#DM#$#ENSP00000371690#ENSG00000173253#ENST00000382255#DM#$#ENSP00000397494#ENSG00000173253#ENST00000412350#DM#$#ENSP00000259622#ENSG00000173253#ENST00000259622#DM#	False
1107	1106	ENSG00000114126	TFDP2	E2F	Yes	Inferred motif	Obligate heteromer	In vivo/Misc source	None	None	IPR003316;IPR014889;IPR015648;	7029	transcription factor Dp-2 [Source:HGNC Symbol;Acc:HGNC:11751]	1CF7	DBD and Full	not tested	Obligate_Multimer	The structure is E2F4 - TFDP2 heterodimer; compulsory heterodimer with E2F-proteins	a	Yes	TF Gene Candidate_Transcription Factor Binding: tf co-factor binding_TF PPI; Transactivation_PMIDS:7478568;7784053;10090723	Yes	2a1, Lower confidence direct evidence	Pratyush Das	Sam Lambert	Yes	$#ENSG00000114126#GO:0000981#sequence-specific DNA binding RNA polymerase II transcription factor activity#IBA - GO_REF:0000033$#ENSG00000114126#GO:0003700#sequence-specific DNA binding transcription factor activity#NAS - PMID:7784053	$#ENSP00000418590#ENSG00000114126#ENST00000467072#E2F#$#ENSP00000417585#ENSG00000114126#ENST00000479040#E2F#$#ENSP00000420599#ENSG00000114126#ENST00000486111#E2F#$#ENSP00000420616#ENSG00000114126#ENST00000489671#E2F#$#ENSP00000420657#ENSG00000114126#ENST00000494358#E2F#$#ENSP00000439782#ENSG00000114126#ENST00000499676#E2F#$#ENSP00000419507#ENSG00000114126#ENST00000474279#E2F#$#ENSP00000418971#ENS…	False
1110	1109	ENSG00000221818	EBF2	EBF1	Yes	Known motif	Monomer or homomultimer	In vivo/Misc source	Only known motifs are from Transfac or HocoMoco - origin is uncertain	EBF1 has a nice HT-SELEX model and based on this paper (PMID:23499423). EBF2 binds similar motif to control brown/beige fat cell identity.	IPR002909;IPR014756;IPR018350;	64641	early B-cell factor 2 [Source:HGNC Symbol;Acc:HGNC:19090]	None	DBD	Yes	None	EBF1 has a nice HT-SELEX model and based on this paper PMID:23499423 EBF2 binds similar motif to control brown/beige fat cell identity	b	Yes	No	Yes	2a1, Lower confidence direct evidence	Jussi Taipale	Arttu Jolma	Yes	$#ENSG00000221818#GO:0001077#RNA polymerase II core promoter proximal region sequence-specific DNA binding transcription factor a#IBA - GO_REF:0000033	$#ENSP00000386178#ENSG00000221818#ENST00000408929#COE1 DBD#COE1_HLH, TIG$#ENSP00000430241#ENSG00000221818#ENST00000520164#COE1 DBD#COE1_HLH, TIG$#ENSP00000437909#ENSG00000221818#ENST00000535548#COE1 DBD#COE1_HLH	False
1111	1110	ENSG00000108001	EBF3	EBF1	Yes	Known motif	Monomer or homomultimer	In vivo/Misc source	Only known motifs are from Transfac or HocoMoco - origin is uncertain	None	IPR002909;IPR014756;IPR018350;	253738	early B-cell factor 3 [Source:HGNC Symbol;Acc:HGNC:19087]	None	DBD and Full	Yes	None	EBF1 has a nice HT-SELEX model and based on this paper PMID:23499423 EBF2 binds similar motif to control brown/beige fat cell identity	a	Yes	No	Yes	2a1, Lower confidence direct evidence	Matt Weirauch	Yimeng Yin	Yes	$#ENSG00000108001#GO:0001077#RNA polymerase II core promoter proximal region sequence-specific DNA binding transcription factor a#IBA - GO_REF:0000033	$#ENSP00000357637#ENSG00000108001#ENST00000368648#COE1 DBD#COE1_HLH, TIG$#ENSP00000387543#ENSG00000108001#ENST00000440978#COE1 DBD#$#ENSP00000347463#ENSG00000108001#ENST00000355311#COE1 DBD#COE1_HLH, TIG	False
1113	1112	ENSG00000135373	EHF	Ets	Yes	Known motif	Monomer or homomultimer	High-throughput in vitro	None	None	IPR000418;IPR003118;IPR013761;	26298	ETS homologous factor [Source:HGNC Symbol;Acc:HGNC:3246]	None	DBD and Full	Yes	None	None	a	Yes	TF Gene_DNA-Binding: sequence-specific_DNA Binding_PMIDS:10644770;17027647	Yes	1a1, Direct HQ evidence	Pratyush Das	Jussi Taipale	Yes	$#ENSG00000135373#GO:0001077#RNA polymerase II core promoter proximal region sequence-specific DNA binding transcription factor a#IDA - PMID:17027647$#ENSG00000135373#GO:0003700#sequence-specific DNA binding transcription factor activity#IDA - PMID:10644770	$#ENSP00000257831#ENSG00000135373#ENST00000257831#ETS#SAM_PNT$#ENSP00000399733#ENSG00000135373#ENST00000450654#ETS#SAM_PNT$#ENSP00000433508#ENSG00000135373#ENST00000530286#ETS#SAM_PNT$#ENSP00000435835#ENSG00000135373#ENST00000531794#ETS#SAM_PNT$#ENSP00000435837#ENSG00000135373#ENST00000533754#ETS#SAM_PNT$#ENSP00000436158#ENSG00000135373#ENST00000527935#ETS#SAM_PNT$#ENSP00000436357#ENSG00000135373…	False
1114	1113	ENSG00000120690	ELF1	Ets	Yes	Known motif	Monomer or homomultimer	High-throughput in vitro	None	None	IPR000418;IPR022084	1997	E74 like ETS transcription factor 1 [Source:HGNC Symbol;Acc:HGNC:3316]	None	DBD and Full	not tested	None	None	a	Yes	TF Gene_DNA-Binding: sequence-specific_DNA Binding; TF PPI_PMIDS:12065417;16002702	Yes	1a1, Direct HQ evidence	Yimeng Yin	Sam Lambert	Yes	$#ENSG00000120690#GO:0001077#RNA polymerase II core promoter proximal region sequence-specific DNA binding transcription factor a#IDA - PMID:8756667$#ENSG00000120690#GO:0003700#sequence-specific DNA binding transcription factor activity#IDA - PMID:14970218	$#ENSP00000239882#ENSG00000120690#ENST00000239882#ETS#Elf-1_N$#ENSP00000405580#ENSG00000120690#ENST00000442101#ETS#$#ENSP00000384135#ENSG00000120690#ENST00000405737#ETS#Elf-1_N$#ENSP00000486912#ENSG00000120690#ENST00000625359#ETS#Elf-1_N	False
1116	1115	ENSG00000102034	ELF4	Ets	Yes	Known motif	Monomer or homomultimer	High-throughput in vitro	None	None	IPR000418;IPR022084	2000	E74 like ETS transcription factor 4 [Source:HGNC Symbol;Acc:HGNC:3319]	None	DBD and Full	Yes	None	None	a	Yes	TF Gene_DNA-Binding: sequence-specific_DNA Binding; Transactivation_PMIDS:8895518	Yes	1a1, Direct HQ evidence	Matt Weirauch	Arttu Jolma	Yes	$#ENSG00000102034#GO:0001077#RNA polymerase II core promoter proximal region sequence-specific DNA binding transcription factor a#IDA - PMID:14625302	$#ENSP00000311280#ENSG00000102034#ENST00000308167#ETS#Elf-1_N$#ENSP00000338608#ENSG00000102034#ENST00000335997#ETS#Elf-1_N$#ENSP00000407572#ENSG00000102034#ENST00000434609#ETS#Elf-1_N$#ENSP00000478297#ENSG00000102034#ENST00000615377#ETS#Elf-1_N	False
1117	1116	ENSG00000135374	ELF5	Ets	Yes	Known motif	Monomer or homomultimer	High-throughput in vitro	None	None	IPR000418;IPR003118;IPR013761;	2001	E74 like ETS transcription factor 5 [Source:HGNC Symbol;Acc:HGNC:3320]	None	DBD and Full	Yes	None	None	a	Yes	TF Gene_DNA-Binding: sequence-specific_DNA Binding; Transactivation_PMIDS:9840936;10506207	Yes	1a1, Direct HQ evidence	Sam Lambert	Tim Hughes	Yes	$#ENSG00000135374#GO:0000981#sequence-specific DNA binding RNA polymerase II transcription factor activity#IBA - GO_REF:0000033$#ENSG00000135374#GO:0001228#RNA polymerase II transcription regulatory region sequence-specific DNA binding transcription factor#IEA - GO_REF:0000019	$#ENSP00000257832#ENSG00000135374#ENST00000257832#ETS#SAM_PNT$#ENSP00000311010#ENSG00000135374#ENST00000312319#ETS#SAM_PNT$#ENSP00000407589#ENSG00000135374#ENST00000429939#ETS#$#ENSP00000436386#ENSG00000135374#ENST00000532417#ETS#SAM_PNT	False
1119	1118	ENSG00000111145	ELK3	Ets	Yes	Known motif	Monomer or homomultimer	High-throughput in vitro	None	None	IPR000418;	2004	ELK3, ETS transcription factor [Source:HGNC Symbol;Acc:HGNC:3325]	None	DBD and Full	Yes	None	None	a	Yes	TF Gene_DNA-Binding: sequence-specific_DNA Binding_PMIDS:7958835;12896968	Yes	1a1, Direct HQ evidence	Sam Lambert	Pratyush Das	Yes	$#ENSG00000111145#GO:0001077#RNA polymerase II core promoter proximal region sequence-specific DNA binding transcription factor a#IDA - PMID:12788937$#ENSG00000111145#GO:0003700#sequence-specific DNA binding transcription factor activity#NAS - PMID:7851904	$#ENSP00000228741#ENSG00000111145#ENST00000228741#ETS#$#ENSP00000446806#ENSG00000111145#ENST00000547249#ETS#$#ENSP00000447857#ENSG00000111145#ENST00000547860#ETS#$#ENSP00000449430#ENSG00000111145#ENST00000552142#ETS#	False
1121	1120	ENSG00000105722	ERF	Ets	Yes	Known motif	Monomer or homomultimer	High-throughput in vitro	None	None	IPR000418;	2077	ETS2 repressor factor [Source:HGNC Symbol;Acc:HGNC:3444]	None	DBD and Full	not tested	None	None	a	Yes	TF Gene_DNA-Binding: sequence-specific_DNA Binding_PMIDS:12533699	Yes	1a1, Direct HQ evidence	Matt Weirauch	Arttu Jolma	Yes	$#ENSG00000105722#GO:0000981#sequence-specific DNA binding RNA polymerase II transcription factor activity#IBA - GO_REF:0000033	$#ENSP00000222329#ENSG00000105722#ENST00000222329#ETS#$#ENSP00000388173#ENSG00000105722#ENST00000440177#ETS#$#ENSP00000468962#ENSG00000105722#ENST00000598965#ETS#$#ENSP00000469274#ENSG00000105722#ENST00000593944#ETS#	False
1129	1128	ENSG00000175832	ETV4	Ets	Yes	Known motif	Monomer or homomultimer	High-throughput in vitro	None	None	IPR000418;IPR006715	2118	ETS variant 4 [Source:HGNC Symbol;Acc:HGNC:3493]	4UUV	DBD	Yes	None	None	a	Yes	TF Gene_DNA-Binding: sequence-specific; Transcription Factor Binding: tf co-factor binding_DNA Binding_PMIDS:15138262;15466854	Yes	1a1, Direct HQ evidence	Pratyush Das	Jussi Taipale	Yes	$#ENSG00000175832#GO:0000981#sequence-specific DNA binding RNA polymerase II transcription factor activity#IBA - GO_REF:0000033$#ENSG00000175832#GO:0001077#RNA polymerase II core promoter proximal region sequence-specific DNA binding transcription factor a#IC - GO_REF:0000036	$#ENSP00000321835#ENSG00000175832#ENST00000319349#ETS#ETS_PEA3_N$#ENSP00000377273#ENSG00000175832#ENST00000393664#ETS#ETS_PEA3_N$#ENSP00000468636#ENSG00000175832#ENST00000586826#ETS#ETS_PEA3_N$#ENSP00000465718#ENSG00000175832#ENST00000591713#ETS#ETS_PEA3_N$#ENSP00000443846#ENSG00000175832#ENST00000538265#ETS#ETS_PEA3_N$#ENSP00000441749#ENSG00000175832#ENST00000545089#ETS#ETS_PEA3_N$#ENSP000004400…	False
1131	1130	ENSG00000139083	ETV6	Ets	Yes	Known motif	Monomer or homomultimer	High-throughput in vitro	None	None	IPR000418;IPR003118;IPR013761;	2120	ETS variant 6 [Source:HGNC Symbol;Acc:HGNC:3495]	4MHG	DBD and Full	Yes	None	None	a	Yes	No	Yes	1a1, Direct HQ evidence	Matt Weirauch	Arttu Jolma	Yes	$#ENSG00000139083#GO:0000981#sequence-specific DNA binding RNA polymerase II transcription factor activity#IBA - GO_REF:0000033$#ENSG00000139083#GO:0001077#RNA polymerase II core promoter proximal region sequence-specific DNA binding transcription factor a#IEA - GO_REF:0000019$#ENSG00000139083#GO:0001227#RNA polymerase II transcription regulatory region sequence-specific DNA binding transcription…	$#ENSP00000379658#ENSG00000139083#ENST00000396373#ETS#SAM_PNT$#ENSP00000266427#ENSG00000139083#ENST00000266427#ETS#$#ENSP00000441463#ENSG00000139083#ENST00000545027#ETS#SAM_PNT	False
1132	1131	ENSG00000010030	ETV7	Ets	Yes	Known motif	Monomer or homomultimer	High-throughput in vitro	None	Experimental low-throughput evidence of DNA-binding and changes in reporter expression (PMID: 11108721)	IPR000418;IPR003118;IPR013761;	51513	ETS variant 7 [Source:HGNC Symbol;Acc:HGNC:18160]	None	DBD and Full	not tested	None	None	a	Yes	No	Yes	1a1, Direct HQ evidence	Sam Lambert	Arttu Jolma	Yes	$#ENSG00000010030#GO:0001227#RNA polymerase II transcription regulatory region sequence-specific DNA binding transcription factor#IDA - PMID:11108721	$#ENSP00000342260#ENSG00000010030#ENST00000339796#ETS#SAM_PNT$#ENSP00000341843#ENSG00000010030#ENST00000340181#ETS#SAM_PNT$#ENSP00000362842#ENSG00000010030#ENST00000373737#ETS#SAM_PNT$#ENSP00000362843#ENSG00000010030#ENST00000373738#ETS#$#ENSP00000481885#ENSG00000010030#ENST00000615781#ETS#$#ENSP00000484485#ENSG00000010030#ENST00000620358#ETS#SAM_PNT$#ENSP00000486712#ENSG00000010030#ENST000006274…	False
1134	1133	ENSG00000151702	FLI1	Ets	Yes	Known motif	Monomer or homomultimer	High-throughput in vitro	None	None	IPR000418;IPR003118;IPR013761;	2313	Fli-1 proto-oncogene, ETS transcription factor [Source:HGNC Symbol;Acc:HGNC:3749]	5E8I	DBD and Full	Yes	None	None	a	Yes	TF Gene_DNA-Binding: sequence-specific_Transactivation_PMIDS:1445800;1522903;8449942;8502483;12065417;14570912	Yes	1a1, Direct HQ evidence	Pratyush Das	Arttu Jolma	Yes	$#ENSG00000151702#GO:0000981#sequence-specific DNA binding RNA polymerase II transcription factor activity#IBA - GO_REF:0000033$#ENSG00000151702#GO:0001077#RNA polymerase II core promoter proximal region sequence-specific DNA binding transcription factor a#IEA - GO_REF:0000019$#ENSG00000151702#GO:0003700#sequence-specific DNA binding transcription factor activity#TAS - PMID:10891501	$#ENSP00000281428#ENSG00000151702#ENST00000281428#ETS#SAM_PNT$#ENSP00000433488#ENSG00000151702#ENST00000527786#ETS#SAM_PNT$#ENSP00000339627#ENSG00000151702#ENST00000344954#ETS#$#ENSP00000432950#ENSG00000151702#ENST00000534087#ETS#SAM_PNT	False
1137	1136	ENSG00000066336	SPI1	Ets	Yes	Known motif	Monomer or homomultimer	High-throughput in vitro	None	None	IPR000418;	6688	Spi-1 proto-oncogene [Source:HGNC Symbol;Acc:HGNC:11241]	1PUE	DBD and Full	not tested	None	None	a	Yes	TF Gene_DNA-Binding: sequence-specific_DNA Binding; Transactivation_PMIDS:9211934;10523830;7624145	Yes	1a1, Direct HQ evidence	Matt Weirauch	Pratyush Das	Yes	$#ENSG00000066336#GO:0000981#sequence-specific DNA binding RNA polymerase II transcription factor activity#IBA - GO_REF:0000033$#ENSG00000066336#GO:0001077#RNA polymerase II core promoter proximal region sequence-specific DNA binding transcription factor a#IEA - GO_REF:0000019$#ENSG00000066336#GO:0001078#RNA polymerase II core promoter proximal region sequence-specific DNA binding transcription f…	$#ENSP00000367799#ENSG00000066336#ENST00000378538#ETS#$#ENSP00000438846#ENSG00000066336#ENST00000533968#ETS#$#ENSP00000227163#ENSG00000066336#ENST00000227163#ETS#p47_phox_C$#ENSP00000443865#ENSG00000066336#ENST00000533030#ETS#	False
1140	1139	ENSG00000163435	ELF3	Ets; AT hook	Yes	Known motif	Monomer or homomultimer	High-throughput in vitro	None	None	IPR000418;IPR003118;IPR013761;	1999	E74 like ETS transcription factor 3 [Source:HGNC Symbol;Acc:HGNC:3318]	3JTG	DBD and Full	Yes	None	None	a	Yes	TF Gene_DNA-Binding: sequence-specific_DNA Binding; Transactivation_PMIDS:11893733	Yes	1a1, Direct HQ evidence	Sam Lambert	Pratyush Das	Yes	$#ENSG00000163435#GO:0000981#sequence-specific DNA binding RNA polymerase II transcription factor activity#IBA - GO_REF:0000033$#ENSG00000163435#GO:0001077#RNA polymerase II core promoter proximal region sequence-specific DNA binding transcription factor a#IEA - GO_REF:0000019$#ENSG00000163435#GO:0003700#sequence-specific DNA binding transcription factor activity#NAS - PMID:9234700	$#ENSP00000352673#ENSG00000163435#ENST00000359651#ETS#SAM_PNT$#ENSP00000356252#ENSG00000163435#ENST00000367283#ETS#SAM_PNT$#ENSP00000356253#ENSG00000163435#ENST00000367284#ETS#SAM_PNT$#ENSP00000405162#ENSG00000163435#ENST00000446188#ETS#SAM_PNT	False
1144	1143	ENSG00000170608	FOXA3	Forkhead	Yes	Known motif	Monomer or homomultimer	High-throughput in vitro	None	None	IPR001766;IPR013638;IPR018122;IPR018533	3171	forkhead box A3 [Source:HGNC Symbol;Acc:HGNC:5023]	1VTN	DBD and Full	Yes	None	None	a	Yes	No	Yes	1a1, Direct HQ evidence	Sam Lambert	Yimeng Yin	Yes	$#ENSG00000170608#GO:0000981#sequence-specific DNA binding RNA polymerase II transcription factor activity#IBA - GO_REF:0000033$#ENSG00000170608#GO:0003700#sequence-specific DNA binding transcription factor activity#IDA - PMID:12695546 | TAS - PMID:9369482	$#ENSP00000304004#ENSG00000170608#ENST00000302177#Forkhead#Forkhead_N, HNF_C$#ENSP00000470816#ENSG00000170608#ENST00000594297#Forkhead#Forkhead_N	False
1147	1146	ENSG00000054598	FOXC1	Forkhead	Yes	Known motif	Monomer or homomultimer	High-throughput in vitro	None	None	IPR001766;IPR018122	2296	forkhead box C1 [Source:HGNC Symbol;Acc:HGNC:3800]	None	DBD	Yes	None	None	a	Yes	TF Gene_DNA-Binding: sequence-specific_DNA Binding_PMIDS:11179011;17000708;12533514;15684392	Yes	1a1, Direct HQ evidence	Jussi Taipale	Matt Weirauch	Yes	$#ENSG00000054598#GO:0000981#sequence-specific DNA binding RNA polymerase II transcription factor activity#IBA - GO_REF:0000033$#ENSG00000054598#GO:0001228#RNA polymerase II transcription regulatory region sequence-specific DNA binding transcription factor#IC - GO_REF:0000036$#ENSG00000054598#GO:0003700#sequence-specific DNA binding transcription factor activity#IDA - PMID:11179011, PMID:11782474…	$#ENSP00000370256#ENSG00000054598#ENST00000380874#Forkhead#	False
1165	1164	ENSG00000168269	FOXI1	Forkhead	Yes	Known motif	Monomer or homomultimer	High-throughput in vitro	None	None	IPR001766;IPR018122	2299	forkhead box I1 [Source:HGNC Symbol;Acc:HGNC:3815]	None	DBD and Full	Yes	None	None	a	Yes	TF Gene_DNA-Binding: sequence-specific_DNA Binding; Transactivation_PMIDS:9153225	Yes	1a1, Direct HQ evidence	Laura Campitelli	Jussi Taipale	Yes	$#ENSG00000168269#GO:0001077#RNA polymerase II core promoter proximal region sequence-specific DNA binding transcription factor a#IDA - PMID:19214237$#ENSG00000168269#GO:0003700#sequence-specific DNA binding transcription factor activity#IDA - PMID:19214237	$#ENSP00000304286#ENSG00000168269#ENST00000306268#Forkhead#$#ENSP00000415483#ENSG00000168269#ENST00000449804#Forkhead#	False
1168	1167	ENSG00000129654	FOXJ1	Forkhead	Yes	Known motif	Monomer or homomultimer	100 perc ID - in vitro	None	None	IPR001766;IPR018122	2302	forkhead box J1 [Source:HGNC Symbol;Acc:HGNC:3816]	None	DBD and Full	Yes	None	None	b	Yes	No	Yes	1a1, Direct HQ evidence	Sam Lambert	Jussi Taipale	Yes	$#ENSG00000129654#GO:0000981#sequence-specific DNA binding RNA polymerase II transcription factor activity#IBA - GO_REF:0000033$#ENSG00000129654#GO:0001077#RNA polymerase II core promoter proximal region sequence-specific DNA binding transcription factor a#IEA - GO_REF:0000019$#ENSG00000129654#GO:0003700#sequence-specific DNA binding transcription factor activity#NAS - PMID:9073514$#ENSG000001296…	$#ENSP00000323880#ENSG00000129654#ENST00000322957#Forkhead#	False
1169	1168	ENSG00000065970	FOXJ2	Forkhead	Yes	Known motif	Monomer or homomultimer	High-throughput in vitro	None	None	IPR001766;	55810	forkhead box J2 [Source:HGNC Symbol;Acc:HGNC:24818]	None	DBD and Full	Yes	None	None	a	Yes	TF Gene_DNA-Binding: sequence-specific_DNA Binding_PMIDS:10777590	Yes	1a1, Direct HQ evidence	Matt Weirauch	Tim Hughes	Yes	$#ENSG00000065970#GO:0001077#RNA polymerase II core promoter proximal region sequence-specific DNA binding transcription factor a#IDA - PMID:10777590	$#ENSP00000162391#ENSG00000065970#ENST00000162391#Forkhead#$#ENSP00000403411#ENSG00000065970#ENST00000428177#Forkhead#	False
1170	1169	ENSG00000198815	FOXJ3	Forkhead	Yes	Known motif	Monomer or homomultimer	High-throughput in vitro	None	None	IPR001766;IPR018122	22887	forkhead box J3 [Source:HGNC Symbol;Acc:HGNC:29178]	None	DBD and Full	Yes	None	None	b	Yes	No	Yes	1a1, Direct HQ evidence	Jussi Taipale	Laura Campitelli	Yes	$#ENSG00000198815#GO:0000981#sequence-specific DNA binding RNA polymerase II transcription factor activity#IBA - GO_REF:0000033	$#ENSP00000354620#ENSG00000198815#ENST00000361346#Forkhead#$#ENSP00000361653#ENSG00000198815#ENST00000372572#Forkhead#$#ENSP00000393408#ENSG00000198815#ENST00000445886#Forkhead#$#ENSP00000439044#ENSG00000198815#ENST00000545068#Forkhead#$#ENSP00000361652#ENSG00000198815#ENST00000372571#Forkhead#$#ENSP00000361654#ENSG00000198815#ENST00000372573#Forkhead#$#ENSP00000388099#ENSG00000198815#ENST0000042…	False
1175	1174	ENSG00000111206	FOXM1	Forkhead	Yes	Known motif	Monomer or homomultimer	100 perc ID - in vitro	None	None	IPR001766;IPR018122	2305	forkhead box M1 [Source:HGNC Symbol;Acc:HGNC:3818]	3G73	DBD and Full	Yes	None	None	a	Yes	TF Gene_Transcription Regulatory Activity: heterochromatin interaction/binding; DNA-Binding: sequence-specific_DNA Binding; Transactivation_PMIDS:9108152;9242644	Yes	1a1, Direct HQ evidence	Sam Lambert	Yimeng Yin	Yes	$#ENSG00000111206#GO:0000981#sequence-specific DNA binding RNA polymerase II transcription factor activity#IBA - GO_REF:0000033	$#ENSP00000342307#ENSG00000111206#ENST00000342628#Forkhead#$#ENSP00000352901#ENSG00000111206#ENST00000359843#Forkhead#$#ENSP00000354492#ENSG00000111206#ENST00000361953#Forkhead#$#ENSP00000486536#ENSG00000111206#ENST00000627656#Forkhead#$#ENSP00000442309#ENSG00000111206#ENST00000535350#Forkhead#	False
1180	1179	ENSG00000150907	FOXO1	Forkhead	Yes	Known motif	Monomer or homomultimer	High-throughput in vitro	None	None	IPR001766;	2308	forkhead box O1 [Source:HGNC Symbol;Acc:HGNC:3819]	3CO6	DBD and Full	Yes	None	None	b	Yes	TF Gene_DNA-Binding: sequence-specific_DNA Binding; Transactivation_PMIDS:10385407	Yes	1a1, Direct HQ evidence	Sam Lambert	Yimeng Yin	Yes	$#ENSG00000150907#GO:0000981#sequence-specific DNA binding RNA polymerase II transcription factor activity#IBA - GO_REF:0000033$#ENSG00000150907#GO:0001078#RNA polymerase II core promoter proximal region sequence-specific DNA binding transcription factor a#IEA - GO_REF:0000019	$#ENSP00000368880#ENSG00000150907#ENST00000379561#Forkhead#FOXO-TAD, FOXO_KIX_bdg	False
1182	1181	ENSG00000184481	FOXO4	Forkhead	Yes	Known motif	Monomer or homomultimer	High-throughput in vitro	None	None	IPR001766;	4303	forkhead box O4 [Source:HGNC Symbol;Acc:HGNC:7139]	3L2C	DBD and Full	Yes	None	None	a	Yes	TF Gene Candidate_DNA-Binding: sequence-specific_DNA Binding; Transactivation_PMIDS:11777915	Yes	1a1, Direct HQ evidence	Laura Campitelli	Arttu Jolma	Yes	$#ENSG00000184481#GO:0000981#sequence-specific DNA binding RNA polymerase II transcription factor activity#IBA - GO_REF:0000033$#ENSG00000184481#GO:0003700#sequence-specific DNA binding transcription factor activity#IDA - PMID:10783894	$#ENSP00000363377#ENSG00000184481#ENST00000374259#Forkhead#FOXO-TAD, FOXO_KIX_bdg$#ENSP00000342209#ENSG00000184481#ENST00000341558#Forkhead#FOXO-TAD, FOXO_KIX_bdg	False
1187	1186	ENSG00000137166	FOXP4	Forkhead	Yes	Inferred motif	Monomer or homomultimer	High-throughput in vitro	None	None	IPR001766;	116113	forkhead box P4 [Source:HGNC Symbol;Acc:HGNC:20842]	None	DBD and Full	not tested	None	None	b	Yes	TF Gene_DNA-Binding: sequence-specific_DNA Binding_PMIDS:14701752	Yes	1a2, Orthologous HQ evidence	Sam Lambert	Jussi Taipale	Yes	$#ENSG00000137166#GO:0000981#sequence-specific DNA binding RNA polymerase II transcription factor activity#IBA - GO_REF:0000033	$#ENSP00000309823#ENSG00000137166#ENST00000307972#Forkhead#FOXP-CC$#ENSP00000362148#ENSG00000137166#ENST00000373057#Forkhead#FOXP-CC$#ENSP00000362154#ENSG00000137166#ENST00000373063#Forkhead#FOXP-CC$#ENSP00000393704#ENSG00000137166#ENST00000451305#Forkhead#	False
1194	1193	ENSG00000179348	GATA2	GATA	Yes	Known motif	Monomer or homomultimer	High-throughput in vitro	None	None	IPR000679;IPR016374	2624	GATA binding protein 2 [Source:HGNC Symbol;Acc:HGNC:4171]	None	DBD and Full	not tested	None	None	a	Yes	TF Gene_DNA-Binding: sequence-specific_DNA Binding; Transactivation_PMIDS:9565596;14512418	Yes	1a1, Direct HQ evidence	Laura Campitelli	Pratyush Das	Yes	$#ENSG00000179348#GO:0001077#RNA polymerase II core promoter proximal region sequence-specific DNA binding transcription factor a#IEA - GO_REF:0000019$#ENSG00000179348#GO:0001228#RNA polymerase II transcription regulatory region sequence-specific DNA binding transcription factor#IBA - GO_REF:0000033$#ENSG00000179348#GO:0003700#sequence-specific DNA binding transcription factor activity#IDA - PMID…	$#ENSP00000345681#ENSG00000179348#ENST00000341105#GATA#$#ENSP00000400259#ENSG00000179348#ENST00000430265#GATA#$#ENSP00000417074#ENSG00000179348#ENST00000487848#GATA#$#ENSP00000419532#ENSG00000179348#ENST00000498200#GATA#$#ENSP00000418132#ENSG00000179348#ENST00000492608#GATA#	False
1195	1194	ENSG00000107485	GATA3	GATA	Yes	Known motif	Monomer or homomultimer	High-throughput in vitro	None	None	IPR000679;IPR016374	2625	GATA binding protein 3 [Source:HGNC Symbol;Acc:HGNC:4172]	3DFV	DBD and Full	Yes	None	None	a	Yes	TF Gene_DNA-Binding: sequence-specific_DNA Binding_PMIDS:8332492	Yes	1a1, Direct HQ evidence	Sam Lambert	Yimeng Yin	Yes	$#ENSG00000107485#GO:0001077#RNA polymerase II core promoter proximal region sequence-specific DNA binding transcription factor a#IEA - GO_REF:0000019$#ENSG00000107485#GO:0001078#RNA polymerase II core promoter proximal region sequence-specific DNA binding transcription factor a#IMP - PMID:19674970$#ENSG00000107485#GO:0001228#RNA polymerase II transcription regulatory region sequence-specific DNA…	$#ENSP00000341619#ENSG00000107485#ENST00000346208#GATA#$#ENSP00000368632#ENSG00000107485#ENST00000379328#GATA#	False
1197	1196	ENSG00000130700	GATA5	GATA	Yes	Known motif	Monomer or homomultimer	High-throughput in vitro	None	None	IPR000679;IPR008013;IPR016375;	140628	GATA binding protein 5 [Source:HGNC Symbol;Acc:HGNC:15802]	None	DBD and Full	Yes	None	None	a	Yes	TF Gene_DNA-Binding: sequence-specific_DNA Binding; Transactivation_PMIDS:10212267;11408257	Yes	1a1, Direct HQ evidence	Pratyush Das	Laura Campitelli	Yes	$#ENSG00000130700#GO:0001228#RNA polymerase II transcription regulatory region sequence-specific DNA binding transcription factor#IBA - GO_REF:0000033$#ENSG00000130700#GO:0003700#sequence-specific DNA binding transcription factor activity#IDA - PMID:14986113$#ENSG00000130700#GO:0003705#RNA polymerase II distal enhancer sequence-specific DNA binding transcription factor activity#IEA - GO_REF:00000…	$#ENSP00000252997#ENSG00000130700#ENST00000252997#GATA#GATA-N	False
1204	1203	ENSG00000137270	GCM1	GCM	Yes	Known motif	Monomer or homomultimer	High-throughput in vitro	None	None	IPR003902;	8521	glial cells missing homolog 1 [Source:HGNC Symbol;Acc:HGNC:4197]	1ODH	DBD and Full	Yes	None	None	a	Yes	TF Gene_DNA-Binding: sequence-specific_DNA Binding_PMIDS:12682016;15385555	Yes	1a1, Direct HQ evidence	Arttu Jolma	Pratyush Das	Yes	$#ENSG00000137270#GO:0000981#sequence-specific DNA binding RNA polymerase II transcription factor activity#IDA - PMID:23867755$#ENSG00000137270#GO:0001077#RNA polymerase II core promoter proximal region sequence-specific DNA binding transcription factor a#IDA - PMID:15385555$#ENSG00000137270#GO:0003700#sequence-specific DNA binding transcription factor activity#IDA - PMID:15385555	$#ENSP00000259803#ENSG00000137270#ENST00000259803#GCM#	False
1207	1206	ENSG00000083307	GRHL2	Grainyhead	Yes	Known motif	Monomer or homomultimer	In vivo/Misc source	None	None	IPR007604;	79977	grainyhead like transcription factor 2 [Source:HGNC Symbol;Acc:HGNC:2799]	None	DBD and Full	Yes	None	PMID: 25758223, binds similar sites as GRHL1 in ChIP-seq	a	Yes	Indeterminate - There is no evidence for or against this genes role as a TF___PMIDS:0	Yes	1a1, Direct HQ evidence	Arttu Jolma	Laura Campitelli	Yes	$#ENSG00000083307#GO:0001228#RNA polymerase II transcription regulatory region sequence-specific DNA binding transcription factor#IDA - PMID:23814079$#ENSG00000083307#GO:0003700#sequence-specific DNA binding transcription factor activity#ISS - GO_REF:0000024	$#ENSP00000251808#ENSG00000083307#ENST00000251808#CP2#$#ENSP00000379260#ENSG00000083307#ENST00000395927#CP2#$#ENSP00000430473#ENSG00000083307#ENST00000521085#CP2#	False
1210	1209	ENSG00000115112	TFCP2L1	Grainyhead	Yes	Known motif	Monomer or homomultimer	High-throughput in vitro	None	None	IPR007604;IPR013761	29842	transcription factor CP2-like 1 [Source:HGNC Symbol;Acc:HGNC:17925]	None	DBD and Full	not tested	None	None	a	Yes	No	Yes	1a1, Direct HQ evidence	Matt Weirauch	Arttu Jolma	Yes	$#ENSG00000115112#GO:0003700#sequence-specific DNA binding transcription factor activity#TAS - PMID:10644752	$#ENSP00000263707#ENSG00000115112#ENST00000263707#CP2#	False
1211	1210	ENSG00000153560	UBP1	Grainyhead	Yes	Known motif	Monomer or homomultimer	High-throughput in vitro	None	None	IPR007604;IPR013761	7342	upstream binding protein 1 (LBP-1a) [Source:HGNC Symbol;Acc:HGNC:12507]	None	DBD	Yes	None	None	a	Yes	TF Gene_Transcription Factor Binding: tf co-factor binding_Co-activation_PMIDS:15988015	Yes	1a1, Direct HQ evidence	Sam Lambert	Yimeng Yin	Yes	$#ENSG00000153560#GO:0003700#sequence-specific DNA binding transcription factor activity#TAS - PMID:8114710	$#ENSP00000283629#ENSG00000153560#ENST00000283629#CP2#$#ENSP00000283628#ENSG00000153560#ENST00000283628#CP2#$#ENSP00000395558#ENSG00000153560#ENST00000447368#CP2#$#ENSP00000401614#ENSG00000153560#ENST00000456378#CP2#	False
1226	1225	ENSG00000164104	HMGB2	HMG/Sox	No	Unlikely to be sequence specific TF	Low specificity DNA-binding protein	No motif	None	In the alignment, it clusters with other HMG proteins that have not yielded motifs. Evidence exists showing HMGB1/2 are non-sequence-specific binding proteins (PMID: 11497996). HMGB2 is well-known to facilitate DNA-bending and interact with sequence-specific TFs and transcriptional co-factors.	IPR009071;IPR017967	3148	high mobility group box 2 [Source:HGNC Symbol;Acc:HGNC:5000]	None	not tested	not tested	None	None	x	Yes	TF Gene_Transcription Factor Binding: tf co-factor binding; DNA-Binding: non-sequence-specific_Non-specific DNA_PMIDS:9888798;11748232;12517784	Yes	4a, two or more datasets predict it as a TF	Sam Lambert	Yimeng Yin	No	$#ENSG00000164104#GO:0003700#sequence-specific DNA binding transcription factor activity#IDA - PMID:19223331	$#ENSP00000296503#ENSG00000164104#ENST00000296503#HMG#$#ENSP00000404912#ENSG00000164104#ENST00000438704#HMG#$#ENSP00000393448#ENSG00000164104#ENST00000446922#HMG#$#ENSP00000423001#ENSG00000164104#ENST00000506267#HMG#	False
1232	1231	ENSG00000100281	HMGXB4	HMG/Sox	No	Unlikely to be sequence specific TF	Low specificity DNA-binding protein	No motif	None	In the alignment, it clusters with other HMG proteins that have not yielded motifs.	IPR009071;IPR025228	10042	HMG-box containing 4 [Source:HGNC Symbol;Acc:HGNC:5003]	None	not tested	not tested	None	None	x	Yes	No	No	4a, two or more datasets predict it as a TF	Arttu Jolma	Pratyush Das	Yes	None	$#ENSP00000415500#ENSG00000100281#ENST00000455359#HMG#DUF4171$#ENSP00000401658#ENSG00000100281#ENST00000420166#HMG#DUF4171$#ENSP00000216106#ENSG00000100281#ENST00000216106#HMG#DUF4171	False
1256	1255	ENSG00000110693	SOX6	HMG/Sox	Yes	Known motif	Monomer or homomultimer	High-throughput in vitro	None	None	IPR009071;	102464826	SRY-box 6 [Source:HGNC Symbol;Acc:HGNC:16421]	None	DBD and Full	Yes	None	None	a	Yes	TF Gene_DNA-Binding: sequence-specific_DNA Binding_PMIDS:7567444;11504872	Yes	1a1, Direct HQ evidence	Pratyush Das	Laura Campitelli	Yes	$#ENSG00000110693#GO:0003700#sequence-specific DNA binding transcription factor activity#NAS - PMID:1614875	$#ENSP00000379644#ENSG00000110693#ENST00000396356#HMG#$#ENSP00000434455#ENSG00000110693#ENST00000527619#HMG#$#ENSP00000433233#ENSG00000110693#ENST00000528429#HMG#$#ENSP00000432134#ENSG00000110693#ENST00000528252#HMG#$#ENSP00000434892#ENSG00000110693#ENST00000526673#HMG#	False
1266	1265	ENSG00000198846	TOX	HMG/Sox	No	Unlikely to be sequence specific TF	Low specificity DNA-binding protein	No motif	None	Predicted to be a non- or low specificity TF (PMID: 12697058). However, there is a DAM-id based motif with SSSSGNNGCG-consensus (PMID: 25527292), but this does not look like HMG-site	IPR009071;	9760	thymocyte selection associated high mobility group box [Source:HGNC Symbol;Acc:HGNC:18988]	None	not tested	Yes	None	None	x	Yes	Indeterminate - There is no evidence for or against this genes role as a TF__Other_PMIDS:11850626;15078895	No	4a, two or more datasets predict it as a TF	Arttu Jolma	Sam Lambert	Yes	None	$#ENSP00000354842#ENSG00000198846#ENST00000361421#HMG#	False
1267	1266	ENSG00000124191	TOX2	HMG/Sox	No	Unlikely to be sequence specific TF	Low specificity DNA-binding protein	No motif	None	TOX proteins are clearly their own distinct subfamily of HMG proteins. No strong evidence for them binding DNA specifically.	IPR009071;	84969	TOX high mobility group box family member 2 [Source:HGNC Symbol;Acc:HGNC:16095]	None	not tested	not tested	None	None	c	Yes	No	No	4a, two or more datasets predict it as a TF	Yimeng Yin	Pratyush Das	Yes	None	$#ENSP00000362090#ENSG00000124191#ENST00000372999#HMG#$#ENSP00000344724#ENSG00000124191#ENST00000341197#HMG#$#ENSP00000350849#ENSG00000124191#ENST00000358131#HMG#$#ENSP00000390278#ENSG00000124191#ENST00000423191#HMG#$#ENSP00000390876#ENSG00000124191#ENST00000413823#HMG#	False
1268	1267	ENSG00000103460	TOX3	HMG/Sox	No	Unlikely to be sequence specific TF	Low specificity DNA-binding protein	No motif	None	TOX proteins are clearly their own distinct subfamily of HMG proteins. No strong evidence for them binding DNA specifically.	IPR009071;	27324	TOX high mobility group box family member 3 [Source:HGNC Symbol;Acc:HGNC:11972]	None	DBD	not tested	None	Taipale Lab, Unpublished HT-SELEX, direct	c	Yes	No	No	1a1, Direct HQ evidence	Arttu Jolma	Jussi Taipale	Yes	None	$#ENSP00000219746#ENSG00000103460#ENST00000219746#HMG#$#ENSP00000385705#ENSG00000103460#ENST00000407228#HMG#$#ENSP00000457401#ENSG00000103460#ENST00000563091#HMG#	False
1272	1271	ENSG00000198554	WDHD1	HMG/Sox	No	Unlikely to be sequence specific TF	Low specificity DNA-binding protein	No motif	None	Divergent HMG motif, doesnt cluster either with specific or nonspecific HMG proteins	IPR001680;IPR009071;IPR013979;IPR017986;IPR019775;IPR022100	11169	WD repeat and HMG-box DNA binding protein 1 [Source:HGNC Symbol;Acc:HGNC:23170]	None	DBD	not tested	None	None	c	Yes	No	No	4a, two or more datasets predict it as a TF	Pratyush Das	Jussi Taipale	No	None	$#ENSP00000353793#ENSG00000198554#ENST00000360586#HMG#ANAPC4_WD40, Ge1_WD40, Mcl1_mid, WD40, eIF2A$#ENSP00000413435#ENSG00000198554#ENST00000455555#HMG#ANAPC4_WD40, Ge1_WD40, WD40$#ENSP00000399349#ENSG00000198554#ENST00000420358#HMG#ANAPC4_WD40, Mcl1_mid, WD40, eIF2A	False
1285	1284	ENSG00000043039	BARX2	Homeodomain	Yes	Known motif	Monomer or homomultimer	High-throughput in vitro	Has a putative AT-hook	None	IPR000047;IPR001356;IPR009057;IPR017970;IPR020479;	8538	BARX homeobox 2 [Source:HGNC Symbol;Acc:HGNC:956]	None	DBD and Full	Yes	None	None	a	Yes	TF Gene_DNA-Binding: sequence-specific_DNA Binding; Transactivation_PMIDS:14744868;15728386	Yes	1a1, Direct HQ evidence	Matt Weirauch	Arttu Jolma	Yes	$#ENSG00000043039#GO:0001228#RNA polymerase II transcription regulatory region sequence-specific DNA binding transcription factor#IMP - PMID:14744868	$#ENSP00000281437#ENSG00000043039#ENST00000281437#Homeodomain#	False
1302	1301	ENSG00000105880	DLX5	Homeodomain	Yes	Known motif	Monomer or homomultimer	High-throughput in vitro	None	None	IPR000047;IPR001356;IPR009057;IPR017970;IPR020479;IPR022135	1749	distal-less homeobox 5 [Source:HGNC Symbol;Acc:HGNC:2918]	4RDU	DBD and Full	Yes	None	Monomer, makes a protein protein interaction on packing	a	Yes	TF Gene_DNA-Binding: sequence-specific_DNA Binding_PMIDS:15383550	Yes	1a1, Direct HQ evidence	Jussi Taipale	Tim Hughes	Yes	$#ENSG00000105880#GO:0001077#RNA polymerase II core promoter proximal region sequence-specific DNA binding transcription factor a#ISS - GO_REF:0000024	$#ENSP00000222598#ENSG00000105880#ENST00000222598#Homeodomain#DLL_N$#ENSP00000475008#ENSG00000105880#ENST00000486603#Homeodomain#DLL_N	False
1311	1310	ENSG00000135638	EMX1	Homeodomain	Yes	Known motif	Monomer or homomultimer	High-throughput in vitro	None	None	IPR001356;IPR009057;IPR017970;IPR020479	2016	empty spiracles homeobox 1 [Source:HGNC Symbol;Acc:HGNC:3340]	None	DBD and Full	Yes	None	None	b	Yes	TF Gene Candidate_DNA-Binding: sequence-specific_DNA Binding; Transactivation_PMIDS:1352754	No	1a1, Direct HQ evidence	Tim Hughes	Arttu Jolma	Yes	None	$#ENSP00000258106#ENSG00000135638#ENST00000258106#Homeodomain#$#ENSP00000482619#ENSG00000135638#ENST00000394111#Homeodomain#$#ENSP00000446992#ENSG00000135638#ENST00000473732#Homeodomain#	False
1312	1311	ENSG00000170370	EMX2	Homeodomain	Yes	Known motif	Monomer or homomultimer	High-throughput in vitro	None	None	IPR000047;IPR001356;IPR009057;IPR017970;IPR020479;	2018	empty spiracles homeobox 2 [Source:HGNC Symbol;Acc:HGNC:3341]	None	DBD	Yes	None	None	a	Yes	TF Gene Candidate_DNA-Binding: sequence-specific_DNA Binding_PMIDS:1352754;16919471	No	1a1, Direct HQ evidence	Laura Campitelli	Arttu Jolma	Yes	None	$#ENSP00000450962#ENSG00000170370#ENST00000553456#Homeodomain#$#ENSP00000474874#ENSG00000170370#ENST00000442245#Homeodomain#$#ENSP00000480271#ENSG00000170370#ENST00000616794#Homeodomain#	False
1326	1325	ENSG00000152804	HHEX	Homeodomain	Yes	Inferred motif	Monomer or homomultimer	High-throughput in vitro	None	None	IPR001356;IPR009057;IPR017970;IPR020479	3087	hematopoietically expressed homeobox [Source:HGNC Symbol;Acc:HGNC:4901]	None	DBD and Full	Yes	None	None	a	Yes	TF Gene_Transcription Factor Binding: tf co-factor binding_TF PPI_PMIDS:16146628	Yes	1a2, Orthologous HQ evidence	Yimeng Yin	Sam Lambert	Yes	$#ENSG00000152804#GO:0001078#RNA polymerase II core promoter proximal region sequence-specific DNA binding transcription factor a#IDA - PMID:15016828	$#ENSP00000282728#ENSG00000152804#ENST00000282728#Homeodomain#$#ENSP00000447953#ENSG00000152804#ENST00000492654#Homeodomain#$#ENSP00000450017#ENSG00000152804#ENST00000472590#Homeodomain#	False
1333	1332	ENSG00000275410	HNF1B	Homeodomain	Yes	Known motif	Monomer or homomultimer	High-throughput in vitro	None	None	IPR001356;IPR006897;IPR006899;IPR009057;IPR010982;IPR023219	6928	HNF1 homeobox B [Source:HGNC Symbol;Acc:HGNC:11630]	2H8R	DBD and Full	not tested	None	Structure has two HNF1A proteins, both of which have two homeodomains	a	Yes	TF Gene_DNA-Binding: sequence-specific_DNA Binding_PMIDS:9774468	Yes	1a1, Direct HQ evidence	Pratyush Das	Laura Campitelli	Yes	$#ENSG00000275410#GO:0003700#sequence-specific DNA binding transcription factor activity#IDA - PMID:16297991$#ENSG00000275410#GO:0003705#RNA polymerase II distal enhancer sequence-specific DNA binding transcription factor activity#IEA - GO_REF:0000019	$#ENSP00000477524#ENSG00000275410#ENST00000613727#Homeodomain#HNF-1B_C, HNF-1_N$#ENSP00000478682#ENSG00000275410#ENST00000617272#Homeodomain#HNF-1B_C, HNF-1_N$#ENSP00000480291#ENSG00000275410#ENST00000617811#Homeodomain#HNF-1B_C, HNF-1_N$#ENSP00000482711#ENSG00000275410#ENST00000621123#Homeodomain#HNF-1B_C, HNF-1_N	False
1338	1337	ENSG00000005073	HOXA11	Homeodomain	Yes	Known motif	Monomer or homomultimer	High-throughput in vitro	None	Also forms heterodimers with MEIS and PBX.	IPR001356;IPR009057;IPR017970;IPR020479;IPR021918;	3207	homeobox A11 [Source:HGNC Symbol;Acc:HGNC:5101]	None	DBD	Yes	None	None	a	Yes	TF Gene_DNA-Binding: sequence-specific_DNA Binding_PMIDS:9079637;12533430;14706073	No	1a1, Direct HQ evidence	Jussi Taipale	Mihai Albu	Yes	None	$#ENSP00000006015#ENSG00000005073#ENST00000006015#Homeodomain#DUF3528$#ENSP00000448962#ENSG00000005073#ENST00000517402#Homeodomain#DUF3528	False
1343	1342	ENSG00000106004	HOXA5	Homeodomain	Yes	Known motif	Monomer or homomultimer	High-throughput in vitro	None	None	IPR001356;IPR001827;IPR009057;IPR017970;IPR017995;IPR020479	3202	homeobox A5 [Source:HGNC Symbol;Acc:HGNC:5106]	None	DBD and Full	Yes	None	None	a	Yes	TF Gene_DNA-Binding: sequence-specific_DNA Binding; Transactivation_PMIDS:10879542	Yes	1a1, Direct HQ evidence	Pratyush Das	Tim Hughes	Yes	$#ENSG00000106004#GO:0001077#RNA polymerase II core promoter proximal region sequence-specific DNA binding transcription factor a#IDA - PMID:10879542$#ENSG00000106004#GO:0003700#sequence-specific DNA binding transcription factor activity#IDA - PMID:10879542, PMID:16756717	$#ENSP00000222726#ENSG00000106004#ENST00000222726#Homeodomain#	False
1344	1343	ENSG00000106006	HOXA6	Homeodomain	Yes	Known motif	Monomer or homomultimer	High-throughput in vitro	None	None	IPR001356;IPR001827;IPR009057;IPR017970;IPR017995;IPR020479	3203	homeobox A6 [Source:HGNC Symbol;Acc:HGNC:5107]	None	DBD and Full	Yes	None	None	a	Yes	No	Yes	1a1, Direct HQ evidence	Tim Hughes	Jussi Taipale	Yes	$#ENSG00000106006#GO:0003700#sequence-specific DNA binding transcription factor activity#IEA - GO_REF:0000002	$#ENSP00000222728#ENSG00000106006#ENST00000222728#Homeodomain#	False
1345	1344	ENSG00000122592	HOXA7	Homeodomain	Yes	Known motif	Monomer or homomultimer	High-throughput in vitro	None	None	IPR001356;IPR001827;IPR009057;IPR017970;IPR017995;IPR020479	3204	homeobox A7 [Source:HGNC Symbol;Acc:HGNC:5108]	None	DBD and Full	Yes	None	None	a	Yes	TF Gene_DNA-Binding: sequence-specific_DNA Binding; Transactivation_PMIDS:7911971	Yes	1a1, Direct HQ evidence	Sam Lambert	Jussi Taipale	Yes	$#ENSG00000122592#GO:0001077#RNA polymerase II core promoter proximal region sequence-specific DNA binding transcription factor a#IDA - PMID:11435435	$#ENSP00000242159#ENSG00000122592#ENST00000242159#Homeodomain#$#ENSP00000428563#ENSG00000122592#ENST00000519842#Homeodomain#	False
1346	1345	ENSG00000078399	HOXA9	Homeodomain	Yes	Known motif	Monomer or homomultimer	High-throughput in vitro	None	None	IPR001356;IPR006711;IPR009057;IPR017112;IPR017970;IPR020479	442920	homeobox A9 [Source:HGNC Symbol;Acc:HGNC:5109]	1PUF	DBD and Full	Yes	None	Structure is a heterodimer of HoxA9 and Pbx1	a	Yes	TF Gene_DNA-Binding: sequence-specific_DNA Binding; Transactivation_PMIDS:11042172	No	1a1, Direct HQ evidence	Arttu Jolma	Jussi Taipale	Yes	None	$#ENSP00000343619#ENSG00000078399#ENST00000343483#Homeodomain#Hox9_act$#ENSP00000379634#ENSG00000078399#ENST00000396345#Homeodomain#Hox9_act	False
1350	1349	ENSG00000120093	HOXB3	Homeodomain	Yes	Known motif	Monomer or homomultimer	High-throughput in vitro	None	None	IPR001356;IPR001827;IPR009057;IPR017970;IPR020479;IPR025281	3213	homeobox B3 [Source:HGNC Symbol;Acc:HGNC:5114]	None	DBD	Yes	None	None	a	Yes	TF Gene_DNA-Binding: sequence-specific_DNA Binding; Transactivation_PMIDS:9556594;12482716	No	1a1, Direct HQ evidence	Matt Weirauch	Laura Campitelli	Yes	$#ENSG00000120093#GO:0003700#sequence-specific DNA binding transcription factor activity#IEA - GO_REF:0000002	$#ENSP00000308252#ENSG00000120093#ENST00000311626#Homeodomain#DUF4074$#ENSP00000417207#ENSG00000120093#ENST00000470495#Homeodomain#DUF4074$#ENSP00000418892#ENSG00000120093#ENST00000476342#Homeodomain#DUF4074$#ENSP00000449977#ENSG00000120093#ENST00000490677#Homeodomain#DUF4074$#ENSP00000419676#ENSG00000120093#ENST00000472863#Homeodomain#DUF4074$#ENSP00000418729#ENSG00000120093#ENST00000489475#Home…	False
1352	1351	ENSG00000120075	HOXB5	Homeodomain	Yes	Known motif	Monomer or homomultimer	High-throughput in vitro	None	None	IPR001356;IPR001827;IPR009057;IPR017970;IPR017995;IPR020479	3215	homeobox B5 [Source:HGNC Symbol;Acc:HGNC:5116]	None	DBD and Full	Yes	None	None	a	Yes	TF Gene_DNA-Binding: sequence-specific_DNA Binding_PMIDS:12897140	No	1a1, Direct HQ evidence	Sam Lambert	Laura Campitelli	Yes	$#ENSG00000120075#GO:0001205#RNA polymerase II distal enhancer sequence-specific DNA binding transcription factor activity involv#IEA - GO_REF:0000019	$#ENSP00000239151#ENSG00000120075#ENST00000239151#Homeodomain#	False
1353	1352	ENSG00000108511	HOXB6	Homeodomain	Yes	Known motif	Monomer or homomultimer	High-throughput in vitro	None	None	IPR001356;IPR001827;IPR009057;IPR017970;IPR017995;IPR020479	3216	homeobox B6 [Source:HGNC Symbol;Acc:HGNC:5117]	None	DBD and Full	Yes	None	None	a	Yes	Indeterminate - There is no evidence for or against this genes role as a TF___PMIDS:0	No	1a1, Direct HQ evidence	Yimeng Yin	Arttu Jolma	Yes	$#ENSG00000108511#GO:0003700#sequence-specific DNA binding transcription factor activity#IEA - GO_REF:0000002	$#ENSP00000225648#ENSG00000108511#ENST00000225648#Homeodomain#$#ENSP00000420009#ENSG00000108511#ENST00000484302#Homeodomain#	False
1355	1354	ENSG00000120068	HOXB8	Homeodomain	Yes	Known motif	Monomer or homomultimer	High-throughput in vitro	None	None	IPR000047;IPR001356;IPR001827;IPR009057;IPR017970;IPR020479	3218	homeobox B8 [Source:HGNC Symbol;Acc:HGNC:5119]	None	DBD and Full	Yes	None	None	a	Yes	TF Gene_DNA-Binding: sequence-specific_DNA Binding; Other; TF PPI_PMIDS:11571641;15886193	No	1a1, Direct HQ evidence	Arttu Jolma	Laura Campitelli	Yes	$#ENSG00000120068#GO:0003700#sequence-specific DNA binding transcription factor activity#IEA - GO_REF:0000002	$#ENSP00000239144#ENSG00000120068#ENST00000239144#Homeodomain#$#ENSP00000460659#ENSG00000120068#ENST00000576562#Homeodomain#$#ENSP00000460254#ENSG00000120068#ENST00000498634#Homeodomain#	False
1356	1355	ENSG00000170689	HOXB9	Homeodomain	Yes	Known motif	Monomer or homomultimer	High-throughput in vitro	None	None	IPR001356;IPR006711;IPR009057;IPR017112;IPR017970;IPR020479	3219	homeobox B9 [Source:HGNC Symbol;Acc:HGNC:5120]	None	DBD and Full	Yes	None	None	a	Yes	TF Gene_Transcription Factor Binding: tf co-factor binding; DNA-Binding: sequence-specific_DNA Binding; TF PPI; Transactivation_PMIDS:1347944;9079637;10617598;11432851	No	1a1, Direct HQ evidence	Sam Lambert	Yimeng Yin	Yes	None	$#ENSP00000309439#ENSG00000170689#ENST00000311177#Homeodomain#Hox9_act	False
1366	1365	ENSG00000128645	HOXD1	Homeodomain	Yes	Known motif	Monomer or homomultimer	High-throughput in vitro	None	None	IPR001356;IPR009057;IPR017970;IPR020479	102465802	homeobox D1 [Source:HGNC Symbol;Acc:HGNC:5132]	None	DBD	Yes	None	None	a	Yes	TF Gene Candidate_DNA-Binding: sequence-specific_DNA Binding_PMIDS:11775067	No	1a1, Direct HQ evidence	Pratyush Das	Yimeng Yin	Yes	None	$#ENSP00000328598#ENSG00000128645#ENST00000331462#Homeodomain#	False
1367	1366	ENSG00000128710	HOXD10	Homeodomain	Yes	Known motif	Monomer or homomultimer	High-throughput in vitro	None	None	IPR001356;IPR009057;IPR017970;IPR020479	3236	homeobox D10 [Source:HGNC Symbol;Acc:HGNC:5133]	None	DBD and Full	Yes	None	None	a	Yes	TF Gene_DNA-Binding: sequence-specific_DNA Binding; TF PPI_PMIDS:11432851;14743444;15792957	Yes	1a1, Direct HQ evidence	Arttu Jolma	Laura Campitelli	Yes	$#ENSG00000128710#GO:0003700#sequence-specific DNA binding transcription factor activity#IEA - GO_REF:0000019	$#ENSP00000249501#ENSG00000128710#ENST00000249501#Homeodomain#	False
1371	1370	ENSG00000128652	HOXD3	Homeodomain	Yes	Known motif	Monomer or homomultimer	High-throughput in vitro	None	None	IPR001356;IPR001827;IPR009057;IPR017970;IPR020479;IPR025281	3232	homeobox D3 [Source:HGNC Symbol;Acc:HGNC:5137]	None	DBD and Full	Yes	None	None	a	Yes	TF Gene_DNA-Binding: sequence-specific_DNA Binding; Transactivation_PMIDS:14610084	No	1a1, Direct HQ evidence	Yimeng Yin	Pratyush Das	Yes	$#ENSG00000128652#GO:0003700#sequence-specific DNA binding transcription factor activity#IEA - GO_REF:0000002	$#ENSP00000249440#ENSG00000128652#ENST00000249440#Homeodomain#DUF4074$#ENSP00000392615#ENSG00000128652#ENST00000432796#Homeodomain#$#ENSP00000386498#ENSG00000128652#ENST00000410016#Homeodomain#DUF4074	False
1373	1372	ENSG00000175879	HOXD8	Homeodomain	Yes	Known motif	Monomer or homomultimer	High-throughput in vitro	None	None	IPR001356;IPR001827;IPR009057;IPR017970;IPR020479;	3234	homeobox D8 [Source:HGNC Symbol;Acc:HGNC:5139]	None	DBD	Yes	None	None	a	Yes	TF Gene Candidate_DNA-Binding: sequence-specific; Transcription Factor Binding: tf co-factor binding_Co-activation; TF PPI_PMIDS:8890171	Yes	1a1, Direct HQ evidence	Pratyush Das	Sam Lambert	Yes	$#ENSG00000175879#GO:0001228#RNA polymerase II transcription regulatory region sequence-specific DNA binding transcription factor#IDA - PMID:1756725	$#ENSP00000409026#ENSG00000175879#ENST00000450510#Homeodomain#$#ENSP00000315949#ENSG00000175879#ENST00000313173#Homeodomain#$#ENSP00000406045#ENSG00000175879#ENST00000429017#Homeodomain#$#ENSP00000437431#ENSG00000175879#ENST00000544999#Homeodomain#	False
1375	1374	ENSG00000170549	IRX1	Homeodomain	Yes	Known motif	Monomer or homomultimer	High-throughput in vitro	Has a putative AT-hook	None	IPR001356;IPR003893;IPR008422;IPR009057;IPR017970;	79192	iroquois homeobox 1 [Source:HGNC Symbol;Acc:HGNC:14358]	None	DBD	not tested	None	None	a	Yes	TF Gene Candidate___PMIDS:0	No	1a1, Direct HQ evidence	Jussi Taipale	Arttu Jolma	Yes	None	$#ENSP00000305244#ENSG00000170549#ENST00000302006#Homeodomain#	False
1376	1375	ENSG00000170561	IRX2	Homeodomain	Yes	Known motif	Monomer or homomultimer	High-throughput in vitro	None	None	IPR001356;IPR003893;IPR008422;IPR009057;IPR017970;	153572	iroquois homeobox 2 [Source:HGNC Symbol;Acc:HGNC:14359]	None	DBD and Full	Yes	None	None	a	Yes	No	No	1a1, Direct HQ evidence	Sam Lambert	Laura Campitelli	Yes	None	$#ENSP00000307006#ENSG00000170561#ENST00000302057#Homeodomain#$#ENSP00000372056#ENSG00000170561#ENST00000382611#Homeodomain#	False
1377	1376	ENSG00000177508	IRX3	Homeodomain	Yes	Known motif	Monomer or homomultimer	High-throughput in vitro	None	None	IPR001356;IPR003893;IPR008422;IPR009057;IPR017970;	79191	iroquois homeobox 3 [Source:HGNC Symbol;Acc:HGNC:14360]	None	DBD	Yes	None	None	a	Yes	Indeterminate - There is no evidence for or against this genes role as a TF__DNA Binding_PMIDS:16203991	No	1a1, Direct HQ evidence	Sam Lambert	Yimeng Yin	Yes	None	$#ENSP00000331608#ENSG00000177508#ENST00000329734#Homeodomain#$#ENSP00000463991#ENSG00000177508#ENST00000558054#Homeodomain#	False
1387	1386	ENSG00000273706	LHX1	Homeodomain	Yes	Known motif	Monomer or homomultimer	High-throughput in vitro	None	None	IPR001356;IPR001781;IPR009057;IPR017970	3975	LIM homeobox 1 [Source:HGNC Symbol;Acc:HGNC:6593]	None	DBD	Yes	None	None	b	Yes	TF Gene_DNA-Binding: sequence-specific_DNA Binding; Transactivation_PMIDS:10926781	No	1a1, Direct HQ evidence	Pratyush Das	Laura Campitelli	Yes	$#ENSG00000273706#GO:0003700#sequence-specific DNA binding transcription factor activity#ISS - GO_REF:0000024	$#ENSP00000477829#ENSG00000273706#ENST00000614239#Homeodomain#LIM$#ENSP00000481496#ENSG00000273706#ENST00000621767#Homeodomain#	False
1398	1397	ENSG00000134138	MEIS2	Homeodomain	Yes	Known motif	Monomer or homomultimer	High-throughput in vitro	None	None	IPR001356;IPR008422;IPR009057;	4212	Meis homeobox 2 [Source:HGNC Symbol;Acc:HGNC:7001]	None	DBD and Full	not tested	None	None	a	Yes	TF Gene_DNA-Binding: sequence-specific_DNA Binding; Transactivation_PMIDS:9811838;10764806	Yes	1a1, Direct HQ evidence	Pratyush Das	Matt Weirauch	Yes	$#ENSG00000134138#GO:0001077#RNA polymerase II core promoter proximal region sequence-specific DNA binding transcription factor a#IDA - PMID:10764806$#ENSG00000134138#GO:0003700#sequence-specific DNA binding transcription factor activity#NAS - PMID:10764806	$#ENSP00000341400#ENSG00000134138#ENST00000338564#Homeodomain#Meis_PKNOX_N$#ENSP00000339549#ENSG00000134138#ENST00000340545#Homeodomain#Meis_PKNOX_N$#ENSP00000404185#ENSG00000134138#ENST00000424352#Homeodomain#Meis_PKNOX_N$#ENSP00000453793#ENSG00000134138#ENST00000561208#Homeodomain#Meis_PKNOX_N$#ENSP00000380745#ENSG00000134138#ENST00000397620#Homeodomain#Meis_PKNOX_N$#ENSP00000453390#ENSG0000013…	False
1405	1404	ENSG00000163132	MSX1	Homeodomain	Yes	Known motif	Monomer or homomultimer	High-throughput in vitro	None	None	IPR001356;IPR009057;IPR017970;IPR020479	4487	msh homeobox 1 [Source:HGNC Symbol;Acc:HGNC:7391]	1IG7	DBD and Full	Yes	None	None	a	Yes	TF Gene_DNA-Binding: sequence-specific_DNA Binding_PMIDS:15192231;17030628	No	1a1, Direct HQ evidence	Laura Campitelli	Yimeng Yin	Yes	$#ENSG00000163132#GO:0000982#RNA polymerase II core promoter proximal region sequence-specific DNA binding transcription factor a#IEA - GO_REF:0000019$#ENSG00000163132#GO:0001227#RNA polymerase II transcription regulatory region sequence-specific DNA binding transcription factor#IEA - GO_REF:0000019$#ENSG00000163132#GO:0001228#RNA polymerase II transcription regulatory region sequence-specific DN…	$#ENSP00000372170#ENSG00000163132#ENST00000382723#Homeodomain#	False
1429	1428	ENSG00000185630	PBX1	Homeodomain	Yes	Known motif	Monomer or homomultimer	High-throughput in vitro	None	None	IPR001356;IPR005542;IPR009057;IPR017970	5087	PBX homeobox 1 [Source:HGNC Symbol;Acc:HGNC:8632]	1LFU	DBD and Full	Yes	Obligate_Multimer	Can bind weakly as a homodimer or monomer (structure is an NMR-model of monomer) but prefers heterodimers with HOX-proteins	a	Yes	TF Gene_DNA-Binding: sequence-specific_DNA Binding_PMIDS:8183558;9315626;12529389	Yes	1a1, Direct HQ evidence	Laura Campitelli	Sam Lambert	Yes	$#ENSG00000185630#GO:0001077#RNA polymerase II core promoter proximal region sequence-specific DNA binding transcription factor a#IEA - GO_REF:0000019$#ENSG00000185630#GO:0003700#sequence-specific DNA binding transcription factor activity#NAS - PMID:10500199	$#ENSP00000356872#ENSG00000185630#ENST00000367897#Homeodomain#PBC$#ENSP00000405890#ENSG00000185630#ENST00000420696#Homeodomain#PBC$#ENSP00000439943#ENSG00000185630#ENST00000540236#Homeodomain#PBC$#ENSP00000473998#ENSG00000185630#ENST00000485769#Homeodomain#PBC$#ENSP00000485692#ENSG00000185630#ENST00000627490#Homeodomain#PBC	False
1440	1439	ENSG00000165495	PKNOX2	Homeodomain	Yes	Known motif	Monomer or homomultimer	High-throughput in vitro	None	None	IPR001356;IPR008422;IPR009057;	63876	PBX/knotted 1 homeobox 2 [Source:HGNC Symbol;Acc:HGNC:16714]	None	DBD	Yes	None	None	b	Yes	TF Gene Candidate_Transcription Factor Binding: tf co-factor binding_Co-activation_PMIDS:11972344;15339927	No	1a1, Direct HQ evidence	Matt Weirauch	Pratyush Das	Yes	None	$#ENSP00000298282#ENSG00000165495#ENST00000298282#Homeodomain#Meis_PKNOX_N$#ENSP00000431599#ENSG00000165495#ENST00000527238#Homeodomain#$#ENSP00000434255#ENSG00000165495#ENST00000531212#Homeodomain#$#ENSP00000453374#ENSG00000165495#ENST00000558705#Homeodomain#	False
1455	1454	ENSG00000100625	SIX4	Homeodomain	Yes	Known motif	Monomer or homomultimer	High-throughput in vitro	None	None	IPR001356;IPR009057;IPR017970;	51804	SIX homeobox 4 [Source:HGNC Symbol;Acc:HGNC:10890]	None	DBD and Full	Yes	None	None	a	Yes	TF Gene_DNA-Binding: sequence-specific_DNA Binding; Transactivation_PMIDS:14966291	No	1a1, Direct HQ evidence	Laura Campitelli	Arttu Jolma	Yes	$#ENSG00000100625#GO:0001077#RNA polymerase II core promoter proximal region sequence-specific DNA binding transcription factor a#IEA - GO_REF:0000019	$#ENSP00000216513#ENSG00000100625#ENST00000216513#Homeodomain#SIX1_SD$#ENSP00000450761#ENSG00000100625#ENST00000556952#Homeodomain#SIX1_SD	False
1472	1471	ENSG00000136367	ZFHX2	Homeodomain	Yes	Known motif	Monomer or homomultimer	High-throughput in vitro	None	None	IPR001356;IPR003604;IPR007087;IPR009057;IPR015880;IPR017970	85446	zinc finger homeobox 2 [Source:HGNC Symbol;Acc:HGNC:20152]	None	not tested	Yes	None	None	b	Yes	No	No	1a1, Direct HQ evidence	Jussi Taipale	Arttu Jolma	Yes	None	$#ENSP00000409464#ENSG00000136367#ENST00000412565#Homeodomain#$#ENSP00000478696#ENSG00000136367#ENST00000615307#Homeodomain#$#ENSP00000413418#ENSG00000136367#ENST00000419474#Homeodomain#zf-C2H2_2, zf-H2C2_5, zf-met$#ENSP00000451342#ENSG00000136367#ENST00000555334#Homeodomain#	False
1474	1473	ENSG00000178764	ZHX2	Homeodomain	Yes	Likely to be sequence specific TF	Monomer or homomultimer	No motif	None	None	IPR001356;IPR007087;IPR009057;IPR015880	22882	zinc fingers and homeoboxes 2 [Source:HGNC Symbol;Acc:HGNC:18513]	None	DBD and Full	Yes	None	None	a	Yes	TF Gene Candidate_DNA-Binding: sequence-specific_TF PPI; Transactivation_PMIDS:12741956;14659886	Yes	3a, decent circumstantial evidence for its role as	Yimeng Yin	Jussi Taipale	Yes	$#ENSG00000178764#GO:0003700#sequence-specific DNA binding transcription factor activity#IDA - PMID:12741956	$#ENSP00000314709#ENSG00000178764#ENST00000314393#Homeodomain#DUF3505, Homez$#ENSP00000452720#ENSG00000178764#ENST00000534247#Homeodomain#	False
1475	1474	ENSG00000174306	ZHX3	Homeodomain	Yes	Likely to be sequence specific TF	Monomer or homomultimer	No motif	None	None	IPR001356;IPR009057;IPR015880;IPR024578	23051	zinc fingers and homeoboxes 3 [Source:HGNC Symbol;Acc:HGNC:15935]	None	DBD and Full	Yes	None	None	a	Yes	No	Yes	4a, two or more datasets predict it as a TF	Yimeng Yin	Jussi Taipale	Yes	$#ENSG00000174306#GO:0003700#sequence-specific DNA binding transcription factor activity#IDA - PMID:12659632	$#ENSP00000405421#ENSG00000174306#ENST00000421422#Homeodomain#$#ENSP00000443783#ENSG00000174306#ENST00000544979#Homeodomain#Homez$#ENSP00000452965#ENSG00000174306#ENST00000559234#Homeodomain#$#ENSP00000454006#ENSG00000174306#ENST00000560361#Homeodomain#$#ENSP00000362358#ENSG00000174306#ENST00000373261#Homeodomain#$#ENSP00000415498#ENSG00000174306#ENST00000432768#Homeodomain#$#ENSP00000401852#ENSG…	False
1488	1487	ENSG00000196767	POU3F4	Homeodomain; POU	Yes	Known motif	Monomer or homomultimer	High-throughput in vitro	None	None	IPR000327;IPR001356;IPR009057;IPR010982;IPR013847;IPR016362;IPR017970;	5456	POU class 3 homeobox 4 [Source:HGNC Symbol;Acc:HGNC:9217]	None	DBD	Yes	None	None	a	Yes	No	No	1a1, Direct HQ evidence	Sam Lambert	Pratyush Das	Yes	$#ENSG00000196767#GO:0003700#sequence-specific DNA binding transcription factor activity#IEA - GO_REF:0000019	$#ENSP00000362296#ENSG00000196767#ENST00000373200#Homeodomain,POU#	False
1492	1491	ENSG00000204531	POU5F1	Homeodomain; POU	Yes	Known motif	Monomer or homomultimer	High-throughput in vitro	None	None	IPR000327;IPR001356;IPR009057;IPR010982;IPR013847;IPR017970	5460	POU class 5 homeobox 1 [Source:HGNC Symbol;Acc:HGNC:9221]	3L1P	DBD and Full	not tested	None	None	a	Yes	TF Gene_DNA-Binding: sequence-specific_DNA Binding_PMIDS:12615074	No	1a1, Direct HQ evidence	Pratyush Das	Arttu Jolma	Yes	$#ENSG00000204531#GO:0000981#sequence-specific DNA binding RNA polymerase II transcription factor activity#ISS - GO_REF:0000024$#ENSG00000204531#GO:0001227#RNA polymerase II transcription regulatory region sequence-specific DNA binding transcription factor#IDA - PMID:19409607$#ENSG00000204531#GO:0003700#sequence-specific DNA binding transcription factor activity#IDA - PMID:16153702	$#ENSP00000259915#ENSG00000204531#ENST00000259915#Homeodomain,POU#$#ENSP00000389359#ENSG00000204531#ENST00000441888#Homeodomain,POU#$#ENSP00000425083#ENSG00000204531#ENST00000471529#Homeodomain,POU#$#ENSP00000425479#ENSG00000204531#ENST00000512818#Homeodomain,POU#$#ENSP00000475512#ENSG00000204531#ENST00000513407#Homeodomain,POU#$#ENSP00000475880#ENSG00000204531#ENST00000606567#Homeodomain,POU#$#E…	False
1499	1498	ENSG00000102878	HSF4	HSF	Yes	Known motif	Monomer or homomultimer	High-throughput in vitro	None	None	IPR000232;	3299	heat shock transcription factor 4 [Source:HGNC Symbol;Acc:HGNC:5227]	None	DBD	not tested	None	None	a	Yes	TF Gene_DNA-Binding: sequence-specific; Transcription Factor Binding: tf co-factor binding_DNA Binding_PMIDS:8972228;10488131;11278480	Yes	1a1, Direct HQ evidence	Yimeng Yin	Tim Hughes	Yes	$#ENSG00000102878#GO:0003700#sequence-specific DNA binding transcription factor activity#IEA - GO_REF:0000002	$#ENSP00000430947#ENSG00000102878#ENST00000521374#HSF#Vert_HS_TF$#ENSP00000463706#ENSG00000102878#ENST00000584272#HSF#$#ENSP00000428077#ENSG00000102878#ENST00000519601#HSF#$#ENSP00000429486#ENSG00000102878#ENST00000521916#HSF#	False
1505	1504	ENSG00000125347	IRF1	IRF	Yes	Known motif	Monomer or homomultimer	In vivo/Misc source	None	None	IPR001346;IPR017431;IPR019817;	3659	interferon regulatory factor 1 [Source:HGNC Symbol;Acc:HGNC:6116]	1IF1	DBD	Yes	None	Requires phosphorylation for proper dimeric function; Jaspar model binds similar sites than the other homologs	a	Yes	TF Gene_DNA-Binding: sequence-specific_DNA Binding; Transactivation_PMIDS:3409321;12517966	Yes	1a1, Direct HQ evidence	Laura Campitelli	Arttu Jolma	Yes	$#ENSG00000125347#GO:0001077#RNA polymerase II core promoter proximal region sequence-specific DNA binding transcription factor a#IMP - PMID:15509808	$#ENSP00000245414#ENSG00000125347#ENST00000245414#Interferon regulatory factor (IRF)#$#ENSP00000480887#ENSG00000125347#ENST00000613424#Interferon regulatory factor (IRF)#$#ENSP00000473661#ENSG00000125347#ENST00000476613#Interferon regulatory factor (IRF)#$#ENSP00000405655#ENSG00000125347#ENST00000437654#Interferon regulatory factor (IRF)#	False
1511	1510	ENSG00000185507	IRF7	IRF	Yes	Known motif	Monomer or homomultimer	High-throughput in vitro	None	None	IPR001346;IPR008984;IPR019471;IPR019817	3665	interferon regulatory factor 7 [Source:HGNC Symbol;Acc:HGNC:6122]	None	DBD	Yes	None	Requires phosphorylation for proper dimeric function	a	Yes	TF Gene_DNA-Binding: sequence-specific_DNA Binding; Transactivation_PMIDS:9786932	Yes	1a1, Direct HQ evidence	Pratyush Das	Yimeng Yin	Yes	$#ENSG00000185507#GO:0000982#RNA polymerase II core promoter proximal region sequence-specific DNA binding transcription factor a#IDA - PMID:17404045	$#ENSP00000331803#ENSG00000185507#ENST00000348655#Interferon regulatory factor (IRF)#IRF-3$#ENSP00000380697#ENSG00000185507#ENST00000397566#Interferon regulatory factor (IRF)#IRF-3$#ENSP00000380700#ENSG00000185507#ENST00000397570#Interferon regulatory factor (IRF)#IRF-3$#ENSP00000380704#ENSG00000185507#ENST00000397574#Interferon regulatory factor (IRF)#IRF-3	False
1512	1511	ENSG00000140968	IRF8	IRF	Yes	Known motif	Monomer or homomultimer	High-throughput in vitro	None	None	IPR001346;IPR008984;IPR019471;IPR019817	3394	interferon regulatory factor 8 [Source:HGNC Symbol;Acc:HGNC:5358]	None	DBD and Full	not tested	None	Requires phosphorylation for proper dimeric function	a	Yes	TF Gene_DNA-Binding: sequence-specific_DNA Binding; Transactivation_PMIDS:1460054;10734131	Yes	1a1, Direct HQ evidence	Matt Weirauch	Sam Lambert	Yes	$#ENSG00000140968#GO:0003705#RNA polymerase II distal enhancer sequence-specific DNA binding transcription factor activity#TAS - PMID:1460054	$#ENSP00000268638#ENSG00000140968#ENST00000268638#Interferon regulatory factor (IRF)#IRF-3, MH2$#ENSP00000458047#ENSG00000140968#ENST00000563180#Interferon regulatory factor (IRF)#$#ENSP00000456992#ENSG00000140968#ENST00000564803#Interferon regulatory factor (IRF)#IRF-3$#ENSP00000455452#ENSG00000140968#ENST00000562492#Interferon regulatory factor (IRF)#IRF-3, MH2$#ENSP00000455816#ENSG00000140968#…	False
1514	1513	ENSG00000145220	LYAR	LYAR-type C2H2 ZF	No	Unlikely to be sequence specific TF	Not a DNA binding protein	No motif	None	LYAR-type C2H2 ZF domains have not been shown to bind DNA. LYAR binds to the 60S subunit of the ribosome. It regulates translation rather than transcription (PMID: 24990247).	None	None	Ly1 antibody reactive	None	not tested	not tested	None	LYAR-type C2H2 ZF domains have not been shown to bind DNA. LYAR binds to the 60S subunit of the ribosome. It regulates translation rather than transcription (PMID: 24990247).	No	No	No	No	Protein added after initial stage, no initial assesment	Arttu Jolma	Sam Lambert	Yes	None	None	False
1516	1515	ENSG00000066697	MSANTD3	MADF	Yes	Known motif	Monomer or homomultimer	High-throughput in vitro	None	None	IPR028002;	91283	Myb/SANT DNA binding domain containing 3 [Source:HGNC Symbol;Acc:HGNC:23370]	None	not tested	not tested	None	None	No	Yes	No	No	5a, one of the source datasets predicts is as a TF	Yimeng Yin	Laura Campitelli	No	None	$#ENSP00000378506#ENSG00000066697#ENST00000395067#MADF#$#ENSP00000364020#ENSG00000066697#ENST00000374885#MADF#$#ENSP00000480445#ENSG00000066697#ENST00000613183#MADF#$#ENSP00000364021#ENSG00000066697#ENST00000374886#MADF#$#ENSP00000415830#ENSG00000066697#ENST00000398977#MADF#$#ENSP00000480622#ENSG00000066697#ENST00000622639#MADF#	False
1521	1520	ENSG00000081189	MEF2C	MADS box	Yes	Known motif	Monomer or homomultimer	High-throughput in vitro	None	None	IPR002100;IPR022102	4208	myocyte enhancer factor 2C [Source:HGNC Symbol;Acc:HGNC:6996]	None	DBD and Full	not tested	None	None	a	Yes	No	Yes	1a1, Direct HQ evidence	Tim Hughes	Matt Weirauch	Yes	$#ENSG00000081189#GO:0000981#sequence-specific DNA binding RNA polymerase II transcription factor activity#ISS - PMID:21610032$#ENSG00000081189#GO:0000983#RNA polymerase II core promoter sequence-specific DNA binding transcription factor activity#IDA - PMID:8455629$#ENSG00000081189#GO:0001077#RNA polymerase II core promoter proximal region sequence-specific DNA binding transcription factor a#IDA …	$#ENSP00000340874#ENSG00000081189#ENST00000340208#MADS box#HJURP_C$#ENSP00000389610#ENSG00000081189#ENST00000424173#MADS box#HJURP_C$#ENSP00000396219#ENSG00000081189#ENST00000437473#MADS box#HJURP_C$#ENSP00000421925#ENSG00000081189#ENST00000504921#MADS box#HJURP_C$#ENSP00000487184#ENSG00000081189#ENST00000626391#MADS box#HJURP_C$#ENSP00000487311#ENSG00000081189#ENST00000628656#MADS box#$#ENSP0000…	False
1530	1529	ENSG00000143379	SETDB1	MBD	Yes	Known motif	Low specificity DNA-binding protein	In vivo/Misc source	Only known motifs are from Transfac or HocoMoco - origin is uncertain	Transfac motif is dubious.	IPR001214;IPR001739;IPR002999;IPR003606;IPR003616;IPR007728;IPR016177;IPR025796	9869	SET domain bifurcated 1 [Source:HGNC Symbol;Acc:HGNC:10761]	None	not tested	not tested	None	None	x	Yes	TF Gene_Transcription Factor Binding: tf co-factor binding_TF PPI_PMIDS:14536086	No	2a1, Lower confidence direct evidence	Jussi Taipale	Sam Lambert	No	None	$#ENSP00000271640#ENSG00000143379#ENST00000271640#Methyl-CpG DNA-binding#DUF4537, Pre-SET, SET$#ENSP00000357958#ENSG00000143379#ENST00000368962#Methyl-CpG DNA-binding#DUF4537$#ENSP00000357965#ENSG00000143379#ENST00000368969#Methyl-CpG DNA-binding#DUF4537, Pre-SET, SET$#ENSP00000436148#ENSG00000143379#ENST00000534805#Methyl-CpG DNA-binding#DUF4537$#ENSP00000432348#ENSG00000143379#ENST00000498193#M…	False
1536	1535	ENSG00000120832	MTERF2	mTERF	Yes	Likely to be sequence specific TF	Monomer or homomultimer	No motif	None	None	IPR003690;	80298	mitochondrial transcription termination factor 2 [Source:HGNC Symbol;Acc:HGNC:30779]	None	not tested	not tested	None	None	No	Yes	No	No	5a, one of the source datasets predicts is as a TF	Tim Hughes	Pratyush Das	No	None	$#ENSP00000240050#ENSG00000120832#ENST00000240050#mTERF#$#ENSP00000376575#ENSG00000120832#ENST00000392830#mTERF#$#ENSP00000447651#ENSG00000120832#ENST00000552029#mTERF#$#ENSP00000448343#ENSG00000120832#ENST00000548101#mTERF#$#ENSP00000448246#ENSG00000120832#ENST00000550496#mTERF#$#ENSP00000448854#ENSG00000120832#ENST00000550736#mTERF#	False
1541	1540	ENSG00000096401	CDC5L	Myb/SANT	Yes	Known motif	Monomer or homomultimer	In vivo/Misc source	Only known motifs are from Transfac or HocoMoco - origin is uncertain	Compelling evidence for DNA binding (PMID: 11082045).	IPR001005;IPR009057;IPR017930;IPR021786	988	cell division cycle 5 like [Source:HGNC Symbol;Acc:HGNC:1743]	None	DBD and Full	not tested	None	None	a	Yes	TF Evidence Conflict - There is evidence for and against this genes role as a TF___PMIDS:0;8917598;9038199;10570151;11082045;8917598;9038199;10570151;11118137	Yes	2a1, Lower confidence direct evidence	Laura Campitelli	Matt Weirauch	Yes	$#ENSG00000096401#GO:0000981#sequence-specific DNA binding RNA polymerase II transcription factor activity#IBA - GO_REF:0000033	$#ENSP00000360532#ENSG00000096401#ENST00000371477#Myb, Myb-Like, and SANT Domain Containing Genes#Myb_Cef	False
1552	1551	ENSG00000129534	MIS18BP1	Myb/SANT	No	Unlikely to be sequence specific TF	Not a DNA binding protein	No motif	None	Contains 1 SANT domain, and a SANTA domain	IPR001005;IPR009057;IPR015216;IPR017884	55320	MIS18 binding protein 1 [Source:HGNC Symbol;Acc:HGNC:20190]	None	Full	not tested	None	None	c	Yes	No	No	4a, two or more datasets predict it as a TF	Pratyush Das	Laura Campitelli	No	None	$#ENSP00000309790#ENSG00000129534#ENST00000310806#Myb, Myb-Like, and SANT Domain Containing Genes#SANTA$#ENSP00000397184#ENSG00000129534#ENST00000451174#Myb, Myb-Like, and SANT Domain Containing Genes#$#ENSP00000487102#ENSG00000129534#ENST00000627697#Myb, Myb-Like, and SANT Domain Containing Genes#SANTA	False
1555	1554	ENSG00000185697	MYBL1	Myb/SANT	Yes	Known motif	Monomer or homomultimer	High-throughput in vitro	None	Contains 3 Myb DBDs	IPR001005;IPR009057;IPR012642;IPR015395;IPR017877;IPR017930	4603	MYB proto-oncogene like 1 [Source:HGNC Symbol;Acc:HGNC:7547]	None	DBD and Full	Yes	None	None	a	Yes	TF Gene_DNA-Binding: sequence-specific_DNA Binding; Transactivation_PMIDS:7987850	Yes	1a1, Direct HQ evidence	Laura Campitelli	Arttu Jolma	Yes	$#ENSG00000185697#GO:0001077#RNA polymerase II core promoter proximal region sequence-specific DNA binding transcription factor a#IDA - PMID:7987850	$#ENSP00000429633#ENSG00000185697#ENST00000522677#Myb, Myb-Like, and SANT Domain Containing Genes#Cmyb_C, LMSTEN$#ENSP00000428011#ENSG00000185697#ENST00000524176#Myb, Myb-Like, and SANT Domain Containing Genes#Cmyb_C, LMSTEN$#ENSP00000428265#ENSG00000185697#ENST00000517885#Myb, Myb-Like, and SANT Domain Containing Genes#Cmyb_C	False
1567	1566	ENSG00000173473	SMARCC1	Myb/SANT	No	Unlikely to be sequence specific TF	Not a DNA binding protein	No motif	None	Contains 1 SANT domain, and no other putative DNA-binding domains. Given that SMARCC1 is part of the Swi/Snf chromatin remodelling complex, its Myb/Sant domain is likely involved in binding histone tails. Available motif logos ares likely specificifities of SMARCC1 interactors.	IPR000953;IPR001005;IPR001357;IPR007526;IPR009057;IPR017884	6599	SWI/SNF related, matrix associated, actin dependent regulator of chromatin subfamily c member 1 [Sou	None	Full	Yes	None	WRONG SITE ChIP-seq model has a bZIP CRE-like sequence, SWI-SNF class nucleosome remodeling complex protein (active ATP-ase)	x	Yes	TF Gene Candidate_Transcription Factor Binding: tf co-factor binding; Transcription Regulatory Activity: heterochromatin interaction/binding_TF PPI; Transactivation_PMIDS:15923603;11018012	No	2a1, Lower confidence direct evidence	Sam Lambert	Pratyush Das	Yes	None	$#ENSP00000254480#ENSG00000173473#ENST00000254480#Myb, Myb-Like, and SANT Domain Containing Genes#SWIRM, SWIRM-assoc_1, SWIRM-assoc_2, SWIRM-assoc_3	False
1591	1590	ENSG00000086102	NFX1	NFX	Yes	Likely to be sequence specific TF	Monomer or homomultimer	No motif	None	None	IPR000967;IPR001374;IPR001841;IPR019786;IPR019787;	4799	nuclear transcription factor, X-box binding 1 [Source:HGNC Symbol;Acc:HGNC:7803]	None	DBD	Yes	None	None	a	Yes	TF Gene_Single stranded RNA/DNA binding_DNA Binding; Transactivation_PMIDS:7964459	Yes	3a, decent circumstantial evidence for its role as	Yimeng Yin	Sam Lambert	Yes	$#ENSG00000086102#GO:0001078#RNA polymerase II core promoter proximal region sequence-specific DNA binding transcription factor a#IDA - PMID:7964459$#ENSG00000086102#GO:0003700#sequence-specific DNA binding transcription factor activity#TAS - PMID:7964459	$#ENSP00000317695#ENSG00000086102#ENST00000318524#NF-X1 ZF#$#ENSP00000368836#ENSG00000086102#ENST00000379521#NF-X1 ZF#$#ENSP00000368856#ENSG00000086102#ENST00000379540#NF-X1 ZF#R3H	False
1597	1596	ENSG00000173153	ESRRA	Nuclear receptor	Yes	Known motif	Monomer or homomultimer	High-throughput in vitro	None	None	IPR000536;IPR001628;IPR001723;IPR008946;IPR024178;IPR027289	2101	estrogen related receptor alpha [Source:HGNC Symbol;Acc:HGNC:3471]	None	DBD and Full	Yes	None	None	a	Yes	TF Gene_DNA-Binding: sequence-specific_DNA Binding; Transactivation_PMIDS:9271417	Yes	1a1, Direct HQ evidence	Arttu Jolma	Jussi Taipale	Yes	$#ENSG00000173153#GO:0001077#RNA polymerase II core promoter proximal region sequence-specific DNA binding transcription factor a#IEA - GO_REF:0000019$#ENSG00000173153#GO:0001078#RNA polymerase II core promoter proximal region sequence-specific DNA binding transcription factor a#IEA - GO_REF:0000019$#ENSG00000173153#GO:0004879#ligand-activated sequence-specific DNA binding RNA polymerase II trans…	$#ENSP00000000442#ENSG00000173153#ENST00000000442#Nuclear Hormone Receptor#Hormone_recep$#ENSP00000384851#ENSG00000173153#ENST00000405666#Nuclear Hormone Receptor#Hormone_recep$#ENSP00000385971#ENSG00000173153#ENST00000406310#Nuclear Hormone Receptor#Hormone_recep$#ENSP00000441970#ENSG00000173153#ENST00000468670#Nuclear Hormone Receptor#$#ENSP00000444710#ENSG00000173153#ENST00000545035#Nuclear Ho…	False
1598	1597	ENSG00000119715	ESRRB	Nuclear receptor	Yes	Known motif	Monomer or homomultimer	High-throughput in vitro	None	None	IPR000536;IPR001628;IPR001723;IPR008946;IPR024178;IPR027289	2103	estrogen related receptor beta [Source:HGNC Symbol;Acc:HGNC:3473]	1LO1	DBD	Yes	None	None	a	Yes	TF Gene_DNA-Binding: sequence-specific_Co-activation_PMIDS:8626619;15766247	Yes	1a1, Direct HQ evidence	Matt Weirauch	Jussi Taipale	Yes	$#ENSG00000119715#GO:0004879#ligand-activated sequence-specific DNA binding RNA polymerase II transcription factor activity#TAS - PMID:9344655	$#ENSP00000422488#ENSG00000119715#ENST00000509242#Nuclear Hormone Receptor#Hormone_recep$#ENSP00000451658#ENSG00000119715#ENST00000556177#Nuclear Hormone Receptor#Hormone_recep$#ENSP00000370270#ENSG00000119715#ENST00000380887#Nuclear Hormone Receptor#Hormone_recep$#ENSP00000424992#ENSG00000119715#ENST00000512784#Nuclear Hormone Receptor#Hormone_recep	False
1599	1598	ENSG00000196482	ESRRG	Nuclear receptor	Yes	Known motif	Monomer or homomultimer	High-throughput in vitro	None	None	IPR000536;IPR001628;IPR001723;IPR003078;IPR008946;IPR024178;IPR027289;	2104	estrogen related receptor gamma [Source:HGNC Symbol;Acc:HGNC:3474]	None	DBD and Full	Yes	None	None	a	Yes	TF Gene_DNA-Binding: sequence-specific_DNA Binding; Transactivation_PMIDS:15149736	No	1a1, Direct HQ evidence	Pratyush Das	Yimeng Yin	Yes	$#ENSG00000196482#GO:0001228#RNA polymerase II transcription regulatory region sequence-specific DNA binding transcription factor#IEA - GO_REF:0000019$#ENSG00000196482#GO:0003708#retinoic acid receptor activity#IEA - GO_REF:0000002	$#ENSP00000352077#ENSG00000196482#ENST00000359162#Nuclear Hormone Receptor#Hormone_recep$#ENSP00000353108#ENSG00000196482#ENST00000360012#Nuclear Hormone Receptor#Hormone_recep$#ENSP00000354584#ENSG00000196482#ENST00000361395#Nuclear Hormone Receptor#Hormone_recep$#ENSP00000355904#ENSG00000196482#ENST00000366937#Nuclear Hormone Receptor#Hormone_recep$#ENSP00000355905#ENSG00000196482#ENST000003669…	False
1600	1599	ENSG00000101076	HNF4A	Nuclear receptor	Yes	Known motif	Monomer or homomultimer	High-throughput in vitro	None	None	IPR000003;IPR000536;IPR001628;IPR001723;IPR003068;IPR008946	3172	hepatocyte nuclear factor 4 alpha [Source:HGNC Symbol;Acc:HGNC:5024]	3CBB	DBD and Full	Yes	None	None	a	Yes	TF Gene_DNA-Binding: sequence-specific_DNA Binding_PMIDS:15581617	Yes	1a1, Direct HQ evidence	Arttu Jolma	Pratyush Das	Yes	$#ENSG00000101076#GO:0001077#RNA polymerase II core promoter proximal region sequence-specific DNA binding transcription factor a#ISS - GO_REF:0000024$#ENSG00000101076#GO:0003700#sequence-specific DNA binding transcription factor activity#IDA - PMID:10330009, PMID:12911579, PMID:16488887,$#ENSG00000101076#GO:0003705#RNA polymerase II distal enhancer sequence-specific DNA binding transcription fac…	$#ENSP00000312987#ENSG00000101076#ENST00000316099#Nuclear Hormone Receptor#Hormone_recep$#ENSP00000315180#ENSG00000101076#ENST00000316673#Nuclear Hormone Receptor#Hormone_recep$#ENSP00000412111#ENSG00000101076#ENST00000415691#Nuclear Hormone Receptor#Hormone_recep$#ENSP00000410911#ENSG00000101076#ENST00000443598#Nuclear Hormone Receptor#Hormone_recep$#ENSP00000396216#ENSG00000101076#ENST000004572…	False
1602	1601	ENSG00000126368	NR1D1	Nuclear receptor	Yes	Known motif	Monomer or homomultimer	High-throughput in vitro	None	None	IPR000536;IPR001628;IPR001723;IPR008946	9572	nuclear receptor subfamily 1 group D member 1 [Source:HGNC Symbol;Acc:HGNC:7962]	1A6Y	DBD and Full	Yes	None	Structure is homodimer	a	Yes	TF Gene_DNA-Binding: sequence-specific_DNA Binding_PMIDS:12021280;12150932	Yes	1a1, Direct HQ evidence	Tim Hughes	Matt Weirauch	Yes	$#ENSG00000126368#GO:0001078#RNA polymerase II core promoter proximal region sequence-specific DNA binding transcription factor a#IDA - PMID:8622974$#ENSG00000126368#GO:0004879#ligand-activated sequence-specific DNA binding RNA polymerase II transcription factor activity#TAS - PMID:8622974	$#ENSP00000246672#ENSG00000126368#ENST00000246672#Nuclear Hormone Receptor#Hormone_recep	False
1604	1603	ENSG00000131408	NR1H2	Nuclear receptor	Yes	Known motif	Obligate heteromer	In vivo/Misc source	Only known motifs are from Transfac or HocoMoco - origin is uncertain	Likely an obligate heteromer (PMID: 7935418; PMID: 7892230; PMID: 7744246)	IPR000536;IPR001628;IPR001723;IPR008946;IPR023257;	7376	nuclear receptor subfamily 1 group H member 2 [Source:HGNC Symbol;Acc:HGNC:7965]	4NQA	DBD and Full	not tested	None	Structure is RXRA-NR1H2 heterodimer, with both the LBDs and DBDs	a	Yes	TF Gene_DNA-Binding: sequence-specific_DNA Binding_PMIDS:16007255;17218271	Yes	1a1, Direct HQ evidence	Sam Lambert	Matt Weirauch	Yes	$#ENSG00000131408#GO:0001077#RNA polymerase II core promoter proximal region sequence-specific DNA binding transcription factor a#IDA - PMID:9013544$#ENSG00000131408#GO:0001133#sequence-specific transcription regulatory region DNA binding RNA polymerase II transcription factor#IEA - GO_REF:0000019$#ENSG00000131408#GO:0004879#ligand-activated sequence-specific DNA binding RNA polymerase II transcr…	$#ENSP00000253727#ENSG00000131408#ENST00000253727#Nuclear Hormone Receptor#Hormone_recep$#ENSP00000396151#ENSG00000131408#ENST00000411902#Nuclear Hormone Receptor#Hormone_recep$#ENSP00000469778#ENSG00000131408#ENST00000597157#Nuclear Hormone Receptor#$#ENSP00000470518#ENSG00000131408#ENST00000597790#Nuclear Hormone Receptor#$#ENSP00000472138#ENSG00000131408#ENST00000597130#Nuclear Hormone Recepto…	False
1608	1607	ENSG00000143257	NR1I3	Nuclear receptor	Yes	Known motif	Monomer or homomultimer	High-throughput in vitro	None	None	IPR000536;IPR001628;IPR001723;IPR001728;IPR008946;	9970	nuclear receptor subfamily 1 group I member 3 [Source:HGNC Symbol;Acc:HGNC:7969]	None	DBD and Full	not tested	None	None	a	Yes	TF Gene_DNA-Binding: sequence-specific_DNA Binding; Transactivation_PMIDS:8114692;12511605	Yes	1a1, Direct HQ evidence	Jussi Taipale	Arttu Jolma	Yes	$#ENSG00000143257#GO:0001228#RNA polymerase II transcription regulatory region sequence-specific DNA binding transcription factor#IDA - PMID:11114890$#ENSG00000143257#GO:0003700#sequence-specific DNA binding transcription factor activity#TAS - PMID:8020947, PMID:8114692$#ENSG00000143257#GO:0004879#ligand-activated sequence-specific DNA binding RNA polymerase II transcription factor activity#TAS -…	$#ENSP00000356958#ENSG00000143257#ENST00000367979#Nuclear Hormone Receptor#Hormone_recep$#ENSP00000356960#ENSG00000143257#ENST00000367981#Nuclear Hormone Receptor#Hormone_recep$#ENSP00000356961#ENSG00000143257#ENST00000367982#Nuclear Hormone Receptor#Hormone_recep$#ENSP00000356962#ENSG00000143257#ENST00000367983#Nuclear Hormone Receptor#Hormone_recep$#ENSP00000356963#ENSG00000143257#ENST000003679…	False
1613	1612	ENSG00000175745	NR2F1	Nuclear receptor	Yes	Known motif	Monomer or homomultimer	High-throughput in vitro	None	None	IPR000536;IPR001628;IPR001723;IPR003068;IPR008946;	7025	nuclear receptor subfamily 2 group F member 1 [Source:HGNC Symbol;Acc:HGNC:7975]	None	DBD and Full	Yes	None	None	a	Yes	TF Gene_DNA-Binding: sequence-specific_DNA Binding_PMIDS:2739739;17009409	Yes	1a1, Direct HQ evidence	Pratyush Das	Arttu Jolma	Yes	$#ENSG00000175745#GO:0003700#sequence-specific DNA binding transcription factor activity#IDA - PMID:10644740$#ENSG00000175745#GO:0004879#ligand-activated sequence-specific DNA binding RNA polymerase II transcription factor activity#IEA - GO_REF:0000002	$#ENSP00000325819#ENSG00000175745#ENST00000327111#Nuclear Hormone Receptor#Hormone_recep$#ENSP00000481517#ENSG00000175745#ENST00000615873#Nuclear Hormone Receptor#Hormone_recep	False
1616	1615	ENSG00000113580	NR3C1	Nuclear receptor	Yes	Known motif	Monomer or homomultimer	High-throughput in vitro	None	None	IPR000536;IPR001409;IPR001628;IPR001723;IPR008946;	2908	nuclear receptor subfamily 3 group C member 1 [Source:HGNC Symbol;Acc:HGNC:7978]	1GLU	DBD and Full	not tested	None	None	a	Yes	TF Gene_DNA-Binding: sequence-specific_DNA Binding_PMIDS:16728402;67253380;15563547	Yes	1a1, Direct HQ evidence	Jussi Taipale	Sam Lambert	Yes	$#ENSG00000113580#GO:0001077#RNA polymerase II core promoter proximal region sequence-specific DNA binding transcription factor a#IDA - PMID:16728402, PMID:23823477$#ENSG00000113580#GO:0003700#sequence-specific DNA binding transcription factor activity#IDA - PMID:15769988, PMID:17635946	$#ENSP00000231509#ENSG00000113580#ENST00000231509#Nuclear Hormone Receptor#GCR, Hormone_recep$#ENSP00000377977#ENSG00000113580#ENST00000394464#Nuclear Hormone Receptor#GCR, Hormone_recep$#ENSP00000387672#ENSG00000113580#ENST00000415690#Nuclear Hormone Receptor#GCR, Hormone_recep$#ENSP00000405282#ENSG00000113580#ENST00000424646#Nuclear Hormone Receptor#GCR, Hormone_recep$#ENSP00000420856#ENSG00000…	False
1617	1616	ENSG00000151623	NR3C2	Nuclear receptor	Yes	Known motif	Monomer or homomultimer	High-throughput in vitro	None	None	IPR000536;IPR001628;IPR008946;	4306	nuclear receptor subfamily 3 group C member 2 [Source:HGNC Symbol;Acc:HGNC:7979]	4TNT	DBD and Full	Yes	None	None	a	Yes	TF Gene_DNA-Binding: sequence-specific_Transactivation_PMIDS:3037703;8389140	No	1a1, Direct HQ evidence	Arttu Jolma	Matt Weirauch	Yes	$#ENSG00000151623#GO:0003700#sequence-specific DNA binding transcription factor activity#IEA - GO_REF:0000002	$#ENSP00000350815#ENSG00000151623#ENST00000358102#Nuclear Hormone Receptor#Hormone_recep$#ENSP00000423510#ENSG00000151623#ENST00000512865#Nuclear Hormone Receptor#	False
1622	1621	ENSG00000116833	NR5A2	Nuclear receptor	Yes	Known motif	Monomer or homomultimer	High-throughput in vitro	None	None	IPR000536;IPR001628;IPR001723;IPR008946;IPR016355;	2494	nuclear receptor subfamily 5 group A member 2 [Source:HGNC Symbol;Acc:HGNC:7984]	2A66	DBD and Full	Yes	None	None	a	Yes	TF Gene_DNA-Binding: sequence-specific_DNA Binding; Transactivation_PMIDS:12456679;15014077	Yes	1a1, Direct HQ evidence	Pratyush Das	Matt Weirauch	Yes	$#ENSG00000116833#GO:0001077#RNA polymerase II core promoter proximal region sequence-specific DNA binding transcription factor a#IEA - GO_REF:0000019$#ENSG00000116833#GO:0003700#sequence-specific DNA binding transcription factor activity#IDA - PMID:15205472, PMID:15723037, PMID:16289203$#ENSG00000116833#GO:0003705#RNA polymerase II distal enhancer sequence-specific DNA binding transcription fact…	$#ENSP00000236914#ENSG00000116833#ENST00000236914#Nuclear Hormone Receptor#Hormone_recep$#ENSP00000356326#ENSG00000116833#ENST00000367357#Nuclear Hormone Receptor#$#ENSP00000356331#ENSG00000116833#ENST00000367362#Nuclear Hormone Receptor#Hormone_recep$#ENSP00000414888#ENSG00000116833#ENST00000447034#Nuclear Hormone Receptor#$#ENSP00000439116#ENSG00000116833#ENST00000544748#Nuclear Hormone Recepto…	False
1625	1624	ENSG00000186951	PPARA	Nuclear receptor	Yes	Known motif	Monomer or homomultimer	In vivo/Misc source	Only known motifs are from Transfac or HocoMoco - origin is uncertain	None	IPR000536;IPR001628;IPR001723;IPR003074;IPR003076;IPR008946	5465	peroxisome proliferator activated receptor alpha [Source:HGNC Symbol;Acc:HGNC:9232]	None	DBD and Full	Yes	Obligate_Multimer	Heterodimerizes with RXR TFs	a	Yes	TF Gene_DNA-Binding: sequence-specific_DNA Binding_PMIDS:1537328;8123021;8386511;12847522;9748239	Yes	2a1, Lower confidence direct evidence	Yimeng Yin	Pratyush Das	Yes	$#ENSG00000186951#GO:0001077#RNA polymerase II core promoter proximal region sequence-specific DNA binding transcription factor a#IDA - PMID:9748239$#ENSG00000186951#GO:0001078#RNA polymerase II core promoter proximal region sequence-specific DNA binding transcription factor a#IDA - PMID:9748239$#ENSG00000186951#GO:0003700#sequence-specific DNA binding transcription factor activity#IDA - PMID:199…	$#ENSP00000385246#ENSG00000186951#ENST00000402126#Nuclear Hormone Receptor#Hormone_recep$#ENSP00000385523#ENSG00000186951#ENST00000407236#Nuclear Hormone Receptor#Hormone_recep$#ENSP00000397291#ENSG00000186951#ENST00000440343#Nuclear Hormone Receptor#$#ENSP00000414752#ENSG00000186951#ENST00000420804#Nuclear Hormone Receptor#	False
1632	1631	ENSG00000198963	RORB	Nuclear receptor	Yes	Known motif	Monomer or homomultimer	High-throughput in vitro	None	None	IPR000536;IPR001628;IPR001723;IPR003079;IPR008946;	6096	RAR related orphan receptor B [Source:HGNC Symbol;Acc:HGNC:10259]	None	DBD	Yes	None	None	a	Yes	TF Gene_DNA-Binding: sequence-specific_DNA Binding; Transactivation_PMIDS:7935491	Yes	1a1, Direct HQ evidence	Yimeng Yin	Laura Campitelli	Yes	$#ENSG00000198963#GO:0003700#sequence-specific DNA binding transcription factor activity#ISS - GO_REF:0000024$#ENSG00000198963#GO:0004879#ligand-activated sequence-specific DNA binding RNA polymerase II transcription factor activity#IEA - GO_REF:0000002	$#ENSP00000366093#ENSG00000198963#ENST00000376896#Nuclear Hormone Receptor#Hormone_recep$#ENSP00000379507#ENSG00000198963#ENST00000396204#Nuclear Hormone Receptor#Hormone_recep	False
1637	1636	ENSG00000126351	THRA	Nuclear receptor	Yes	Known motif	Monomer or homomultimer	High-throughput in vitro	None	Likely binds as a heterodimer too	IPR000536;IPR001628;IPR001723;IPR001728;IPR008946;	7067	thyroid hormone receptor, alpha [Source:HGNC Symbol;Acc:HGNC:11796]	None	DBD and Full	not tested	None	None	a	Yes	TF Gene_DNA-Binding: sequence-specific_Co-activation; DNA Binding_PMIDS:8559662;11773435	Yes	1a1, Direct HQ evidence	Sam Lambert	Tim Hughes	Yes	$#ENSG00000126351#GO:0003700#sequence-specific DNA binding transcription factor activity#IDA - PMID:18052923, PMID:8710870, PMID:9653119$#ENSG00000126351#GO:0004887#thyroid hormone receptor activity#IDA - PMID:15466465, PMID:18052923, PMID:8710870	$#ENSP00000264637#ENSG00000126351#ENST00000264637#Nuclear Hormone Receptor#Hormone_recep$#ENSP00000395641#ENSG00000126351#ENST00000450525#Nuclear Hormone Receptor#Hormone_recep$#ENSP00000463466#ENSG00000126351#ENST00000584985#Nuclear Hormone Receptor#Hormone_recep$#ENSP00000377679#ENSG00000126351#ENST00000394121#Nuclear Hormone Receptor#Hormone_recep$#ENSP00000443972#ENSG00000126351#ENST000005462…	False
1638	1637	ENSG00000151090	THRB	Nuclear receptor	Yes	Known motif	Monomer or homomultimer	High-throughput in vitro	None	None	IPR000536;IPR001628;IPR001723;IPR001728;IPR008946;	7068	thyroid hormone receptor beta [Source:HGNC Symbol;Acc:HGNC:11799]	None	DBD and Full	not tested	None	None	a	Yes	TF Gene_DNA-Binding: sequence-specific_DNA Binding; Transactivation_PMIDS:1648450;1648451	Yes	1a1, Direct HQ evidence	Yimeng Yin	Sam Lambert	Yes	$#ENSG00000151090#GO:0003700#sequence-specific DNA binding transcription factor activity#NAS - PMID:1618799$#ENSG00000151090#GO:0004887#thyroid hormone receptor activity#IDA - PMID:15466465	$#ENSP00000348827#ENSG00000151090#ENST00000356447#Nuclear Hormone Receptor#Hormone_recep$#ENSP00000404898#ENSG00000151090#ENST00000415021#Nuclear Hormone Receptor#$#ENSP00000395362#ENSG00000151090#ENST00000431815#Nuclear Hormone Receptor#$#ENSP00000388467#ENSG00000151090#ENST00000447875#Nuclear Hormone Receptor#$#ENSP00000414910#ENSG00000151090#ENST00000453729#Nuclear Hormone Receptor#$#ENSP00000…	False
1639	1638	ENSG00000111424	VDR	Nuclear receptor	Yes	Known motif	Monomer or homomultimer	High-throughput in vitro	None	None	IPR000324;IPR000536;IPR001628;IPR001723;IPR008946;	7421	vitamin D (1,25- dihydroxyvitamin D3) receptor [Source:HGNC Symbol;Acc:HGNC:12679]	1KB2	DBD and Full	Yes	None	None	a	Yes	TF Gene Candidate_DNA-Binding: sequence-specific; Transcription Factor Binding: tf co-factor binding_Co-activation; DNA Binding_PMIDS:16750418;8674817	Yes	1a1, Direct HQ evidence	Laura Campitelli	Tim Hughes	Yes	$#ENSG00000111424#GO:0003700#sequence-specific DNA binding transcription factor activity#IDA - PMID:17426122$#ENSG00000111424#GO:0008434#vitamin D3 receptor activity#IDA - PMID:12016314, PMID:16549446, PMID:17082781	$#ENSP00000449573#ENSG00000111424#ENST00000549336#Nuclear Hormone Receptor#Hormone_recep$#ENSP00000447173#ENSG00000111424#ENST00000550325#Nuclear Hormone Receptor#Hormone_recep$#ENSP00000449561#ENSG00000111424#ENST00000550314#Nuclear Hormone Receptor#	False
1640	1639	ENSG00000141510	TP53	p53	Yes	Known motif	Monomer or homomultimer	In vivo/Misc source	None	None	IPR002117;IPR008967;IPR010991;IPR011615;IPR013872;	7157	tumor protein p53 [Source:HGNC Symbol;Acc:HGNC:11998]	1TSR	DBD and Full	not tested	None	None	a	Yes	TF Gene_DNA-Binding: sequence-specific_DNA Binding; Transactivation_PMIDS:12082536	Yes	1a1, Direct HQ evidence	Matt Weirauch	Yimeng Yin	Yes	$#ENSG00000141510#GO:0000981#sequence-specific DNA binding RNA polymerase II transcription factor activity#IDA - PMID:24652652$#ENSG00000141510#GO:0001228#RNA polymerase II transcription regulatory region sequence-specific DNA binding transcription factor#IDA - PMID:17146433$#ENSG00000141510#GO:0003700#sequence-specific DNA binding transcription factor activity#IDA - PMID:18549481, PMID:7587074	$#ENSP00000269305#ENSG00000141510#ENST00000269305#p53#P53_TAD, P53_tetramer$#ENSP00000352610#ENSG00000141510#ENST00000359597#p53#P53_TAD$#ENSP00000410739#ENSG00000141510#ENST00000413465#p53#P53_TAD$#ENSP00000391127#ENSG00000141510#ENST00000420246#p53#P53_TAD$#ENSP00000391478#ENSG00000141510#ENST00000445888#p53#P53_TAD, P53_tetramer$#ENSP00000398846#ENSG00000141510#ENST00000455263#p53#P53_TAD$#ENS…	False
1645	1644	ENSG00000125618	PAX8	Paired box	Yes	Known motif	Monomer or homomultimer	High-throughput in vitro	None	None	IPR001523;IPR009057;IPR022130;	7849	paired box 8 [Source:HGNC Symbol;Acc:HGNC:8622]	None	DBD and Full	not tested	None	None	a	Yes	TF Gene_DNA-Binding: sequence-specific_DNA Binding; Transactivation_PMIDS:1508216	Yes	1a1, Direct HQ evidence	Tim Hughes	Matt Weirauch	Yes	$#ENSG00000125618#GO:0001077#RNA polymerase II core promoter proximal region sequence-specific DNA binding transcription factor a#IEA - GO_REF:0000019$#ENSG00000125618#GO:0003700#sequence-specific DNA binding transcription factor activity#IDA - PMID:9388203, PMID:9590296	$#ENSP00000263334#ENSG00000125618#ENST00000263334#Paired Box#Pax2_C$#ENSP00000263335#ENSG00000125618#ENST00000263335#Paired Box#$#ENSP00000314750#ENSG00000125618#ENST00000348715#Paired Box#$#ENSP00000380768#ENSG00000125618#ENST00000397647#Paired Box#$#ENSP00000395498#ENSG00000125618#ENST00000429538#Paired Box#Pax2_C$#ENSP00000452547#ENSG00000125618#ENST00000465084#Paired Box#Pax2_C$#ENSP000004512…	False
1649	1648	ENSG00000117707	PROX1	Prospero	Yes	Known motif	Monomer or homomultimer	High-throughput in vitro	None	None	IPR009057;IPR023082	5629	prospero homeobox 1 [Source:HGNC Symbol;Acc:HGNC:9459]	None	DBD	not tested	None	None	a	Yes	No	Yes	1a1, Direct HQ evidence	Matt Weirauch	Yimeng Yin	Yes	$#ENSG00000117707#GO:0001078#RNA polymerase II core promoter proximal region sequence-specific DNA binding transcription factor a#IBA - GO_REF:0000033$#ENSG00000117707#GO:0003700#sequence-specific DNA binding transcription factor activity#IC - PMID:19210544$#ENSG00000117707#GO:0003705#RNA polymerase II distal enhancer sequence-specific DNA binding transcription factor activity#ISS - GO_REF:000002…	$#ENSP00000261454#ENSG00000117707#ENST00000261454#Homeo-prospero domain#$#ENSP00000355925#ENSG00000117707#ENST00000366958#Homeo-prospero domain#$#ENSP00000400694#ENSG00000117707#ENST00000435016#Homeo-prospero domain#$#ENSP00000420283#ENSG00000117707#ENST00000498508#Homeo-prospero domain#$#ENSP00000419517#ENSG00000117707#ENST00000471129#Homeo-prospero domain#$#ENSP00000475357#ENSG00000117707#ENST0…	False
1652	1651	ENSG00000131196	NFATC1	Rel	Yes	Known motif	Monomer or homomultimer	High-throughput in vitro	None	None	IPR002909;IPR008366;IPR008967;IPR011539;IPR014756;	4772	nuclear factor of activated T-cells 1 [Source:HGNC Symbol;Acc:HGNC:7775]	1A66	DBD and Full	not tested	None	None	a	Yes	TF Gene_DNA-Binding: sequence-specific_DNA Binding; TF PPI; Transactivation_PMIDS:15117818;16109714	Yes	1a1, Direct HQ evidence	Arttu Jolma	Yimeng Yin	Yes	$#ENSG00000131196#GO:0001205#RNA polymerase II distal enhancer sequence-specific DNA binding transcription factor activity involv#ISS - GO_REF:0000024$#ENSG00000131196#GO:0003700#sequence-specific DNA binding transcription factor activity#TAS - PMID:10821850, PMID:9506523$#ENSG00000131196#GO:0003705#RNA polymerase II distal enhancer sequence-specific DNA binding transcription factor activity#ISS …	$#ENSP00000253506#ENSG00000131196#ENST00000253506#RHD#RHD_dimer, TIG$#ENSP00000316553#ENSG00000131196#ENST00000318065#RHD#RHD_dimer, TIG$#ENSP00000327850#ENSG00000131196#ENST00000329101#RHD#RHD_dimer, TIG$#ENSP00000380892#ENSG00000131196#ENST00000397790#RHD#RHD_dimer, TIG$#ENSP00000389377#ENSG00000131196#ENST00000427363#RHD#RHD_dimer, TIG$#ENSP00000442435#ENSG00000131196#ENST00000542384#RHD#RHD_d…	False
1653	1652	ENSG00000101096	NFATC2	Rel	Yes	Known motif	Monomer or homomultimer	High-throughput in vitro	None	PDB:1A02 has NFAT, Fos and Jun trimeric complex with non-consensus bZIP target site	IPR002909;IPR008366;IPR008967;IPR011539;IPR014756;	4773	nuclear factor of activated T-cells 2 [Source:HGNC Symbol;Acc:HGNC:7776]	1A02	DBD	Yes	None	None	a	Yes	TF Gene_DNA-Binding: sequence-specific_DNA Binding_PMIDS:10692237;11786533;8313907;8397339;15684054;12453415;14688323	Yes	1a1, Direct HQ evidence	Matt Weirauch	Yimeng Yin	Yes	$#ENSG00000101096#GO:0001077#RNA polymerase II core promoter proximal region sequence-specific DNA binding transcription factor a#IEA - GO_REF:0000019$#ENSG00000101096#GO:0001078#RNA polymerase II core promoter proximal region sequence-specific DNA binding transcription factor a#IEA - GO_REF:0000019$#ENSG00000101096#GO:0003700#sequence-specific DNA binding transcription factor activity#TAS - PMID…	$#ENSP00000360619#ENSG00000101096#ENST00000371564#RHD#RHD_dimer, TIG$#ENSP00000379330#ENSG00000101096#ENST00000396009#RHD#RHD_dimer, TIG$#ENSP00000396471#ENSG00000101096#ENST00000414705#RHD#RHD_dimer, TIG$#ENSP00000477342#ENSG00000101096#ENST00000609507#RHD#RHD_dimer, TIG$#ENSP00000477370#ENSG00000101096#ENST00000609943#RHD#RHD_dimer, TIG$#ENSP00000477142#ENSG00000101096#ENST00000610033#RHD#RHD_d…	False
1656	1655	ENSG00000109320	NFKB1	Rel	Yes	Known motif	Monomer or homomultimer	High-throughput in vitro	None	None	IPR000451;IPR000488;IPR002110;IPR002909;IPR008967;IPR011029;IPR011539;IPR014756;IPR020683;IPR030492	4790	nuclear factor kappa B subunit 1 [Source:HGNC Symbol;Acc:HGNC:7794]	1LE5	DBD and Full	Yes	None	None	a	Yes	TF Gene_DNA-Binding: sequence-specific_DNA Binding; Transactivation_PMIDS:1406630	Yes	1a1, Direct HQ evidence	Matt Weirauch	Laura Campitelli	Yes	$#ENSG00000109320#GO:0001205#RNA polymerase II distal enhancer sequence-specific DNA binding transcription factor activity involv#IDA - PMID:1406630$#ENSG00000109320#GO:0001227#RNA polymerase II transcription regulatory region sequence-specific DNA binding transcription factor#IDA - PMID:24434510$#ENSG00000109320#GO:0003700#sequence-specific DNA binding transcription factor activity#IDA - PMID:17…	$#ENSP00000226574#ENSG00000109320#ENST00000226574#RHD#Ank, Ank_2, Ank_3, Ank_4, Ank_5, Death, RHD_dimer$#ENSP00000378297#ENSG00000109320#ENST00000394820#RHD#Ank, Ank_2, Ank_3, Ank_4, Ank_5, Death, RHD_dimer$#ENSP00000424790#ENSG00000109320#ENST00000505458#RHD#Ank, Ank_2, Ank_3, Ank_4, Ank_5, Death, RHD_dimer$#ENSP00000469340#ENSG00000109320#ENST00000600343#RHD#Ank, Ank_2, Ank_3, Ank_4, Ank_5, Dea…	False
1657	1656	ENSG00000077150	NFKB2	Rel	Yes	Known motif	Monomer or homomultimer	High-throughput in vitro	None	None	IPR000451;IPR000488;IPR002110;IPR002909;IPR008967;IPR011029;IPR011539;IPR014756;IPR020683;IPR030492	4791	nuclear factor kappa B subunit 2 [Source:HGNC Symbol;Acc:HGNC:7795]	1A3Q	DBD	not tested	None	None	a	Yes	TF Gene_DNA-Binding: sequence-specific_DNA Binding_PMIDS:8360178	Yes	1a1, Direct HQ evidence	Jussi Taipale	Tim Hughes	Yes	$#ENSG00000077150#GO:0001077#RNA polymerase II core promoter proximal region sequence-specific DNA binding transcription factor a#IDA - PMID:12835724$#ENSG00000077150#GO:0003700#sequence-specific DNA binding transcription factor activity#TAS - PMID:1760839, PMID:1876189$#ENSG00000077150#GO:0051092#positive regulation of NF-kappaB transcription factor activity#TAS - Reactome:R-HSA-445989	$#ENSP00000189444#ENSG00000077150#ENST00000189444#RHD#Ank, Ank_2, Ank_3, Ank_4, Ank_5, Death, RHD_dimer$#ENSP00000358983#ENSG00000077150#ENST00000369966#RHD#Ank, Ank_2, Ank_3, Ank_4, Ank_5, Death, RHD_dimer$#ENSP00000410256#ENSG00000077150#ENST00000428099#RHD#Ank, Ank_2, Ank_3, Ank_4, Ank_5, Death, RHD_dimer$#ENSP00000471586#ENSG00000077150#ENST00000471698#RHD#	False
1659	1658	ENSG00000173039	RELA	Rel	Yes	Known motif	Monomer or homomultimer	In vivo/Misc source	None	Can bind as a homodimer or heterodimer (PMID: 22101729). pmid:19683540 forms heterodimer with NFKB1, citation is a crystal structure	IPR000451;IPR002909;IPR008967;IPR011539;IPR014756;IPR030492	5970	RELA proto-oncogene, NF-kB subunit [Source:HGNC Symbol;Acc:HGNC:9955]	3GUT	DBD and Full	not tested	None	None	a	Yes	TF Gene_DNA-Binding: sequence-specific_DNA Binding; Transactivation_PMIDS:1935902;15485852;15857826	Yes	1a1, Direct HQ evidence	Sam Lambert	Jussi Taipale	Yes	$#ENSG00000173039#GO:0000983#RNA polymerase II core promoter sequence-specific DNA binding transcription factor activity#IMP - PMID:26268439$#ENSG00000173039#GO:0001077#RNA polymerase II core promoter proximal region sequence-specific DNA binding transcription factor a#IDA - PMID:17350185$#ENSG00000173039#GO:0001078#RNA polymerase II core promoter proximal region sequence-specific DNA binding tra…	$#ENSP00000311508#ENSG00000173039#ENST00000308639#RHD#RHD_dimer$#ENSP00000384273#ENSG00000173039#ENST00000406246#RHD#RHD_dimer$#ENSP00000432537#ENSG00000173039#ENST00000525693#RHD#RHD_dimer$#ENSP00000431304#ENSG00000173039#ENST00000526257#RHD#$#ENSP00000483705#ENSG00000173039#ENST00000612991#RHD#RHD_dimer$#ENSP00000434098#ENSG00000173039#ENST00000533187#RHD#	False
1662	1661	ENSG00000087903	RFX2	RFX	Yes	Known motif	Monomer or homomultimer	High-throughput in vitro	None	None	IPR003150;IPR007668	5990	regulatory factor X2 [Source:HGNC Symbol;Acc:HGNC:9983]	None	DBD and Full	Yes	None	None	a	Yes	TF Gene_DNA-Binding: sequence-specific_DNA Binding_PMIDS:8289803;16676351	Yes	1a1, Direct HQ evidence	Arttu Jolma	Yimeng Yin	Yes	$#ENSG00000087903#GO:0003700#sequence-specific DNA binding transcription factor activity#IBA - GO_REF:0000033 | ISS - GO_REF:0000024	$#ENSP00000306335#ENSG00000087903#ENST00000303657#RFX#RFX1_trans_act$#ENSP00000352076#ENSG00000087903#ENST00000359161#RFX#RFX1_trans_act$#ENSP00000467166#ENSG00000087903#ENST00000592546#RFX#RFX1_trans_act$#ENSP00000467736#ENSG00000087903#ENST00000586806#RFX#$#ENSP00000465122#ENSG00000087903#ENST00000587321#RFX#$#ENSP00000466890#ENSG00000087903#ENST00000593241#RFX#RFX1_trans_act	False
1670	1669	ENSG00000124813	RUNX2	Runt	Yes	Known motif	Monomer or homomultimer	High-throughput in vitro	None	None	IPR000040;IPR008967;IPR013524;IPR013711;IPR016554;	860	runt related transcription factor 2 [Source:HGNC Symbol;Acc:HGNC:10472]	None	DBD	Yes	None	None	a	Yes	TF Gene_DNA-Binding: sequence-specific_DNA Binding_PMIDS:11451945;16574347	Yes	1a1, Direct HQ evidence	Yimeng Yin	Jussi Taipale	Yes	$#ENSG00000124813#GO:0000981#sequence-specific DNA binding RNA polymerase II transcription factor activity#IBA - GO_REF:0000033$#ENSG00000124813#GO:0001077#RNA polymerase II core promoter proximal region sequence-specific DNA binding transcription factor a#IEA - GO_REF:0000019$#ENSG00000124813#GO:0003700#sequence-specific DNA binding transcription factor activity#NAS - PMID:9182765	$#ENSP00000485863#ENSG00000124813#ENST00000625924#RUNX#DUF2722, RunxI, Spt20$#ENSP00000352514#ENSG00000124813#ENST00000359524#RUNX#DUF2722, RunxI, Spt20	False
1671	1670	ENSG00000020633	RUNX3	Runt	Yes	Known motif	Monomer or homomultimer	High-throughput in vitro	None	None	IPR000040;IPR008967;IPR013524;IPR013711;IPR016554;	864	runt related transcription factor 3 [Source:HGNC Symbol;Acc:HGNC:10473]	None	DBD and Full	not tested	None	None	a	Yes	TF Gene_DNA-Binding: sequence-specific_Transactivation_PMIDS:15688019;16164020	Yes	1a1, Direct HQ evidence	Pratyush Das	Sam Lambert	Yes	$#ENSG00000020633#GO:0000981#sequence-specific DNA binding RNA polymerase II transcription factor activity#IBA - GO_REF:0000033 | ISS - GO_REF:0000024$#ENSG00000020633#GO:0003700#sequence-specific DNA binding transcription factor activity#TAS - PMID:7607690	$#ENSP00000308051#ENSG00000020633#ENST00000308873#RUNX#RunxI$#ENSP00000343477#ENSG00000020633#ENST00000338888#RUNX#RunxI$#ENSP00000382800#ENSG00000020633#ENST00000399916#RUNX#RunxI	False
1678	1677	ENSG00000067066	SP100	SAND	Yes	Likely to be sequence specific TF	Monomer or homomultimer	No motif	None	Gel-shift experiments using human SP100 have shown binding to specific TTCG half sites (PMID: 11427895).	IPR000770;IPR001487;IPR001965;IPR004865;IPR009071;IPR010919;IPR011011;IPR019786;IPR019787;	6672	SP100 nuclear antigen [Source:HGNC Symbol;Acc:HGNC:11206]	None	not tested	Yes	None	None	c	Yes	No	Yes	1a1, Direct HQ evidence	Pratyush Das	Sam Lambert	Yes	$#ENSG00000067066#GO:0043433#negative regulation of sequence-specific DNA binding transcription factor activity#IDA - PMID:15247905	$#ENSP00000264052#ENSG00000067066#ENST00000264052#HMG#HSR$#ENSP00000343023#ENSG00000067066#ENST00000340126#HMG#Bromodomain, HSR, PHD$#ENSP00000386427#ENSG00000067066#ENST00000409112#HMG#HSR$#ENSP00000386404#ENSG00000067066#ENST00000409341#HMG#HSR$#ENSP00000393679#ENSG00000067066#ENST00000431952#HMG#Bromodomain, PHD$#ENSP00000386998#ENSG00000067066#ENST00000409897#HMG#HSR$#ENSP00000399389#ENSG0000…	False
1679	1678	ENSG00000135899	SP110	SAND	Yes	Likely to be sequence specific TF	Monomer or homomultimer	No motif	None	None	IPR000770;IPR001487;IPR001965;IPR004865;IPR010919;IPR011011;IPR019786;IPR019787	3431	SP110 nuclear body protein [Source:HGNC Symbol;Acc:HGNC:5401]	None	DBD and Full	Yes	None	None	b	Yes	No	No	1a1, Direct HQ evidence	Yimeng Yin	Arttu Jolma	Yes	None	$#ENSP00000258382#ENSG00000135899#ENST00000258382#SAND#HSR$#ENSP00000351488#ENSG00000135899#ENST00000358662#SAND#HSR, PHD$#ENSP00000375902#ENSG00000135899#ENST00000392048#SAND#HSR$#ENSP00000258381#ENSG00000135899#ENST00000258381#SAND#HSR, PHD	False
1680	1679	ENSG00000079263	SP140	SAND	Yes	Likely to be sequence specific TF	Monomer or homomultimer	No motif	None	None	IPR000770;IPR001487;IPR001965;IPR004865;IPR010919;IPR011011;IPR019786;IPR019787	11262	SP140 nuclear body protein [Source:HGNC Symbol;Acc:HGNC:17133]	None	Full	Yes	None	None	x	Yes	No	Yes	4a, two or more datasets predict it as a TF	Matt Weirauch	Jussi Taipale	Yes	$#ENSG00000079263#GO:0003700#sequence-specific DNA binding transcription factor activity#TAS - PMID:8695863	$#ENSP00000342096#ENSG00000079263#ENST00000343805#SAND#Bromodomain, HSR, PHD$#ENSP00000362749#ENSG00000079263#ENST00000373645#SAND#HSR$#ENSP00000393618#ENSG00000079263#ENST00000417495#SAND#Bromodomain, HSR, PHD$#ENSP00000398210#ENSG00000079263#ENST00000420434#SAND#Bromodomain, HSR, PHD$#ENSP00000375899#ENSG00000079263#ENST00000392045#SAND#Bromodomain, HSR, PHD	False
1681	1680	ENSG00000185404	SP140L	SAND	Yes	Likely to be sequence specific TF	Monomer or homomultimer	No motif	None	None	IPR000770;IPR001487;IPR001965;IPR004865;IPR010919;IPR011011;IPR019786;IPR019787	93349	SP140 nuclear body protein like [Source:HGNC Symbol;Acc:HGNC:25105]	None	DBD	not tested	None	None	b	Yes	No	No	4a, two or more datasets predict it as a TF	Jussi Taipale	Yimeng Yin	Yes	None	$#ENSP00000243810#ENSG00000185404#ENST00000243810#SAND#Bromodomain, HSR, PHD$#ENSP00000379811#ENSG00000185404#ENST00000396563#SAND#Bromodomain, HSR, PHD$#ENSP00000395223#ENSG00000185404#ENST00000458341#SAND#HSR	False
1696	1695	ENSG00000115415	STAT1	STAT	Yes	Known motif	Monomer or homomultimer	In vivo/Misc source	None	Structure PDB:1BF5 is Tyrosine phosphorylated	IPR000980;IPR008967;IPR013799;IPR013800;IPR013801;IPR015988;IPR022752;	6772	signal transducer and activator of transcription 1 [Source:HGNC Symbol;Acc:HGNC:11362]	1BF5	DBD and Full	not tested	Requires_Phosphorylation	None	a	Yes	TF Gene_DNA-Binding: sequence-specific_Transactivation_PMIDS:10820245;12859963	Yes	1a1, Direct HQ evidence	Tim Hughes	Jussi Taipale	Yes	$#ENSG00000115415#GO:0000983#RNA polymerase II core promoter sequence-specific DNA binding transcription factor activity#IDA - PMID:21268089$#ENSG00000115415#GO:0003700#sequence-specific DNA binding transcription factor activity#IDA - PMID:10973496	$#ENSP00000354394#ENSG00000115415#ENST00000361099#STAT#SH2, STAT1_TAZ2bind, STAT_alpha, STAT_int$#ENSP00000376136#ENSG00000115415#ENST00000392322#STAT#SH2, STAT_alpha, STAT_int$#ENSP00000386244#ENSG00000115415#ENST00000409465#STAT#SH2, STAT1_TAZ2bind, STAT_alpha, STAT_int$#ENSP00000376137#ENSG00000115415#ENST00000392323#STAT#SH2, STAT_alpha, STAT_int$#ENSP00000402548#ENSG00000115415#ENST000004247…	False
1697	1696	ENSG00000170581	STAT2	STAT	Yes	Known motif	Monomer or homomultimer	In vivo/Misc source	None	None	IPR000980;IPR008967;IPR013799;IPR013800;IPR013801;IPR015988;IPR022756;	6773	signal transducer and activator of transcription 2 [Source:HGNC Symbol;Acc:HGNC:11363]	None	DBD and Full	not tested	Requires_Phosphorylation	None	a	Yes	No	No	2a1, Lower confidence direct evidence	Arttu Jolma	Pratyush Das	Yes	$#ENSG00000170581#GO:0003700#sequence-specific DNA binding transcription factor activity#IEA - GO_REF:0000002	$#ENSP00000315768#ENSG00000170581#ENST00000314128#STAT#SH2, STAT2_C, STAT_alpha, STAT_int$#ENSP00000387354#ENSG00000170581#ENST00000418572#STAT#STAT_alpha, STAT_int$#ENSP00000450751#ENSG00000170581#ENST00000557235#STAT#SH2, STAT2_C, STAT_alpha, STAT_int	False
1699	1698	ENSG00000138378	STAT4	STAT	Yes	Known motif	Monomer or homomultimer	In vivo/Misc source	Only known motifs are from Transfac or HocoMoco - origin is uncertain	None	IPR000980;IPR008967;IPR013799;IPR013800;IPR013801;IPR015155;IPR015988;	6775	signal transducer and activator of transcription 4 [Source:HGNC Symbol;Acc:HGNC:11365]	None	DBD and Full	not tested	Requires_Phosphorylation	None	a	Yes	TF Gene_DNA-Binding: sequence-specific_DNA Binding_PMIDS:12372421;17304212	Yes	1a1, Direct HQ evidence	Jussi Taipale	Matt Weirauch	Yes	$#ENSG00000138378#GO:0003700#sequence-specific DNA binding transcription factor activity#IEA - GO_REF:0000002	$#ENSP00000351255#ENSG00000138378#ENST00000358470#STAT#SH2, STAT_alpha, STAT_int$#ENSP00000376134#ENSG00000138378#ENST00000392320#STAT#SH2, STAT_alpha, STAT_int$#ENSP00000412397#ENSG00000138378#ENST00000450994#STAT#STAT_int	False
1703	1702	ENSG00000163508	EOMES	T-box	Yes	Known motif	Monomer or homomultimer	High-throughput in vitro	None	None	IPR001699;IPR008967;IPR018186;	8320	eomesodermin [Source:HGNC Symbol;Acc:HGNC:3372]	None	DBD	Yes	None	None	a	Yes	TF Gene_DNA-Binding: sequence-specific_Transactivation_PMIDS:8978604;11585801	No	1a1, Direct HQ evidence	Matt Weirauch	Pratyush Das	Yes	$#ENSG00000163508#GO:0003700#sequence-specific DNA binding transcription factor activity#IEA - GO_REF:0000002	$#ENSP00000295743#ENSG00000163508#ENST00000295743#T-box#T-box_assoc$#ENSP00000388620#ENSG00000163508#ENST00000449599#T-box#T-box_assoc$#ENSP00000487112#ENSG00000163508#ENST00000461503#T-box#T-box_assoc	False
1711	1710	ENSG00000143178	TBX19	T-box	Yes	Known motif	Monomer or homomultimer	High-throughput in vitro	None	None	IPR001699;IPR002070;IPR008967;IPR018186	9095	T-box 19 [Source:HGNC Symbol;Acc:HGNC:11596]	None	DBD and Full	not tested	None	None	a	Yes	TF Gene_DNA-Binding: sequence-specific_DNA Binding; Transactivation_PMIDS:11290323	No	1a1, Direct HQ evidence	Arttu Jolma	Pratyush Das	Yes	$#ENSG00000143178#GO:0003700#sequence-specific DNA binding transcription factor activity#IEA - GO_REF:0000019	$#ENSP00000356795#ENSG00000143178#ENST00000367821#T-box#$#ENSP00000390731#ENSG00000143178#ENST00000441464#T-box#$#ENSP00000397540#ENSG00000143178#ENST00000431969#T-box#	False
1712	1711	ENSG00000121068	TBX2	T-box	Yes	Known motif	Monomer or homomultimer	High-throughput in vitro	None	None	IPR001699;IPR002070;IPR008967;IPR018186;IPR022582;	6909	T-box 2 [Source:HGNC Symbol;Acc:HGNC:11597]	None	DBD and Full	Yes	None	None	a	Yes	TF Gene_DNA-Binding: sequence-specific_DNA Binding; Transactivation_PMIDS:11111039	Yes	1a1, Direct HQ evidence	Jussi Taipale	Tim Hughes	Yes	$#ENSG00000121068#GO:0001078#RNA polymerase II core promoter proximal region sequence-specific DNA binding transcription factor a#IDA - PMID:11111039	$#ENSP00000240328#ENSG00000121068#ENST00000240328#T-box#TBX	False
1714	1713	ENSG00000073861	TBX21	T-box	Yes	Known motif	Monomer or homomultimer	High-throughput in vitro	None	None	IPR001699;IPR008967;IPR018186;	30009	T-box 21 [Source:HGNC Symbol;Acc:HGNC:11599]	None	DBD and Full	Yes	None	None	a	Yes	TF Gene_DNA-Binding: sequence-specific_DNA Binding; Transactivation_PMIDS:10761931;15662016;16275766	Yes	1a1, Direct HQ evidence	Jussi Taipale	Tim Hughes	Yes	$#ENSG00000073861#GO:0003700#sequence-specific DNA binding transcription factor activity#TAS - PMID:10761931	$#ENSP00000177694#ENSG00000073861#ENST00000177694#T-box#	False
1716	1715	ENSG00000135111	TBX3	T-box	Yes	Known motif	Monomer or homomultimer	High-throughput in vitro	None	None	IPR001699;IPR002070;IPR008967;IPR018186;IPR022582;	6926	T-box 3 [Source:HGNC Symbol;Acc:HGNC:11602]	1H6F	DBD and Full	Yes	None	None	a	Yes	TF Gene_DNA-Binding: sequence-specific_DNA Binding_PMIDS:11689487;12005433	Yes	1a1, Direct HQ evidence	Arttu Jolma	Sam Lambert	Yes	$#ENSG00000135111#GO:0001078#RNA polymerase II core promoter proximal region sequence-specific DNA binding transcription factor a#IDA - PMID:11689487	$#ENSP00000257566#ENSG00000135111#ENST00000257566#T-box#TBX$#ENSP00000257567#ENSG00000135111#ENST00000349155#T-box#TBX	False
1736	1735	ENSG00000176946	THAP4	THAP finger	Yes	Likely to be sequence specific TF	Monomer or homomultimer	No motif	None	None	IPR006612;IPR011038;IPR014878;	51078	THAP domain containing 4 [Source:HGNC Symbol;Acc:HGNC:23187]	None	DBD	not tested	None	None	c	Yes	No	No	4a, two or more datasets predict it as a TF	Yimeng Yin	Pratyush Das	Yes	None	$#ENSP00000385931#ENSG00000176946#ENST00000402136#THAP#DUF1794$#ENSP00000385006#ENSG00000176946#ENST00000407315#THAP#DUF1794, DUF4201, HrpB7$#ENSP00000482312#ENSG00000176946#ENST00000612200#THAP#DUF1794, DUF4201, HrpB7, IncA$#ENSP00000384352#ENSG00000176946#ENST00000402545#THAP#DUF1794	False
1742	1741	ENSG00000275700	AATF	Unknown	No	Unlikely to be sequence specific TF	Not a DNA binding protein	No motif	None	Likely does not bind to bind to DNA (PMID: 17634135).	IPR012617;IPR025160	26574	apoptosis antagonizing transcription factor [Source:HGNC Symbol;Acc:HGNC:19235]	None	not tested	not tested	None	None	No	No	TF Gene Candidate__Transactivation_PMIDS:14627703	No	5a, one of the source datasets predicts is as a TF	Pratyush Das	Arttu Jolma	No	$#ENSG00000275700#GO:0003700#sequence-specific DNA binding transcription factor activity#IEA - GO_REF:0000019	$##ENSG00000275700##Other#	False
1759	1758	ENSG00000144218	AFF3	Unknown	No	Unlikely to be sequence specific TF	Not a DNA binding protein	No motif	None	(PMID: 8555498) only says that In vitro-translated LAF-4 was able to bind strongly to double-stranded DNA cellulose - thats more consistent with nonspecific DNA binding. The key issue is whether the Transcription factor AF4/FMR2 (IPR007797) domain really is sequence specific. Most of the work has been done on the one Drosophila ortholog, lilliuputian. I see no evidence of DNA binding. Recent work…	IPR007797;	3899	AF4/FMR2 family member 3	None	not tested	not tested	None	None	other	No	No	No	5a, one of the source datasets predicts is as a TF	Pratyush Das	Sam Lambert	No	None	$#ENSP00000396582#ENSG00000144218#ENST00000423966#Other#AF-4$#ENSP00000416685#ENSG00000144218#ENST00000445815#Other#AF-4	False
1771	1770	ENSG00000196975	ANXA4	Unknown	No	Unlikely to be sequence specific TF	Not a DNA binding protein	No motif	None	None	IPR001464;IPR002391;IPR002392;IPR018252;IPR018502	307	annexin A4 [Source:HGNC Symbol;Acc:HGNC:542]	None	not tested	not tested	None	None	No	No	No	Yes	5a, one of the source datasets predicts is as a TF	Jussi Taipale	Laura Campitelli	No	$#ENSG00000196975#GO:0032088#negative regulation of NF-kappaB transcription factor activity#IDA - PMID:20237821	$#ENSP00000377833#ENSG00000196975#ENST00000394295#Other#Annexin, Myb_DNA-bind_7$#ENSP00000386756#ENSG00000196975#ENST00000409920#Other#Annexin	False
1777	1776	ENSG00000239713	APOBEC3G	Unknown	No	ssDNA/RNA binding	Not a DNA binding protein	No motif	None	Restriction factor of HIV-1 that binds ssDNA (PDB: 5K83)	None	None	apolipoprotein B mRNA editing enzyme catalytic subunit 3G	5K83	not tested	not tested	None	Restriction factor of HIV-1 that binds ssDNA (PDB: 5K83)	No	No	No	No	New proteins added based on PDB entry	Arttu Jolma	Sam Lambert	No	None	None	False
1780	1779	ENSG00000116584	ARHGEF2	Unknown	No	Unlikely to be sequence specific TF	Not a DNA binding protein	No motif	None	None	IPR000219;IPR001849;IPR002219	9181	Rho/Rac guanine nucleotide exchange factor 2 [Source:HGNC Symbol;Acc:HGNC:682]	None	not tested	not tested	None	None	No	No	No	Yes	5a, one of the source datasets predicts is as a TF	Yimeng Yin	Jussi Taipale	No	$#ENSG00000116584#GO:0051092#positive regulation of NF-kappaB transcription factor activity#IDA - PMID:19043560, PMID:21887730	$#ENSP00000314787#ENSG00000116584#ENST00000313667#Other#C1_1, C1_2, PH, Prok-RING_1, RhoGEF$#ENSP00000315325#ENSG00000116584#ENST00000313695#Other#C1_1, C1_2, PH, Prok-RING_1, RhoGEF$#ENSP00000354837#ENSG00000116584#ENST00000361247#Other#C1_1, C1_2, PH, Prok-RING_1, RhoGEF$#ENSP00000476699#ENSG00000116584#ENST00000609707#Other#C1_1, C1_2, Prok-RING_1, zinc_ribbon_9$#ENSP00000476518#ENSG0000011658…	False
1781	1780	ENSG00000050327	ARHGEF5	Unknown	No	Unlikely to be sequence specific TF	Not a DNA binding protein	No motif	None	GO annotation provides no evidence of DNA-binding activity (PMID: 15601624)	IPR000219;IPR001331;IPR001452;IPR001849;IPR029212	102725117	Rho guanine nucleotide exchange factor 5 [Source:HGNC Symbol;Acc:HGNC:13209]	None	not tested	not tested	None	None	No	No	No	Yes	5a, one of the source datasets predicts is as a TF	Sam Lambert	Jussi Taipale	No	$#ENSG00000050327#GO:0051091#positive regulation of sequence-specific DNA binding transcription factor activity#IDA - PMID:15601624	$#ENSP00000056217#ENSG00000050327#ENST00000056217#Other#ARHGEF5_35, PH, RhoGEF, SH3_1, SH3_2, SH3_9$#ENSP00000418227#ENSG00000050327#ENST00000471847#Other#PH, RhoGEF, SH3_1, SH3_2, SH3_9$#ENSP00000417979#ENSG00000050327#ENST00000498580#Other#ARHGEF5_35$#ENSP00000418745#ENSG00000050327#ENST00000474817#Other#RhoGEF, SH3_1, SH3_2, SH3_9	False
1783	1782	ENSG00000141480	ARRB2	Unknown	No	Unlikely to be sequence specific TF	Not a DNA binding protein	No motif	None	None	IPR000698;IPR011021;IPR011022;IPR014756;IPR017864	409	arrestin beta 2 [Source:HGNC Symbol;Acc:HGNC:712]	None	not tested	not tested	None	None	No	No	No	Yes	5a, one of the source datasets predicts is as a TF	Yimeng Yin	Pratyush Das	No	$#ENSG00000141480#GO:0032088#negative regulation of NF-kappaB transcription factor activity#IDA - PMID:15125834, PMID:16378096	$#ENSP00000269260#ENSG00000141480#ENST00000269260#Other#Arrestin_C, Arrestin_N$#ENSP00000466344#ENSG00000141480#ENST00000574954#Other#Arrestin_C$#ENSP00000341895#ENSG00000141480#ENST00000346341#Other#Arrestin_C, Arrestin_N$#ENSP00000370898#ENSG00000141480#ENST00000381488#Other#Arrestin_C, Arrestin_N$#ENSP00000403701#ENSG00000141480#ENST00000412477#Other#Arrestin_C, Arrestin_N$#ENSP00000465877#ENS…	False
1784	1783	ENSG00000138303	ASCC1	Unknown	No	Unlikely to be sequence specific TF	Not a DNA binding protein	No motif	None	Protein is a coactivator that is reported to bind to SRF, NFKB1, and JUN (PMID: 12077347)	IPR004087;IPR004088;IPR009097;IPR009210;IPR019510	51008	activating signal cointegrator 1 complex subunit 1 [Source:HGNC Symbol;Acc:HGNC:24268]	None	not tested	not tested	None	None	No	No	TF Gene_Transcription Factor Binding: tf co-factor binding_Co-activation_PMIDS:10454579	No	5a, one of the source datasets predicts is as a TF	Arttu Jolma	Sam Lambert	No	None	$##ENSG00000138303##Other#	False
1786	1785	ENSG00000149311	ATM	Unknown	No	Unlikely to be sequence specific TF	Not a DNA binding protein	No motif	None	Kinase protein that binds to and activates certain TFs	IPR000403;IPR003151;IPR003152;IPR011009;IPR014009;IPR016024;IPR018936;IPR021668	472	ataxia telangiectasia mutated homolog, ATM serine/threonine kinase [Source:HGNC Symbol;Acc:HGNC:795]	None	not tested	not tested	None	None	No	No	TF Gene Candidate_Transcription Factor Binding: tf co-factor binding_Co-activation; DNA Binding_PMIDS:12496286;16461339;16644862	No	5a, one of the source datasets predicts is as a TF	Jussi Taipale	Arttu Jolma	No	None	$##ENSG00000149311##Other#	False
1790	1789	ENSG00000107262	BAG1	Unknown	No	Unlikely to be sequence specific TF	Not a DNA binding protein	No motif	None	Antiapoptotic BCL-protein	IPR000626;IPR003103;IPR017093;IPR029071	573	Bcl2-associated athanogene 1	None	not tested	not tested	None	None	No	No	TF Gene_Transcription Factor Binding: tf co-factor binding_TF PPI_PMIDS:9642262	No	5a, one of the source datasets predicts is as a TF	Jussi Taipale	Arttu Jolma	No	None	$##ENSG00000107262##Other#	False
1798	1797	ENSG00000133169	BEX1	Unknown	No	Unlikely to be sequence specific TF	Not a DNA binding protein	No motif	None	Likely a cofactor- (PMID: 16314316) shows results for related BEX2	IPR007623;IPR021156	55859	brain expressed X-linked 1 [Source:HGNC Symbol;Acc:HGNC:1036]	None	not tested	not tested	None	None	No	No	No	Yes	5a, one of the source datasets predicts is as a TF	Arttu Jolma	Matt Weirauch	No	$#ENSG00000133169#GO:0051091#positive regulation of sequence-specific DNA binding transcription factor activity#IDA - PMID:16314316	$#ENSP00000361813#ENSG00000133169#ENST00000372728#Other#BEX	False
1799	1798	ENSG00000136717	BIN1	Unknown	No	Unlikely to be sequence specific TF	Not a DNA binding protein	No motif	None	None	IPR001452;IPR003005;IPR003023;IPR004148	274	bridging integrator 1 [Source:HGNC Symbol;Acc:HGNC:1052]	None	not tested	not tested	None	None	No	No	Indeterminate - There is no evidence for or against this genes role as a TF__Co-activation_PMIDS:15992821	No	5a, one of the source datasets predicts is as a TF	Tim Hughes	Jussi Taipale	No	None	$##ENSG00000136717##Other#	False
1801	1800	ENSG00000117475	BLZF1	Unknown	No	Unlikely to be sequence specific TF	Not a DNA binding protein	No motif	None	This is a golgi protein with no evidence for DNA binding.	IPR013183	8548	basic leucine zipper nuclear factor 1 [Source:HGNC Symbol;Acc:HGNC:1065]	None	not tested	not tested	None	None	No	No	TF Gene Candidate_Transcription Factor Binding: tf co-factor binding_Other_PMIDS:9129147;10602419	Yes	4a, two or more datasets predict it as a TF	Jussi Taipale	Matt Weirauch	No	$#ENSG00000117475#GO:0003700#sequence-specific DNA binding transcription factor activity#NAS - PMID:9129147	$#ENSP00000327541#ENSG00000117475#ENST00000329281#Other#DASH_Hsk3$#ENSP00000356781#ENSG00000117475#ENST00000367807#Other#$#ENSP00000356782#ENSG00000117475#ENST00000367808#Other#DASH_Hsk3$#ENSP00000414668#ENSG00000117475#ENST00000420531#Other#$#ENSP00000404408#ENSG00000117475#ENST00000426663#Other#DASH_Hsk3	False
1805	1804	ENSG00000101144	BMP7	Unknown	No	Unlikely to be sequence specific TF	Not a DNA binding protein	No motif	None	None	IPR001111;IPR001839;IPR002405;IPR017948;IPR029034	655	bone morphogenetic protein 7 [Source:HGNC Symbol;Acc:HGNC:1074]	None	not tested	not tested	None	None	No	No	Indeterminate - There is no evidence for or against this genes role as a TF__TF PPI_PMIDS:9369451	Yes	4a, two or more datasets predict it as a TF	Jussi Taipale	Yimeng Yin	No	$#ENSG00000101144#GO:0032088#negative regulation of NF-kappaB transcription factor activity#ISS - GO_REF:0000024	$#ENSP00000379204#ENSG00000101144#ENST00000395863#Other#TGF_beta, TGFb_propeptide$#ENSP00000398687#ENSG00000101144#ENST00000450594#Other#TGF_beta, TGFb_propeptide$#ENSP00000379205#ENSG00000101144#ENST00000395864#Other#TGF_beta, TGFb_propeptide$#ENSP00000390814#ENSG00000101144#ENST00000433911#Other#TGF_beta, TGFb_propeptide	False
1814	1813	ENSG00000012048	BRCA1	Unknown	No	Unlikely to be sequence specific TF	Low specificity DNA-binding protein	In vivo/Misc source	None	BRCA1 likely binds to DNA without DNA sequence specificity (PMID: 11353843)	IPR001357;IPR001841;IPR011364;IPR017907;IPR018957;IPR025994	672	BRCA1, DNA repair associated [Source:HGNC Symbol;Acc:HGNC:1100]	None	not tested	not tested	None	Jaspar SELEX model has very small information content, looking like an selection artefact	b	Yes	No	No	2a1, Lower confidence direct evidence	Pratyush Das	Yimeng Yin	No	None	$#ENSP00000326002#ENSG00000012048#ENST00000354071#Other#BRCT_assoc, Prok-RING_4, zf-ANAPC11, zf-C3HC4, zf-$#ENSP00000350283#ENSG00000012048#ENST00000357654#Other#BRCT, BRCT_2, BRCT_assoc, Prok-RING_4, zf-ANAPC11,$#ENSP00000417148#ENSG00000012048#ENST00000468300#Other#BRCT, Prok-RING_4, zf-ANAPC11, zf-C3HC4, zf-C3HC4_$#ENSP00000419274#ENSG00000012048#ENST00000470026#Other#BRCT_assoc, Prok-RING_4, …	False
1825	1824	ENSG00000159388	BTG2	Unknown	No	Unlikely to be sequence specific TF	Not a DNA binding protein	No motif	None	Transcriptional co-factor (PMID: 10617598)	IPR002087;	7832	BTG family member 2 [Source:HGNC Symbol;Acc:HGNC:1131]	None	not tested	not tested	None	None	b	No	No	No	5a, one of the source datasets predicts is as a TF	Sam Lambert	Pratyush Das	No	$#ENSG00000159388#GO:0001078#RNA polymerase II core promoter proximal region sequence-specific DNA binding transcription factor a#IEA - GO_REF:0000019	$#ENSP00000290551#ENSG00000159388#ENST00000290551#Other#BTG	False
1826	1825	ENSG00000010671	BTK	Unknown	No	Unlikely to be sequence specific TF	Not a DNA binding protein	No motif	None	Involved in the regulation of ARID3A and NFAT in B lymphocyte development; has been thoroughly investigated, but there is no evidence to demonstrate DNA binding activity (see UniProt Q06187)	IPR000719;IPR000980;IPR001245;IPR001452;IPR001562;IPR001849;IPR008266;IPR011009;IPR017441;IPR020635	695	Bruton tyrosine kinase [Source:HGNC Symbol;Acc:HGNC:1133]	None	not tested	not tested	None	None	No	No	No	Yes	5a, one of the source datasets predicts is as a TF	Yimeng Yin	Laura Campitelli	No	$#ENSG00000010671#GO:0051092#positive regulation of NF-kappaB transcription factor activity#TAS - PMID:19290921	$#ENSP00000308176#ENSG00000010671#ENST00000308731#Other#BTK, Kinase-like, PH, Pkinase, Pkinase_Tyr, SH2, S$#ENSP00000483570#ENSG00000010671#ENST00000621635#Other#BTK, Kinase-like, PH, Pkinase, Pkinase_Tyr, SH2, S$#ENSP00000361971#ENSG00000010671#ENST00000372880#Other#BTK, PH, Pkinase, Pkinase_Tyr, SH2, SH3_1, SH3_2, $#ENSP00000479125#ENSG00000010671#ENST00000618050#Other#BTK, PH, Pkinase, Pkinase…	False
1834	1833	ENSG00000183049	CAMK1D	Unknown	No	Unlikely to be sequence specific TF	Not a DNA binding protein	No motif	None	Functions in signalling cascade that leads to phosphorylation and activation of CREB (PMID: 16324104)	IPR000719;IPR002290;IPR008271;IPR011009;IPR017441	57118	calcium/calmodulin dependent protein kinase ID [Source:HGNC Symbol;Acc:HGNC:19341]	None	not tested	not tested	None	None	No	No	No	Yes	5a, one of the source datasets predicts is as a TF	Arttu Jolma	Yimeng Yin	No	$#ENSG00000183049#GO:0032793#positive regulation of CREB transcription factor activity#IDA - PMID:16324104	$#ENSP00000368122#ENSG00000183049#ENST00000378845#Other#APH, Kdo, Kinase-like, Pkinase, Pkinase_Tyr, RIO1$#ENSP00000478874#ENSG00000183049#ENST00000619168#Other#APH, Kdo, Kinase-like, Pkinase, Pkinase_Tyr, RIO1$#ENSP00000478861#ENSG00000183049#ENST00000615792#Other#Kdo, Kinase-like, Pkinase, Pkinase_Tyr	False
1835	1834	ENSG00000070808	CAMK2A	Unknown	No	Unlikely to be sequence specific TF	Not a DNA binding protein	No motif	None	None	IPR000719;IPR002290;IPR008271;IPR011009;IPR013543;IPR017441	815	calcium/calmodulin dependent protein kinase II alpha [Source:HGNC Symbol;Acc:HGNC:1460]	None	not tested	not tested	None	None	No	No	No	Yes	5a, one of the source datasets predicts is as a TF	Yimeng Yin	Matt Weirauch	No	$#ENSG00000070808#GO:0051092#positive regulation of NF-kappaB transcription factor activity#IMP - PMID:17052756	$#ENSP00000261793#ENSG00000070808#ENST00000348628#Other#APH, CaMKII_AD, DUF4440, Kdo, Pkinase, Pkinase_Tyr$#ENSP00000381412#ENSG00000070808#ENST00000398376#Other#APH, CaMKII_AD, DUF4440, Kdo, Pkinase, Pkinase_Tyr$#ENSP00000426607#ENSG00000070808#ENST00000510347#Other#Pkinase, Pkinase_Tyr$#ENSP00000427580#ENSG00000070808#ENST00000515758#Other#Pkinase	False
1842	1841	ENSG00000121691	CAT	Unknown	No	Unlikely to be sequence specific TF	Not a DNA binding protein	No motif	None	Protein that breaks down hydrogen peroxide	None	847	Catalase	None	not tested	Yes	None	None	No	No	No	Yes	5a, one of the source datasets predicts is as a TF	Yimeng Yin	Arttu Jolma	No	$#ENSG00000121691#GO:0032088#negative regulation of NF-kappaB transcription factor activity#IEA - GO_REF:0000019$#ENSG00000121691#GO:0051092#positive regulation of NF-kappaB transcription factor activity#IEA - GO_REF:0000019	$##ENSG00000121691##Other#	False
1845	1844	ENSG00000067955	CBFB	Unknown	No	Unlikely to be sequence specific TF	Not a DNA binding protein	No motif	Only known motifs are from Transfac or HocoMoco - origin is uncertain	CBFB augments the binding of RUNX to DNA, but does not itself bind DNA. Thus; it is a cofactor. Reviewed in (PMID:11105900). Two citations used by GO (PMID:8351518; PMID:9751756) do not demonstrate DNA binding.	IPR003417;	865	core-binding factor, beta subunit [Source:HGNC Symbol;Acc:HGNC:1539]	1H9D	not tested	not tested	None	Structure is CBFB - RUNX1 heterodimer, CBFB does not contact DNA	a	Yes	No	Yes	2a1, Lower confidence direct evidence	Tim Hughes	Laura Campitelli	No	$#ENSG00000067955#GO:0003700#sequence-specific DNA binding transcription factor activity#TAS - PMID:8351518, PMID:9751756	$#ENSP00000290858#ENSG00000067955#ENST00000290858#Other#CBF_beta$#ENSP00000415151#ENSG00000067955#ENST00000412916#Other#CBF_beta$#ENSP00000462932#ENSG00000067955#ENST00000565389#Other#CBF_beta$#ENSP00000456637#ENSG00000067955#ENST00000564034#Other#CBF_beta	False
1846	1845	ENSG00000110395	CBL	Unknown	No	Unlikely to be sequence specific TF	Not a DNA binding protein	No motif	None	Protein is a ubiquitin ligase	IPR000449;IPR000980;IPR001841;IPR003153;IPR009060;IPR014741;IPR014742;IPR015940;IPR017907;IPR024159	867	Cbl proto-oncogene [Source:HGNC Symbol;Acc:HGNC:1541]	None	not tested	not tested	None	None	No	No	No	Yes	5a, one of the source datasets predicts is as a TF	Arttu Jolma	Laura Campitelli	No	$#ENSG00000110395#GO:0003700#sequence-specific DNA binding transcription factor activity#TAS - PMID:2030914	$#ENSP00000264033#ENSG00000110395#ENST00000264033#Other#Cbl_N, Cbl_N2, Cbl_N3, Prok-RING_4, UBA, zf-C3HC4,$#ENSP00000489556#ENSG00000110395#ENST00000634301#Other#$#ENSP00000490763#ENSG00000110395#ENST00000637974#Other#Cbl_N, Cbl_N2, Cbl_N3, Prok-RING_4, zf-C3HC4, zf-C	False
1847	1846	ENSG00000105879	CBLL1	Unknown	No	Unlikely to be sequence specific TF	Not a DNA binding protein	No motif	None	E3-ubiquitin ligase involved in the regulation of cell adhesion (PMID: 11836526)	IPR001841;IPR017907	79872	Cbl proto-oncogene like 1 [Source:HGNC Symbol;Acc:HGNC:21225]	None	Full	not tested	None	None	x	No	No	No	5a, one of the source datasets predicts is as a TF	Yimeng Yin	Laura Campitelli	No	None	$#ENSP00000222597#ENSG00000105879#ENST00000222597#Other#zf-C3HC4, zf-C3HC4_2, zf-C3HC4_3, zf-RING_5$#ENSP00000401277#ENSG00000105879#ENST00000440859#Other#zf-C3HC4, zf-C3HC4_2, zf-C3HC4_3, zf-RING_5$#ENSP00000401175#ENSG00000105879#ENST00000415884#Other#$#ENSP00000410615#ENSG00000105879#ENST00000420796#Other#zf-C3HC4, zf-C3HC4_2, zf-C3HC4_3, zf-RING_5	False
1850	1849	ENSG00000177352	CCDC71	Unknown	No	Unlikely to be sequence specific TF	Not a DNA binding protein	No motif	Has a putative AT-hook	None	IPR026695;	64925	coiled-coil domain containing 71 [Source:HGNC Symbol;Acc:HGNC:25760]	None	not tested	not tested	None	None	x	No	No	No	5a, one of the source datasets predicts is as a TF	Pratyush Das	Sam Lambert	No	None	$#ENSP00000319006#ENSG00000177352#ENST00000321895#Other#CCDC71L	False
1853	1852	ENSG00000135218	CD36	Unknown	No	Unlikely to be sequence specific TF	Not a DNA binding protein	No motif	None	None	IPR002159;IPR005428	948	CD36 molecule [Source:HGNC Symbol;Acc:HGNC:1663]	None	not tested	not tested	None	None	x	No	No	No	5a, one of the source datasets predicts is as a TF	Sam Lambert	Laura Campitelli	No	None	$#ENSP00000308165#ENSG00000135218#ENST00000309881#Other#CD36$#ENSP00000378268#ENSG00000135218#ENST00000394788#Other#CD36$#ENSP00000392298#ENSG00000135218#ENST00000419819#Other#CD36$#ENSP00000411411#ENSG00000135218#ENST00000432207#Other#CD36$#ENSP00000399421#ENSG00000135218#ENST00000435819#Other#CD36$#ENSP00000410371#ENSG00000135218#ENST00000438020#Other#CD36$#ENSP00000431296#ENSG00000135218#ENST0…	False
1854	1853	ENSG00000101017	CD40	Unknown	No	Unlikely to be sequence specific TF	Not a DNA binding protein	No motif	None	Cell surface receptor of TNF-family	IPR001368;IPR020435	958	CD40 molecule [Source:HGNC Symbol;Acc:HGNC:11919];Tumor necrosis factor receptor superfamily member	None	not tested	not tested	None	None	No	No	No	Yes	5a, one of the source datasets predicts is as a TF	Matt Weirauch	Arttu Jolma	No	$#ENSG00000101017#GO:0051092#positive regulation of NF-kappaB transcription factor activity#IMP - PMID:21410936	$#ENSP00000361350#ENSG00000101017#ENST00000372276#Other#TNFR_c6$#ENSP00000361359#ENSG00000101017#ENST00000372285#Other#TNFR_c6$#ENSP00000484074#ENSG00000101017#ENST00000620709#Other#TNFR_c6	False
1858	1857	ENSG00000134058	CDK7	Unknown	No	Unlikely to be sequence specific TF	Not a DNA binding protein	No motif	None	None	IPR000719;IPR002290;IPR008271;IPR011009;IPR017441	1022	cyclin dependent kinase 7 [Source:HGNC Symbol;Acc:HGNC:1778]	None	not tested	not tested	None	None	No	No	TF Gene Candidate__Co-activation_PMIDS:7566158;7761469;12379213	No	5a, one of the source datasets predicts is as a TF	Matt Weirauch	Jussi Taipale	No	None	$##ENSG00000134058##Other#	False
1861	1860	ENSG00000124762	CDKN1A	Unknown	No	Unlikely to be sequence specific TF	Not a DNA binding protein	No motif	None	None	IPR003175	1026	cyclin dependent kinase inhibitor 1A [Source:HGNC Symbol;Acc:HGNC:1784]	None	not tested	not tested	None	None	No	No	TF Gene_Transcription Factor Binding: tf co-factor binding_DNA Binding_PMIDS:15743834	No	5a, one of the source datasets predicts is as a TF	Sam Lambert	Jussi Taipale	No	None	$##ENSG00000124762##Other#	False
1862	1861	ENSG00000147889	CDKN2A	Unknown	No	Unlikely to be sequence specific TF	Not a DNA binding protein	No motif	None	Protein binds to and inactivates NFKB1 (PMID: 10353611)	IPR002110;IPR010868;IPR020683	1029	cyclin dependent kinase inhibitor 2A [Source:HGNC Symbol;Acc:HGNC:1787]	None	not tested	not tested	None	None	No	No	No	Yes	5a, one of the source datasets predicts is as a TF	Matt Weirauch	Arttu Jolma	No	$#ENSG00000147889#GO:0032088#negative regulation of NF-kappaB transcription factor activity#IDA - PMID:10353611	$#ENSP00000307101#ENSG00000147889#ENST00000304494#Other#Ank, Ank_2, Ank_4, Ank_5$#ENSP00000418915#ENSG00000147889#ENST00000498124#Other#Ank, Ank_2, Ank_4, Ank_5$#ENSP00000462950#ENSG00000147889#ENST00000579755#Other#P19Arf_N$#ENSP00000467857#ENSG00000147889#ENST00000498628#Other#Ank, Ank_2, Ank_4, Ank_5$#ENSP00000467390#ENSG00000147889#ENST00000578845#Other#Ank, Ank_2, Ank_4, Ank_5$#ENSP000004649…	False
1865	1864	ENSG00000115163	CENPA	Unknown	Yes	Likely to be sequence specific TF	Low specificity DNA-binding protein	No motif	None	Histone like protein. Binds DNA in the crystal structure (PDB: 3AN2).	None	None	centromere protein A	3AN2	not tested	not tested	None	Histone like protein. Binds DNA in the crystal structure (PDB: 3AN2).	No	No	No	No	New proteins added based on PDB entry	Arttu Jolma	Sam Lambert	No	None	None	False
1872	1871	ENSG00000153922	CHD1	Unknown	No	Unlikely to be sequence specific TF	Low specificity DNA-binding protein	No motif	Has a putative AT-hook	(PMID: 22033927) discusses and presents a crystal structure with DNA. The Chd1 chromatin remodeler possesses a C-terminal DNA-binding domain that is required for efficient nucleosome sliding and believed to be essential for sensing the length of DNA flanking the nucleosome core. Recognizes backbone only, so it has low specificity.	IPR000330;IPR000953;IPR001650;IPR014001;IPR016197;IPR023779;IPR023780;IPR025260;IPR027417;	1105	chromodomain helicase DNA binding protein 1 [Source:HGNC Symbol;Acc:HGNC:1915]	3TED	Full	not tested	None	Structure is for yeast homolog, based on PMID:16263726 the protein recognizes methylated H3K4, but the yeast homolog doesnt	x	No	No	No	3a, decent circumstantial evidence for its role as	Jussi Taipale	Yimeng Yin	No	None	$#ENSP00000284049#ENSG00000153922#ENST00000284049#Other#CHDCT2, Chromo, DUF4208, Helicase_C, ResIII, SLIDE$#ENSP00000479403#ENSG00000153922#ENST00000511067#Other#DUF4208$#ENSP00000483667#ENSG00000153922#ENST00000614616#Other#CHDCT2, Chromo, DUF4208, Helicase_C, ResIII, SLIDE	False
1874	1873	ENSG00000171316	CHD7	Unknown	No	Unlikely to be sequence specific TF	Low specificity DNA-binding protein	No motif	None	Helicase and chromodomain	IPR000330;IPR000953;IPR001650;IPR006576;IPR014001;IPR016197;IPR023780;IPR027417	55636	chromodomain helicase DNA binding protein 7 [Source:HGNC Symbol;Acc:HGNC:20626]	None	not tested	not tested	None	None	x	No	No	No	5a, one of the source datasets predicts is as a TF	Yimeng Yin	Arttu Jolma	No	None	$#ENSP00000437061#ENSG00000171316#ENST00000524602#Other#BRK$#ENSP00000436492#ENSG00000171316#ENST00000526846#Other#$#ENSP00000392028#ENSG00000171316#ENST00000423902#Other#BRK, CHDCT2, Chromo, Helicase_C, ResIII, SNF2_N$#ENSP00000436027#ENSG00000171316#ENST00000525508#Other#Chromo, DEAD, ResIII, SNF2_N	False
1876	1875	ENSG00000187446	CHP1	Unknown	No	ssDNA/RNA binding	Low specificity DNA-binding protein	No motif	None	According to EMSA, binds RNA strongly, and dsDNA weakly (PMID: 22727667)	IPR002048;IPR011992	11261	calcineurin like EF-hand protein 1 [Source:HGNC Symbol;Acc:HGNC:17433]	None	not tested	not tested	None	None	No	No	No	Yes	5a, one of the source datasets predicts is as a TF	Laura Campitelli	Pratyush Das	No	$#ENSG00000187446#GO:0032088#negative regulation of NF-kappaB transcription factor activity#IDA - PMID:10593895	$#ENSP00000335632#ENSG00000187446#ENST00000334660#Other#EF-hand_1, EF-hand_5, EF-hand_6, EF-hand_7, EF-han$#ENSP00000453392#ENSG00000187446#ENST00000560965#Other#EF-hand_1, EF-hand_6, EF-hand_7$#ENSP00000454007#ENSG00000187446#ENST00000560397#Other#EF-hand_1, EF-hand_5, EF-hand_6, EF-hand_7, EF-han	False
1882	1881	ENSG00000138433	CIR1	Unknown	No	Unlikely to be sequence specific TF	Not a DNA binding protein	No motif	None	None	IPR019339	9541	corepressor interacting with RBPJ, 1 [Source:HGNC Symbol;Acc:HGNC:24217]	None	not tested	not tested	None	None	No	No	No	Yes	5a, one of the source datasets predicts is as a TF	Pratyush Das	Matt Weirauch	No	$#ENSG00000138433#GO:0003700#sequence-specific DNA binding transcription factor activity#TAS - PMID:9874765$#ENSG00000138433#GO:0003705#RNA polymerase II distal enhancer sequence-specific DNA binding transcription factor activity#TAS - PMID:18663143	$#ENSP00000339723#ENSG00000138433#ENST00000342016#Other#Cir_N$#ENSP00000367211#ENSG00000138433#ENST00000377973#Other#zf-CCHC_6	False
1884	1883	ENSG00000164442	CITED2	Unknown	No	Unlikely to be sequence specific TF	Not a DNA binding protein	No motif	None	None	IPR007576	10370	Cbp/p300 interacting transactivator with Glu/Asp rich carboxy-terminal domain 2 [Source:HGNC Symbol;	None	not tested	not tested	None	None	No	No	TF Gene_Transcription Factor Binding: tf co-factor binding_Co-activation; TF PPI; Transactivation_PMIDS:9434189;11044621;12778114	Yes	4a, two or more datasets predict it as a TF	Yimeng Yin	Laura Campitelli	No	$#ENSG00000164442#GO:0003700#sequence-specific DNA binding transcription factor activity#ISS - GO_REF:0000024	$#ENSP00000356623#ENSG00000164442#ENST00000367651#Other#CITED$#ENSP00000479918#ENSG00000164442#ENST00000618718#Other#CITED$#ENSP00000442831#ENSG00000164442#ENST00000536159#Other#CITED$#ENSP00000444198#ENSG00000164442#ENST00000537332#Other#CITED	False
1891	1890	ENSG00000080802	CNOT4	Unknown	No	Unlikely to be sequence specific TF	Not a DNA binding protein	No motif	None	Regulates transcription through ubiquitination of TFIID (PMID:11823428). Only contains RRM domains, with no DBDs.	None	None	CCR4-NOT transcription complex subunit 4	None	not tested	not tested	None	Regulates transcription through ubiquitination of TFIID (PMID:11823428). Only contains RRM domains, with no DBDs.	No	No	No	No	Protein added after initial stage, no initial assesment	Arttu Jolma	Sam Lambert	No	None	None	False
1893	1892	ENSG00000155508	CNOT8	Unknown	No	Unlikely to be sequence specific TF	Not a DNA binding protein	No motif	None	Deadenylase that probably regulates genes post-transcriptionally by controlling mRNA stability (PMID: 19605561)	IPR006941;IPR012337	9337	CCR4-NOT transcription complex subunit 8 [Source:HGNC Symbol;Acc:HGNC:9207]	None	not tested	not tested	None	None	No	No	No	Yes	5a, one of the source datasets predicts is as a TF	Laura Campitelli	Arttu Jolma	No	$#ENSG00000155508#GO:0003700#sequence-specific DNA binding transcription factor activity#NAS - PMID:10036195	$#ENSP00000285896#ENSG00000155508#ENST00000285896#Other#CAF1$#ENSP00000384747#ENSG00000155508#ENST00000403027#Other#CAF1$#ENSP00000429882#ENSG00000155508#ENST00000521583#Other#CAF1$#ENSP00000430493#ENSG00000155508#ENST00000517876#Other#CAF1$#ENSP00000430833#ENSG00000155508#ENST00000519404#Other#CAF1$#ENSP00000428305#ENSG00000155508#ENST00000520671#Other#CAF1$#ENSP00000431034#ENSG00000155508#ENST0…	False
1903	1902	ENSG00000105662	CRTC1	Unknown	No	Unlikely to be sequence specific TF	Not a DNA binding protein	No motif	None	None	IPR024783;IPR024784;IPR024785	23373	CREB regulated transcription coactivator 1 [Source:HGNC Symbol;Acc:HGNC:16062]	None	not tested	not tested	None	None	No	No	No	Yes	5a, one of the source datasets predicts is as a TF	Sam Lambert	Yimeng Yin	No	$#ENSG00000105662#GO:0032793#positive regulation of CREB transcription factor activity#IBA - GO_REF:0000033 | ISS - GO_REF:0000024	$#ENSP00000323332#ENSG00000105662#ENST00000321949#Other#TORC_C, TORC_M, TORC_N$#ENSP00000345001#ENSG00000105662#ENST00000338797#Other#TORC_C, TORC_M, TORC_N$#ENSP00000468893#ENSG00000105662#ENST00000594658#Other#TORC_C, TORC_M$#ENSP00000469285#ENSG00000105662#ENST00000601916#Other#TORC_C, TORC_M	False
1905	1904	ENSG00000140577	CRTC3	Unknown	No	Unlikely to be sequence specific TF	Not a DNA binding protein	No motif	None	Evidence showing that CRTC2, which resembles CERTC3, lacks DNA-binding acitvity. Its reasonable to speculate CRTC3 also lacks ability to bind to DNA	IPR024783;IPR024784;IPR024785	64784	CREB regulated transcription coactivator 3 [Source:HGNC Symbol;Acc:HGNC:26148]	None	not tested	not tested	None	None	No	No	No	Yes	5a, one of the source datasets predicts is as a TF	Sam Lambert	Yimeng Yin	No	$#ENSG00000140577#GO:0032793#positive regulation of CREB transcription factor activity#IBA - GO_REF:0000033	$#ENSP00000268184#ENSG00000140577#ENST00000268184#Other#TORC_C, TORC_M, TORC_N$#ENSP00000452640#ENSG00000140577#ENST00000560098#Other#TORC_N$#ENSP00000416573#ENSG00000140577#ENST00000420329#Other#TORC_C, TORC_M, TORC_N$#ENSP00000452676#ENSG00000140577#ENST00000558005#Other#TORC_M	False
1908	1907	ENSG00000178662	CSRNP3	Unknown	Yes	Likely to be sequence specific TF	Monomer or homomultimer	No motif	None	All three paralogs (CSRNP1, CSRNP2, and CSRNP3) bind an AGAGTG consensus based on SELEX experiments (PMID: 17726538)	IPR023260	80034	cysteine and serine rich nuclear protein 3 [Source:HGNC Symbol;Acc:HGNC:30729]	None	not tested	not tested	None	None	No	No	No	Yes	5a, one of the source datasets predicts is as a TF	Laura Campitelli	Arttu Jolma	Yes	$#ENSG00000178662#GO:0001228#RNA polymerase II transcription regulatory region sequence-specific DNA binding transcription factor#IEA - GO_REF:0000019$#ENSG00000178662#GO:0003700#sequence-specific DNA binding transcription factor activity#ISS - PMID:17726538	$#ENSP00000344042#ENSG00000178662#ENST00000342316#Other#CSRNP_N, Nop14	False
1911	1910	ENSG00000116761	CTH	Unknown	No	Unlikely to be sequence specific TF	Not a DNA binding protein	No motif	None	None	None	1491	Cystathionine gamma-lyase	None	not tested	not tested	None	None	No	No	No	Yes	5a, one of the source datasets predicts is as a TF	Jussi Taipale	Matt Weirauch	No	$#ENSG00000116761#GO:0051092#positive regulation of NF-kappaB transcription factor activity#IEA - GO_REF:0000019	$##ENSG00000116761##Other#	False
1913	1912	ENSG00000178585	CTNNBIP1	Unknown	No	Unlikely to be sequence specific TF	Not a DNA binding protein	No motif	None	None	IPR009428	56998	catenin beta interacting protein 1 [Source:HGNC Symbol;Acc:HGNC:16913];Beta-catenin-interacting prot	None	not tested	not tested	None	None	No	No	No	Yes	5a, one of the source datasets predicts is as a TF	Sam Lambert	Pratyush Das	No	$#ENSG00000178585#GO:0043433#negative regulation of sequence-specific DNA binding transcription factor activity#IMP - PMID:18977368	$#ENSP00000366474#ENSG00000178585#ENST00000377263#Other#ICAT$#ENSP00000383696#ENSG00000178585#ENST00000400904#Other#ICAT$#ENSP00000366468#ENSG00000178585#ENST00000377258#Other#ICAT$#ENSP00000366466#ENSG00000178585#ENST00000377256#Other#ICAT	False
1914	1913	ENSG00000055130	CUL1	Unknown	No	Unlikely to be sequence specific TF	Not a DNA binding protein	No motif	None	Component of the E3-ubiquitin ligase complex (PMID: 11961546)	IPR001373;IPR016157;IPR016158;IPR016159;IPR019559;	8454	cullin 1 [Source:HGNC Symbol;Acc:HGNC:2551]	None	Full	not tested	None	None	x	No	No	No	5a, one of the source datasets predicts is as a TF	Matt Weirauch	Arttu Jolma	No	None	$#ENSP00000326804#ENSG00000055130#ENST00000325222#Other#Cullin, Cullin_Nedd8$#ENSP00000387160#ENSG00000055130#ENST00000409469#Other#Cullin, Cullin_Nedd8$#ENSP00000482123#ENSG00000055130#ENST00000617797#Other#Cullin, Cullin_Nedd8$#ENSP00000473318#ENSG00000055130#ENST00000602748#Other#Cullin, Cullin_Nedd8	False
1918	1917	ENSG00000158290	CUL4B	Unknown	No	Unlikely to be sequence specific TF	Not a DNA binding protein	No motif	None	Structure (PDB: 4A0L) shows that CUL4B is recruited to DNA and does not make direct contact with it	IPR001373;IPR016157;IPR016158;IPR016159;IPR019559;	8450	cullin 4B [Source:HGNC Symbol;Acc:HGNC:2555]	4A0L	not tested	not tested	None	Cullin does not contact DNA in the structure but it is contacted by DDB2	x	No	No	No	3a, decent circumstantial evidence for its role as	Laura Campitelli	Sam Lambert	No	None	$#ENSP00000360373#ENSG00000158290#ENST00000371322#Other#Cullin, Cullin_Nedd8, SecA_SW$#ENSP00000384109#ENSG00000158290#ENST00000404115#Other#Cullin, Cullin_Nedd8, SecA_SW$#ENSP00000338919#ENSG00000158290#ENST00000336592#Other#Cullin, Cullin_Nedd8, SecA_SW$#ENSP00000360374#ENSG00000158290#ENST00000371323#Other#Cullin, SecA_SW	False
1919	1918	ENSG00000166266	CUL5	Unknown	No	Unlikely to be sequence specific TF	Not a DNA binding protein	No motif	None	None	IPR001373;IPR016157;IPR016158;IPR016159;IPR019559;	8065	cullin 5 [Source:HGNC Symbol;Acc:HGNC:2556]	None	not tested	not tested	None	None	x	No	No	No	5a, one of the source datasets predicts is as a TF	Sam Lambert	Arttu Jolma	No	None	$#ENSP00000376808#ENSG00000166266#ENST00000393094#Other#Cullin, Cullin_Nedd8$#ENSP00000431221#ENSG00000166266#ENST00000532782#Other#Cullin	False
1920	1919	ENSG00000083799	CYLD	Unknown	No	Unlikely to be sequence specific TF	Not a DNA binding protein	No motif	None	None	IPR000938;IPR001394;IPR018200;IPR028889	1540	CYLD lysine 63 deubiquitinase [Source:HGNC Symbol;Acc:HGNC:2584];Ubiquitin carboxyl-terminal hydrola	None	not tested	not tested	None	None	No	No	No	Yes	5a, one of the source datasets predicts is as a TF	Jussi Taipale	Matt Weirauch	No	$#ENSG00000083799#GO:0032088#negative regulation of NF-kappaB transcription factor activity#IDA - PMID:18313383	$#ENSP00000381574#ENSG00000083799#ENST00000398568#Other#CAP_GLY, CYLD_phos_site, UCH$#ENSP00000462134#ENSG00000083799#ENST00000566206#Other#CAP_GLY, CYLD_phos_site, UCH$#ENSP00000457576#ENSG00000083799#ENST00000569418#Other#CAP_GLY, CYLD_phos_site, UCH$#ENSP00000457108#ENSG00000083799#ENST00000569681#Other#$#ENSP00000463197#ENSG00000083799#ENST00000562884#Other#$#ENSP00000455535#ENSG00000083799#E…	False
1924	1923	ENSG00000276644	DACH1	Unknown	Yes	Likely to be sequence specific TF	Monomer or homomultimer	No motif	Has a putative AT-hook	Binds with consensus AAWANAAAWAAWT and AATACAATTAAAT as strongest target sequences based on EMSA and SELEX (PMID: 20351289). Protein contains a winged helix structural domain (PMID: 12057194)	IPR003380;IPR009061	1602	Dachshund family transcription factor 1 [Source:HGNC Symbol;Acc:HGNC:2663]	None	DBD and Full	not tested	None	None	a	No	No	No	5a, one of the source datasets predicts is as a TF	Arttu Jolma	Pratyush Das	No	$#ENSG00000276644#GO:0001075#RNA polymerase II core promoter sequence-specific DNA binding transcription factor activity involved#IBA - GO_REF:0000033$#ENSG00000276644#GO:0001078#RNA polymerase II core promoter proximal region sequence-specific DNA binding transcription factor a#IDA - PMID:20956529	$#ENSP00000482245#ENSG00000276644#ENST00000613252#Other#Ski_Sno$#ENSP00000482493#ENSG00000276644#ENST00000611519#Other#Ski_Sno$#ENSP00000482797#ENSG00000276644#ENST00000619232#Other#Ski_Sno$#ENSP00000481551#ENSG00000276644#ENST00000620444#Other#Macoilin, Ski_Sno	False
1925	1924	ENSG00000126733	DACH2	Unknown	Yes	Likely to be sequence specific TF	Monomer or homomultimer	No motif	Has a putative AT-hook	Related to DACH1, which can bind DNA based on EMSA and SELEX (PMID: 20351289). Yet, the fly ortholog has been extensively studied and cannot bind DNA. (PMID: 8431945; PMID: 7821215)	IPR003380;IPR009061	117154	Dachshund family transcription factor 2 [Source:HGNC Symbol;Acc:HGNC:16814]	None	DBD and Full	not tested	None	None	a	No	No	Yes	4a, two or more datasets predict it as a TF	Matt Weirauch	Yimeng Yin	No	$#ENSG00000126733#GO:0001075#RNA polymerase II core promoter sequence-specific DNA binding transcription factor activity involved#IBA - GO_REF:0000033	$#ENSP00000362217#ENSG00000126733#ENST00000373125#Other#Ski_Sno$#ENSP00000362223#ENSG00000126733#ENST00000373131#Other#Ski_Sno$#ENSP00000422727#ENSG00000126733#ENST00000484479#Other#$#ENSP00000420896#ENSG00000126733#ENST00000508860#Other#$#ENSP00000421919#ENSG00000126733#ENST00000510272#Other#	False
1927	1926	ENSG00000204209	DAXX	Unknown	No	Unlikely to be sequence specific TF	Not a DNA binding protein	No motif	None	Transcriptional co-repressor	IPR005012	1616	death-domain associated protein [Source:HGNC Symbol;Acc:HGNC:2681]	None	not tested	not tested	None	None	No	No	TF Gene_Transcription Factor Binding: tf co-factor binding_Co-activation_PMIDS:11799127;12529400	No	5a, one of the source datasets predicts is as a TF	Sam Lambert	Yimeng Yin	No	None	$##ENSG00000204209##Other#	False
1930	1929	ENSG00000134574	DDB2	Unknown	No	Unlikely to be sequence specific TF	Low specificity DNA-binding protein	No motif	None	DDB2 contacts the DNA in the (PDB: 4A0K) structure, albeit likely in a non sequence specific manner	IPR001680;IPR017986;IPR019775	1643	damage specific DNA binding protein 2 [Source:HGNC Symbol;Acc:HGNC:2718]	4A0K	not tested	not tested	None	DDB2 contacts the DNA in the structure, presumably non sequence specifically	No	No	Not a TF - Evidence that it is not a TF_Single stranded RNA/DNA binding_Other_PMIDS:12826282;9418871;9418871;12145536;12034848	No	3a, decent circumstantial evidence for its role as	Pratyush Das	Arttu Jolma	No	None	$##ENSG00000134574##Other#	False
1931	1930	ENSG00000181418	DDN	Unknown	No	Unlikely to be sequence specific TF	Not a DNA binding protein	No motif	Has a putative AT-hook	None	IPR026500	23109	dendrin [Source:HGNC Symbol;Acc:HGNC:24458]	None	not tested	not tested	None	None	No	No	No	Yes	5a, one of the source datasets predicts is as a TF	Yimeng Yin	Pratyush Das	No	$#ENSG00000181418#GO:0000982#RNA polymerase II core promoter proximal region sequence-specific DNA binding transcription factor a#IBA - GO_REF:0000033	$#ENSP00000390590#ENSG00000181418#ENST00000421952#Other#Dendrin	False
1940	1939	ENSG00000166153	DEPDC4	Unknown	No	Unlikely to be sequence specific TF	Not a DNA binding protein	No motif	None	None	IPR000591;	120863	DEP domain containing 4 [Source:HGNC Symbol;Acc:HGNC:22952]	None	not tested	not tested	None	None	x	No	No	No	5a, one of the source datasets predicts is as a TF	Jussi Taipale	Pratyush Das	No	None	$#ENSP00000396234#ENSG00000166153#ENST00000416321#Other#DEP$#ENSP00000448338#ENSG00000166153#ENST00000549249#Other#DEP$#ENSP00000448385#ENSG00000166153#ENST00000550587#Other#DEP$#ENSP00000449590#ENSG00000166153#ENST00000551642#Other#DEP$#ENSP00000448728#ENSG00000166153#ENST00000548313#Other#	False
1955	1954	ENSG00000142182	DNMT3L	Unknown	No	Unlikely to be sequence specific TF	Not a DNA binding protein	No motif	None	DNMT3A and DNMT3B are de novo methyltransferases that are activated by enzymatically inactive paralog DNMT3L. Besides the C-terminal catalytic core, the PWWP domain of 3A and 3B can also bind to DNA. Presumably there is no sequence specificity and instead the de novo methylation complexes are recruited by histone modifications on the N-terminal tail of H3. Reviewed in (PMID: 27826835).	None	None	DNA methyltransferase 3 like	None	not tested	not tested	None	None	No	No	No	No	Protein added after initial stage, no initial assesment	Arttu Jolma	Sam Lambert	Yes	None	None	False
1957	1956	ENSG00000133884	DPF2	Unknown	No	Unlikely to be sequence specific TF	Not a DNA binding protein	No motif	None	No evidence for DNA-binding activity - possible role in transcriptional regulation complex (PMID: 16785614)	IPR001965;IPR007087;IPR011011;IPR015880;IPR019787;IPR025750	5977	double PHD fingers 2 [Source:HGNC Symbol;Acc:HGNC:9964]	None	DBD and Full	not tested	None	None	a	No	Indeterminate - There is no evidence for or against this genes role as a TF__Other_PMIDS:7961935;7961935;10781338	No	4a, two or more datasets predict it as a TF	Tim Hughes	Laura Campitelli	No	None	$#ENSP00000436901#ENSG00000133884#ENST00000528416#Other#PHD, PHD_4, Requiem_N$#ENSP00000399714#ENSG00000133884#ENST00000415073#Other#PHD, Requiem_N$#ENSP00000435887#ENSG00000133884#ENST00000531989#Other#PHD$#ENSP00000252268#ENSG00000133884#ENST00000252268#Other#PHD, PHD_4, Requiem_N	False
1959	1958	ENSG00000175550	DRAP1	Unknown	Yes	Likely to be sequence specific TF	Obligate heteromer	No motif	None	Based on structure (PDB: 1JFI), it forms the obligate heterodimer DR1-DRAP1 that furthermore contacts TBP. Only makes contact with the minor groove in a histone-like interaction, which is probably non-specific (PMID: 11461703)	IPR003958;IPR009072	10589	DR1 associated protein 1 [Source:HGNC Symbol;Acc:HGNC:3019]	1JFI	DBD and Full	not tested	Obligate heteromultimer, with at least DR1 and als	Structure has DRAP1, DR1 and TBP	b	No	TF Gene_Transcription Factor Binding: tf co-factor binding_TF PPI_PMIDS:12471260	Yes	3a, decent circumstantial evidence for its role as	Pratyush Das	Yimeng Yin	No	$#ENSG00000175550#GO:0003700#sequence-specific DNA binding transcription factor activity#TAS - PMID:8608938	$#ENSP00000307850#ENSG00000175550#ENST00000312515#Other#CBFD_NFYB_HMF, FXMRP1_C_core, Histone$#ENSP00000432445#ENSG00000175550#ENST00000532933#Other#CBFD_NFYB_HMF, FXMRP1_C_core	False
1960	1959	ENSG00000096696	DSP	Unknown	No	Unlikely to be sequence specific TF	Not a DNA binding protein	No motif	None	None	IPR001101;IPR018159	1832	desmoplakin [Source:HGNC Symbol;Acc:HGNC:3052]	None	Full	not tested	None	None	x	No	No	No	5a, one of the source datasets predicts is as a TF	Sam Lambert	Yimeng Yin	No	None	$#ENSP00000369129#ENSG00000096696#ENST00000379802#Other#ERM, Plectin$#ENSP00000396591#ENSG00000096696#ENST00000418664#Other#ERM, Plectin	False
1961	1960	ENSG00000135144	DTX1	Unknown	No	Unlikely to be sequence specific TF	Not a DNA binding protein	No motif	None	This protein is an E3 ligase that operates in the Notch pathway	IPR001841;IPR004170;IPR018123	1840	deltex 1 [Source:HGNC Symbol;Acc:HGNC:3060]	None	not tested	not tested	None	None	No	No	TF Gene_Transcription Factor Binding: tf co-factor binding_Transactivation_PMIDS:11226752;11564735	No	5a, one of the source datasets predicts is as a TF	Yimeng Yin	Sam Lambert	No	None	$##ENSG00000135144##Other#	False
1967	1966	ENSG00000145088	EAF2	Unknown	No	Unlikely to be sequence specific TF	Not a DNA binding protein	No motif	None	No convincing evidence that this protein binds DNA with any sequence specificity, or that this activity is required for its function. Thus at best the current evidence is that it is a cofactor of some sort cofactor (PMID: 12446457)	IPR019194	55840	ELL associated factor 2 [Source:HGNC Symbol;Acc:HGNC:23115]	None	not tested	not tested	None	None	No	No	TF Gene Candidate_Transcription Factor Binding: tf co-factor binding; DNA-Binding: sequence-specific_TF PPI; Transactivation_PMIDS:12446457;16114057	Yes	4a, two or more datasets predict it as a TF	Sam Lambert	Matt Weirauch	No	$#ENSG00000145088#GO:0001228#RNA polymerase II transcription regulatory region sequence-specific DNA binding transcription factor#IDA - PMID:16114057	$#ENSP00000273668#ENSG00000145088#ENST00000273668#Other#EAF$#ENSP00000410708#ENSG00000145088#ENST00000451944#Other#EAF	False
1969	1968	ENSG00000131080	EDA2R	Unknown	No	Unlikely to be sequence specific TF	Not a DNA binding protein	No motif	None	Included only because GO says positive regulation of sequence-specific DNA binding transcription factor activity. Not DNA binding.	IPR001368;IPR022319	60401	ectodysplasin A2 receptor [Source:HGNC Symbol;Acc:HGNC:17756]	None	not tested	not tested	None	None	No	No	No	Yes	5a, one of the source datasets predicts is as a TF	Tim Hughes	Matt Weirauch	No	$#ENSG00000131080#GO:0051092#positive regulation of NF-kappaB transcription factor activity#IDA - PMID:11039935	$#ENSP00000253392#ENSG00000131080#ENST00000253392#Other#TNFR_c6$#ENSP00000363851#ENSG00000131080#ENST00000374719#Other#TNFR_c6$#ENSP00000379365#ENSG00000131080#ENST00000396050#Other#TNFR_c6$#ENSP00000415242#ENSG00000131080#ENST00000451436#Other#TNFR_c6	False
1973	1972	ENSG00000135766	EGLN1	Unknown	No	Unlikely to be sequence specific TF	Not a DNA binding protein	No motif	None	None	IPR002893;IPR005123;IPR006620	54583	egl-9 family hypoxia inducible factor 1 [Source:HGNC Symbol;Acc:HGNC:1232]	None	not tested	not tested	None	None	No	No	No	Yes	5a, one of the source datasets predicts is as a TF	Jussi Taipale	Matt Weirauch	No	$#ENSG00000135766#GO:0043433#negative regulation of sequence-specific DNA binding transcription factor activity#IDA - PMID:16956324	$#ENSP00000355601#ENSG00000135766#ENST00000366641#Other#2OG-FeII_Oxy_3, 2OG-FeII_Oxy_4, zf-MYND	False
1977	1976	ENSG00000128829	EIF2AK4	Unknown	No	Unlikely to be sequence specific TF	Not a DNA binding protein	No motif	None	None	IPR000719;IPR002290;IPR006575;IPR008271;IPR011009;IPR016135;IPR016255;IPR017441;IPR024435	440275	eukaryotic translation initiation factor 2 alpha kinase 4 [Source:HGNC Symbol;Acc:HGNC:19687];eIF-2-	None	not tested	not tested	None	None	No	No	No	Yes	5a, one of the source datasets predicts is as a TF	Pratyush Das	Yimeng Yin	No	$#ENSG00000128829#GO:0032792#negative regulation of CREB transcription factor activity#ISS - GO_REF:0000024	$#ENSP00000453148#ENSG00000128829#ENST00000559624#Other#Pkinase, Pkinase_Tyr, RWD$#ENSP00000263791#ENSG00000128829#ENST00000263791#Other#HGTP_anticodon2, Kdo, Kinase-like, Pkinase, Pkinas$#ENSP00000454210#ENSG00000128829#ENST00000558823#Other#DUF3734$#ENSP00000453968#ENSG00000128829#ENST00000560648#Other#RWD	False
1980	1979	ENSG00000178982	EIF3K	Unknown	No	Unlikely to be sequence specific TF	Not a DNA binding protein	No motif	None	None	IPR005062;IPR016024	27335	eukaryotic translation initiation factor 3 subunit K [Source:HGNC Symbol;Acc:HGNC:24656]	None	not tested	not tested	None	None	x	No	No	No	5a, one of the source datasets predicts is as a TF	Sam Lambert	Jussi Taipale	No	None	$#ENSP00000248342#ENSG00000178982#ENST00000248342#Other#CSN8_PSD8_EIF3K$#ENSP00000479334#ENSG00000178982#ENST00000614624#Other#CSN8_PSD8_EIF3K$#ENSP00000440999#ENSG00000178982#ENST00000538434#Other#CSN8_PSD8_EIF3K$#ENSP00000438145#ENSG00000178982#ENST00000545173#Other#CSN8_PSD8_EIF3K$#ENSP00000468231#ENSG00000178982#ENST00000592558#Other#CSN8_PSD8_EIF3K$#ENSP00000465460#ENSG00000178982#ENST000005…	False
1981	1980	ENSG00000154920	EME1	Unknown	No	Unlikely to be sequence specific TF	Low specificity DNA-binding protein	No motif	None	Binds DNA in the crystal structure (PDB: 4P0P) in a heterodimeric complex with MUS81.	None	None	essential meiotic structure-specific endonuclease 1	4P0P	not tested	not tested	None	Binds DNA in the crystal structure (PDB: 4P0P) in a heterodimeric complex with MUS81.	No	No	No	No	New proteins added based on PDB entry	Arttu Jolma	Sam Lambert	No	None	None	False
1982	1981	ENSG00000074800	ENO1	Unknown	No	Unlikely to be sequence specific TF	Not a DNA binding protein	No motif	Only known motifs are from Transfac or HocoMoco - origin is uncertain	Enolase - DNA binding not shown to be direct	IPR000941;IPR020809;IPR020810;IPR020811;IPR029017;IPR029065	2023	enolase 1 [Source:HGNC Symbol;Acc:HGNC:3350]	None	not tested	not tested	None	None	No	Yes	No	No	2a1, Lower confidence direct evidence	Yimeng Yin	Sam Lambert	No	None	$#ENSP00000234590#ENSG00000074800#ENST00000234590#Other#Enolase_C, Enolase_N, MAAL_C, MR_MLE_C$#ENSP00000468392#ENSG00000074800#ENST00000489867#Other#Enolase_N$#ENSP00000466406#ENSG00000074800#ENST00000497492#Other#Enolase_C, Enolase_N	False
1989	1988	ENSG00000163161	ERCC3	Unknown	No	Unlikely to be sequence specific TF	Low specificity DNA-binding protein	No motif	None	Binds DNA in the crystal structure (PDB: 5IY6). Protein is an ATP-dependent 3-5 DNA helicase, so likely non-specific.	None	None	ERCC excision repair 3, TFIIH core complex helicase subunit	5IY6	not tested	not tested	None	Binds DNA in the crystal structure (PDB: 5IY6). Protein is an ATP-dependent 3'-5' DNA helicase, so likely non-specific.	No	No	No	No	New proteins added based on PDB entry	Arttu Jolma	Sam Lambert	No	None	None	False
1996	1995	ENSG00000106462	EZH2	Unknown	No	Unlikely to be sequence specific TF	Not a DNA binding protein	No motif	None	This is a classic polycomb protein with no evidence of sequence specific DNA binding after years of intense study. I dont see anything in (PMID :15520282) that supports DNA binding.	IPR001005;IPR001214;IPR021654;IPR026489	2146	enhancer of zeste 2 polycomb repressive complex 2 subunit [Source:HGNC Symbol;Acc:HGNC:3527]	None	DBD and Full	Yes	None	Its a histone methyltransferase, not likely to have any sequence specificity	a	No	TF Gene_Transcription Factor Binding: tf co-factor binding; DNA-Binding: non-sequence-specific_Non-specific DNA; TF PPI_PMIDS:15520282	No	4a, two or more datasets predict it as a TF	Tim Hughes	Jussi Taipale	No	$#ENSG00000106462#GO:0043433#negative regulation of sequence-specific DNA binding transcription factor activity#IEA - GO_REF:0000019	$#ENSP00000320147#ENSG00000106462#ENST00000320356#Other#EZH2_WD-Binding, SET$#ENSP00000223193#ENSG00000106462#ENST00000350995#Other#EZH2_WD-Binding, SET$#ENSP00000419711#ENSG00000106462#ENST00000460911#Other#EZH2_WD-Binding, SET$#ENSP00000419050#ENSG00000106462#ENST00000476773#Other#EZH2_WD-Binding, SET$#ENSP00000419856#ENSG00000106462#ENST00000483967#Other#EZH2_WD-Binding, SET	False
2002	2001	ENSG00000187741	FANCA	Unknown	No	Unlikely to be sequence specific TF	Not a DNA binding protein	No motif	None	Involved in DNA repair (PMID: 8896564)	None	2175	Fanconi anemia group A protein	None	not tested	not tested	None	None	No	No	No	Yes	5a, one of the source datasets predicts is as a TF	Yimeng Yin	Laura Campitelli	No	$#ENSG00000187741#GO:0051090#regulation of sequence-specific DNA binding transcription factor activity#IEA - GO_REF:0000019	$##ENSG00000187741##Other#	False
2008	2007	ENSG00000163013	FBXO41	Unknown	No	Unlikely to be sequence specific TF	Not a DNA binding protein	No motif	None	None	IPR001810;	150726	F-box protein 41 [Source:HGNC Symbol;Acc:HGNC:29409]	None	not tested	not tested	None	None	x	No	No	No	5a, one of the source datasets predicts is as a TF	Sam Lambert	Matt Weirauch	No	None	$#ENSP00000295133#ENSG00000163013#ENST00000295133#Other#Atg14, DUF572, F-box, F-box-like$#ENSP00000430968#ENSG00000163013#ENST00000520530#Other#Atg14, DUF572, F-box, F-box-like$#ENSP00000428646#ENSG00000163013#ENST00000521871#Other#Atg14, DUF572, F-box, F-box-like	False
2014	2013	ENSG00000157827	FMNL2	Unknown	No	Unlikely to be sequence specific TF	Not a DNA binding protein	No motif	None	None	IPR010472;IPR010473;IPR014767;IPR014768;IPR015425;IPR016024;IPR017987;	114793	Formin like 2 [Source:HGNC Symbol;Acc:HGNC:18267]	None	not tested	not tested	None	None	x	No	No	No	5a, one of the source datasets predicts is as a TF	Laura Campitelli	Pratyush Das	No	None	$#ENSP00000288670#ENSG00000157827#ENST00000288670#Other#Drf_FH3, Drf_GBD, FH2$#ENSP00000418959#ENSG00000157827#ENST00000475377#Other#FH2	False
2018	2017	ENSG00000157240	FZD1	Unknown	No	Unlikely to be sequence specific TF	Not a DNA binding protein	No motif	None	None	IPR000539;IPR017981;IPR020067	8321	frizzled class receptor 1 [Source:HGNC Symbol;Acc:HGNC:4038];Frizzled-1	None	not tested	not tested	None	None	No	No	No	Yes	5a, one of the source datasets predicts is as a TF	Matt Weirauch	Jussi Taipale	No	$#ENSG00000157240#GO:0051091#positive regulation of sequence-specific DNA binding transcription factor activity#IDA - PMID:10557084, PMID:14739301	$#ENSP00000287934#ENSG00000157240#ENST00000287934#Other#7tm_2, Dicty_CAR, Frizzled, Fz	False
2022	2021	ENSG00000104064	GABPB1	Unknown	No	Unlikely to be sequence specific TF	Not a DNA binding protein	No motif	Only known motifs are from Transfac or HocoMoco - origin is uncertain	Evidence exists showing that GABPB1 (E4TF1-47/53) has no DNA binding activity, but can assocaite with GABPA (E4TF1-60; Ets factor) (PMID: 8441384). Crystal structure of GAPBP1 with GABPA (PDB: 1AWC) clearly shows that the protein makes an extensive protein-protein interaction with GABPA, but does not bind DNA. Transfac PWM is a clear ETS-motif, so GABP1 is unlikely to contact DNA directly	IPR002110;IPR020683	55056	GA binding protein transcription factor beta subunit 1 [Source:HGNC Symbol;Acc:HGNC:4074]	1AWC	not tested	not tested	None	Structure is GABPB - GABPA heterodimer, GABPB does not appear to contact DNA, but it does come close.	other	Yes	No	Yes	2a1, Lower confidence direct evidence	Yimeng Yin	Laura Campitelli	No	$#ENSG00000104064#GO:0003700#sequence-specific DNA binding transcription factor activity#TAS - PMID:8441384	$#ENSP00000220429#ENSG00000104064#ENST00000220429#Other#Ank, Ank_2, Ank_3, Ank_4, Ank_5$#ENSP00000370259#ENSG00000104064#ENST00000380877#Other#Ank, Ank_2, Ank_3, Ank_4, Ank_5$#ENSP00000379728#ENSG00000104064#ENST00000396464#Other#Ank, Ank_2, Ank_3, Ank_4, Ank_5$#ENSP00000395771#ENSG00000104064#ENST00000429662#Other#Ank, Ank_2, Ank_3, Ank_4, Ank_5$#ENSP00000453463#ENSG00000104064#ENST00000560825#O…	False
2026	2025	ENSG00000007237	GAS7	Unknown	No	Unlikely to be sequence specific TF	Not a DNA binding protein	No motif	None	(PMID: 9736752) only shows that it has a proline-rich domain similar to the one in Oct2. No evidence of DNA binding.	IPR001060;IPR001202;IPR001452	8522	growth arrest specific 7 [Source:HGNC Symbol;Acc:HGNC:4169]	None	Full	not tested	None	None	No	No	No	Yes	5a, one of the source datasets predicts is as a TF	Tim Hughes	Sam Lambert	No	$#ENSG00000007237#GO:0003700#sequence-specific DNA binding transcription factor activity#TAS - PMID:9736752	$#ENSP00000322608#ENSG00000007237#ENST00000323816#Other#DUF1664, FCH, WW, WW_FCH_linker$#ENSP00000407552#ENSG00000007237#ENST00000432992#Other#FCH, SH3_1, SH3_2, SH3_9, WW, WW_FCH_linker$#ENSP00000410108#ENSG00000007237#ENST00000437099#Other#DUF1664, FCH, WW, WW_FCH_linker$#ENSP00000443265#ENSG00000007237#ENST00000542249#Other#DUF1664, FCH, WW, WW_FCH_linker$#ENSP00000463527#ENSG00000007237#ENST0…	False
2033	2032	ENSG00000062194	GPBP1	Unknown	Yes	Likely to be sequence specific TF	Monomer or homomultimer	No motif	None	Solid data presented in (PMID: 14612417) Also known as Vasculin. (PMID: 26156556) also claims it has an extended AT hook.	IPR028128	65056	GC-rich promoter binding protein 1 [Source:HGNC Symbol;Acc:HGNC:29520];Vasculin, Vasculin (also know	None	not tested	not tested	None	None	No	No	No	Yes	5a, one of the source datasets predicts is as a TF	Laura Campitelli	Matt Weirauch	No	$#ENSG00000062194#GO:0003700#sequence-specific DNA binding transcription factor activity#IBA - GO_REF:0000033	$#ENSP00000264779#ENSG00000062194#ENST00000264779#Other#ELL, Vasculin$#ENSP00000421202#ENSG00000062194#ENST00000506184#Other#ELL, Vasculin$#ENSP00000421709#ENSG00000062194#ENST00000514387#Other#ELL, Vasculin$#ENSP00000422337#ENSG00000062194#ENST00000511209#Other#Vasculin	False
2035	2034	ENSG00000164850	GPER1	Unknown	No	Unlikely to be sequence specific TF	Not a DNA binding protein	No motif	None	None	IPR000276;IPR017452	2852	G protein-coupled estrogen receptor 1 [Source:HGNC Symbol;Acc:HGNC:4485]	None	not tested	not tested	None	None	No	No	No	Yes	5a, one of the source datasets predicts is as a TF	Pratyush Das	Matt Weirauch	No	$#ENSG00000164850#GO:0017082#mineralocorticoid receptor activity#ISS - GO_REF:0000024	$#ENSP00000297469#ENSG00000164850#ENST00000297469#Other#7TM_GPCR_Srsx, 7tm_1$#ENSP00000380277#ENSG00000164850#ENST00000397088#Other#7TM_GPCR_Srsx, 7tm_1$#ENSP00000380281#ENSG00000164850#ENST00000397092#Other#7TM_GPCR_Srsx, 7tm_1$#ENSP00000385151#ENSG00000164850#ENST00000401670#Other#7TM_GPCR_Srsx, 7tm_1$#ENSP00000410487#ENSG00000164850#ENST00000413368#Other#$#ENSP00000483756#ENSG00000164850#ENST0…	False
2036	2035	ENSG00000163328	GPR155	Unknown	No	Unlikely to be sequence specific TF	Not a DNA binding protein	No motif	None	None	IPR000591;IPR004776	151556	G protein-coupled receptor 155 [Source:HGNC Symbol;Acc:HGNC:22951]	None	not tested	not tested	None	None	x	No	No	No	5a, one of the source datasets predicts is as a TF	Jussi Taipale	Sam Lambert	No	None	$#ENSP00000295500#ENSG00000163328#ENST00000295500#Other#DEP, Mem_trans$#ENSP00000376334#ENSG00000163328#ENST00000392551#Other#DEP, Mem_trans$#ENSP00000376335#ENSG00000163328#ENST00000392552#Other#DEP, Mem_trans$#ENSP00000481104#ENSG00000163328#ENST00000614352#Other#DEP, Mem_trans	False
2058	2057	ENSG00000101336	HCK	Unknown	No	Unlikely to be sequence specific TF	Not a DNA binding protein	No motif	None	Inhibits TP73-mediated transcription activation (PMID: 17535448)	IPR000719;IPR000980;IPR001245;IPR001452;IPR008266;IPR011009;IPR017441;IPR020635	3055	HCK proto-oncogene, Src family tyrosine kinase [Source:HGNC Symbol;Acc:HGNC:4840]	None	not tested	not tested	None	None	No	No	No	Yes	5a, one of the source datasets predicts is as a TF	Jussi Taipale	Laura Campitelli	No	$#ENSG00000101336#GO:0051090#regulation of sequence-specific DNA binding transcription factor activity#IMP - PMID:17535448	$#ENSP00000365012#ENSG00000101336#ENST00000375852#Other#Pkinase, Pkinase_Tyr, SH2, SH3_1, SH3_2, SH3_9$#ENSP00000365022#ENSG00000101336#ENST00000375862#Other#Pkinase, Pkinase_Tyr, SH2, SH3_1, SH3_2, SH3_9$#ENSP00000427757#ENSG00000101336#ENST00000518730#Other#Pkinase, Pkinase_Tyr, SH2, SH3_1, SH3_2, SH3_9$#ENSP00000429848#ENSG00000101336#ENST00000520553#Other#Pkinase, Pkinase_Tyr, SH2, SH3_1, SH3…	False
2062	2061	ENSG00000171720	HDAC3	Unknown	No	Unlikely to be sequence specific TF	Not a DNA binding protein	No motif	None	Histone deacetylase; likely to be a transcriptional cofactor	IPR000286;IPR003084;IPR023801	8841	histone deacetylase 3 [Source:HGNC Symbol;Acc:HGNC:4854]	None	not tested	not tested	None	None	No	No	TF Gene_Transcription Factor Binding: tf co-factor binding_Co-activation; TF PPI_PMIDS:10860984;10944117;15561719	No	5a, one of the source datasets predicts is as a TF	Pratyush Das	Arttu Jolma	No	None	$##ENSG00000171720##Other#	False
2065	2064	ENSG00000094631	HDAC6	Unknown	No	Unlikely to be sequence specific TF	Not a DNA binding protein	No motif	None	Histone deacetylase; likely to be a transcriptional cofactor	IPR000286;IPR001607;IPR023801	10013	histone deacetylase 6 [Source:HGNC Symbol;Acc:HGNC:14064]	None	not tested	not tested	None	None	No	No	TF Gene_Transcription Factor Binding: tf co-factor binding_Co-activation_PMIDS:12372765;15102857	No	5a, one of the source datasets predicts is as a TF	Jussi Taipale	Yimeng Yin	No	None	$##ENSG00000094631##Other#	False
2078	2077	ENSG00000179344	HLA-DQB1	Unknown	No	Unlikely to be sequence specific TF	Not a DNA binding protein	No motif	None	None	IPR000353;IPR003006;IPR003597;IPR007110;IPR011162;	3119	major histocompatibility complex, class II, DQ beta 1 [Source:HGNC Symbol;Acc:HGNC:4944]	None	not tested	not tested	None	None	x	No	No	No	5a, one of the source datasets predicts is as a TF	Jussi Taipale	Arttu Jolma	No	None	$#ENSP00000364080#ENSG00000179344#ENST00000374943#Other#C1-set, C2-set_2, Ig_3, MHC_I, MHC_II_beta, ig$#ENSP00000382029#ENSG00000179344#ENST00000399079#Other#C1-set, C2-set_2, Ig_3, MHC_I, MHC_II_beta, ig$#ENSP00000382032#ENSG00000179344#ENST00000399082#Other#C1-set, C2-set_2, Ig_2, Ig_3, ig$#ENSP00000382034#ENSG00000179344#ENST00000399084#Other#C1-set, C2-set_2, Ig_3, MHC_I, MHC_II_beta, ig$#ENS…	False
2079	2078	ENSG00000232629	HLA-DQB2	Unknown	No	Unlikely to be sequence specific TF	Not a DNA binding protein	No motif	None	None	None	None	major histocompatibility complex, class II, DQ beta 2 [Source:HGNC Symbol;Acc:HGNC:4944]	None	not tested	not tested	None	None	x	No	No	No	5a, one of the source datasets predicts is as a TF	Jussi Taipale	Laura Campitelli	No	None	None	False
2080	2079	ENSG00000196126	HLA-DRB1	Unknown	No	Unlikely to be sequence specific TF	Not a DNA binding protein	No motif	None	None	IPR000353;IPR003006;IPR003597;IPR007110;IPR011162;	3123	major histocompatibility complex, class II, DR beta 1 [Source:HGNC Symbol;Acc:HGNC:4948]	None	not tested	not tested	None	None	x	No	No	No	5a, one of the source datasets predicts is as a TF	Sam Lambert	Jussi Taipale	No	None	$#ENSP00000353099#ENSG00000196126#ENST00000360004#Other#C1-set, Ig_3, MHC_II_beta, ig$#ENSP00000480667#ENSG00000196126#ENST00000611060#Other#C1-set, Ig_3, MHC_II_beta, ig	False
2082	2081	ENSG00000198502	HLA-DRB5	Unknown	No	Unlikely to be sequence specific TF	Not a DNA binding protein	No motif	None	None	IPR000353;IPR003006;IPR003597;IPR007110;IPR011162;	3127	major histocompatibility complex, class II, DR beta 5 [Source:HGNC Symbol;Acc:HGNC:4953]	None	not tested	not tested	None	None	x	No	No	No	5a, one of the source datasets predicts is as a TF	Jussi Taipale	Laura Campitelli	No	None	$#ENSP00000364114#ENSG00000198502#ENST00000374975#Other#C1-set, Ig_3, MHC_II_beta, ig	False
2100	2099	ENSG00000163565	IFI16	Unknown	No	Unlikely to be sequence specific TF	Low specificity DNA-binding protein	No motif	None	Recognizes DNA without sequence specificity (PMID: 22618232; PMID: 18472023)	IPR004020;IPR004021;IPR011029;	3428	interferon gamma inducible protein 16 [Source:HGNC Symbol;Acc:HGNC:5395]	3RNU	not tested	not tested	None	Structure has a dsDNA bound proteins, presumably nonspecific protein that recognizes dsDNA in cytosol as a part of innate immune system	other	No	No	Yes	3a, decent circumstantial evidence for its role as	Yimeng Yin	Matt Weirauch	No	$#ENSG00000163565#GO:0001078#RNA polymerase II core promoter proximal region sequence-specific DNA binding transcription factor a#IDA - PMID:24413532	$#ENSP00000357113#ENSG00000163565#ENST00000368131#Other#HIN, PYRIN, tRNA_anti-codon$#ENSP00000357114#ENSG00000163565#ENST00000368132#Other#HIN, PYRIN, tRNA_anti-codon$#ENSP00000352740#ENSG00000163565#ENST00000359709#Other#HIN, PYRIN, tRNA_anti-codon$#ENSP00000456129#ENSG00000163565#ENST00000474473#Other#HIN$#ENSP00000458084#ENSG00000163565#ENST00000566111#Other#PYRIN	False
2103	2102	ENSG00000104365	IKBKB	Unknown	No	Unlikely to be sequence specific TF	Not a DNA binding protein	No motif	None	None	IPR000626;IPR000719;IPR001245;IPR002290;IPR008271;IPR011009;IPR022007;IPR029071	3551	inhibitor of kappa light polypeptide gene enhancer in B-cells, kinase beta [Source:HGNC Symbol;Acc:H	None	not tested	not tested	None	None	No	No	No	Yes	5a, one of the source datasets predicts is as a TF	Yimeng Yin	Jussi Taipale	No	$#ENSG00000104365#GO:0051092#positive regulation of NF-kappaB transcription factor activity#IDA - PMID:15790681 | TAS - PMID:18626576, Reactom	$#ENSP00000430483#ENSG00000104365#ENST00000519735#Other#APH, Kdo, Pkinase, Pkinase_Tyr, YrbL-PhoP_reg$#ENSP00000430684#ENSG00000104365#ENST00000520810#Other#APH, IKKbetaNEMObind, Kdo, Pkinase, Pkinase_Tyr, Y$#ENSP00000404920#ENSG00000104365#ENST00000416505#Other#APH, IKKbetaNEMObind, Kdo, Pkinase, Pkinase_Tyr, Y$#ENSP00000427978#ENSG00000104365#ENST00000518983#Other#$#ENSP00000430868#ENSG00000104…	False
2105	2104	ENSG00000136634	IL10	Unknown	No	Unlikely to be sequence specific TF	Not a DNA binding protein	No motif	None	None	IPR000098;IPR009079;IPR020423;IPR020443	3586	interleukin 10 [Source:HGNC Symbol;Acc:HGNC:5962]	None	not tested	not tested	None	None	No	No	No	Yes	5a, one of the source datasets predicts is as a TF	Yimeng Yin	Pratyush Das	No	$#ENSG00000136634#GO:0051091#positive regulation of sequence-specific DNA binding transcription factor activity#IDA - PMID:7749983	$#ENSP00000412237#ENSG00000136634#ENST00000423557#Other#IL10, IL22	False
2107	2106	ENSG00000196083	IL1RAP	Unknown	No	Unlikely to be sequence specific TF	Not a DNA binding protein	No motif	None	None	None	3556	Interleukin-1 receptor accessory protein	None	not tested	not tested	None	None	No	No	No	Yes	5a, one of the source datasets predicts is as a TF	Laura Campitelli	Pratyush Das	No	$#ENSG00000196083#GO:0051092#positive regulation of NF-kappaB transcription factor activity#IEA - GO_REF:0000019	$##ENSG00000196083##Other#	False
2111	2110	ENSG00000203485	INF2	Unknown	No	Unlikely to be sequence specific TF	Not a DNA binding protein	No motif	Has a putative AT-hook	None	IPR003124;IPR010472;IPR010473;IPR014768;IPR015425;IPR016024	64423	inverted formin, FH2 and WH2 domain containing [Source:HGNC Symbol;Acc:HGNC:23791]	None	not tested	not tested	None	None	x	No	No	No	5a, one of the source datasets predicts is as a TF	Sam Lambert	Pratyush Das	No	None	$#ENSP00000381380#ENSG00000203485#ENST00000398337#Other#Drf_FH3, Drf_GBD$#ENSP00000483829#ENSG00000203485#ENST00000617571#Other#$#ENSP00000252527#ENSG00000203485#ENST00000252527#Other#FH2, WH2	False
2114	2113	ENSG00000184216	IRAK1	Unknown	No	Unlikely to be sequence specific TF	Not a DNA binding protein	No motif	None	None	IPR000488;IPR000719;IPR001245;IPR002290;IPR008271;IPR011009;IPR011029;IPR017441	100313781	interleukin 1 receptor associated kinase 1 [Source:HGNC Symbol;Acc:HGNC:6112]	None	not tested	not tested	None	None	No	No	No	Yes	5a, one of the source datasets predicts is as a TF	Sam Lambert	Yimeng Yin	No	$#ENSG00000184216#GO:0032088#negative regulation of NF-kappaB transcription factor activity#IMP - PMID:10383454$#ENSG00000184216#GO:0051092#positive regulation of NF-kappaB transcription factor activity#IDA - PMID:10383454 | TAS - Reactome:R-HSA-445989	$#ENSP00000358991#ENSG00000184216#ENST00000369974#Other#Death, Pkinase, Pkinase_Tyr$#ENSP00000358997#ENSG00000184216#ENST00000369980#Other#Death, Pkinase, Pkinase_Tyr$#ENSP00000377291#ENSG00000184216#ENST00000393687#Other#Death, Pkinase, Pkinase_Tyr$#ENSP00000403730#ENSG00000184216#ENST00000443220#Other#APH, Pkinase, Pkinase_Tyr$#ENSP00000411809#ENSG00000184216#ENST00000455690#Other#	False
2115	2114	ENSG00000134070	IRAK2	Unknown	No	Unlikely to be sequence specific TF	Not a DNA binding protein	No motif	None	None	IPR000488;IPR000719;IPR011009;IPR011029	3656	interleukin 1 receptor associated kinase 2 [Source:HGNC Symbol;Acc:HGNC:6113]	None	not tested	not tested	None	None	No	No	No	Yes	5a, one of the source datasets predicts is as a TF	Yimeng Yin	Pratyush Das	No	$#ENSG00000134070#GO:0032088#negative regulation of NF-kappaB transcription factor activity#IMP - PMID:10383454$#ENSG00000134070#GO:0051092#positive regulation of NF-kappaB transcription factor activity#IMP - PMID:10383454 | TAS - Reactome:R-HSA-445989	$#ENSP00000256458#ENSG00000134070#ENST00000256458#Other#Death, Pkinase, Pkinase_Tyr	False
2119	2118	ENSG00000160255	ITGB2	Unknown	No	Unlikely to be sequence specific TF	Not a DNA binding protein	No motif	None	None	None	3689	Integrin beta-2	None	not tested	not tested	None	None	No	No	No	Yes	5a, one of the source datasets predicts is as a TF	Sam Lambert	Pratyush Das	No	$#ENSG00000160255#GO:0051092#positive regulation of NF-kappaB transcription factor activity#IEA - GO_REF:0000019	$##ENSG00000160255##Other#	False
2122	2121	ENSG00000077684	JADE1	Unknown	No	Unlikely to be sequence specific TF	Low specificity DNA-binding protein	No motif	None	FYVE and PHD zinc fingers are unlikely to specifically-bind DNA	IPR001965;IPR011011;IPR019542;IPR019786;IPR019787	79960	jade family PHD finger 1 [Source:HGNC Symbol;Acc:HGNC:30027]	None	not tested	not tested	None	None	No	No	TF Gene Candidate_Transcription Regulatory Activity: heterochromatin interaction/binding_Other; Transactivation_PMIDS:15502158	No	5a, one of the source datasets predicts is as a TF	Pratyush Das	Sam Lambert	No	None	$##ENSG00000077684##Other#	False
2123	2122	ENSG00000096968	JAK2	Unknown	No	Unlikely to be sequence specific TF	Not a DNA binding protein	No motif	None	This is JAK from the classic JAK-STAT pathway. It is included only because GO lists it under positive regulation of sequence-specific DNA binding transcription factor activity. No evidence of sequence specificity - the STATs handle that.	None	3717	Tyrosine-protein kinase JAK2	None	not tested	not tested	None	None	No	No	No	Yes	5a, one of the source datasets predicts is as a TF	Pratyush Das	Tim Hughes	No	$#ENSG00000096968#GO:0051091#positive regulation of sequence-specific DNA binding transcription factor activity#IEA - GO_REF:0000019	$##ENSG00000096968##Other#	False
2124	2123	ENSG00000152409	JMY	Unknown	No	Unlikely to be sequence specific TF	Not a DNA binding protein	No motif	None	Coactivator protein that associates with p300 and TP53 (PMID: 10518217). There is no evidence that it contacts DNA itself. Functions also in actin nucleation (PMID: 19287377).	IPR003124	133746	junction mediating and regulatory protein, p53 cofactor [Source:HGNC Symbol;Acc:HGNC:28916];Junction	None	not tested	not tested	None	None	No	No	No	Yes	5a, one of the source datasets predicts is as a TF	Sam Lambert	Arttu Jolma	No	$#ENSG00000152409#GO:0051091#positive regulation of sequence-specific DNA binding transcription factor activity#ISS - GO_REF:0000024	$#ENSP00000379441#ENSG00000152409#ENST00000396137#Other#JMY, WH2, WHAMM-JMY_N	False
2125	2124	ENSG00000173801	JUP	Unknown	No	Unlikely to be sequence specific TF	Not a DNA binding protein	No motif	None	None	IPR000225;IPR013284;IPR016024	3728	junction plakoglobin [Source:HGNC Symbol;Acc:HGNC:6207]	None	not tested	not tested	None	None	No	No	No	Yes	5a, one of the source datasets predicts is as a TF	Sam Lambert	Laura Campitelli	No	$#ENSG00000173801#GO:0051091#positive regulation of sequence-specific DNA binding transcription factor activity#IDA - PMID:14661054	$#ENSP00000311113#ENSG00000173801#ENST00000310706#Other#Adaptin_N, Arm, Arm_2, Atx10homo_assoc, Cnd1, DUF3$#ENSP00000377508#ENSG00000173801#ENST00000393931#Other#Adaptin_N, Arm, Arm_2, Atx10homo_assoc, Cnd1, DUF3$#ENSP00000411449#ENSG00000173801#ENST00000420370#Other#Adaptin_N, Arm, Cnd1, HEAT, HEAT_2, HEAT_EZ$#ENSP00000401034#ENSG00000173801#ENST00000424457#Other#Adaptin_N, Arm, Cnd1, HEAT_2$#EN…	False
2133	2132	ENSG00000115041	KCNIP3	Unknown	Yes	Likely to be sequence specific TF	Monomer or homomultimer	No motif	None	There are multiple papers showing DREAM can bind DNA (PMID: 10078534, PMID: 11108959).	IPR002048;IPR011992;IPR018247	30818	potassium voltage-gated channel interacting protein 3 [Source:HGNC Symbol;Acc:HGNC:15523]	None	not tested	not tested	None	None	No	No	TF Gene_DNA-Binding: sequence-specific_DNA Binding_PMIDS:10078534	No	5a, one of the source datasets predicts is as a TF	Jussi Taipale	Matt Weirauch	No	None	$##ENSG00000115041##Other#	False
2137	2136	ENSG00000122778	KIAA1549	Unknown	No	Unlikely to be sequence specific TF	Not a DNA binding protein	No motif	None	None	IPR024606;	57670	KIAA1549 [Source:HGNC Symbol;Acc:HGNC:22219]	None	not tested	not tested	None	None	c	No	No	No	5a, one of the source datasets predicts is as a TF	Laura Campitelli	Pratyush Das	No	None	$#ENSP00000416040#ENSG00000122778#ENST00000422774#Other#DUF3827$#ENSP00000406661#ENSG00000122778#ENST00000440172#Other#DUF3827	False
2139	2138	ENSG00000165185	KIAA1958	Unknown	No	Unlikely to be sequence specific TF	Not a DNA binding protein	No motif	None	None	IPR021893	158405	KIAA1958 [Source:HGNC Symbol;Acc:HGNC:23427];Uncharacterized protein KIAA1958	None	not tested	not tested	None	None	No	No	No	Yes	5a, one of the source datasets predicts is as a TF	Yimeng Yin	Laura Campitelli	No	$#ENSG00000165185#GO:0000981#sequence-specific DNA binding RNA polymerase II transcription factor activity#IBA - GO_REF:0000033	$#ENSP00000336940#ENSG00000165185#ENST00000337530#Other#DUF3504$#ENSP00000440504#ENSG00000165185#ENST00000536272#Other#DUF3504$#ENSP00000363362#ENSG00000165185#ENST00000374244#Other#DUF3504	False
2140	2139	ENSG00000157404	KIT	Unknown	No	Unlikely to be sequence specific TF	Not a DNA binding protein	No motif	None	None	IPR000719;IPR001245;IPR001824;IPR003598;IPR003599;IPR007110;IPR008266;IPR011009;IPR013151;IPR016243;IPR017441;	3815	KIT proto-oncogene receptor tyrosine kinase [Source:HGNC Symbol;Acc:HGNC:6342];Mast/stem cell growth	None	not tested	not tested	None	None	No	No	No	Yes	5a, one of the source datasets predicts is as a TF	Jussi Taipale	Laura Campitelli	No	$#ENSG00000157404#GO:0051091#positive regulation of sequence-specific DNA binding transcription factor activity#IMP - PMID:21135090	$#ENSP00000288135#ENSG00000157404#ENST00000288135#Other#I-set, Ig_2, Ig_3, Ig_4, Ig_5, Pkinase, Pkinase_Ty$#ENSP00000390987#ENSG00000157404#ENST00000412167#Other#I-set, Ig_2, Ig_3, Ig_4, Ig_5, Pkinase, Pkinase_Ty	False
2141	2140	ENSG00000184445	KNTC1	Unknown	No	Unlikely to be sequence specific TF	Not a DNA binding protein	No motif	None	Rod_C domain localizes to kinetochores but has not been shown to be DNA-binding	IPR017986;IPR019527	9735	kinetochore associated 1 [Source:HGNC Symbol;Acc:HGNC:17255]	None	Full	not tested	None	None	x	No	No	No	5a, one of the source datasets predicts is as a TF	Sam Lambert	Arttu Jolma	No	None	$#ENSP00000328236#ENSG00000184445#ENST00000333479#Other#Rod_C$#ENSP00000408760#ENSG00000184445#ENST00000436959#Other#MRP-S22, Rod_C$#ENSP00000397992#ENSG00000184445#ENST00000450485#Other#Rod_C$#ENSP00000437344#ENSG00000184445#ENST00000534995#Other#MRP-S22, Rod_C	False
2149	2148	ENSG00000161813	LARP4	Unknown	No	ssDNA/RNA binding	Not a DNA binding protein	No motif	None	Classic RNA binding protein	IPR006630;	113251	La ribonucleoprotein domain family member 4 [Source:HGNC Symbol;Acc:HGNC:24320]	None	Full	Yes	None	None	x	No	No	No	5a, one of the source datasets predicts is as a TF	Sam Lambert	Matt Weirauch	No	None	$#ENSP00000293618#ENSG00000161813#ENST00000293618#Other#La$#ENSP00000340901#ENSG00000161813#ENST00000347328#Other#La$#ENSP00000381490#ENSG00000161813#ENST00000398473#Other#La$#ENSP00000429077#ENSG00000161813#ENST00000518444#Other#La$#ENSP00000430851#ENSG00000161813#ENST00000518561#Other#La$#ENSP00000429781#ENSG00000161813#ENST00000522085#Other#La$#ENSP00000447408#ENSG00000161813#ENST00000551886#O…	False
2151	2150	ENSG00000166173	LARP6	Unknown	No	ssDNA/RNA binding	Not a DNA binding protein	No motif	None	Classic RNA binding protein	IPR002344;IPR006630;IPR024642;	55323	La ribonucleoprotein domain family member 6 [Source:HGNC Symbol;Acc:HGNC:24012]	None	not tested	not tested	None	None	x	No	No	No	5a, one of the source datasets predicts is as a TF	Jussi Taipale	Matt Weirauch	No	None	$#ENSP00000299213#ENSG00000166173#ENST00000299213#Other#La, SUZ-C$#ENSP00000343869#ENSG00000166173#ENST00000344870#Other#$#ENSP00000453551#ENSG00000166173#ENST00000559140#Other#$#ENSP00000467334#ENSG00000166173#ENST00000559316#Other#	False
2153	2152	ENSG00000168961	LGALS9	Unknown	No	Unlikely to be sequence specific TF	Not a DNA binding protein	No motif	None	None	IPR001079;IPR013320	3965	galectin 9 [Source:HGNC Symbol;Acc:HGNC:6570]	None	not tested	not tested	None	None	No	No	No	Yes	5a, one of the source datasets predicts is as a TF	Matt Weirauch	Sam Lambert	No	$#ENSG00000168961#GO:0051092#positive regulation of NF-kappaB transcription factor activity#IMP - PMID:25754930	$#ENSP00000306228#ENSG00000168961#ENST00000302228#Other#Gal-bind_lectin$#ENSP00000378856#ENSG00000168961#ENST00000395473#Other#Gal-bind_lectin$#ENSP00000462382#ENSG00000168961#ENST00000581710#Other#Gal-bind_lectin$#ENSP00000318214#ENSG00000168961#ENST00000313648#Other#Gal-bind_lectin$#ENSP00000462359#ENSG00000168961#ENST00000577392#Other#Gal-bind_lectin$#ENSP00000464581#ENSG00000168961#ENST000005…	False
2154	2153	ENSG00000205213	LGR4	Unknown	No	Unlikely to be sequence specific TF	Not a DNA binding protein	No motif	None	None	IPR000276;IPR000372;IPR001611;IPR002131;IPR003591;IPR017452;IPR025875;	55366	leucine rich repeat containing G protein-coupled receptor 4 [Source:HGNC Symbol;Acc:HGNC:13299]	None	not tested	not tested	None	None	x	No	No	No	5a, one of the source datasets predicts is as a TF	Laura Campitelli	Pratyush Das	No	None	$#ENSP00000368516#ENSG00000205213#ENST00000379214#Other#7tm_1, DUF3557, LRRNT, LRR_1, LRR_4, LRR_5, LRR_8,$#ENSP00000374508#ENSG00000205213#ENST00000389858#Other#7tm_1, LRRNT, LRR_1, LRR_4, LRR_5, LRR_8, LRR_9$#ENSP00000431650#ENSG00000205213#ENST00000480977#Other#LRRNT, LRR_1, LRR_4, LRR_5, LRR_8, LRR_9	False
2155	2154	ENSG00000105486	LIG1	Unknown	No	Unlikely to be sequence specific TF	Low specificity DNA-binding protein	No motif	None	DNA ligase. Binds DNA in the crystal structure (PDB: 1X9N)	None	None	DNA ligase 1	1X9N	not tested	not tested	None	DNA ligase. Binds DNA in the crystal structure (PDB: 1X9N)	No	No	No	No	New proteins added based on PDB entry	Arttu Jolma	Sam Lambert	No	None	None	False
2158	2157	ENSG00000143013	LMO4	Unknown	No	Unlikely to be sequence specific TF	Not a DNA binding protein	No motif	None	None	IPR001781	8543	LIM domain only 4 [Source:HGNC Symbol;Acc:HGNC:6644]	None	not tested	not tested	None	None	No	No	No	Yes	5a, one of the source datasets predicts is as a TF	Matt Weirauch	Sam Lambert	No	$#ENSG00000143013#GO:0003700#sequence-specific DNA binding transcription factor activity#TAS - PMID:10209267	$#ENSP00000359573#ENSG00000143013#ENST00000370542#Other#LIM$#ENSP00000359575#ENSG00000143013#ENST00000370544#Other#LIM	False
2161	2160	ENSG00000070018	LRP6	Unknown	No	Unlikely to be sequence specific TF	Not a DNA binding protein	No motif	None	Cell surface receptor that is in the beginning of the WNT signaling cascade. GO annotation has no evidence of DNA-binding activity (PMID: 14739301).	IPR000033;IPR000742;IPR002172;IPR017049;IPR023415	4040	LDL receptor related protein 6 [Source:HGNC Symbol;Acc:HGNC:6698];Low-density lipoprotein receptor-r	None	not tested	not tested	None	None	No	No	No	Yes	5a, one of the source datasets predicts is as a TF	Arttu Jolma	Sam Lambert	No	$#ENSG00000070018#GO:0051091#positive regulation of sequence-specific DNA binding transcription factor activity#IDA - PMID:14739301	$#ENSP00000261349#ENSG00000070018#ENST00000261349#Other#DUF5050, FXa_inhibition, Ldl_recept_a, Ldl_recept_$#ENSP00000442472#ENSG00000070018#ENST00000543091#Other#DUF5050, FXa_inhibition, Ldl_recept_a, Ldl_recept_$#ENSP00000439765#ENSG00000070018#ENST00000535731#Other#Ldl_recept_b, SGL$#ENSP00000443239#ENSG00000070018#ENST00000540527#Other#Ldl_recept_a	False
2168	2167	ENSG00000163818	LZTFL1	Unknown	No	Unlikely to be sequence specific TF	Not a DNA binding protein	No motif	None	Lactotransferrin - major iron-binding protein in milk. Two papers from the 1990s (PMID: 7854459; PMID: 1037119) demonstrate strong DNA binding.	None	54585	leucine zipper transcription factor like 1 [Source:HGNC Symbol;Acc:HGNC:6741]	None	not tested	not tested	None	None	No	No	Indeterminate - There is no evidence for or against this genes role as a TF__Other_PMIDS:11352561	No	5a, one of the source datasets predicts is as a TF	Pratyush Das	Arttu Jolma	No	None	$##ENSG00000163818##Other#	False
2174	2173	ENSG00000172175	MALT1	Unknown	No	Unlikely to be sequence specific TF	Not a DNA binding protein	No motif	None	Protein that operates upstream of NFKB in a signaling cascade (PMID: 18223652)	IPR001309;IPR003598;IPR003599;IPR007110;IPR011029;IPR011600	10892	MALT1 paracaspase [Source:HGNC Symbol;Acc:HGNC:6819];Mucosa-associated lymphoid tissue lymphoma tran	None	not tested	not tested	None	None	No	No	No	Yes	5a, one of the source datasets predicts is as a TF	Matt Weirauch	Arttu Jolma	No	$#ENSG00000172175#GO:0051092#positive regulation of NF-kappaB transcription factor activity#IMP - PMID:18223652	$#ENSP00000304161#ENSG00000172175#ENST00000345724#Other#I-set, Ig_2, Ig_3, Ig_4, Ig_5, Izumo-Ig, Peptidase$#ENSP00000319279#ENSG00000172175#ENST00000348428#Other#I-set, Ig_2, Ig_3, Ig_4, Ig_5, Izumo-Ig, Peptidase$#ENSP00000467222#ENSG00000172175#ENST00000591792#Other#I-set, Ig_2, Ig_3, Ig_5, V-set, ig	False
2181	2180	ENSG00000100030	MAPK1	Unknown	No	Unlikely to be sequence specific TF	Not a DNA binding protein	No motif	None	MAP kinase; protein array paper evidence is not strong	IPR000719;IPR002290;IPR003527;IPR008271;IPR008349;IPR011009;IPR017441	5594	mitogen-activated protein kinase 1 [Source:HGNC Symbol;Acc:HGNC:6871]	None	not tested	not tested	None	None	No	No	No	Yes	5a, one of the source datasets predicts is as a TF	Tim Hughes	Laura Campitelli	No	$#ENSG00000100030#GO:0051090#regulation of sequence-specific DNA binding transcription factor activity#TAS - Reactome:R-HSA-450341	$#ENSP00000215832#ENSG00000100030#ENST00000215832#Other#APH, Pkinase, Pkinase_Tyr$#ENSP00000381803#ENSG00000100030#ENST00000398822#Other#APH, Pkinase, Pkinase_Tyr$#ENSP00000440842#ENSG00000100030#ENST00000544786#Other#APH, Pkinase, Pkinase_Tyr	False
2182	2181	ENSG00000109339	MAPK10	Unknown	No	Unlikely to be sequence specific TF	Not a DNA binding protein	No motif	None	Protein is a kinase	IPR000719;IPR002290;IPR003527;IPR008271;IPR008351;IPR011009	5602	mitogen-activated protein kinase 10 [Source:HGNC Symbol;Acc:HGNC:6872]	None	not tested	not tested	None	None	No	No	No	Yes	5a, one of the source datasets predicts is as a TF	Pratyush Das	Arttu Jolma	No	$#ENSG00000109339#GO:0051090#regulation of sequence-specific DNA binding transcription factor activity#TAS - Reactome:R-HSA-450341	$#ENSP00000352157#ENSG00000109339#ENST00000359221#Other#APH, Kdo, Kinase-like, Pkinase, Pkinase_Tyr, RIO1$#ENSP00000355297#ENSG00000109339#ENST00000361569#Other#APH, Kdo, Kinase-like, Pkinase, Pkinase_Tyr, RIO1$#ENSP00000378586#ENSG00000109339#ENST00000395157#Other#APH, Kdo, Kinase-like, Pkinase, Pkinase_Tyr$#ENSP00000378589#ENSG00000109339#ENST00000395160#Other#APH, Kdo, Kinase-like, Pkinase, Pk…	False
2184	2183	ENSG00000112062	MAPK14	Unknown	No	Unlikely to be sequence specific TF	Not a DNA binding protein	No motif	None	Well characterized MAPK. Included because it as a regulator of several TFs and GO captures this.	IPR000719;IPR002290;IPR003527;IPR008352;IPR011009;IPR017441	1432	mitogen-activated protein kinase 14 [Source:HGNC Symbol;Acc:HGNC:6876]	None	not tested	not tested	None	None	No	No	Probably Not a TF - No evidence that it is a TF__TF PPI_PMIDS:9069290;9858528	Yes	5a, one of the source datasets predicts is as a TF	Tim Hughes	Laura Campitelli	No	$#ENSG00000112062#GO:0051090#regulation of sequence-specific DNA binding transcription factor activity#TAS - Reactome:R-HSA-450341	$#ENSP00000229794#ENSG00000112062#ENST00000229794#Other#APH, Kdo, Pkinase, Pkinase_Tyr$#ENSP00000229795#ENSG00000112062#ENST00000229795#Other#APH, Kdo, Pkinase, Pkinase_Tyr$#ENSP00000308669#ENSG00000112062#ENST00000310795#Other#APH, Kdo, Pkinase, Pkinase_Tyr$#ENSP00000419837#ENSG00000112062#ENST00000468133#Other#Pkinase, Pkinase_Tyr	False
2187	2186	ENSG00000050748	MAPK9	Unknown	No	Unlikely to be sequence specific TF	Not a DNA binding protein	No motif	None	None	IPR000719;IPR002290;IPR003527;IPR008271;IPR008351;IPR011009	5601	mitogen-activated protein kinase 9 [Source:HGNC Symbol;Acc:HGNC:6886]	None	not tested	not tested	None	None	No	No	No	Yes	5a, one of the source datasets predicts is as a TF	Pratyush Das	Sam Lambert	No	$#ENSG00000050748#GO:0051090#regulation of sequence-specific DNA binding transcription factor activity#TAS - Reactome:R-HSA-450341	$#ENSP00000380262#ENSG00000050748#ENST00000397072#Other#$#ENSP00000443149#ENSG00000050748#ENST00000539014#Other#APH, Kdo, Kinase-like, Pkinase, Pkinase_Tyr, RIO1$#ENSP00000389338#ENSG00000050748#ENST00000455781#Other#APH, Kdo, Kinase-like, Pkinase, Pkinase_Tyr, RIO1	False
2193	2192	ENSG00000135679	MDM2	Unknown	No	ssDNA/RNA binding	Not a DNA binding protein	No motif	None	None	IPR001841;IPR001876;IPR003121;IPR016495;IPR028340	4193	MDM2 proto-oncogene [Source:HGNC Symbol;Acc:HGNC:6973]	None	not tested	Yes	None	None	No	No	TF Gene Candidate_Transcription Factor Binding: tf co-factor binding_Co-activation_PMIDS:9271120	No	5a, one of the source datasets predicts is as a TF	Matt Weirauch	Pratyush Das	No	None	$##ENSG00000135679##Other#	False
2200	2199	ENSG00000099917	MED15	Unknown	No	Unlikely to be sequence specific TF	Not a DNA binding protein	No motif	None	None	IPR019087	51586	mediator complex subunit 15 [Source:HGNC Symbol;Acc:HGNC:14248]	None	not tested	not tested	None	None	No	No	TF Gene Candidate_Transcription Factor Binding: tf co-factor binding_Transactivation_PMIDS:12167862	No	5a, one of the source datasets predicts is as a TF	Yimeng Yin	Matt Weirauch	No	None	$##ENSG00000099917##Other#	False
2203	2202	ENSG00000152944	MED21	Unknown	No	Unlikely to be sequence specific TF	Not a DNA binding protein	No motif	None	Does not contact DNA in the structure of the yeast mediator complex (PDB: 5SVA)	IPR021384	9412	mediator complex subunit 21 [Source:HGNC Symbol;Acc:HGNC:11473]	None	not tested	not tested	None	None	No	No	TF Gene_Basal Transcription Factor_Co-activation_PMIDS:8598913;9159119	No	5a, one of the source datasets predicts is as a TF	Sam Lambert	Arttu Jolma	No	None	$##ENSG00000152944##Other#	False
2208	2207	ENSG00000105976	MET	Unknown	No	Unlikely to be sequence specific TF	Not a DNA binding protein	No motif	None	Its a cell surface receptor and kinase - included only because Vasquerizas 2009 included it with an x.	IPR000719;IPR001245;IPR001627;IPR002165;IPR002909;IPR008266;IPR011009;IPR014756;IPR016201;IPR016244;IPR017441;	4233	MET proto-oncogene, receptor tyrosine kinase [Source:HGNC Symbol;Acc:HGNC:7029]	None	Full	not tested	None	None	x	No	No	No	5a, one of the source datasets predicts is as a TF	Matt Weirauch	Tim Hughes	No	None	$#ENSP00000317272#ENSG00000105976#ENST00000318493#Other#Kinase-like, PSI, Pkinase, Pkinase_Tyr, Sema, TIG$#ENSP00000380860#ENSG00000105976#ENST00000397752#Other#Kinase-like, PSI, Pkinase, Pkinase_Tyr, Sema, TIG$#ENSP00000410980#ENSG00000105976#ENST00000436117#Other#PSI, Sema, TIG$#ENSP00000413857#ENSG00000105976#ENST00000456159#Other#Sema$#ENSP00000398776#ENSG00000105976#ENST00000422097#Other#TIG	False
2220	2219	ENSG00000169184	MN1	Unknown	No	Unlikely to be sequence specific TF	Not a DNA binding protein	No motif	None	Evidence for DNA binding not strong in (PMID: 12569362)	None	4330	meningioma (disrupted in balanced translocation) 1 [Source:HGNC Symbol;Acc:HGNC:7180]	None	not tested	not tested	None	None	No	No	TF Gene Candidate_Transcription Factor Binding: tf co-factor binding_Co-activation_PMIDS:12569362	No	5a, one of the source datasets predicts is as a TF	Jussi Taipale	Pratyush Das	No	None	$##ENSG00000169184##Other#	False
2228	2227	ENSG00000005302	MSL3	Unknown	No	Unlikely to be sequence specific TF	Low specificity DNA-binding protein	No motif	None	Binds DNA in the crystal structure (PDB: 3OA6). Contacts only the backbone and doesnt cause large changes in the DNA shape	None	None	male-specific lethal 3 homolog (Drosophila)	3OA6	not tested	not tested	None	Binds DNA in the crystal structure (PDB: 3OA6). Contacts only the backbone and doesn't cause large changes in the DNA shape	No	No	No	No	New proteins added based on PDB entry	Arttu Jolma	Sam Lambert	No	None	None	False
2231	2230	ENSG00000147649	MTDH	Unknown	No	Unlikely to be sequence specific TF	Not a DNA binding protein	No motif	None	None	IPR031402	92140	metadherin [Source:HGNC Symbol;Acc:HGNC:29608]	None	not tested	not tested	None	None	No	No	No	Yes	5a, one of the source datasets predicts is as a TF	Matt Weirauch	Laura Campitelli	No	$#ENSG00000147649#GO:0051092#positive regulation of NF-kappaB transcription factor activity#IDA - PMID:16452207, PMID:18316612	$#ENSP00000338235#ENSG00000147649#ENST00000336273#Other#LYRIC$#ENSP00000428703#ENSG00000147649#ENST00000522313#Other#LYRIC$#ENSP00000428168#ENSG00000147649#ENST00000519934#Other#LYRIC$#ENSP00000429642#ENSG00000147649#ENST00000521933#Other#LYRIC	False
2235	2234	ENSG00000132382	MYBBP1A	Unknown	No	Unlikely to be sequence specific TF	Not a DNA binding protein	No motif	Has a putative AT-hook	Protein that activates TP53 (PMID: 24375404) and binds to MYB (PMID: 24375404); however, there is no evidence of direct binding to DNA	IPR007015;IPR016024	10514	MYB binding protein 1a [Source:HGNC Symbol;Acc:HGNC:7546]	None	not tested	not tested	None	None	No	No	TF Gene Candidate_Transcription Factor Binding: tf co-factor binding_Co-activation_PMIDS:8302594	No	5a, one of the source datasets predicts is as a TF	Arttu Jolma	Yimeng Yin	No	None	$##ENSG00000132382##Other#	False
2237	2236	ENSG00000172936	MYD88	Unknown	No	Unlikely to be sequence specific TF	Not a DNA binding protein	No motif	None	Operates upstream in the signaling cascade (PMID: 22155231)	IPR000157;IPR000488;IPR011029;IPR017281	4615	Myeloid differentiation primary response 88 [Source:HGNC Symbol;Acc:HGNC:7562]	None	not tested	not tested	None	None	No	No	No	Yes	5a, one of the source datasets predicts is as a TF	Arttu Jolma	Pratyush Das	No	$#ENSG00000172936#GO:0051092#positive regulation of NF-kappaB transcription factor activity#IMP - PMID:22155231	$#ENSP00000379625#ENSG00000172936#ENST00000396334#Other#Death, TIR, TIR_2$#ENSP00000401399#ENSG00000172936#ENST00000417037#Other#Death, TIR, TIR_2$#ENSP00000391753#ENSG00000172936#ENST00000421516#Other#Death, TIR, TIR_2$#ENSP00000389979#ENSG00000172936#ENST00000424893#Other#Death, TIR, TIR_2$#ENSP00000390565#ENSG00000172936#ENST00000443433#Other#Death$#ENSP00000417848#ENSG00000172936#ENST00000495…	False
2246	2245	ENSG00000111912	NCOA7	Unknown	No	Unlikely to be sequence specific TF	Not a DNA binding protein	No motif	None	Known co-activator; included only because TF-cat documents this	IPR006571;IPR018392	135112	nuclear receptor coactivator 7 [Source:HGNC Symbol;Acc:HGNC:21081]	None	not tested	not tested	None	None	No	No	TF Gene_Transcription Factor Binding: tf co-factor binding_Co-activation_PMIDS:11971969	No	5a, one of the source datasets predicts is as a TF	Tim Hughes	Matt Weirauch	No	None	$##ENSG00000111912##Other#	False
2250	2249	ENSG00000235568	NFAM1	Unknown	No	Unlikely to be sequence specific TF	Not a DNA binding protein	No motif	None	NFAM1 modulates B cell signaling through its immunoreceptor tyrosine-based activation motif, which regulates B cell development (PMID: 15143214)	IPR003110	150372	NFAT activating protein with ITAM motif 1 [Source:HGNC Symbol;Acc:HGNC:29872]	None	not tested	not tested	None	None	No	No	No	Yes	5a, one of the source datasets predicts is as a TF	Laura Campitelli	Sam Lambert	No	$#ENSG00000235568#GO:0051091#positive regulation of sequence-specific DNA binding transcription factor activity#IDA - PMID:12615919	$#ENSP00000333680#ENSG00000235568#ENST00000329021#Other#	False
2254	2253	ENSG00000167604	NFKBID	Unknown	No	Unlikely to be sequence specific TF	Not a DNA binding protein	No motif	None	None	None	84807	NF-kappa-B inhibitor delta	None	not tested	not tested	None	None	No	No	No	Yes	5a, one of the source datasets predicts is as a TF	Sam Lambert	Arttu Jolma	Yes	$#ENSG00000167604#GO:0032088#negative regulation of NF-kappaB transcription factor activity#IEA - GO_REF:0000019	$##ENSG00000167604##Other#	False
2261	2260	ENSG00000167984	NLRC3	Unknown	No	Unlikely to be sequence specific TF	Not a DNA binding protein	No motif	None	None	IPR003590;IPR007111	197358	NLR family CARD domain containing 3 [Source:HGNC Symbol;Acc:HGNC:29889]	None	not tested	not tested	None	None	No	No	No	Yes	5a, one of the source datasets predicts is as a TF	Sam Lambert	Yimeng Yin	No	$#ENSG00000167984#GO:0032088#negative regulation of NF-kappaB transcription factor activity#IDA - PMID:15705585	$#ENSP00000352039#ENSG00000167984#ENST00000359128#Other#LRR_4, LRR_6, LRR_8, NACHT$#ENSP00000482302#ENSG00000167984#ENST00000618137#Other#LRR_1, LRR_4, LRR_6, LRR_8$#ENSP00000323897#ENSG00000167984#ENST00000324659#Other#LRR_4, LRR_6, LRR_8, NACHT	False
2262	2261	ENSG00000091106	NLRC4	Unknown	No	Unlikely to be sequence specific TF	Not a DNA binding protein	No motif	None	None	IPR001315;IPR007111;IPR011029;IPR027417	58484	NLR family CARD domain containing 4 [Source:HGNC Symbol;Acc:HGNC:16412]	None	not tested	not tested	None	None	No	No	No	Yes	5a, one of the source datasets predicts is as a TF	Pratyush Das	Jussi Taipale	No	$#ENSG00000091106#GO:0051092#positive regulation of NF-kappaB transcription factor activity#IDA - PMID:12646168	$#ENSP00000339666#ENSG00000091106#ENST00000342905#Other#CARD$#ENSP00000354159#ENSG00000091106#ENST00000360906#Other#CARD, NACHT$#ENSP00000385428#ENSG00000091106#ENST00000402280#Other#CARD, NACHT$#ENSP00000385090#ENSG00000091106#ENST00000404025#Other#CARD, NACHT	False
2263	2262	ENSG00000140853	NLRC5	Unknown	No	Unlikely to be sequence specific TF	Not a DNA binding protein	No motif	None	Protein inhibits NFKB activity	IPR001611;IPR003590;IPR006553;IPR007111;IPR025875;IPR027417	84166	NLR family CARD domain containing 5 [Source:HGNC Symbol;Acc:HGNC:29933]	None	not tested	not tested	None	None	No	No	No	Yes	5a, one of the source datasets predicts is as a TF	Laura Campitelli	Arttu Jolma	No	$#ENSG00000140853#GO:0032088#negative regulation of NF-kappaB transcription factor activity#IDA - PMID:20434986	$#ENSP00000442906#ENSG00000140853#ENST00000538805#Other#LRR_1, LRR_4, LRR_6, LRR_8, NACHT$#ENSP00000440184#ENSG00000140853#ENST00000399221#Other#LRR_6$#ENSP00000441311#ENSG00000140853#ENST00000538059#Other#$#ENSP00000439464#ENSG00000140853#ENST00000544641#Other#	False
2268	2267	ENSG00000173145	NOC3L	Unknown	No	Unlikely to be sequence specific TF	Not a DNA binding protein	No motif	None	No evidence to support a DNA binding function	IPR005612;IPR011501;IPR016024;IPR016903	64318	NOC3 like DNA replication regulator [Source:HGNC Symbol;Acc:HGNC:24034]	None	not tested	not tested	None	None	c	No	No	No	5a, one of the source datasets predicts is as a TF	Pratyush Das	Arttu Jolma	No	None	$#ENSP00000360412#ENSG00000173145#ENST00000371361#Other#CBF, DUF2732, NOC3p	False
2271	2270	ENSG00000106100	NOD1	Unknown	No	Unlikely to be sequence specific TF	Not a DNA binding protein	No motif	None	NOD-proteins function in signaling cascades that report bacterial peptidoglycans. They activate kinases that in turn activate NFKB proteins etc. Reviewed in (PMID: 25526305)	IPR001315;IPR003590;IPR007111;IPR011029	10392	nucleotide binding oligomerization domain containing 1 [Source:HGNC Symbol;Acc:HGNC:16390]	None	not tested	not tested	None	None	No	No	No	Yes	5a, one of the source datasets predicts is as a TF	Arttu Jolma	Matt Weirauch	No	$#ENSG00000106100#GO:0051092#positive regulation of NF-kappaB transcription factor activity#IDA - PMID:17054981, PMID:19043560 | TAS - Reactom	$#ENSP00000222823#ENSG00000106100#ENST00000222823#Other#AAA_16, AAA_18, CARD, LRR_4, LRR_6, NACHT$#ENSP00000396046#ENSG00000106100#ENST00000411552#Other#CARD$#ENSP00000399505#ENSG00000106100#ENST00000413433#Other#CARD$#ENSP00000410917#ENSG00000106100#ENST00000419601#Other#$#ENSP00000395551#ENSG00000106100#ENST00000419799#Other#CARD	False
2272	2271	ENSG00000167207	NOD2	Unknown	No	Unlikely to be sequence specific TF	Not a DNA binding protein	No motif	None	None	IPR001315;IPR001611;IPR003590;IPR007111;IPR011029;IPR027417	64127	nucleotide binding oligomerization domain containing 2 [Source:HGNC Symbol;Acc:HGNC:5331]	None	not tested	not tested	None	None	No	No	No	Yes	5a, one of the source datasets predicts is as a TF	Matt Weirauch	Sam Lambert	No	$#ENSG00000167207#GO:0051092#positive regulation of NF-kappaB transcription factor activity#IDA - PMID:11385577, PMID:12527755, PMID:21887730	$#ENSP00000431681#ENSG00000167207#ENST00000531674#Other#CARD$#ENSP00000437246#ENSG00000167207#ENST00000534057#Other#LRR_4, LRR_6, LRR_8$#ENSP00000300589#ENSG00000167207#ENST00000300589#Other#AAA_16, AAA_22, AAA_29, CARD, LRR_4, LRR_6, LRR_8,	False
2274	2273	ENSG00000147140	NONO	Unknown	No	ssDNA/RNA binding	Not a DNA binding protein	No motif	None	RBP with RRM domains	None	4841	non-POU domain containing, octamer-binding [Source:HGNC Symbol;Acc:HGNC:7871]	None	not tested	not tested	None	None	No	No	No	No	2a1, Lower confidence direct evidence	Pratyush Das	Arttu Jolma	Yes	None	$##ENSG00000147140##Other#	False
2276	2275	ENSG00000148400	NOTCH1	Unknown	No	Unlikely to be sequence specific TF	Not a DNA binding protein	No motif	None	A transmembrane protein that inhibits MEF2C activation (PMID: 10082551). NOTCH1 does not bind DNA in the structure, and is not required for DNA binding, since RBPJ is bound without it in (PDB:4J2X).	IPR000152;IPR000742;IPR000800;IPR001881;IPR002110;IPR008297;IPR009030;IPR010660;IPR011656;IPR013032;IPR018097;	4851	notch 1 [Source:HGNC Symbol;Acc:HGNC:7881]	2F8X	not tested	Yes	None	NOTCH1 does not contact DNA in the structure	No	No	TF Gene Candidate_Transcription Factor Binding: tf co-factor binding_TF PPI; Transactivation_PMIDS:10082551;15991363	No	5a, one of the source datasets predicts is as a TF	Arttu Jolma	Yimeng Yin	No	$#ENSG00000148400#GO:0003700#sequence-specific DNA binding transcription factor activity#IEA - GO_REF:0000019	$##ENSG00000148400##Other#	False
2279	2278	ENSG00000181163	NPM1	Unknown	No	Unlikely to be sequence specific TF	Low specificity DNA-binding protein	No motif	None	No evidence for sequence-specific DNA-binding (PMID: 2223875)	IPR024057	4869	nucleophosmin (nucleolar phosphoprotein B23, numatrin) [Source:HGNC Symbol;Acc:HGNC:7910]	None	not tested	not tested	None	None	No	No	TF Gene_Transcription Factor Binding: tf co-factor binding; Single stranded RNA/DNA binding_Non-specific DNA_PMIDS:2223875;16107701	Yes	4a, two or more datasets predict it as a TF	Sam Lambert	Jussi Taipale	No	$#ENSG00000181163#GO:0051092#positive regulation of NF-kappaB transcription factor activity#IMP - PMID:15087454	$#ENSP00000296930#ENSG00000181163#ENST00000296930#Other#NPM1-C, Nop14, Nucleoplasmin, SDA1$#ENSP00000341168#ENSG00000181163#ENST00000351986#Other#DUF2457, Drc1-Sld2, NPM1-C, Nucleoplasmin, SDA1$#ENSP00000377408#ENSG00000181163#ENST00000393820#Other#Nucleoplasmin, SDA1$#ENSP00000428755#ENSG00000181163#ENST00000517671#Other#NPM1-C, Nop14, Nucleoplasmin, SDA1$#ENSP00000428647#ENSG00000181163#ENST000…	False
2281	2280	ENSG00000131910	NR0B2	Unknown	No	Unlikely to be sequence specific TF	Not a DNA binding protein	No motif	None	Transcription cofactor - lacks a conventional DNA binding domain and represses the transcriptional activity of various nuclear receptors (PMID: 14752053)	IPR000536;IPR001723;IPR008946;	8431	nuclear receptor subfamily 0 group B member 2 [Source:HGNC Symbol;Acc:HGNC:7961]	None	not tested	not tested	None	None	x	No	No	Yes	4a, two or more datasets predict it as a TF	Yimeng Yin	Laura Campitelli	Yes	$#ENSG00000131910#GO:0043433#negative regulation of sequence-specific DNA binding transcription factor activity#IDA - PMID:14752053	$#ENSP00000254227#ENSG00000131910#ENST00000254227#Other#Hormone_recep	False
2288	2287	ENSG00000198400	NTRK1	Unknown	No	Unlikely to be sequence specific TF	Not a DNA binding protein	No motif	None	Membrane bound receptor protein	IPR000483;IPR000719;IPR001245;IPR001611;IPR002011;IPR007110;IPR008266;IPR011009;IPR017441;IPR020461;IPR020635;	4914	neurotrophic receptor tyrosine kinase 1 [Source:HGNC Symbol;Acc:HGNC:8031];High affinity nerve growt	None	not tested	not tested	None	None	No	No	No	Yes	5a, one of the source datasets predicts is as a TF	Pratyush Das	Arttu Jolma	No	$#ENSG00000198400#GO:0051092#positive regulation of NF-kappaB transcription factor activity#IDA - PMID:15488758	$#ENSP00000357179#ENSG00000198400#ENST00000368196#Other#I-set, Ig_2, Ig_3, LRR_8, Pkinase, Pkinase_Tyr, TP$#ENSP00000431418#ENSG00000198400#ENST00000524377#Other#I-set, Ig_2, Ig_3, LRR_8, Pkinase, Pkinase_Tyr, TP$#ENSP00000351486#ENSG00000198400#ENST00000358660#Other#I-set, Ig_2, Ig_3, LRR_8, Pkinase, Pkinase_Tyr, TP$#ENSP00000376120#ENSG00000198400#ENST00000392302#Other#I-set, Ig_2, Ig_3, LRR_8,…	False
2291	2290	ENSG00000114026	OGG1	Unknown	No	Unlikely to be sequence specific TF	Low specificity DNA-binding protein	No motif	None	DNA error repairing enzyme. Binds DNA in the crystal structure (PDB: 1EBM), presumably without specificity	None	None	8-oxoguanine DNA glycosylase	1EBM	not tested	not tested	None	DNA error repairing enzyme. Binds DNA in the crystal structure (PDB: 1EBM), presumably without specificity	No	No	No	No	New proteins added based on PDB entry	Arttu Jolma	Sam Lambert	No	None	None	False
2294	2293	ENSG00000154124	OTULIN	Unknown	No	Unlikely to be sequence specific TF	Not a DNA binding protein	No motif	None	None	IPR023235;IPR023237	90268	OTU deubiquitinase with linear linkage specificity [Source:HGNC Symbol;Acc:HGNC:25118];Ubiquitin thi	None	not tested	not tested	None	None	No	No	No	Yes	5a, one of the source datasets predicts is as a TF	Arttu Jolma	Matt Weirauch	No	$#ENSG00000154124#GO:0032088#negative regulation of NF-kappaB transcription factor activity#IDA - PMID:23746843, PMID:24726327, PMID:27559085	$#ENSP00000284274#ENSG00000154124#ENST00000284274#Other#Peptidase_C101, Peptidase_C65$#ENSP00000424966#ENSG00000154124#ENST00000506417#Other#Peptidase_C101	False
2300	2299	ENSG00000177425	PAWR	Unknown	No	Unlikely to be sequence specific TF	Not a DNA binding protein	No motif	None	Protein that binds to several TFs such as PITX2 (PMID: 19801652) and appears to inactivate them	None	5074	pro-apoptotic WT1 regulator [Source:HGNC Symbol;Acc:HGNC:8614]	None	Full	not tested	None	None	other	No	Probably Not a TF - No evidence that it is a TF___PMIDS:0	No	5a, one of the source datasets predicts is as a TF	Arttu Jolma	Pratyush Das	No	None	$#ENSP00000328088#ENSG00000177425#ENST00000328827#Other#ATG16, FPP, IncA$#ENSP00000449928#ENSG00000177425#ENST00000552637#Other#$#ENSP00000447454#ENSG00000177425#ENST00000548426#Other#$#ENSP00000448317#ENSG00000177425#ENST00000551712#Other#	False
2304	2303	ENSG00000169564	PCBP1	Unknown	No	ssDNA/RNA binding	Not a DNA binding protein	No motif	None	Crystal structure shows it binds ssDNA (PDB: 1ZTG).	IPR004087;IPR004088	5093	poly(rC) binding protein 1 [Source:HGNC Symbol;Acc:HGNC:8647]	1ZTG	not tested	not tested	None	The structure is with single-stranded DNA	No	No	TF Gene Candidate_Single stranded RNA/DNA binding_Transactivation_PMIDS:2233727	No	5a, one of the source datasets predicts is as a TF	Matt Weirauch	Jussi Taipale	No	$#ENSG00000169564#GO:0000981#sequence-specific DNA binding RNA polymerase II transcription factor activity#IEA - GO_REF:0000019	$##ENSG00000169564##Other#	False
2305	2304	ENSG00000197111	PCBP2	Unknown	No	ssDNA/RNA binding	Not a DNA binding protein	No motif	None	Protein is an RBP. Structure (PDB:2PQU) is with single stranded DNA	IPR004087;IPR004088	5094	poly(rC) binding protein 2 [Source:HGNC Symbol;Acc:HGNC:8648]	2PQU	not tested	not tested	None	Structure is with single stranded DNA	No	No	TF Gene Candidate_Single stranded RNA/DNA binding_DNA Binding_PMIDS:8650178;16186123	No	5a, one of the source datasets predicts is as a TF	Pratyush Das	Arttu Jolma	No	None	$##ENSG00000197111##Other#	False
2309	2308	ENSG00000132646	PCNA	Unknown	No	Unlikely to be sequence specific TF	Low specificity DNA-binding protein	No motif	None	Binds DNA in the crystal structure (PDB: 5L7C). Protein barely contacts the DNA at all	None	None	proliferating cell nuclear antigen	5L7C	not tested	not tested	None	Binds DNA in the crystal structure (PDB: 5L7C). Protein barely contacts the DNA at all	No	No	Not a TF - Evidence that it is not a TF___PMIDS:0	No	New proteins added based on PDB entry	Arttu Jolma	Sam Lambert	No	None	None	False
2310	2309	ENSG00000140479	PCSK6	Unknown	No	Unlikely to be sequence specific TF	Not a DNA binding protein	No motif	None	None	IPR000209;IPR000742;IPR002884;IPR006212;IPR008979;IPR009020;IPR009030;IPR010909;IPR015500;IPR022398;IPR023827;	5046	proprotein convertase subtilisin/kexin type 6 [Source:HGNC Symbol;Acc:HGNC:8569]	None	not tested	not tested	None	None	x	No	No	No	5a, one of the source datasets predicts is as a TF	Arttu Jolma	Pratyush Das	No	None	$#ENSP00000381246#ENSG00000140479#ENST00000398185#Other#Furin-like_2, GF_recep_IV, PLAC, P_proprotein, Pep$#ENSP00000482760#ENSG00000140479#ENST00000611716#Other#Furin-like_2, GF_recep_IV, PLAC, P_proprotein, Pep$#ENSP00000477768#ENSG00000140479#ENST00000611967#Other#P_proprotein, Peptidase_S8, S8_pro-domain$#ENSP00000479496#ENSG00000140479#ENST00000618548#Other#Furin-like_2, GF_recep_IV, PLAC, P…	False
2313	2312	ENSG00000197329	PELI1	Unknown	No	Unlikely to be sequence specific TF	Not a DNA binding protein	No motif	None	Ubiquitin ligase	None	57162	E3 ubiquitin-protein ligase pellino homolog 1	None	not tested	not tested	None	None	No	No	No	Yes	5a, one of the source datasets predicts is as a TF	Yimeng Yin	Arttu Jolma	No	$#ENSG00000197329#GO:0032088#negative regulation of NF-kappaB transcription factor activity#IEA - GO_REF:0000019	$##ENSG00000197329##Other#	False
2315	2314	ENSG00000132326	PER2	Unknown	No	Unlikely to be sequence specific TF	Not a DNA binding protein	No motif	None	Protein that operates in the circadian clock through binding to and inhibiting the ARNTL-CLOCK heterodimer. Does not bind DNA itself )PMID: 16987893)	IPR000014;IPR022728	8864	period circadian clock 2 [Source:HGNC Symbol;Acc:HGNC:8846]	None	not tested	not tested	None	None	No	No	TF Gene Candidate__Transactivation_PMIDS:15269772	No	5a, one of the source datasets predicts is as a TF	Jussi Taipale	Arttu Jolma	No	None	$##ENSG00000132326##Other#	False
2320	2319	ENSG00000087157	PGS1	Unknown	No	Unlikely to be sequence specific TF	Not a DNA binding protein	No motif	None	None	IPR001736;IPR016270;IPR025202	9489	phosphatidylglycerophosphate synthase 1 [Source:HGNC Symbol;Acc:HGNC:30029]	None	not tested	not tested	None	None	No	No	TF Gene Candidate_DNA-Binding: sequence-specific_DNA Binding_PMIDS:10432290	No	5a, one of the source datasets predicts is as a TF	Tim Hughes	Pratyush Das	No	None	$##ENSG00000087157##Other#	False
2327	2326	ENSG00000006576	PHTF2	Unknown	No	Unlikely to be sequence specific TF	Not a DNA binding protein	No motif	None	Contains a Transcription factor homeodomain, male germ-cell domain (INTERPRO:IPR021980, PFAM:PF12129) that does not have any known DNA-binding activity. Its name comes from a fly ortholog that does contain a homeobox; but, the human gene does not.	None	None	Putative homeodomain transcription factor 2	None	not tested	not tested	None	None	No	No	No	No	New proteins added after initial stage	None	None	No	None	None	False
2328	2327	ENSG00000033800	PIAS1	Unknown	No	Unlikely to be sequence specific TF	Not a DNA binding protein	No motif	None	The protein contains a SAP motif, which has been annotated as a putative DNA-binding motif without supporting experimental evidence (PMID:10694879)	IPR003034;IPR004181;IPR023321	8554	protein inhibitor of activated STAT 1 [Source:HGNC Symbol;Acc:HGNC:2752]	None	not tested	not tested	None	None	No	No	TF Gene_Transcription Factor Binding: tf co-factor binding_TF PPI_PMIDS:9724754	No	5a, one of the source datasets predicts is as a TF	Yimeng Yin	Jussi Taipale	No	None	$##ENSG00000033800##Other#	False
2336	2335	ENSG00000170927	PKHD1	Unknown	No	Unlikely to be sequence specific TF	Not a DNA binding protein	No motif	None	The TIG domain is potentially DNA-binding but there is no literature evidence to suggest that PKHD1 is a TF. Membrane protein that operates upstream in the signaling cascade leading to NFKB (PMID: 21300060)	IPR002909;IPR006626;IPR011050;IPR014756;IPR019316;	5314	polycystic kidney and hepatic disease 1 (autosomal recessive) [Source:HGNC Symbol;Acc:HGNC:9016]	None	not tested	not tested	None	None	x	No	No	Yes	4a, two or more datasets predict it as a TF	Arttu Jolma	Sam Lambert	No	$#ENSG00000170927#GO:0032088#negative regulation of NF-kappaB transcription factor activity#IMP - PMID:21300060	$#ENSP00000360158#ENSG00000170927#ENST00000371117#Other#Beta_helix, G8, NosD, PA14, TIG$#ENSP00000341097#ENSG00000170927#ENST00000340994#Other#Beta_helix, G8, NosD, PA14, TIG	False
2337	2336	ENSG00000205038	PKHD1L1	Unknown	No	Unlikely to be sequence specific TF	Not a DNA binding protein	No motif	None	Membrane receptor (PMID: 12620974)	IPR002909;IPR006626;IPR008972;IPR011050;IPR011658;IPR014756;IPR019316;	93035	polycystic kidney and hepatic disease 1 (autosomal recessive)-like 1 [Source:HGNC Symbol;Acc:HGNC:20	None	not tested	not tested	None	None	x	No	No	No	5a, one of the source datasets predicts is as a TF	Pratyush Das	Sam Lambert	No	None	$#ENSP00000367655#ENSG00000205038#ENST00000378402#Other#Beta_helix, G8, PA14, TIG$#ENSP00000437376#ENSG00000205038#ENST00000526472#Other#Beta_helix, G8, NosD	False
2341	2340	ENSG00000100558	PLEK2	Unknown	No	Unlikely to be sequence specific TF	Not a DNA binding protein	No motif	None	None	IPR000591;IPR001849	26499	pleckstrin 2 [Source:HGNC Symbol;Acc:HGNC:19238]	None	not tested	not tested	None	None	x	No	No	No	5a, one of the source datasets predicts is as a TF	Jussi Taipale	Yimeng Yin	No	None	$#ENSP00000216446#ENSG00000100558#ENST00000216446#Other#DEP, PH, PH_11, PH_3, PH_6, PH_8, PH_9$#ENSP00000450533#ENSG00000100558#ENST00000556532#Other#PH, PH_9$#ENSP00000450892#ENSG00000100558#ENST00000554395#Other#DEP, PH	False
2344	2343	ENSG00000188313	PLSCR1	Unknown	Yes	Likely to be sequence specific TF	Monomer or homomultimer	No motif	None	PLSCR1 has been demonstrated to bind a GTAACCATGTGGA sequence in the IP3R1 promoter (PMID:16091359), mediated by a specific portion of the protein.	IPR005552;IPR025659	5359	phospholipid scramblase 1 [Source:HGNC Symbol;Acc:HGNC:9092]	None	not tested	not tested	None	None	No	No	No	Yes	5a, one of the source datasets predicts is as a TF	Sam Lambert	Pratyush Das	No	$#ENSG00000188313#GO:0001077#RNA polymerase II core promoter proximal region sequence-specific DNA binding transcription factor a#IDA - PMID:16091359	$#ENSP00000345494#ENSG00000188313#ENST00000342435#Other#Scramblase$#ENSP00000411675#ENSG00000188313#ENST00000448787#Other#Scramblase	False
2345	2344	ENSG00000114554	PLXNA1	Unknown	No	Unlikely to be sequence specific TF	Not a DNA binding protein	No motif	None	Protein is a semaphorin receptor that operates far upstream on the signaling cascade.	IPR001627;IPR002165;IPR002909;IPR008936;IPR013548;IPR014756;IPR016201;	5361	plexin A1 [Source:HGNC Symbol;Acc:HGNC:9099]	None	not tested	not tested	None	None	x	No	No	No	5a, one of the source datasets predicts is as a TF	Jussi Taipale	Matt Weirauch	No	None	$#ENSP00000377061#ENSG00000114554#ENST00000393409#Other#PSI, Plexin_cytopl, RasGAP, Sema, TIG	False
2346	2345	ENSG00000076356	PLXNA2	Unknown	No	Unlikely to be sequence specific TF	Not a DNA binding protein	No motif	None	Protein is a semaphorin receptor that operates far upstream on the signaling cascade.	IPR001627;IPR002165;IPR002909;IPR008936;IPR013548;IPR014756;IPR016201;	5362	plexin A2 [Source:HGNC Symbol;Acc:HGNC:9100]	None	Full	not tested	None	None	x	No	No	No	5a, one of the source datasets predicts is as a TF	Arttu Jolma	Laura Campitelli	No	None	$#ENSP00000356000#ENSG00000076356#ENST00000367033#Other#PSI, Plexin_cytopl, RasGAP, Sema, TIG	False
2347	2346	ENSG00000130827	PLXNA3	Unknown	No	Unlikely to be sequence specific TF	Not a DNA binding protein	No motif	None	Protein is a semaphorin receptor that operates far upstream on the signaling cascade.	IPR001627;IPR002165;IPR002909;IPR008936;IPR013548;IPR014756;IPR016201;	55558	Plexin A3 [Source:HGNC Symbol;Acc:HGNC:9101]	None	not tested	not tested	None	None	x	No	No	No	5a, one of the source datasets predicts is as a TF	Laura Campitelli	Arttu Jolma	No	None	$#ENSP00000358696#ENSG00000130827#ENST00000369682#Other#PSI, Plexin_cytopl, Sema, TIG	False
2349	2348	ENSG00000164050	PLXNB1	Unknown	No	Unlikely to be sequence specific TF	Not a DNA binding protein	No motif	None	Protein is a semaphorin receptor that operates far upstream on the signaling cascade.	IPR001627;IPR002165;IPR002909;IPR008936;IPR013548;IPR014756;IPR016201;	5364	plexin B1 [Source:HGNC Symbol;Acc:HGNC:9103]	None	Full	not tested	None	None	x	No	No	No	5a, one of the source datasets predicts is as a TF	Sam Lambert	Arttu Jolma	No	None	$#ENSP00000296440#ENSG00000164050#ENST00000296440#Other#PSI, Plexin_cytopl, Sema, TIG$#ENSP00000351338#ENSG00000164050#ENST00000358536#Other#PSI, Plexin_cytopl, Sema, TIG$#ENSP00000414199#ENSG00000164050#ENST00000456774#Other#PSI, Plexin_cytopl, Sema, TIG	False
2352	2351	ENSG00000136040	PLXNC1	Unknown	No	Unlikely to be sequence specific TF	Not a DNA binding protein	No motif	None	None	IPR001627;IPR002165;IPR002909;IPR008936;IPR013548;IPR016201	10154	plexin C1 [Source:HGNC Symbol;Acc:HGNC:9106]	None	not tested	not tested	None	None	x	No	No	No	5a, one of the source datasets predicts is as a TF	Laura Campitelli	Jussi Taipale	No	None	$#ENSP00000258526#ENSG00000136040#ENST00000258526#Other#PSI, Plexin_cytopl, Sema, TIG$#ENSP00000439225#ENSG00000136040#ENST00000545312#Other#Plexin_cytopl$#ENSP00000446720#ENSG00000136040#ENST00000547057#Other#Plexin_cytopl	False
2353	2352	ENSG00000004399	PLXND1	Unknown	No	Unlikely to be sequence specific TF	Not a DNA binding protein	No motif	None	Protein is a semaphorin receptor that operates far upstream on the signaling cascade.	IPR001627;IPR002165;IPR002909;IPR008936;IPR013548;IPR014756;IPR016201;	23129	plexin D1 [Source:HGNC Symbol;Acc:HGNC:9107]	None	Full	not tested	None	None	x	No	No	No	5a, one of the source datasets predicts is as a TF	Arttu Jolma	Tim Hughes	No	None	$#ENSP00000317128#ENSG00000004399#ENST00000324093#Other#PSI, Plexin_cytopl, Sema, TIG$#ENSP00000426162#ENSG00000004399#ENST00000504689#Other#Plexin_cytopl$#ENSP00000426241#ENSG00000004399#ENST00000505237#Other#PSI, PSI_integrin, Sema$#ENSP00000427696#ENSG00000004399#ENST00000506979#Other#Plexin_cytopl	False
2354	2353	ENSG00000140464	PML	Unknown	No	Unlikely to be sequence specific TF	Not a DNA binding protein	No motif	None	Likely a transcriptional cofactor. Does not have any clear DBDs. RING-fingers are more typically protein-protein interaction domains	IPR000315;IPR001841;IPR017907;IPR021978	5371	promyelocytic leukemia [Source:HGNC Symbol;Acc:HGNC:9113]	None	not tested	not tested	None	None	No	No	TF Gene Candidate_Transcription Regulatory Activity: heterochromatin interaction/binding_Other_PMIDS:11259576;14663483;17173041	No	5a, one of the source datasets predicts is as a TF	Arttu Jolma	Jussi Taipale	No	None	$##ENSG00000140464##Other#	False
2357	2356	ENSG00000101868	POLA1	Unknown	No	Unlikely to be sequence specific TF	Low specificity DNA-binding protein	No motif	None	Binds DNA in the crystal structure (PDB: 4Q5V)	None	None	polymerase (DNA) alpha 1, catalytic subunit	4Q5V	not tested	not tested	None	Binds DNA in the crystal structure (PDB: 4Q5V)	No	No	No	No	New proteins added based on PDB entry	Arttu Jolma	Sam Lambert	No	None	None	False
2359	2358	ENSG00000148229	POLE3	Unknown	No	Unlikely to be sequence specific TF	Low specificity DNA-binding protein	No motif	None	None	IPR003958;IPR009072	54107	polymerase (DNA) epsilon 3, accessory subunit [Source:HGNC Symbol;Acc:HGNC:13546]	None	not tested	not tested	None	None	x	No	No	No	5a, one of the source datasets predicts is as a TF	Matt Weirauch	Laura Campitelli	No	None	$#ENSP00000363284#ENSG00000148229#ENST00000374169#Other#BUD22, CBFD_NFYB_HMF, CENP-T_C, DUF1510, Histone$#ENSP00000363286#ENSG00000148229#ENST00000374171#Other#BUD22, CBFD_NFYB_HMF, CENP-T_C, DUF1510, Histone	False
2361	2360	ENSG00000140521	POLG	Unknown	No	Unlikely to be sequence specific TF	Low specificity DNA-binding protein	No motif	None	Binds DNA in the crystal structure (PDB: 4ZTU)	None	None	polymerase (DNA) gamma, catalytic subunit	4ZTU	not tested	not tested	None	Binds DNA in the crystal structure (PDB: 4ZTU)	No	No	No	No	New proteins added based on PDB entry	Arttu Jolma	Sam Lambert	No	None	None	False
2362	2361	ENSG00000170734	POLH	Unknown	No	Unlikely to be sequence specific TF	Low specificity DNA-binding protein	No motif	None	DNA polymerase. Binds DNA in the crystal structure (PDB: 3JAA)	None	None	polymerase (DNA) eta	3JAA	not tested	not tested	None	DNA polymerase. Binds DNA in the crystal structure (PDB: 3JAA)	No	No	No	No	New proteins added based on PDB entry	Arttu Jolma	Sam Lambert	No	None	None	False
2380	2379	ENSG00000109819	PPARGC1A	Unknown	No	ssDNA/RNA binding	Not a DNA binding protein	No motif	None	None	IPR000504	10891	PPARG coactivator 1 alpha [Source:HGNC Symbol;Acc:HGNC:9237]	None	not tested	not tested	None	None	No	No	No	Yes	5a, one of the source datasets predicts is as a TF	Yimeng Yin	Matt Weirauch	No	$#ENSG00000109819#GO:0051091#positive regulation of sequence-specific DNA binding transcription factor activity#IDA - PMID:19651776	$#ENSP00000264867#ENSG00000109819#ENST00000264867#Other#$#ENSP00000481498#ENSG00000109819#ENST00000613098#Other#$#ENSP00000424181#ENSG00000109819#ENST00000507380#Other#	False
2382	2381	ENSG00000104881	PPP1R13L	Unknown	No	Unlikely to be sequence specific TF	Not a DNA binding protein	No motif	None	None	IPR001452;IPR002110;IPR020683;	10848	protein phosphatase 1 regulatory subunit 13 like [Source:HGNC Symbol;Acc:HGNC:18838]	None	Full	not tested	None	None	x	No	No	No	5a, one of the source datasets predicts is as a TF	Laura Campitelli	Sam Lambert	Yes	None	$#ENSP00000354218#ENSG00000104881#ENST00000360957#Other#Ank, Ank_2, Ank_3, Ank_4, Ank_5, SH3_1, SH3_2, SH3$#ENSP00000403902#ENSG00000104881#ENST00000418234#Other#Ank, Ank_2, Ank_3, Ank_4, Ank_5, SH3_1, SH3_2, SH3$#ENSP00000466555#ENSG00000104881#ENST00000589371#Other#SH3_2, SH3_9$#ENSP00000466939#ENSG00000104881#ENST00000591986#Other#$#ENSP00000467471#ENSG00000104881#ENST00000592134#Other#$#ENSP0…	False
2392	2391	ENSG00000165672	PRDX3	Unknown	No	Unlikely to be sequence specific TF	Not a DNA binding protein	No motif	None	None	IPR000866;IPR012336;IPR019479	10935	peroxiredoxin 3 [Source:HGNC Symbol;Acc:HGNC:9354];Thioredoxin-dependent peroxide reductase, mitocho	None	not tested	not tested	None	None	No	No	No	Yes	5a, one of the source datasets predicts is as a TF	Matt Weirauch	Jussi Taipale	No	$#ENSG00000165672#GO:0051092#positive regulation of NF-kappaB transcription factor activity#IDA - PMID:12492477	$#ENSP00000298510#ENSG00000165672#ENST00000298510#Other#1-cysPrx_C, AhpC-TSA, Redoxin	False
2395	2394	ENSG00000046889	PREX2	Unknown	No	Unlikely to be sequence specific TF	Not a DNA binding protein	No motif	None	None	IPR000219;IPR000591;IPR001331;IPR001478;IPR001849;	80243	phosphatidylinositol-3,4,5-trisphosphate dependent Rac exchange factor 2 [Source:HGNC Symbol;Acc:HGN	None	not tested	not tested	None	None	x	No	No	No	5a, one of the source datasets predicts is as a TF	Jussi Taipale	Tim Hughes	No	None	$#ENSP00000288368#ENSG00000046889#ENST00000288368#Other#DEP, PDZ, PDZ_2, PH, RhoGEF	False
2397	2396	ENSG00000146143	PRIM2	Unknown	No	ssDNA/RNA binding	Not a DNA binding protein	No motif	None	Binds DNA-RNA hybrid in the structure (PDB: 5F0Q)	None	None	primase (DNA) subunit 2	5F0Q	not tested	not tested	None	Binds DNA-RNA hybrid in the structure (PDB: 5F0Q)	No	No	No	No	New proteins added based on PDB entry	Arttu Jolma	Sam Lambert	No	None	None	False
2398	2397	ENSG00000164306	PRIMPOL	Unknown	No	Unlikely to be sequence specific TF	Low specificity DNA-binding protein	No motif	None	Involved in DNA replication. Binds DNA in the crystal structure (PDB: 5L2X), presumably non-specifically.	None	None	primase and DNA directed polymerase	5L2X	not tested	not tested	None	Involved in DNA replication. Binds DNA in the crystal structure (PDB: 5L2X), presumably non-specifically.	No	No	No	No	New proteins added based on PDB entry	Arttu Jolma	Sam Lambert	No	None	None	False
2399	2398	ENSG00000166501	PRKCB	Unknown	No	Unlikely to be sequence specific TF	Not a DNA binding protein	No motif	None	None	IPR000008;IPR000719;IPR000961;IPR002219;IPR002290;IPR008271;IPR011009;IPR014375;IPR017441;IPR017892;IPR020454	5579	protein kinase C beta [Source:HGNC Symbol;Acc:HGNC:9395]	None	not tested	not tested	None	None	No	No	No	Yes	5a, one of the source datasets predicts is as a TF	Yimeng Yin	Jussi Taipale	No	$#ENSG00000166501#GO:0051092#positive regulation of NF-kappaB transcription factor activity#ISS - GO_REF:0000024	$#ENSP00000305355#ENSG00000166501#ENST00000303531#Other#C1_1, C1_2, C2, Kinase-like, Pkinase, Pkinase_C, P$#ENSP00000318315#ENSG00000166501#ENST00000321728#Other#C1_1, C1_2, C2, CEP76-C2, Kinase-like, Pkinase, Pk$#ENSP00000458564#ENSG00000166501#ENST00000466124#Other#$#ENSP00000457980#ENSG00000166501#ENST00000472066#Other#Pkinase, Pkinase_Tyr$#ENSP00000454428#ENSG00000166501#ENST00000498058#Other…	False
2400	2399	ENSG00000027075	PRKCH	Unknown	No	Unlikely to be sequence specific TF	Not a DNA binding protein	No motif	None	Protein is a kinase that activates another kinase leading to degradation of NFKB inhibitor NFKBIA (PMID: 21820409)	IPR000008;IPR000719;IPR000961;IPR002219;IPR002290;IPR008271;IPR011009;IPR014376;IPR017441;IPR017892;IPR020454;	5583	protein kinase C eta [Source:HGNC Symbol;Acc:HGNC:9403]	None	not tested	not tested	None	None	No	No	No	Yes	5a, one of the source datasets predicts is as a TF	Arttu Jolma	Jussi Taipale	No	$#ENSG00000027075#GO:0051092#positive regulation of NF-kappaB transcription factor activity#IMP - PMID:21820409	$#ENSP00000329127#ENSG00000027075#ENST00000332981#Other#C1_1, C1_2, C2, FTA2, Kinase-like, Pkinase, Pkinas$#ENSP00000450981#ENSG00000027075#ENST00000555082#Other#C1_1, C1_2, FTA2, Kinase-like, Pkinase, Pkinase_C,$#ENSP00000451871#ENSG00000027075#ENST00000555185#Other#APH, Kinase-like, Pkinase, Pkinase_Tyr$#ENSP00000451205#ENSG00000027075#ENST00000555906#Other#C1_1$#ENSP00000452330#ENSG00000027075…	False
2402	2401	ENSG00000065675	PRKCQ	Unknown	No	Unlikely to be sequence specific TF	Not a DNA binding protein	No motif	None	None	IPR000008;IPR000719;IPR000961;IPR002219;IPR002290;IPR008271;IPR011009;IPR014376;IPR017441;IPR017892;IPR020454;	5588	protein kinase C theta [Source:HGNC Symbol;Acc:HGNC:9410]	None	not tested	not tested	None	None	No	No	No	Yes	5a, one of the source datasets predicts is as a TF	Pratyush Das	Matt Weirauch	No	$#ENSG00000065675#GO:0051092#positive regulation of NF-kappaB transcription factor activity#IDA - PMID:16356855	$#ENSP00000263125#ENSG00000065675#ENST00000263125#Other#C1_1, C1_2, Kinase-like, Pkinase, Pkinase_C, Pkina$#ENSP00000441752#ENSG00000065675#ENST00000539722#Other#C1_1, C1_2, Kinase-like, Pkinase, Pkinase_C, Pkina$#ENSP00000380361#ENSG00000065675#ENST00000397176#Other#C1_1, C1_2, Kinase-like, Pkinase, Pkinase_C, Pkina$#ENSP00000483428#ENSG00000065675#ENST00000610727#Other#C1_1, C1_2, Kinase-like, …	False
2403	2402	ENSG00000067606	PRKCZ	Unknown	No	Unlikely to be sequence specific TF	Not a DNA binding protein	No motif	None	None	IPR000270;IPR000719;IPR000961;IPR002219;IPR002290;IPR008271;IPR011009;IPR012233;IPR017441;IPR017892;IPR020454	5590	protein kinase C zeta [Source:HGNC Symbol;Acc:HGNC:9412]	None	not tested	not tested	None	None	No	No	No	Yes	5a, one of the source datasets predicts is as a TF	Pratyush Das	Laura Campitelli	No	$#ENSG00000067606#GO:0051092#positive regulation of NF-kappaB transcription factor activity#ISS - GO_REF:0000024	$#ENSP00000367830#ENSG00000067606#ENST00000378567#Other#C1_1, C1_2, Kinase-like, PB1, Pkinase, Pkinase_C, $#ENSP00000383712#ENSG00000067606#ENST00000400921#Other#Kinase-like, Pkinase, Pkinase_C, Pkinase_Tyr$#ENSP00000426412#ENSG00000067606#ENST00000461106#Other#C1_1, Kinase-like, Pkinase, Pkinase_C, Pkinase_Tyr$#ENSP00000424228#ENSG00000067606#ENST00000470596#Other#Pkinase$#ENSP00000421219#ENSG00…	False
2404	2403	ENSG00000184304	PRKD1	Unknown	No	Unlikely to be sequence specific TF	Not a DNA binding protein	No motif	None	None	IPR000719;IPR001849;IPR002219;IPR002290;IPR008271;IPR011009;IPR015727;IPR017441;IPR020454	5587	protein kinase D1 [Source:HGNC Symbol;Acc:HGNC:9407]	None	not tested	not tested	None	None	No	No	No	Yes	5a, one of the source datasets predicts is as a TF	Yimeng Yin	Laura Campitelli	No	$#ENSG00000184304#GO:0032793#positive regulation of CREB transcription factor activity#IGI - PMID:20497126$#ENSG00000184304#GO:0051092#positive regulation of NF-kappaB transcription factor activity#IMP - PMID:12505989	$#ENSP00000333568#ENSG00000184304#ENST00000331968#Other#C1_1, C1_2, Kdo, Kinase-like, PH, Pkinase, Pkinase$#ENSP00000447333#ENSG00000184304#ENST00000546371#Other#PH$#ENSP00000446866#ENSG00000184304#ENST00000549503#Other#C1_1, C1_2	False
2405	2404	ENSG00000105287	PRKD2	Unknown	No	Unlikely to be sequence specific TF	Not a DNA binding protein	No motif	None	None	IPR000719;IPR001849;IPR002219;IPR002290;IPR008271;IPR011009;IPR015727;IPR017441;IPR020454	25865	protein kinase D2 [Source:HGNC Symbol;Acc:HGNC:17293]	None	not tested	not tested	None	None	No	No	No	Yes	5a, one of the source datasets predicts is as a TF	Matt Weirauch	Yimeng Yin	No	$#ENSG00000105287#GO:0032793#positive regulation of CREB transcription factor activity#IGI - PMID:20497126$#ENSG00000105287#GO:0051091#positive regulation of sequence-specific DNA binding transcription factor activity#IMP - PMID:19192391$#ENSG00000105287#GO:0051092#positive regulation of NF-kappaB transcription factor activity#IMP - PMID:15604256, PMID:16928771	$#ENSP00000291281#ENSG00000105287#ENST00000291281#Other#C1_1, C1_2, Kdo, Kinase-like, Pkinase, Pkinase_Tyr$#ENSP00000472987#ENSG00000105287#ENST00000593363#Other#$#ENSP00000470804#ENSG00000105287#ENST00000595515#Other#C1_1, C1_2, Kdo, Kinase-like, Pkinase, Pkinase_Tyr$#ENSP00000472744#ENSG00000105287#ENST00000600194#Other#C1_1, C1_2, Kdo, Kinase-like, Pkinase, Pkinase_Tyr	False
2407	2406	ENSG00000160310	PRMT2	Unknown	No	Unlikely to be sequence specific TF	Not a DNA binding protein	No motif	None	None	IPR001452;IPR007848;IPR025799;IPR029063	3275	protein arginine methyltransferase 2 [Source:HGNC Symbol;Acc:HGNC:5186]	None	not tested	not tested	None	None	No	No	No	Yes	5a, one of the source datasets predicts is as a TF	Sam Lambert	Jussi Taipale	No	$#ENSG00000160310#GO:0032088#negative regulation of NF-kappaB transcription factor activity#IDA - PMID:16648481	$#ENSP00000291705#ENSG00000160310#ENST00000291705#Other#MTS, Met_10, Methyltransf_11, Methyltransf_18, Met$#ENSP00000335490#ENSG00000160310#ENST00000334494#Other#MTS, Met_10, Methyltransf_11, Methyltransf_18, Met$#ENSP00000347906#ENSG00000160310#ENST00000355680#Other#MTS, Met_10, Methyltransf_11, Methyltransf_18, Met$#ENSP00000380760#ENSG00000160310#ENST00000397638#Other#MTS, Met_10, Methyltransf…	False
2424	2423	ENSG00000103490	PYCARD	Unknown	No	Unlikely to be sequence specific TF	Not a DNA binding protein	No motif	None	None	IPR001315;IPR004020;IPR011029	29108	PYD and CARD domain containing [Source:HGNC Symbol;Acc:HGNC:16608];Apoptosis-associated speck-like p	None	not tested	not tested	None	None	No	No	No	Yes	5a, one of the source datasets predicts is as a TF	Pratyush Das	Sam Lambert	No	$#ENSG00000103490#GO:0032088#negative regulation of NF-kappaB transcription factor activity#IMP - PMID:16585594$#ENSG00000103490#GO:0051091#positive regulation of sequence-specific DNA binding transcription factor activity#IDA - PMID:19494289$#ENSG00000103490#GO:0051092#positive regulation of NF-kappaB transcription factor activity#IDA - PMID:12646168, PMID:12656673	$#ENSP00000247470#ENSG00000103490#ENST00000247470#Other#CARD, PYRIN$#ENSP00000340441#ENSG00000103490#ENST00000350605#Other#CARD, PYRIN$#ENSP00000455141#ENSG00000103490#ENST00000561508#Other#PYRIN	False
2428	2427	ENSG00000276600	RAB7B	Unknown	No	Unlikely to be sequence specific TF	Not a DNA binding protein	No motif	None	Protein activates NFKB (PMID: 20953574)	IPR001806;IPR002041;IPR003578;IPR003579;IPR005225;IPR020849;IPR027417	338382	RAB7B, member RAS oncogene family [Source:HGNC Symbol;Acc:HGNC:30513]	None	not tested	not tested	None	None	No	No	No	Yes	5a, one of the source datasets predicts is as a TF	Yimeng Yin	Arttu Jolma	No	$#ENSG00000276600#GO:0051092#positive regulation of NF-kappaB transcription factor activity#IMP - PMID:20953574	$#ENSP00000482499#ENSG00000276600#ENST00000617070#Other#ATP_bind_1, Arf, DUF258, G-alpha, GTP_EFTU, Gtr1_R$#ENSP00000479762#ENSG00000276600#ENST00000617991#Other#ATP_bind_1, Arf, DUF258, G-alpha, GTP_EFTU, Gtr1_R$#ENSP00000485563#ENSG00000276600#ENST00000622969#Other#Ras$#ENSP00000485386#ENSG00000276600#ENST00000623893#Other#AAA_22, ATP_bind_1, Arf, G-alpha, GTP_EFTU, Gtr1_R	False
2432	2431	ENSG00000108557	RAI1	Unknown	No	Unlikely to be sequence specific TF	Not a DNA binding protein	No motif	None	Chromatin remodeler	IPR001965	10743	retinoic acid induced 1 [Source:HGNC Symbol;Acc:HGNC:9834]	None	not tested	not tested	None	None	No	No	No	Yes	5a, one of the source datasets predicts is as a TF	Tim Hughes	Matt Weirauch	No	$#ENSG00000108557#GO:0003700#sequence-specific DNA binding transcription factor activity#IBA - GO_REF:0000033	$#ENSP00000323074#ENSG00000108557#ENST00000353383#Other#zf-HC5HC2H, zf-HC5HC2H_2$#ENSP00000379120#ENSG00000108557#ENST00000395774#Other#$#ENSP00000463984#ENSG00000108557#ENST00000583166#Other#zf-HC5HC2H, zf-HC5HC2H_2$#ENSP00000463607#ENSG00000108557#ENST00000471135#Other#	False
2433	2432	ENSG00000079337	RAPGEF3	Unknown	No	Unlikely to be sequence specific TF	Not a DNA binding protein	No motif	None	No DBD and no evidence its a TF - included only because it has an x in Vaquerizas 2009	IPR000591;IPR000595;IPR000651;IPR001895;IPR002373;IPR018490;IPR019804;IPR029071	10411	Rap guanine nucleotide exchange factor 3 [Source:HGNC Symbol;Acc:HGNC:16629]	None	not tested	not tested	None	None	x	No	No	No	5a, one of the source datasets predicts is as a TF	Pratyush Das	Tim Hughes	No	None	$#ENSP00000373864#ENSG00000079337#ENST00000389212#Other#DEP, RasGEF, RasGEF_N, cNMP_binding$#ENSP00000378764#ENSG00000079337#ENST00000395358#Other#DEP, RasGEF_N, cNMP_binding$#ENSP00000395708#ENSG00000079337#ENST00000449771#Other#DEP, RasGEF, RasGEF_N, cNMP_binding$#ENSP00000448480#ENSG00000079337#ENST00000548919#Other#DEP, RasGEF, RasGEF_N, cNMP_binding$#ENSP00000448804#ENSG00000079337#ENST00000…	False
2436	2435	ENSG00000139687	RB1	Unknown	No	Unlikely to be sequence specific TF	Not a DNA binding protein	No motif	None	Classic co-factor	IPR002719;IPR002720;IPR013763;IPR015030;IPR024599	5925	RB transcriptional corepressor 1 [Source:HGNC Symbol;Acc:HGNC:9884];Retinoblastoma-associated protei	None	not tested	not tested	None	None	No	No	TF Gene_Transcription Factor Binding: tf co-factor binding_TF PPI; Transactivation_PMIDS:16007137	Yes	4a, two or more datasets predict it as a TF	Matt Weirauch	Laura Campitelli	No	$#ENSG00000139687#GO:0003700#sequence-specific DNA binding transcription factor activity#TAS - PMID:3657987$#ENSG00000139687#GO:0043433#negative regulation of sequence-specific DNA binding transcription factor activity#TAS - PMID:9529249	$#ENSP00000267163#ENSG00000139687#ENST00000267163#Other#DUF3452, RB_A, RB_B, Rb_C	False
2438	2437	ENSG00000125826	RBCK1	Unknown	Yes	Likely to be sequence specific TF	Monomer or homomultimer	No motif	None	Fairly well-studied E3 ubiquitin-protein ligase. But EMSA data exist demonstrating binding to TGG-containing DNA (PMID: 9514928)	IPR000626;IPR001841;IPR001876;IPR002867;IPR017907;IPR029071	10616	RANBP2-type and C3HC4-type zinc finger containing 1 [Source:HGNC Symbol;Acc:HGNC:15864]	None	not tested	not tested	None	None	No	No	No	Yes	5a, one of the source datasets predicts is as a TF	Pratyush Das	Yimeng Yin	No	$#ENSG00000125826#GO:0032088#negative regulation of NF-kappaB transcription factor activity#IDA - PMID:17449468$#ENSG00000125826#GO:0051092#positive regulation of NF-kappaB transcription factor activity#IDA - PMID:19136968	$#ENSP00000254960#ENSG00000125826#ENST00000353660#Other#IBR, ubiquitin, zf-C3HC4_2, zf-C3HC4_4, zf-RING_11$#ENSP00000348632#ENSG00000125826#ENST00000356286#Other#IBR, ubiquitin, zf-C3HC4_2, zf-C3HC4_4, zf-RING_11$#ENSP00000371616#ENSG00000125826#ENST00000382181#Other#IBR$#ENSP00000417173#ENSG00000125826#ENST00000475269#Other#$#ENSP00000383106#ENSG00000125826#ENST00000400247#Other#$#ENSP0000041508…	False
2439	2438	ENSG00000080839	RBL1	Unknown	No	Unlikely to be sequence specific TF	Not a DNA binding protein	No motif	None	None	IPR002719;IPR002720;IPR013763;IPR015030;IPR024599	5933	RB transcriptional corepressor like 1 [Source:HGNC Symbol;Acc:HGNC:9893]	None	not tested	not tested	None	None	No	No	TF Gene Candidate_Transcription Factor Binding: tf co-factor binding_DNA Binding; Other_PMIDS:14716294	No	5a, one of the source datasets predicts is as a TF	Yimeng Yin	Sam Lambert	No	None	$##ENSG00000080839##Other#	False
2443	2442	ENSG00000086589	RBM22	Unknown	No	ssDNA/RNA binding	Not a DNA binding protein	No motif	None	RNA binding protein (PMID: 17045351)	IPR000504;IPR000571	55696	RNA binding motif protein 22 [Source:HGNC Symbol;Acc:HGNC:25503]	None	not tested	Yes	None	None	x	No	No	No	5a, one of the source datasets predicts is as a TF	Tim Hughes	Pratyush Das	No	None	$#ENSP00000199814#ENSG00000086589#ENST00000199814#Other#FYVE$#ENSP00000412118#ENSG00000086589#ENST00000447771#Other#$#ENSP00000430946#ENSG00000086589#ENST00000521464#Other#$#ENSP00000428154#ENSG00000086589#ENST00000518917#Other#	False
2449	2448	ENSG00000004700	RECQL	Unknown	No	Unlikely to be sequence specific TF	Low specificity DNA-binding protein	No motif	None	ATP dependent DNA helicase. Binds DNA in the crystal structure (PDB: 2WWY)	None	5965	RecQ like helicase	2WWY	not tested	not tested	None	None	No	No	No	No	New proteins added based on PDB entry	Arttu Jolma	Sam Lambert	No	None	None	False
2451	2450	ENSG00000189056	RELN	Unknown	No	Unlikely to be sequence specific TF	Not a DNA binding protein	No motif	None	Protein is a large secreted extracellular matrix protein	IPR000742;IPR002861;IPR011040;IPR013032	5649	reelin [Source:HGNC Symbol;Acc:HGNC:9957]	None	not tested	not tested	None	None	No	No	No	Yes	5a, one of the source datasets predicts is as a TF	Arttu Jolma	Jussi Taipale	No	$#ENSG00000189056#GO:0032793#positive regulation of CREB transcription factor activity#ISS - GO_REF:0000024	$#ENSP00000345694#ENSG00000189056#ENST00000343529#Other#BNR, EGF_2, Reeler$#ENSP00000388446#ENSG00000189056#ENST00000424685#Other#BNR, EGF_2, Reeler$#ENSP00000392423#ENSG00000189056#ENST00000428762#Other#BNR, EGF_2, Reeler$#ENSP00000404818#ENSG00000189056#ENST00000429186#Other#	False
2455	2454	ENSG00000064490	RFXANK	Unknown	No	Unlikely to be sequence specific TF	Not a DNA binding protein	No motif	None	AKA RFX-B. No DBD, no motifs produced when tested, no evidence of independent DNA binding. (PMID: 9806546) shows that its interaction with RFX5 and RFXAP is essential for binding of the RFX complex to MHC-II promoters, but it does not bind DNA on its own.	IPR002110;IPR017362;IPR020683;	8625	regulatory factor X associated ankyrin containing protein [Source:HGNC Symbol;Acc:HGNC:9987]	None	DBD and Full	not tested	None	PMID:20637319 shows that RFXANK is a cofactor of RFX-proteins that binds them with PPI and DNA doesnt contribute to the complex formation	other	No	TF Gene_Transcription Factor Binding: tf co-factor binding_DNA Binding_PMIDS:1505028;9806546	Yes	4a, two or more datasets predict it as a TF	Matt Weirauch	Tim Hughes	Yes	$#ENSG00000064490#GO:0003700#sequence-specific DNA binding transcription factor activity#NAS - PMID:9806546	$#ENSP00000305071#ENSG00000064490#ENST00000303088#Other#Ank, Ank_2, Ank_3, Ank_4, Ank_5$#ENSP00000376138#ENSG00000064490#ENST00000392324#Other#Ank, Ank_2, Ank_3, Ank_4, Ank_5$#ENSP00000384572#ENSG00000064490#ENST00000407360#Other#Ank, Ank_2, Ank_3, Ank_4, Ank_5$#ENSP00000409138#ENSG00000064490#ENST00000456252#Other#Ank, Ank_2, Ank_3, Ank_4, Ank_5$#ENSP00000444280#ENSG00000064490#ENST00000535017#O…	False
2457	2456	ENSG00000102760	RGCC	Unknown	No	Unlikely to be sequence specific TF	Not a DNA binding protein	No motif	None	None	IPR029252	28984	regulator of cell cycle [Source:HGNC Symbol;Acc:HGNC:20369];Regulator of cell cycle RGCC	None	not tested	not tested	None	None	No	No	No	Yes	5a, one of the source datasets predicts is as a TF	Jussi Taipale	Sam Lambert	No	$#ENSG00000102760#GO:0051091#positive regulation of sequence-specific DNA binding transcription factor activity#IMP - PMID:19158077	$#ENSP00000368664#ENSG00000102760#ENST00000379359#Other#RGCC	False
2459	2458	ENSG00000182732	RGS6	Unknown	No	Unlikely to be sequence specific TF	Not a DNA binding protein	No motif	None	None	IPR000591;IPR015898;IPR016137;	9628	regulator of G-protein signaling 6 [Source:HGNC Symbol;Acc:HGNC:10002]	None	Full	not tested	None	None	x	No	No	No	5a, one of the source datasets predicts is as a TF	Pratyush Das	Laura Campitelli	No	None	$#ENSP00000347699#ENSG00000182732#ENST00000355512#Other#DEP, G-gamma, RGS$#ENSP00000383953#ENSG00000182732#ENST00000402788#Other#DEP, G-gamma, RGS$#ENSP00000385243#ENSG00000182732#ENST00000404301#Other#DEP, G-gamma, RGS$#ENSP00000384218#ENSG00000182732#ENST00000406236#Other#DEP, G-gamma, RGS$#ENSP00000384612#ENSG00000182732#ENST00000407322#Other#DEP, G-gamma, RGS$#ENSP00000452331#ENSG00000182732#…	False
2460	2459	ENSG00000182901	RGS7	Unknown	No	Unlikely to be sequence specific TF	Not a DNA binding protein	No motif	None	None	IPR000591;IPR015898;IPR016137;	6000	regulator of G-protein signaling 7 [Source:HGNC Symbol;Acc:HGNC:10003]	None	not tested	not tested	None	None	x	No	No	No	5a, one of the source datasets predicts is as a TF	Laura Campitelli	Jussi Taipale	No	None	$#ENSP00000341242#ENSG00000182901#ENST00000348120#Other#DEP, G-gamma, RGS, RGS-like$#ENSP00000355522#ENSG00000182901#ENST00000366564#Other#DEP, G-gamma, RGS, RGS-like$#ENSP00000355523#ENSG00000182901#ENST00000366565#Other#DEP, G-gamma, RGS, RGS-like$#ENSP00000404399#ENSG00000182901#ENST00000440928#Other#G-gamma, RGS, RGS-like	False
2462	2461	ENSG00000167550	RHEBL1	Unknown	No	Unlikely to be sequence specific TF	Not a DNA binding protein	No motif	None	None	IPR001806;IPR003578;IPR003579;IPR005225;IPR020849;IPR027417	121268	Ras homolog enriched in brain like 1 [Source:HGNC Symbol;Acc:HGNC:21166];GTPase RhebL1	None	not tested	not tested	None	None	No	No	No	Yes	5a, one of the source datasets predicts is as a TF	Sam Lambert	Laura Campitelli	No	$#ENSG00000167550#GO:0051092#positive regulation of NF-kappaB transcription factor activity#IDA - PMID:16328882	$#ENSP00000301068#ENSG00000167550#ENST00000301068#Other#Arf, DUF258, GTP_EFTU, MMR_HSR1, Ras, Roc, SRPRB$#ENSP00000447428#ENSG00000167550#ENST00000550675#Other#Arf, MMR_HSR1, Ras, Roc, SRPRB	False
2466	2465	ENSG00000104312	RIPK2	Unknown	No	Unlikely to be sequence specific TF	Not a DNA binding protein	No motif	None	Protein activates NFKB through its kinase activity	IPR000719;IPR001315;IPR002290;IPR008271;IPR011009;IPR011029;IPR017322	8767	receptor interacting serine/threonine kinase 2 [Source:HGNC Symbol;Acc:HGNC:10020]	None	not tested	not tested	None	None	No	No	No	Yes	5a, one of the source datasets predicts is as a TF	Arttu Jolma	Pratyush Das	No	$#ENSG00000104312#GO:0051092#positive regulation of NF-kappaB transcription factor activity#IMP - PMID:21887730, PMID:21931591 | TAS - Reactom	$#ENSP00000220751#ENSG00000104312#ENST00000220751#Other#CARD, Pkinase, Pkinase_Tyr	False
2470	2469	ENSG00000169385	RNASE2	Unknown	No	Unlikely to be sequence specific TF	Not a DNA binding protein	No motif	None	None	IPR001427;IPR023411;IPR023412;	6036	ribonuclease A family member 2 [Source:HGNC Symbol;Acc:HGNC:10045]	None	Full	not tested	None	None	x	No	No	No	5a, one of the source datasets predicts is as a TF	Laura Campitelli	Pratyush Das	No	None	$#ENSP00000303276#ENSG00000169385#ENST00000304625#Other#RnaseA	False
2473	2472	ENSG00000101695	RNF125	Unknown	No	Unlikely to be sequence specific TF	Not a DNA binding protein	No motif	None	Protein is a ubiguitin ligase	IPR001841;IPR008598;IPR017907;	54941	ring finger protein 125 [Source:HGNC Symbol;Acc:HGNC:21150]	None	not tested	not tested	None	None	x	No	No	No	5a, one of the source datasets predicts is as a TF	Jussi Taipale	Arttu Jolma	No	None	$#ENSP00000217740#ENSG00000101695#ENST00000217740#Other#Prok-RING_4, U-box, zf-C3HC4, zf-C3HC4_2, zf-C3HC4	False
2476	2475	ENSG00000158717	RNF166	Unknown	No	Unlikely to be sequence specific TF	Not a DNA binding protein	No motif	None	Protein is a ubiquitin ligase (PMID: 26456228)	IPR001841;IPR008598;IPR017907;	115992	ring finger protein 166 [Source:HGNC Symbol;Acc:HGNC:28856]	None	not tested	not tested	None	None	x	No	No	No	5a, one of the source datasets predicts is as a TF	Arttu Jolma	Sam Lambert	No	None	$#ENSP00000326095#ENSG00000158717#ENST00000312838#Other#Prok-RING_4, Rubredoxin, U-box, UIM, zf-C3HC4, zf-$#ENSP00000446301#ENSG00000158717#ENST00000537718#Other#UIM, zf-Di19, zinc_ribbon_2$#ENSP00000440454#ENSG00000158717#ENST00000541206#Other#UIM, zf-Di19, zinc_ribbon_2$#ENSP00000455617#ENSG00000158717#ENST00000567408#Other#$#ENSP00000457374#ENSG00000158717#ENST00000568683#Other#zf-Di19, zf-rib…	False
2482	2481	ENSG00000117748	RPA2	Unknown	No	ssDNA/RNA binding	Not a DNA binding protein	No motif	None	None	IPR004365;IPR012340;IPR014646;IPR014892	6118	replication protein A2 [Source:HGNC Symbol;Acc:HGNC:10290]	None	not tested	not tested	None	None	x	No	No	No	5a, one of the source datasets predicts is as a TF	Jussi Taipale	Matt Weirauch	No	None	$#ENSP00000363015#ENSG00000117748#ENST00000313433#Other#RPA_C, tRNA_anti-codon$#ENSP00000363021#ENSG00000117748#ENST00000373912#Other#RPA_C, tRNA_anti-codon$#ENSP00000363017#ENSG00000117748#ENST00000373909#Other#RPA_C, tRNA_anti-codon$#ENSP00000413541#ENSG00000117748#ENST00000419958#Other#RPA_C	False
2488	2487	ENSG00000100784	RPS6KA5	Unknown	No	Unlikely to be sequence specific TF	Not a DNA binding protein	No motif	None	No DBD - its a kinase. Included only because GO says its an upstream regulator of CREB and NF-kappaB	IPR000719;IPR000961;IPR002290;IPR008271;IPR011009;IPR016239;IPR017441;IPR017892	9252	ribosomal protein S6 kinase A5 [Source:HGNC Symbol;Acc:HGNC:10434]	None	not tested	not tested	None	None	No	No	No	Yes	5a, one of the source datasets predicts is as a TF	Arttu Jolma	Tim Hughes	No	$#ENSG00000100784#GO:0032793#positive regulation of CREB transcription factor activity#TAS - PMID:18508628$#ENSG00000100784#GO:0051092#positive regulation of NF-kappaB transcription factor activity#IMP - PMID:12628924, PMID:18511904	$#ENSP00000402787#ENSG00000100784#ENST00000418736#Other#APH, FTA2, Kdo, Kinase-like, Pkinase, Pkinase_C, P$#ENSP00000479667#ENSG00000100784#ENST00000614987#Other#APH, Choline_kinase, FTA2, Kdo, Kinase-like, Pkina$#ENSP00000442803#ENSG00000100784#ENST00000536315#Other#APH, Choline_kinase, FTA2, Kdo, Kinase-like, Pkina	False
2504	2503	ENSG00000102098	SCML2	Unknown	No	Unlikely to be sequence specific TF	Not a DNA binding protein	No motif	None	Part of the polycomb repressor complex that functions in male, establishing the male germline epigenome through regulation of histone H2A ubiquitination (PMID: 25703348)	IPR001660;IPR004092;IPR013761;IPR021129;IPR021987	10389	sex comb on midleg-like 2 (Drosophila) [Source:HGNC Symbol;Acc:HGNC:10581]	None	not tested	not tested	None	None	No	No	TF Gene Candidate_Transcription Factor Binding: tf co-factor binding_Other_PMIDS:12952983;15280237	Yes	4a, two or more datasets predict it as a TF	Arttu Jolma	Yimeng Yin	No	$#ENSG00000102098#GO:0003700#sequence-specific DNA binding transcription factor activity#TAS - PMID:10331946	$#ENSP00000251900#ENSG00000102098#ENST00000251900#Other#MBT, RBR, SAM_1, SAM_PNT, SLED$#ENSP00000381126#ENSG00000102098#ENST00000398048#Other#SAM_1, SAM_2, SAM_PNT$#ENSP00000407315#ENSG00000102098#ENST00000420857#Other#	False
2507	2506	ENSG00000179833	SERTAD2	Unknown	No	Unlikely to be sequence specific TF	Not a DNA binding protein	No motif	None	Transcriptional cofactor that associates with E2F/TFDP heterodimers (PMID: 19152710). Does not contain any DBDs	IPR009263	9792	SERTA domain containing 2 [Source:HGNC Symbol;Acc:HGNC:30784]	None	not tested	not tested	None	None	No	No	TF Gene_Transcription Factor Binding: tf co-factor binding_TF PPI_PMIDS:16098148	No	5a, one of the source datasets predicts is as a TF	Arttu Jolma	Pratyush Das	No	None	$##ENSG00000179833##Other#	False
2514	2513	ENSG00000168878	SFTPB	Unknown	No	Unlikely to be sequence specific TF	Not a DNA binding protein	No motif	None	None	IPR003119;IPR007856;IPR008138;IPR008139;IPR008373;IPR011001	6439	surfactant protein B [Source:HGNC Symbol;Acc:HGNC:10801]	None	not tested	not tested	None	None	No	No	No	Yes	5a, one of the source datasets predicts is as a TF	Sam Lambert	Jussi Taipale	No	None	$#ENSP00000428719#ENSG00000168878#ENST00000519937#Other#SapA, SapB_1, SapB_2$#ENSP00000415347#ENSG00000168878#ENST00000428225#Other#SapA, SapB_1, SapB_2$#ENSP00000476194#ENSG00000168878#ENST00000494165#Other#SapB_2	False
[truncated: 54 more rows]
