# Supplementary material for: Integrative Meta‐Analysis and WGCNA Reveal Candidate Diagnostic Hub Genes in Clear Cell Carcinoma
Source: Int J Cell Biol. 2026 Feb 2;2026:5567255. doi: 10.1155/ijcb/5567255 (PMC12865128; doi:10.1155/ijcb/5567255)
Supplement: Supplementary file 3 — Supporting Information 3 Table S1. Shared DEGs identified by both statistical frameworks via Venn diagram analysis. Table S2. BP enrichment analysis of upregulated DEGs form integrated dataset using clusterProfiler. Table S3. BP enrichment analysis of downregulated DEGs form integrated dataset using clusterProfiler. Table S4. List of DEGs in the validation GSE40435 dataset. Table S5. BP enrichment analysis of upregulated DEGs in the validation GSE40435 dataset. Table S6. Biological process enrichment analysis of downregulated DEGs in the validation GSE40435 dataset. Table S7. Cellular component enrichment analysis of upregulated DEGs in integrated dataset. Table S8. Cellular component enrichment analysis of downregulated DEGs in integrated dataset. Table S9. Molecular function enrichment analysis of upregulated DEGs in integrated dataset. Table S10. Molecular function enrichment analysis of downregulated DEGs in integrated dataset. Table S11. Cellular component enrichment analysis of upregulated DEGs in the GSE40435 dataset. Table S12. Cellular component enrichment analysis of downregulated DEGs in the GSE40435 dataset. Table S13. Molecular function enrichment analysis of upregulated DEGs in the GSE40435 dataset. Table S14. Molecular function enrichment analysis of downregulated DEGs in the GSE40435 dataset. Table S15. KEGG pathway enrichment analysis of upregulated DEGs in the integrated dataset. Table S16. KEGG pathway enrichment analysis of downregulated DEGs in the integrated dataset. Table S17. KEGG pathway enrichment analysis of upregulated DEGs in the GSE40435 dataset. Table S18. KEGG pathway enrichment analysis of downregulated DEGs in the GSE40435 dataset. Table S19. Summary of transcription factors (TFs) identified among DEGs. Table S20. List of eight gene coexpression modules identified by dynamic tree cutting (β = 19, minimum size = 30 genes). Table S21. Transcription factor enrichment in the turquoise gene coexpression module. Table S22. Diagnostic biom [file IJCB-2026-5567255-s001.zip › Supplementary Table 17.csv]

	category	subcategory	ID	Description	GeneRatio	BgRatio	RichFactor	FoldEnrichment	zScore	pvalue	p.adjust	qvalue	geneID	Count
hsa04060	Environmental Information Processing	Signaling molecules and interaction	hsa04060	Cytokine-cytokine receptor interaction	23/261	298/9447	0.077181208	2.793604875	5.303091222	7.93E-06	0.000150092	0.000113277	3625/7293/970/958/57007/7852/3560/7133/10673/10148/1436/6352/3587/3627/920/9180/4803/8771/4283/1524/10663/939/6364	23
hsa05169	Human Diseases	Infectious disease: viral	hsa05169	Epstein-Barr virus infection	22/261	205/9447	0.107317073	3.884384637	7.037657477	4.63E-08	2.04E-06	1.54E-06	8819/953/1643/6890/958/3134/7128/4067/4609/695/3135/1870/919/3117/3627/3118/894/3119/3115/915/3683/3383	22
hsa04151	Environmental Information Processing	Signal transduction	hsa04151	PI3K-Akt signaling pathway	22/261	362/9447	0.060773481	2.199720582	3.923312777	0.00042923	0.003159611	0.002384612	285/3910/3678/7450/7422/3560/5228/3676/4609/54541/57121/1436/7424/9180/894/1277/1284/80310/1278/4803/7039/1293	22
hsa04145	Cellular Processes	Transport and catabolism	hsa04145	Phagosome	21/261	159/9447	0.132075472	4.780524832	8.10346121	2.30E-09	1.37E-07	1.03E-07	949/3678/6890/10376/3134/84617/3689/2212/948/718/1520/3135/1536/3117/338382/3118/11151/3684/3119/3115/653361	21
hsa04514	Environmental Information Processing	Signaling molecules and interaction	hsa04514	Cell adhesion molecules	21/261	160/9447	0.13125	4.750646552	8.065093599	2.58E-09	1.37E-07	1.03E-07	958/3134/3689/5175/3676/942/3135/1003/3117/920/3118/3684/914/3119/3115/3683/3383/1462/923/925/1002	21
hsa05166	Human Diseases	Infectious disease: viral	hsa05166	Human T-cell leukemia virus 1 infection	21/261	224/9447	0.09375	3.393318966	6.110397888	9.28E-07	2.24E-05	1.69E-05	6513/958/9232/3134/3689/3560/4609/3135/1870/9133/6688/3117/920/3118/894/3119/3115/915/3683/991/3383	21
hsa04510	Cellular Processes	Cellular community - eukaryotes	hsa04510	Focal adhesion	18/261	203/9447	0.088669951	3.209444539	5.363918355	1.24E-05	0.000182335	0.000137612	858/3910/3678/857/7450/7422/64098/5228/3676/330/7424/5880/894/1277/1284/80310/1278/1293	18
hsa04080	Environmental Information Processing	Signaling molecules and interaction	hsa04080	Neuroactive ligand-receptor interaction	18/261	370/9447	0.048648649	1.760857409	2.516598724	0.014124883	0.062067904	0.046843701	2359/5027/84634/140/718/719/8862/2563/136/3001/286530/1909/53637/2357/10203/4828/1906/9002	18
hsa04640	Organismal Systems	Immune system	hsa04640	Hematopoietic cell lineage	17/261	100/9447	0.17	6.153218391	8.7321951	1.62E-09	1.37E-07	1.03E-07	3678/912/3676/948/945/3117/1436/920/3118/3684/951/914/3119/3115/915/924/925	17
hsa05150	Human Diseases	Infectious disease: bacterial	hsa05150	Staphylococcus aureus infection	17/261	102/9447	0.166666667	6.03256705	8.613526745	2.22E-09	1.37E-07	1.03E-07	2359/713/3689/2212/714/718/719/712/3117/3118/3684/2357/3119/3115/3683/3383/1675	17
hsa04015	Environmental Information Processing	Signal transduction	hsa04015	Rap1 signaling pathway	17/261	212/9447	0.080188679	2.902461505	4.722221587	7.80E-05	0.000898183	0.000677874	285/7422/3689/5228/57121/136/1436/7424/5880/3684/5330/54518/80310/4803/2357/3683/9002	17
hsa05165	Human Diseases	Infectious disease: viral	hsa05165	Human papillomavirus infection	17/261	333/9447	0.051051051	1.847813331	2.654904168	0.010882361	0.049721134	0.037525384	3910/3678/7450/7422/4242/3134/3676/3135/7098/23462/26508/894/1277/1284/1278/388585/1293	17
hsa04613	Organismal Systems	Immune system	hsa04613	Neutrophil extracellular trap formation	16/261	196/9447	0.081632653	2.954726718	4.66123231	0.000102636	0.000998388	0.0007535	2359/7450/3689/2212/51284/718/51311/1536/5880/3684/5330/2357/653361/3683/85236/366	16
hsa05416	Human Diseases	Cardiovascular disease	hsa05416	Viral myocarditis	15/261	70/9447	0.214285714	7.756157635	9.563081121	5.18E-10	1.37E-07	1.03E-07	857/958/3134/8082/3689/942/3135/5551/3117/3118/5880/3119/3115/3683/3383	15
hsa05152	Human Diseases	Infectious disease: bacterial	hsa05152	Tuberculosis	15/261	182/9447	0.082417582	2.983137552	4.553515552	0.000151816	0.001297781	0.000979457	2207/8844/3689/2212/718/1520/64170/3117/3587/3118/11151/3684/3119/3115/64127	15
hsa04621	Organismal Systems	Immune system	hsa04621	NOD-like receptor signaling pathway	15/261	189/9447	0.079365079	2.872650976	4.383390468	0.000230196	0.001794174	0.001354094	5027/51393/3428/7128/2634/63940/64170/29108/1536/330/6352/5330/115362/64127/2633	15
hsa04610	Organismal Systems	Immune system	hsa04610	Complement and coagulation cascades	14/261	88/9447	0.159090909	5.758359457	7.559009004	1.10E-07	3.66E-06	2.76E-06	7450/713/3689/714/718/719/10544/712/3684/5329/11326/5054/9002/1675	14
hsa04611	Organismal Systems	Immune system	hsa04611	Platelet activation	14/261	126/9447	0.111111111	4.021711367	5.755565498	9.26E-06	0.000163566	0.000123446	7450/6916/2207/2212/4067/695/83706/5330/54518/1277/1278/1281/5742/9002	14
hsa04650	Organismal Systems	Immune system	hsa04650	Natural killer cell mediated cytotoxicity	14/261	134/9447	0.104477612	3.781609195	5.466189893	1.89E-05	0.000249784	0.000188517	2207/7305/3689/7462/3135/5551/919/5880/3804/962/3002/3683/3383/10870	14
hsa04062	Organismal Systems	Immune system	hsa04062	Chemokine signaling pathway	14/261	193/9447	0.07253886	2.625573224	3.845930641	0.000911313	0.006037451	0.004556567	7852/1794/4067/3055/7454/6352/3627/5880/5330/653361/4283/1524/10663/6364	14
hsa05202	Human Diseases	Cancer: overview	hsa05202	Transcriptional misregulation in cancer	14/261	201/9447	0.069651741	2.521072797	3.674109431	0.001349103	0.008512195	0.006424298	3486/1643/958/3560/942/4609/6688/1436/330/3684/894/4208/3002/4318	14
hsa04820	Cellular Processes	Cell motility	hsa04820	Cytoskeleton in muscle cells	14/261	233/9447	0.060085837	2.174831039	3.060626065	0.005210104	0.026050519	0.019660769	3678/2026/9124/8082/1290/3676/1277/1284/1278/72/1462/1289/1281/1293	14
hsa05168	Human Diseases	Infectious disease: viral	hsa05168	Herpes simplex virus 1 infection	13/261	183/9447	0.071038251	2.571258087	3.617885361	0.001666434	0.010269884	0.007750856	3678/6890/3134/718/3135/7098/64170/3117/330/6352/3118/3119/3115	13
hsa05417	Human Diseases	Cardiovascular disease	hsa05417	Lipid and atherosclerosis	13/261	216/9447	0.060185185	2.17842699	2.95315461	0.006895954	0.033225962	0.025076198	30001/958/948/4067/29108/1536/6352/5330/23643/653361/3383/1573/4318	13
hsa05171	Human Diseases	Infectious disease: viral	hsa05171	Coronavirus disease - COVID-19	13/261	238/9447	0.054621849	1.977059789	2.573264249	0.014784231	0.063190664	0.047691067	7450/713/2212/51284/714/718/719/7098/51311/712/1536/3627/1675	13
hsa05132	Human Diseases	Infectious disease: bacterial	hsa05132	Salmonella infection	13/261	251/9447	0.051792829	1.87466227	2.367329862	0.02194706	0.086805535	0.065513611	113146/10376/197259/84617/3071/4609/27128/29108/330/338382/23643/10095/57381	13
hsa05020	Human Diseases	Neurodegenerative disease	hsa05020	Prion disease	13/261	278/9447	0.04676259	1.692590755	1.975691382	0.044651097	0.1620896	0.122331773	56901/858/857/10376/84617/713/714/84701/712/1536/6352/5880/653361	13
hsa05323	Human Diseases	Immune disease	hsa05323	Rheumatoid arthritis	12/261	95/9447	0.126315789	4.572050817	5.898046415	1.09E-05	0.000170451	0.000128642	7422/3689/942/10673/3117/6352/3118/3119/3115/3683/3383/6364	12
hsa04670	Organismal Systems	Immune system	hsa04670	Leukocyte transendothelial migration	12/261	116/9447	0.103448276	3.744351962	5.012861577	8.23E-05	0.000908581	0.000685721	7852/3689/5175/3676/1003/1536/5880/3684/653361/3683/3383/4318	12
hsa04668	Environmental Information Processing	Signal transduction	hsa04668	TNF signaling pathway	12/261	119/9447	0.100840336	3.649956534	4.903418556	0.00010549	0.000998388	0.0007535	197259/7128/7133/330/6352/3627/7424/64127/3383/1906/4318/6364	12
hsa05322	Human Diseases	Immune disease	hsa05322	Systemic lupus erythematosus	12/261	144/9447	0.083333333	3.016283525	4.109626383	0.000625869	0.004364615	0.003294049	958/713/2212/714/942/718/712/3117/3118/3119/3115/85236	12
hsa05164	Human Diseases	Infectious disease: viral	hsa05164	Influenza A	12/261	173/9447	0.069364162	2.510663743	3.38016823	0.003031274	0.01749287	0.013202166	51284/7098/29108/3117/6352/3627/3118/3119/3115/3383/7177/64499	12
hsa05167	Human Diseases	Infectious disease: viral	hsa05167	Kaposi sarcoma-associated herpesvirus infection	12/261	196/9447	0.06122449	2.216045039	2.899775386	0.008141662	0.038527508	0.029077365	285/7422/3134/942/4067/718/4609/3135/7098/1870/3055/3383	12
hsa05415	Human Diseases	Cardiovascular disease	hsa05415	Diabetic cardiomyopathy	12/261	205/9447	0.058536585	2.118755257	2.729669336	0.011404331	0.051222842	0.038658749	56901/6513/948/84701/1536/5880/5330/1277/1278/653361/4318/1281	12
hsa04020	Environmental Information Processing	Signal transduction	hsa04020	Calcium signaling pathway	12/261	254/9447	0.047244094	1.710019006	1.933477873	0.049199773	0.1738392	0.131199396	5027/7422/7852/5256/136/7424/5330/1909/2769/80310/4803/7039	12
hsa05140	Human Diseases	Infectious disease: parasitic	hsa05140	Leishmaniasis	11/261	79/9447	0.139240506	5.039866143	6.077683551	9.93E-06	0.000164398	0.000124074	3689/2212/3676/718/1536/3117/3118/3684/3119/3115/653361	11
hsa04612	Organismal Systems	Immune system	hsa04612	Antigen processing and presentation	11/261	82/9447	0.134146341	4.855480796	5.910341611	1.43E-05	0.00019936	0.00015046	6890/3134/1520/3135/3117/920/3118/3804/3119/3115/925	11
hsa04061	Environmental Information Processing	Signaling molecules and interaction	hsa04061	Viral protein interaction with cytokine and cytokine receptor	11/261	100/9447	0.11	3.981494253	5.052180508	9.32E-05	0.000988147	0.000745772	57007/7852/3560/7133/1436/6352/3587/3627/4283/1524/6364	11
hsa04933	Human Diseases	Endocrine and metabolic disease	hsa04933	AGE-RAGE signaling pathway in diabetic complications	11/261	101/9447	0.108910891	3.942073518	5.010514498	0.000102099	0.000998388	0.0007535	7422/1536/7424/5330/1277/1284/1278/3383/1906/5054/1281	11
hsa05146	Human Diseases	Infectious disease: parasitic	hsa05146	Amoebiasis	11/261	103/9447	0.106796117	3.865528401	4.928762805	0.000122036	0.001115156	0.000841628	3910/912/3689/338382/3684/5330/2769/1277/1284/1278/1281	11
hsa04974	Organismal Systems	Digestive system	hsa04974	Protein digestion and absorption	11/261	105/9447	0.104761905	3.791899288	4.849036686	0.000145199	0.001282593	0.000967995	91522/1290/1295/1306/1277/1284/1278/1359/1289/1281/1293	11
hsa04066	Environmental Information Processing	Signal transduction	hsa04066	HIF-1 signaling pathway	11/261	110/9447	0.1	3.61954023	4.657992013	0.000220019	0.001766816	0.001333446	112399/6513/285/2026/230/7422/5214/3099/1536/1906/5054	11
hsa05418	Human Diseases	Cardiovascular disease	hsa05418	Fluid shear stress and atherosclerosis	11/261	142/9447	0.077464789	2.803869192	3.650665391	0.00189349	0.011403972	0.008606771	858/857/7422/5175/1003/5880/4208/653361/3383/1906/4318	11
hsa04148	Cellular Processes	Transport and catabolism	hsa04148	Efferocytosis	11/261	157/9447	0.070063694	2.535983601	3.271218486	0.004136287	0.021922322	0.016545148	6513/89790/713/5175/558/714/948/712/338382/1524/23166	11
hsa05170	Human Diseases	Infectious disease: viral	hsa05170	Human immunodeficiency virus 1 infection	11/261	214/9447	0.051401869	1.860511333	2.146214215	0.035144224	0.133694675	0.100901641	6890/3134/7852/3135/9133/7133/60489/919/920/5880/915	11
hsa05163	Human Diseases	Infectious disease: viral	hsa05163	Human cytomegalovirus infection	11/261	227/9447	0.04845815	1.753962226	1.938108382	0.050156407	0.17488747	0.131990543	6890/7422/3134/7852/4609/3135/1870/6352/3587/5880/5330	11
hsa04810	Cellular Processes	Cell motility	hsa04810	Regulation of actin cytoskeleton	11/261	232/9447	0.047413793	1.716161316	1.861607778	0.056938779	0.186281191	0.140589578	3678/7852/3689/3071/3676/57121/5880/3684/80310/10095/3683	11
hsa04014	Environmental Information Processing	Signal transduction	hsa04014	Ras signaling pathway	11/261	238/9447	0.046218487	1.672896745	1.772195679	0.065851209	0.207744884	0.156788592	285/7422/8844/5228/64926/1436/7424/5880/80310/4803/7039	11
hsa04144	Cellular Processes	Transport and catabolism	hsa04144	Endocytosis	11/261	252/9447	0.043650794	1.579958037	1.572903137	0.090023606	0.256518876	0.193599152	858/857/30846/3134/7852/3560/3135/27128/9815/10095/2350	11
hsa04010	Environmental Information Processing	Signal transduction	hsa04010	MAPK signaling pathway	11/261	300/9447	0.036666667	1.327164751	0.970663721	0.208145601	0.498680592	0.376362711	285/7422/5228/4609/1436/7424/5880/4208/80310/4803/7039	11
hsa05330	Human Diseases	Immune disease	hsa05330	Allograft rejection	10/261	39/9447	0.256410256	9.280872384	8.734554213	6.84E-08	2.59E-06	1.96E-06	958/3134/942/3135/5551/3117/3118/3002/3119/3115	10
hsa04940	Human Diseases	Endocrine and metabolic disease	hsa04940	Type I diabetes mellitus	10/261	44/9447	0.227272727	8.226227795	8.098149161	2.36E-07	6.96E-06	5.25E-06	3134/942/3135/5551/3117/3118/3002/3119/3115/1363	10
hsa05332	Human Diseases	Immune disease	hsa05332	Graft-versus-host disease	10/261	45/9447	0.222222222	8.043422733	7.98290373	2.97E-07	7.86E-06	5.93E-06	3134/942/3135/5551/3117/3118/3804/3002/3119/3115	10
hsa05320	Human Diseases	Immune disease	hsa05320	Autoimmune thyroid disease	10/261	54/9447	0.185185185	6.702852278	7.08382534	1.79E-06	3.95E-05	2.98E-05	958/3134/942/3135/5551/3117/3118/3002/3119/3115	10
hsa05133	Human Diseases	Infectious disease: bacterial	hsa05133	Pertussis	10/261	78/9447	0.128205128	4.640436192	5.441706433	5.25E-05	0.000661997	0.00049962	3678/713/3689/714/718/29108/712/3684/23643/3394	10
hsa05142	Human Diseases	Infectious disease: parasitic	hsa05142	Chagas disease	10/261	103/9447	0.097087379	3.514116728	4.324328111	0.000537247	0.003847851	0.002904038	713/714/718/919/712/6352/5330/2769/915/5054	10
hsa05145	Human Diseases	Infectious disease: parasitic	hsa05145	Toxoplasmosis	10/261	112/9447	0.089285714	3.231732348	4.004745872	0.001037459	0.006705529	0.005060776	3910/958/3117/330/3587/3118/23643/3119/3115/79444	10
hsa04926	Organismal Systems	Endocrine system	hsa04926	Relaxin signaling pathway	10/261	130/9447	0.076923077	2.784261715	3.452814041	0.00316852	0.01749287	0.013202166	7422/7424/5330/2769/1277/1284/1278/1906/4318/1281	10
hsa05135	Human Diseases	Infectious disease: bacterial	hsa05135	Yersinia infection	10/261	138/9447	0.072463768	2.622855239	3.237045573	0.004854226	0.025222938	0.01903618	3678/2212/3676/29108/7454/9815/920/5880/10095/925	10
hsa05130	Human Diseases	Infectious disease: bacterial	hsa05130	Pathogenic Escherichia coli infection	10/261	203/9447	0.049261084	1.783024744	1.900966836	0.054968087	0.186281191	0.140589578	10376/84617/2212/3071/3059/57121/27128/29108/64005/10095	10
hsa05205	Human Diseases	Cancer: overview	hsa05205	Proteoglycans in cancer	10/261	204/9447	0.049019608	1.774284426	1.884473936	0.056461524	0.186281191	0.140589578	858/3678/857/7422/4609/3059/1277/1278/5329/4318	10
hsa04672	Organismal Systems	Immune system	hsa04672	Intestinal immune network for IgA production	9/261	50/9447	0.18	6.515172414	6.590683955	7.59E-06	0.000150092	0.000113277	958/7852/3676/942/10673/3117/3118/3119/3115	9
hsa04512	Environmental Information Processing	Signaling molecules and interaction	hsa04512	ECM-receptor interaction	9/261	89/9447	0.101123596	3.660209221	4.250111084	0.000754139	0.00512428	0.003867381	3910/3678/7450/3676/948/1277/1284/1278/1293	9
hsa04620	Organismal Systems	Immune system	hsa04620	Toll-like receptor signaling pathway	9/261	109/9447	0.082568807	2.988611199	3.519793612	0.003137985	0.01749287	0.013202166	958/51284/942/7098/51311/6352/3627/23643/4283	9
hsa04659	Organismal Systems	Immune system	hsa04659	Th17 cell differentiation	9/261	109/9447	0.082568807	2.988611199	3.519793612	0.003137985	0.01749287	0.013202166	3560/10148/919/3117/920/3118/3119/3115/915	9
hsa04380	Organismal Systems	Development and regeneration	hsa04380	Osteoclast differentiation	9/261	143/9447	0.062937063	2.278032313	2.595709018	0.017535014	0.072605917	0.054796919	7305/2212/695/6688/54209/1436/11027/11006/653361	9
hsa05131	Human Diseases	Infectious disease: bacterial	hsa05131	Shigellosis	9/261	253/9447	0.035573123	1.287583481	0.781543132	0.265849284	0.575777755	0.434549249	3678/3099/718/3059/27128/29108/6352/5330/10095	9
hsa05022	Human Diseases	Neurodegenerative disease	hsa05022	Pathways of neurodegeneration - multiple diseases	9/261	483/9447	0.01863354	0.67444849	-1.238007738	0.923348977	0.987712	0.745443019	56901/10376/84617/6531/7133/84701/1536/5330/493869	9
hsa04658	Organismal Systems	Immune system	hsa04658	Th1 and Th2 cell differentiation	8/261	93/9447	0.086021505	3.113582993	3.452574837	0.00409496	0.021922322	0.016545148	3560/919/3117/920/3118/3119/3115/915	8
hsa04666	Organismal Systems	Immune system	hsa04666	Fc gamma R-mediated phagocytosis	8/261	99/9447	0.080808081	2.924880994	3.245212451	0.005977635	0.029334691	0.022139389	2212/4067/3635/3055/7454/5880/10095/653361	8
hsa04064	Environmental Information Processing	Signal transduction	hsa04064	NF-kappa B signaling pathway	8/261	105/9447	0.076190476	2.757744937	3.052892961	0.008456295	0.039314353	0.02967121	958/7128/4067/695/10673/330/23643/3383	8
hsa04218	Cellular Processes	Cell growth and death	hsa04218	Cellular senescence	8/261	157/9447	0.050955414	1.844351709	1.798234642	0.069363578	0.213736606	0.161310646	3486/3134/4609/3135/1870/9133/894/5054	8
hsa04110	Cellular Processes	Cell growth and death	hsa04110	Cell cycle	8/261	158/9447	0.050632911	1.832678597	1.779108636	0.071408742	0.217509388	0.164158029	8318/9232/113130/4609/1870/9133/894/991	8
hsa05206	Human Diseases	Cancer: overview	hsa05206	MicroRNAs in cancer	8/261	320/9447	0.025	0.904885057	-0.291770055	0.664114232	0.932998491	0.704149804	3678/7422/113130/4609/54541/1870/894/4318	8
hsa05340	Human Diseases	Immune disease	hsa05340	Primary immunodeficiency	7/261	38/9447	0.184210526	6.667574108	5.900628538	6.87E-05	0.000827521	0.000624544	6890/958/695/100/920/915/925	7
hsa05144	Human Diseases	Infectious disease: parasitic	hsa05144	Malaria	7/261	50/9447	0.14	5.067356322	4.860529832	0.000409918	0.003103668	0.002342391	958/3689/5175/948/3683/3383/3820	7
hsa05222	Human Diseases	Cancer: specific types	hsa05222	Small cell lung cancer	7/261	93/9447	0.075268817	2.724385119	2.816813294	0.014287329	0.062067904	0.046843701	3910/1643/4609/1870/330/1284/79444	7
hsa04270	Organismal Systems	Circulatory system	hsa04270	Vascular smooth muscle contraction	7/261	134/9447	0.052238806	1.890804598	1.750536019	0.07770868	0.231379777	0.174626247	136/5330/1909/10203/72/3779/1906	7
hsa04210	Cellular Processes	Cell growth and death	hsa04210	Apoptosis	7/261	137/9447	0.051094891	1.849400117	1.688024569	0.085110542	0.247088335	0.186481762	8996/10376/1520/5551/330/4803/3002	7
hsa04217	Cellular Processes	Cell growth and death	hsa04217	Necroptosis	7/261	159/9447	0.044025157	1.593508277	1.272170272	0.150947957	0.392168713	0.295976387	5836/197259/7128/7098/29108/1536/330	7
hsa05203	Human Diseases	Cancer: overview	hsa05203	Viral carcinogenesis	7/261	205/9447	0.034146341	1.235940566	0.575675265	0.338435428	0.670923898	0.506357659	3134/4067/718/3135/894/991/85236	7
hsa05016	Human Diseases	Neurodegenerative disease	hsa05016	Huntington disease	7/261	311/9447	0.022508039	0.814687512	-0.560128719	0.761765192	0.95008806	0.717047592	56901/10376/84617/6507/84701/5330/493869	7
hsa05310	Human Diseases	Immune disease	hsa05310	Asthma	6/261	32/9447	0.1875	6.786637931	5.526779528	0.00020786	0.001721341	0.001299125	958/2207/3117/3118/3119/3115	6
hsa03320	Organismal Systems	Endocrine system	hsa03320	PPAR signaling pathway	6/261	76/9447	0.078947368	2.85753176	2.740508031	0.018308716	0.073829611	0.055720461	51129/2172/2171/948/123/2173	6
hsa04662	Organismal Systems	Immune system	hsa04662	B cell receptor signaling pathway	6/261	91/9447	0.065934066	2.386510042	2.240162963	0.039829169	0.148658166	0.112194842	4067/3635/695/11027/11006/5880	6
hsa04936	Human Diseases	Endocrine and metabolic disease	hsa04936	Alcoholic liver disease	6/261	144/9447	0.041666667	1.508141762	1.035703941	0.207985313	0.498680592	0.376362711	713/714/718/719/712/23643	6
hsa05224	Human Diseases	Cancer: specific types	hsa05224	Breast cancer	6/261	148/9447	0.040540541	1.467381174	0.965972923	0.22565413	0.506765631	0.382464628	1643/4609/1870/23462/26508/388585	6
hsa04082	NA	NA	hsa04082	Neuroactive ligand signaling	6/261	199/9447	0.030150754	1.091318662	0.219453834	0.472790435	0.820056067	0.618910239	140/6531/6507/2563/136/5330	6
hsa05014	Human Diseases	Neurodegenerative disease	hsa05014	Amyotrophic lateral sclerosis	6/261	371/9447	0.016172507	0.585370388	-1.373349364	0.947578814	0.987712	0.745443019	56901/10376/84617/7133/84701/493869	6
hsa05010	Human Diseases	Neurodegenerative disease	hsa05010	Alzheimer disease	6/261	391/9447	0.015345269	0.555428168	-1.513363021	0.962702604	0.992670001	0.749184906	56901/10376/84617/84701/1536/5330	6
hsa05219	Human Diseases	Cancer: specific types	hsa05219	Bladder cancer	5/261	41/9447	0.12195122	4.414073451	3.692693868	0.005148971	0.026050519	0.019660769	7422/4609/1890/1870/4318	5
hsa05321	Human Diseases	Immune disease	hsa05321	Inflammatory bowel disease	5/261	66/9447	0.075757576	2.742075932	2.39384201	0.035315574	0.133694675	0.100901641	3117/3118/3119/3115/64127	5
hsa04664	Organismal Systems	Immune system	hsa04664	Fc epsilon RI signaling pathway	5/261	69/9447	0.072463768	2.622855239	2.280500736	0.041589281	0.153071658	0.11552578	2207/4067/3635/695/5880	5
hsa05230	Human Diseases	Cancer: overview	hsa05230	Central carbon metabolism in cancer	5/261	71/9447	0.070422535	2.548971993	2.208233246	0.046122968	0.165170086	0.124656669	9123/6513/5214/3099/4609	5
hsa04115	Cellular Processes	Cell growth and death	hsa04115	p53 signaling pathway	5/261	75/9447	0.066666667	2.41302682	2.070836926	0.056041092	0.186281191	0.140589578	3486/1643/9133/894/5054	5
hsa05212	Human Diseases	Cancer: specific types	hsa05212	Pancreatic cancer	5/261	77/9447	0.064935065	2.350350799	2.005410001	0.061426511	0.198512504	0.149820758	1643/7422/1870/5880/7039	5
hsa05100	Human Diseases	Infectious disease: bacterial	hsa05100	Bacterial invasion of epithelial cells	5/261	78/9447	0.064102564	2.320218096	1.973455632	0.064225588	0.205057601	0.154760454	858/3678/857/3059/10095	5
hsa04623	Organismal Systems	Immune system	hsa04623	Cytosolic DNA-sensing pathway	5/261	83/9447	0.060240964	2.180445922	1.820687638	0.07927578	0.233423131	0.176168401	197259/3428/29108/6352/3627	5
hsa01232	Metabolism	Global and overview maps	hsa01232	Nucleotide metabolism	5/261	85/9447	0.058823529	2.129141312	1.762602758	0.085781611	0.247088335	0.186481762	953/5169/1890/7298/100	5
hsa04540	Cellular Processes	Cellular community - eukaryotes	hsa04540	Gap junction	5/261	92/9447	0.054347826	1.967141429	1.571241745	0.110661214	0.308686546	0.232970978	10376/2697/84617/5330/80310	5
hsa04657	Organismal Systems	Immune system	hsa04657	IL-17 signaling pathway	5/261	95/9447	0.052631579	1.905021174	1.494339572	0.122286257	0.325998686	0.246036744	7128/3627/6280/4318/6364	5
hsa05215	Human Diseases	Cancer: specific types	hsa05215	Prostate cancer	5/261	106/9447	0.047169811	1.707330297	1.234410226	0.169366318	0.431558406	0.325704457	1870/80310/7039/4318/2350	5
hsa04922	Organismal Systems	Endocrine system	hsa04922	Glucagon signaling pathway	5/261	107/9447	0.046728972	1.691373939	1.212306572	0.173961782	0.439046402	0.331355775	6513/5836/5214/5256/5330	5
hsa04931	Human Diseases	Endocrine and metabolic disease	hsa04931	Insulin resistance	5/261	109/9447	0.04587156	1.660339555	1.168785004	0.183294352	0.453953302	0.342606265	6513/5507/57761/5836/948	5
hsa01200	Metabolism	Global and overview maps	hsa01200	Carbon metabolism	5/261	117/9447	0.042735043	1.546812064	1.003162295	0.222332058	0.50357261	0.3800548	2026/230/5214/3099/10993	5
hsa04071	Environmental Information Processing	Signal transduction	hsa04071	Sphingolipid signaling pathway	5/261	122/9447	0.040983607	1.483418127	0.905856553	0.247911264	0.552071302	0.416657586	2207/140/5880/5330/53637	5
hsa05162	Human Diseases	Infectious disease: viral	hsa05162	Measles	5/261	139/9447	0.035971223	1.301992888	0.604584394	0.339259632	0.670923898	0.506357659	51284/3560/7128/894/915	5
hsa04072	Environmental Information Processing	Signal transduction	hsa04072	Phospholipase D signaling pathway	5/261	149/9447	0.033557047	1.214610815	0.445072716	0.394364196	0.75184541	0.567430498	2207/57121/27128/5330/80310	5
hsa04390	Environmental Information Processing	Signal transduction	hsa04390	Hippo signaling pathway	5/261	157/9447	0.031847134	1.152719818	0.325250799	0.438225184	0.795408725	0.600308472	3689/4609/330/894/5054	5
hsa05160	Human Diseases	Infectious disease: viral	hsa05160	Hepatitis C	5/261	159/9447	0.031446541	1.138220198	0.296271566	0.449092847	0.803909681	0.606724287	949/4609/7098/1870/3627	5
hsa05161	Human Diseases	Infectious disease: viral	hsa05161	Hepatitis B	5/261	163/9447	0.030674847	1.110288414	0.239407158	0.470660767	0.820056067	0.618910239	1643/4609/7098/1870/4318	5
hsa04022	Environmental Information Processing	Signal transduction	hsa04022	cGMP-PKG signaling pathway	5/261	166/9447	0.030120482	1.090222961	0.19767636	0.4866643	0.828732696	0.625458639	140/5330/1909/4208/3779	5
hsa04630	Environmental Information Processing	Signal transduction	hsa04630	JAK-STAT signaling pathway	5/261	168/9447	0.029761905	1.077244116	0.170274834	0.497239618	0.828732696	0.625458639	3560/4609/3587/9180/894	5
hsa04530	Cellular Processes	Cellular community - eukaryotes	hsa04530	Tight junction	5/261	170/9447	0.029411765	1.064570656	0.143197977	0.507733214	0.835709949	0.63072449	912/10376/3059/7454/10095	5
hsa04814	Cellular Processes	Cell motility	hsa04814	Motor proteins	5/261	197/9447	0.025380711	0.918665033	-0.194455641	0.639074359	0.925996361	0.698865178	10376/84617/10112/64005/72	5
hsa05012	Human Diseases	Neurodegenerative disease	hsa05012	Parkinson disease	5/261	271/9447	0.018450185	0.667811851	-0.935240019	0.874218614	0.977607961	0.737817329	56901/10376/84617/6531/84701	5
hsa00051	Metabolism	Carbohydrate metabolism	hsa00051	Fructose and mannose metabolism	4/261	35/9447	0.114285714	4.136617406	3.133542683	0.015214294	0.063996632	0.048299345	5210/230/5214/3099	4
hsa05143	Human Diseases	Infectious disease: parasitic	hsa05143	African trypanosomiasis	4/261	37/9447	0.108108108	3.913016465	2.992471297	0.018387752	0.073829611	0.055720461	3910/3620/5330/3383	4
hsa00500	Metabolism	Carbohydrate metabolism	hsa00500	Starch and sucrose metabolism	4/261	40/9447	0.1	3.61954023	2.798404561	0.023867931	0.093014731	0.070199797	5836/3099/283209/5169	4
hsa04979	Organismal Systems	Digestive system	hsa04979	Cholesterol metabolism	4/261	51/9447	0.078431373	2.838855082	2.219433271	0.05171486	0.177979713	0.134324312	949/51129/341/948	4
hsa05134	Human Diseases	Infectious disease: bacterial	hsa05134	Legionellosis	4/261	56/9447	0.071428571	2.585385878	2.00564508	0.068443053	0.213381283	0.161042478	3689/718/29108/3684	4
hsa00240	Metabolism	Nucleotide metabolism	hsa00240	Pyrimidine metabolism	4/261	58/9447	0.068965517	2.496234641	1.926571079	0.075827211	0.228343306	0.17233457	953/5169/1890/7298	4
hsa04330	Environmental Information Processing	Signal transduction	hsa04330	Notch signaling pathway	4/261	62/9447	0.064516129	2.335187245	1.77787771	0.091738244	0.258623772	0.195187753	4242/23462/26508/388585	4
hsa00010	Metabolism	Carbohydrate metabolism	hsa00010	Glycolysis / Gluconeogenesis	4/261	67/9447	0.059701493	2.16091954	1.607382024	0.113658449	0.310510197	0.234347318	2026/230/5214/3099	4
hsa05221	Human Diseases	Cancer: specific types	hsa05221	Acute myeloid leukemia	4/261	68/9447	0.058823529	2.129141312	1.575090417	0.118297845	0.31988703	0.241424173	4609/6688/1436/3684	4
hsa04924	Organismal Systems	Endocrine system	hsa04924	Renin secretion	4/261	69/9447	0.057971014	2.098284191	1.543352633	0.123018372	0.325998686	0.246036744	3759/5330/1909/1906	4
hsa05211	Human Diseases	Cancer: specific types	hsa05211	Renal cell carcinoma	4/261	70/9447	0.057142857	2.068308703	1.512149855	0.127818224	0.335364648	0.253105395	112399/6513/7422/7039	4
hsa01230	Metabolism	Global and overview maps	hsa01230	Biosynthesis of amino acids	4/261	75/9447	0.053333333	1.930421456	1.363563013	0.152941358	0.393489902	0.296973511	2026/230/5214/10993	4
hsa01521	Human Diseases	Drug resistance: antineoplastic	hsa01521	EGFR tyrosine kinase inhibitor resistance	4/261	80/9447	0.05	1.809770115	1.225991564	0.179756101	0.449390253	0.339162455	7422/558/80310/7039	4
hsa05412	Human Diseases	Cardiovascular disease	hsa05412	Arrhythmogenic right ventricular cardiomyopathy	4/261	86/9447	0.046511628	1.683507084	1.073277751	0.213802728	0.501395779	0.378411909	3678/2697/8082/3676	4
hsa05210	Human Diseases	Cancer: specific types	hsa05210	Colorectal cancer	4/261	87/9447	0.045977011	1.664156428	1.048994197	0.21964578	0.50357261	0.3800548	1643/4609/5880/7039	4
hsa04750	Organismal Systems	Sensory system	hsa04750	Inflammatory mediator regulation of TRP channels	4/261	99/9447	0.04040404	1.462440497	0.779641787	0.292481868	0.61029681	0.460601366	51393/5330/4803/1573	4
hsa05410	Human Diseases	Cardiovascular disease	hsa05410	Hypertrophic cardiomyopathy	4/261	99/9447	0.04040404	1.462440497	0.779641787	0.292481868	0.61029681	0.460601366	3678/8082/3676/1906	4
hsa04625	Organismal Systems	Immune system	hsa04625	C-type lectin receptor signaling pathway	4/261	105/9447	0.038095238	1.378872469	0.65803466	0.330091512	0.667742372	0.503956507	2207/8844/64170/29108	4
hsa04660	Organismal Systems	Immune system	hsa04660	T cell receptor signaling pathway	4/261	122/9447	0.032786885	1.186734502	0.349913796	0.436831886	0.795408725	0.600308472	919/920/915/925	4
hsa04919	Organismal Systems	Endocrine system	hsa04919	Thyroid hormone signaling pathway	4/261	122/9447	0.032786885	1.186734502	0.349913796	0.436831886	0.795408725	0.600308472	6513/5214/4609/5330	4
hsa04068	Environmental Information Processing	Signal transduction	hsa04068	FoxO signaling pathway	4/261	133/9447	0.030075188	1.088583528	0.173417004	0.503469485	0.833871335	0.629336856	10769/11067/9133/894	4
hsa04910	Organismal Systems	Endocrine system	hsa04910	Insulin signaling pathway	4/261	138/9447	0.028985507	1.049142096	0.098021807	0.532618443	0.8554175	0.645598113	5507/5836/3099/5256	4
hsa04371	Environmental Information Processing	Signal transduction	hsa04371	Apelin signaling pathway	4/261	140/9447	0.028571429	1.034154351	0.068625608	0.544041447	0.863299301	0.651546643	8862/5330/4208/5054	4
hsa04120	Genetic Information Processing	Folding, sorting and degradation	hsa04120	Ubiquitin mediated proteolysis	4/261	142/9447	0.028169014	1.019588797	0.039643753	0.555320527	0.870317507	0.656843401	1643/330/991/79444	4
hsa04934	Human Diseases	Endocrine and metabolic disease	hsa04934	Cushing syndrome	4/261	155/9447	0.025806452	0.934074898	-0.139489996	0.624809138	0.916747285	0.691884743	949/1870/5330/3777	4
hsa05225	Human Diseases	Cancer: specific types	hsa05225	Hepatocellular carcinoma	4/261	170/9447	0.023529412	0.851656525	-0.328980484	0.69596003	0.940966367	0.710163296	1643/4609/1870/7039	4
hsa04310	Environmental Information Processing	Signal transduction	hsa04310	Wnt signaling pathway	4/261	174/9447	0.022988506	0.832078214	-0.376836137	0.713222159	0.95008806	0.717047592	4609/5880/5330/894	4
hsa04024	Environmental Information Processing	Signal transduction	hsa04024	cAMP signaling pathway	4/261	226/9447	0.017699115	0.640626589	-0.921705446	0.875867987	0.977607961	0.737817329	64208/5880/1909/1906	4
hsa05208	Human Diseases	Cancer: overview	hsa05208	Chemical carcinogenesis - reactive oxygen species	4/261	227/9447	0.017621145	0.637804446	-0.931046961	0.878002621	0.977607961	0.737817329	56901/7422/84701/653361	4
hsa00590	Metabolism	Lipid metabolism	hsa00590	Arachidonic acid metabolism	3/261	63/9447	0.047619048	1.723590586	0.971292839	0.252265887	0.557087168	0.420443145	6916/1573/5742	3
hsa03250	Genetic Information Processing	Information processing in viruses	hsa03250	Viral life cycle - HIV-1	3/261	64/9447	0.046875	1.696659483	0.94258535	0.259742354	0.568857221	0.429326204	7852/60489/920	3
hsa04927	Organismal Systems	Endocrine system	hsa04927	Cortisol synthesis and secretion	3/261	65/9447	0.046153846	1.670557029	0.914377829	0.267247788	0.575777755	0.434549249	949/5330/3777	3
hsa04920	Organismal Systems	Endocrine system	hsa04920	Adipocytokine signaling pathway	3/261	70/9447	0.042857143	1.551231527	0.780247012	0.305084549	0.631620355	0.476694608	6513/948/7133	3
hsa05218	Human Diseases	Cancer: specific types	hsa05218	Melanoma	3/261	73/9447	0.04109589	1.487482286	0.704756027	0.327912962	0.667742372	0.503956507	1643/1870/80310	3
hsa05223	Human Diseases	Cancer: specific types	hsa05223	Non-small cell lung cancer	3/261	73/9447	0.04109589	1.487482286	0.704756027	0.327912962	0.667742372	0.503956507	1643/1870/7039	3
hsa05214	Human Diseases	Cancer: specific types	hsa05214	Glioma	3/261	76/9447	0.039473684	1.42876588	0.632579406	0.350733018	0.688475923	0.519604471	1643/1870/7039	3
hsa05220	Human Diseases	Cancer: specific types	hsa05220	Chronic myeloid leukemia	3/261	77/9447	0.038961039	1.410210479	0.609204807	0.358324418	0.698205667	0.526947673	1643/4609/1870	3
hsa03018	Genetic Information Processing	Folding, sorting and degradation	hsa03018	RNA degradation	3/261	78/9447	0.038461538	1.392130858	0.586155312	0.365903654	0.707769842	0.534165918	2026/5214/132430	3
hsa04911	Organismal Systems	Endocrine system	hsa04911	Insulin secretion	3/261	86/9447	0.034883721	1.262630313	0.412395538	0.42580584	0.789080752	0.595532643	6513/5330/3779	3
hsa04976	Organismal Systems	Digestive system	hsa04976	Bile secretion	3/261	90/9447	0.033333333	1.20651341	0.331804446	0.455043215	0.803909681	0.606724287	949/6513/366	3
hsa05235	Human Diseases	Cancer: overview	hsa05235	PD-L1 expression and PD-1 checkpoint pathway in cancer	3/261	90/9447	0.033333333	1.20651341	0.331804446	0.455043215	0.803909681	0.606724287	919/920/915	3
hsa04520	Cellular Processes	Cellular community - eukaryotes	hsa04520	Adherens junction	3/261	93/9447	0.032258065	1.167593623	0.273767118	0.476560884	0.820056067	0.618910239	1003/7454/5880	3
hsa04925	Organismal Systems	Endocrine system	hsa04925	Aldosterone synthesis and secretion	3/261	98/9447	0.030612245	1.108022519	0.18118647	0.511521059	0.836747411	0.63150748	949/5330/3777	3
hsa05231	Human Diseases	Cancer: overview	hsa05231	Choline metabolism in cancer	3/261	99/9447	0.03030303	1.096830373	0.163249121	0.518366033	0.837603651	0.632153699	7454/5880/80310	3
hsa05414	Human Diseases	Cardiovascular disease	hsa05414	Dilated cardiomyopathy	3/261	105/9447	0.028571429	1.034154351	0.059320085	0.558316891	0.870317507	0.656843401	3678/8082/3676	3
hsa04350	Environmental Information Processing	Signal transduction	hsa04350	TGF-beta signaling pathway	3/261	110/9447	0.027272727	0.987147335	-0.022854243	0.59005287	0.903838211	0.682142046	3625/4609/2014	3
hsa04726	Organismal Systems	Nervous system	hsa04726	Serotonergic synapse	3/261	115/9447	0.026086957	0.944227886	-0.101428421	0.62029208	0.916747285	0.691884743	5330/1573/5742	3
hsa04928	Organismal Systems	Endocrine system	hsa04928	Parathyroid hormone synthesis, secretion and action	3/261	115/9447	0.026086957	0.944227886	-0.101428421	0.62029208	0.916747285	0.691884743	5330/4208/5744	3
hsa04724	Organismal Systems	Nervous system	hsa04724	Glutamatergic synapse	3/261	116/9447	0.025862069	0.93608799	-0.116742335	0.626155692	0.916747285	0.691884743	6507/5330/81539	3
hsa04152	Environmental Information Processing	Signal transduction	hsa04152	AMPK signaling pathway	3/261	122/9447	0.024590164	0.890050876	-0.206028961	0.660026753	0.932998491	0.704149804	5210/5214/948	3
hsa00230	Metabolism	Nucleotide metabolism	hsa00230	Purine metabolism	3/261	128/9447	0.0234375	0.848329741	-0.291206966	0.691636307	0.940966367	0.710163296	953/5169/100	3
hsa04142	Cellular Processes	Transport and catabolism	hsa04142	Lysosome	3/261	133/9447	0.022556391	0.816437646	-0.35935387	0.716256052	0.95008806	0.717047592	7805/1520/968	3
hsa04114	Cellular Processes	Cell growth and death	hsa04114	Oocyte meiosis	3/261	139/9447	0.021582734	0.781195733	-0.438042253	0.743767696	0.95008806	0.717047592	9232/9133/991	3
hsa04915	Organismal Systems	Endocrine system	hsa04915	Estrogen signaling pathway	3/261	139/9447	0.021582734	0.781195733	-0.438042253	0.743767696	0.95008806	0.717047592	5330/7039/4318	3
hsa04550	Cellular Processes	Cellular community - eukaryotes	hsa04550	Signaling pathways regulating pluripotency of stem cells	3/261	144/9447	0.020833333	0.754070881	-0.50125728	0.765043102	0.95008806	0.717047592	3625/1749/4609	3
hsa04723	Organismal Systems	Nervous system	hsa04723	Retrograde endocannabinoid signaling	3/261	149/9447	0.020134228	0.728766489	-0.56250024	0.784866974	0.95342157	0.719563449	56901/2563/5330	3
hsa05226	Human Diseases	Cancer: specific types	hsa05226	Gastric cancer	3/261	150/9447	0.02	0.723908046	-0.574525049	0.78866221	0.95342157	0.719563449	1643/4609/1870	3
hsa04261	Organismal Systems	Circulatory system	hsa04261	Adrenergic signaling in cardiomyocytes	3/261	154/9447	0.019480519	0.70510524	-0.62191417	0.803293308	0.95342157	0.719563449	64208/5330/6330	3
hsa04921	Organismal Systems	Endocrine system	hsa04921	Oxytocin signaling pathway	3/261	155/9447	0.019354839	0.700556174	-0.633588982	0.806816022	0.95342157	0.719563449	3759/5330/4208	3
hsa04360	Organismal Systems	Development and regeneration	hsa04360	Axon guidance	3/261	184/9447	0.016304348	0.590142429	-0.946339669	0.888023133	0.980525543	0.740019278	54437/7852/5880	3
hsa05034	Human Diseases	Substance dependence	hsa05034	Alcoholism	3/261	191/9447	0.015706806	0.568514172	-1.015435986	0.902380174	0.984077144	0.742699731	6531/136/85236	3
hsa04081	NA	NA	hsa04081	Hormone signaling	3/261	219/9447	0.01369863	0.495827429	-1.27241413	0.944641469	0.987712	0.745443019	5330/2769/5744	3
hsa00532	Metabolism	Glycan biosynthesis and metabolism	hsa00532	Glycosaminoglycan biosynthesis - chondroitin sulfate / dermatan sulfate	2/261	21/9447	0.095238095	3.447181171	1.892313362	0.113299064	0.310510197	0.234347318	337876/51363	2
hsa01523	Human Diseases	Drug resistance: antineoplastic	hsa01523	Antifolate resistance	2/261	30/9447	0.066666667	2.41302682	1.306579232	0.200589494	0.492187184	0.371462025	7298/2350	2
hsa00030	Metabolism	Carbohydrate metabolism	hsa00030	Pentose phosphate pathway	2/261	31/9447	0.064516129	2.335187245	1.255078242	0.210763118	0.498680592	0.376362711	230/5214	2
hsa04981	NA	NA	hsa04981	Folate transport and metabolism	2/261	31/9447	0.064516129	2.335187245	1.255078242	0.210763118	0.498680592	0.376362711	7298/2350	2
hsa00052	Metabolism	Carbohydrate metabolism	hsa00052	Galactose metabolism	2/261	32/9447	0.0625	2.262212644	1.205530929	0.220986696	0.50357261	0.3800548	5214/3099	2
hsa04215	Cellular Processes	Cell growth and death	hsa04215	Apoptosis - multiple species	2/261	32/9447	0.0625	2.262212644	1.205530929	0.220986696	0.50357261	0.3800548	330/79444	2
hsa05216	Human Diseases	Cancer: specific types	hsa05216	Thyroid cancer	2/261	37/9447	0.054054054	1.956508232	0.982597752	0.27250555	0.582370732	0.439525081	1643/4609	2
hsa00760	Metabolism	Metabolism of cofactors and vitamins	hsa00760	Nicotinate and nicotinamide metabolism	2/261	38/9447	0.052631579	1.905021174	0.942236248	0.282826891	0.599593009	0.452523026	4837/5169	2
hsa04975	Organismal Systems	Digestive system	hsa04975	Fat digestion and absorption	2/261	43/9447	0.046511628	1.683507084	0.757184894	0.334104059	0.670739209	0.506218271	949/948	2
hsa00565	Metabolism	Lipid metabolism	hsa00565	Ether lipid metabolism	2/261	51/9447	0.039215686	1.419427541	0.506234259	0.413605891	0.782896865	0.590865558	7941/9514	2
hsa04913	Organismal Systems	Endocrine system	hsa04913	Ovarian steroidogenesis	2/261	52/9447	0.038461538	1.392130858	0.477931112	0.423228045	0.789080752	0.595532643	949/1573	2
hsa04973	Organismal Systems	Digestive system	hsa04973	Carbohydrate digestion and absorption	2/261	52/9447	0.038461538	1.392130858	0.477931112	0.423228045	0.789080752	0.595532643	3099/5330	2
hsa05213	Human Diseases	Cancer: specific types	hsa05213	Endometrial cancer	2/261	59/9447	0.033898305	1.22696279	0.294764468	0.488149025	0.828732696	0.625458639	1643/4609	2
hsa04370	Environmental Information Processing	Signal transduction	hsa04370	VEGF signaling pathway	2/261	60/9447	0.033333333	1.20651341	0.270483936	0.497049064	0.828732696	0.625458639	7422/5880	2
hsa04730	Organismal Systems	Nervous system	hsa04730	Long-term depression	2/261	60/9447	0.033333333	1.20651341	0.270483936	0.497049064	0.828732696	0.625458639	4067/5330	2
hsa04929	Organismal Systems	Endocrine system	hsa04929	GnRH secretion	2/261	65/9447	0.030769231	1.113704686	0.155048772	0.54004137	0.862114236	0.650652253	84634/5330	2
hsa05120	Human Diseases	Infectious disease: bacterial	hsa05120	Epithelial cell signaling in Helicobacter pylori infection	2/261	71/9447	0.028169014	1.019588797	0.027926027	0.588195884	0.903838211	0.682142046	4067/6352	2
hsa01524	Human Diseases	Drug resistance: antineoplastic	hsa01524	Platinum drug resistance	2/261	75/9447	0.026666667	0.965210728	-0.050984814	0.618172902	0.916747285	0.691884743	7153/330	2
hsa04918	Organismal Systems	Endocrine system	hsa04918	Thyroid hormone synthesis	2/261	75/9447	0.026666667	0.965210728	-0.050984814	0.618172902	0.916747285	0.691884743	5330/493869	2
hsa04971	Organismal Systems	Digestive system	hsa04971	Gastric acid secretion	2/261	76/9447	0.026315789	0.952510587	-0.070063469	0.625401007	0.916747285	0.691884743	3759/5330	2
hsa00562	Metabolism	Carbohydrate metabolism	hsa00562	Inositol phosphate metabolism	2/261	78/9447	0.025641026	0.928087238	-0.107494849	0.639539349	0.925996361	0.698865178	3635/5330	2
hsa04721	Organismal Systems	Nervous system	hsa04721	Synaptic vesicle cycle	2/261	79/9447	0.025316456	0.916339299	-0.125861415	0.64645029	0.925996361	0.698865178	6531/6507	2
hsa04012	Environmental Information Processing	Signal transduction	hsa04012	ErbB signaling pathway	2/261	86/9447	0.023255814	0.841753542	-0.248486675	0.691920612	0.940966367	0.710163296	4609/7039	2
hsa04727	Organismal Systems	Nervous system	hsa04727	GABAergic synapse	2/261	89/9447	0.02247191	0.813379827	-0.298155671	0.709887387	0.95008806	0.717047592	2563/81539	2
hsa04970	Organismal Systems	Digestive system	hsa04970	Salivary secretion	2/261	97/9447	0.020618557	0.746296955	-0.423337505	0.753558415	0.95008806	0.717047592	5330/4069	2
hsa04070	Environmental Information Processing	Signal transduction	hsa04070	Phosphatidylinositol signaling system	2/261	98/9447	0.020408163	0.73868168	-0.43830994	0.75860086	0.95008806	0.717047592	3635/5330	2
hsa01522	Human Diseases	Drug resistance: antineoplastic	hsa01522	Endocrine resistance	2/261	99/9447	0.02020202	0.731220248	-0.453143544	0.763554156	0.95008806	0.717047592	1870/4318	2
hsa04916	Organismal Systems	Endocrine system	hsa04916	Melanogenesis	2/261	101/9447	0.01980198	0.71674064	-0.482406413	0.773197527	0.95008806	0.717047592	5330/1906	2
hsa04972	Organismal Systems	Digestive system	hsa04972	Pancreatic secretion	2/261	106/9447	0.018867925	0.682932119	-0.553336732	0.79582072	0.95342157	0.719563449	5330/1359	2
hsa04725	Organismal Systems	Nervous system	hsa04725	Cholinergic synapse	2/261	116/9447	0.017241379	0.62405866	-0.686698325	0.835166873	0.966459482	0.729403383	3759/5330	2
hsa04722	Organismal Systems	Nervous system	hsa04722	Neurotrophin signaling pathway	2/261	120/9447	0.016666667	0.603256705	-0.737242281	0.848896554	0.973842367	0.734975371	10019/4803	2
hsa04935	Organismal Systems	Endocrine system	hsa04935	Growth hormone synthesis, secretion and action	2/261	122/9447	0.016393443	0.593367251	-0.761971717	0.85536535	0.973938017	0.73504756	3486/5330	2
hsa04728	Organismal Systems	Nervous system	hsa04728	Dopaminergic synapse	2/261	133/9447	0.015037594	0.544291764	-0.892124744	0.88664084	0.980525543	0.740019278	6531/5330	2
hsa00190	Metabolism	Energy metabolism	hsa00190	Oxidative phosphorylation	2/261	138/9447	0.014492754	0.524571048	-0.948319448	0.898684387	0.984077144	0.742699731	56901/84701	2
hsa04932	Human Diseases	Endocrine and metabolic disease	hsa04932	Non-alcoholic fatty liver disease	2/261	157/9447	0.012738854	0.461087927	-1.147733045	0.934404718	0.987712	0.745443019	56901/84701	2
hsa04140	Cellular Processes	Transport and catabolism	hsa04140	Autophagy - animal	2/261	169/9447	0.01183432	0.428347956	-1.263947201	0.950439849	0.987712	0.745443019	54541/338382	2
hsa04382	NA	NA	hsa04382	Cornified envelope formation	2/261	217/9447	0.00921659	0.333598178	-1.673964317	0.984414479	0.996036329	0.751725531	1284/6280	2
hsa05207	Human Diseases	Cancer: overview	hsa05207	Chemical carcinogenesis - receptor activation	2/261	217/9447	0.00921659	0.333598178	-1.673964317	0.984414479	0.996036329	0.751725531	7422/4609	2
hsa04714	Organismal Systems	Environmental adaptation	hsa04714	Thermogenesis	2/261	235/9447	0.008510638	0.308045977	-1.810569536	0.990021378	0.996036329	0.751725531	56901/84701	2
hsa00910	Metabolism	Energy metabolism	hsa00910	Nitrogen metabolism	1/261	17/9447	0.058823529	2.129141312	0.785412692	0.379166582	0.72810974	0.549516785	768	1
hsa00770	Metabolism	Metabolism of cofactors and vitamins	hsa00770	Pantothenate and CoA biosynthesis	1/261	21/9447	0.047619048	1.723590586	0.559525445	0.44510816	0.802405866	0.605589333	5169	1
hsa04614	Organismal Systems	Endocrine system	hsa04614	Renin-angiotensin system	1/261	23/9447	0.043478261	1.573713143	0.464325016	0.475413519	0.820056067	0.618910239	1359	1
hsa04977	Organismal Systems	Digestive system	hsa04977	Vitamin digestion and absorption	1/261	26/9447	0.038461538	1.392130858	0.337481674	0.517807576	0.837603651	0.632153699	949	1
hsa04392	Environmental Information Processing	Signal transduction	hsa04392	Hippo signaling pathway - multiple species	1/261	29/9447	0.034482759	1.248117321	0.225557744	0.556787652	0.870317507	0.656843401	9770	1
hsa00591	Metabolism	Lipid metabolism	hsa00591	Linoleic acid metabolism	1/261	30/9447	0.033333333	1.20651341	0.19095613	0.569070348	0.881892644	0.665579354	1573	1
hsa04710	Organismal Systems	Environmental adaptation	hsa04710	Circadian rhythm	1/261	34/9447	0.029411765	1.064570656	0.06357577	0.614901929	0.916747285	0.691884743	79365	1
hsa01250	Metabolism	Global and overview maps	hsa01250	Biosynthesis of nucleotide sugars	1/261	37/9447	0.027027027	0.978254116	-0.02233902	0.64605869	0.925996361	0.698865178	3099	1
hsa00520	Metabolism	Carbohydrate metabolism	hsa00520	Amino sugar and nucleotide sugar metabolism	1/261	38/9447	0.026315789	0.952510587	-0.04944221	0.655875766	0.932998491	0.704149804	3099	1
hsa00670	Metabolism	Metabolism of cofactors and vitamins	hsa00670	One carbon pool by folate	1/261	39/9447	0.025641026	0.928087238	-0.075852626	0.665421565	0.932998491	0.704149804	7298	1
hsa00260	Metabolism	Amino acid metabolism	hsa00260	Glycine, serine and threonine metabolism	1/261	41/9447	0.024390244	0.88281469	-0.12674873	0.683729002	0.940966367	0.710163296	10993	1
hsa05033	Human Diseases	Substance dependence	hsa05033	Nicotine addiction	1/261	41/9447	0.024390244	0.88281469	-0.12674873	0.683729002	0.940966367	0.710163296	2563	1
hsa00380	Metabolism	Amino acid metabolism	hsa00380	Tryptophan metabolism	1/261	42/9447	0.023809524	0.861795293	-0.151303538	0.692504968	0.940966367	0.710163296	3620	1
hsa04216	Cellular Processes	Cell growth and death	hsa04216	Ferroptosis	1/261	42/9447	0.023809524	0.861795293	-0.151303538	0.692504968	0.940966367	0.710163296	1536	1
hsa02010	Environmental Information Processing	Membrane transport	hsa02010	ABC transporters	1/261	45/9447	0.022222222	0.804342273	-0.221755367	0.717403745	0.95008806	0.717047592	6890	1
hsa03050	Genetic Information Processing	Folding, sorting and degradation	hsa03050	Proteasome	1/261	46/9447	0.02173913	0.786856572	-0.244255775	0.725248632	0.95008806	0.717047592	5698	1
hsa00514	Metabolism	Glycan biosynthesis and metabolism	hsa00514	Other types of O-glycan biosynthesis	1/261	47/9447	0.021276596	0.770114943	-0.266303423	0.732876555	0.95008806	0.717047592	4242	1
hsa04930	Human Diseases	Endocrine and metabolic disease	hsa04930	Type II diabetes mellitus	1/261	47/9447	0.021276596	0.770114943	-0.266303423	0.732876555	0.95008806	0.717047592	3099	1
hsa03272	NA	NA	hsa03272	Virion - Hepatitis viruses	1/261	48/9447	0.020833333	0.754070881	-0.287919282	0.740293493	0.95008806	0.717047592	949	1
hsa05030	Human Diseases	Substance dependence	hsa05030	Cocaine addiction	1/261	49/9447	0.020408163	0.73868168	-0.309122902	0.74750526	0.95008806	0.717047592	6531	1
hsa05110	Human Diseases	Infectious disease: bacterial	hsa05110	Vibrio cholerae infection	1/261	51/9447	0.019607843	0.709713771	-0.350365247	0.761335743	0.95008806	0.717047592	30001	1
hsa00270	Metabolism	Amino acid metabolism	hsa00270	Cysteine and methionine metabolism	1/261	52/9447	0.019230769	0.696065429	-0.370437023	0.767965306	0.95008806	0.717047592	10993	1
hsa04961	Organismal Systems	Excretory system	hsa04961	Endocrine and other factor-regulated calcium reabsorption	1/261	53/9447	0.018867925	0.682932119	-0.390162846	0.7744114	0.95008806	0.717047592	5330	1
hsa00600	Metabolism	Lipid metabolism	hsa00600	Sphingolipid metabolism	1/261	55/9447	0.018181818	0.658098224	-0.428632072	0.786773277	0.95342157	0.719563449	9514	1
hsa04340	Environmental Information Processing	Signal transduction	hsa04340	Hedgehog signaling pathway	1/261	56/9447	0.017857143	0.64634647	-0.447401149	0.792698764	0.95342157	0.719563449	894	1
hsa00480	Metabolism	Metabolism of other amino acids	hsa00480	Glutathione metabolism	1/261	59/9447	0.016949153	0.613481395	-0.501985153	0.80950888	0.95342157	0.719563449	493869	1
hsa04923	Organismal Systems	Endocrine system	hsa04923	Regulation of lipolysis in adipocytes	1/261	59/9447	0.016949153	0.613481395	-0.501985153	0.80950888	0.95342157	0.719563449	5742	1
hsa00310	Metabolism	Amino acid metabolism	hsa00310	Lysine degradation	1/261	63/9447	0.015873016	0.574530195	-0.57111823	0.82982856	0.964493721	0.727919789	5352	1
hsa03420	Genetic Information Processing	Replication and repair	hsa03420	Nucleotide excision repair	1/261	63/9447	0.015873016	0.574530195	-0.57111823	0.82982856	0.964493721	0.727919789	1643	1
hsa05217	Human Diseases	Cancer: specific types	hsa05217	Basal cell carcinoma	1/261	63/9447	0.015873016	0.574530195	-0.57111823	0.82982856	0.964493721	0.727919789	1643	1
hsa04720	Organismal Systems	Nervous system	hsa04720	Long-term potentiation	1/261	67/9447	0.014925373	0.540229885	-0.63658694	0.847988155	0.973842367	0.734975371	5330	1
hsa05031	Human Diseases	Substance dependence	hsa05031	Amphetamine addiction	1/261	69/9447	0.014492754	0.524571048	-0.668091675	0.856330407	0.973938017	0.73504756	6531	1
hsa04917	Organismal Systems	Endocrine system	hsa04917	Prolactin signaling pathway	1/261	71/9447	0.014084507	0.509794399	-0.698843046	0.864216504	0.977607961	0.737817329	894	1
hsa04622	Organismal Systems	Immune system	hsa04622	RIG-I-like receptor signaling pathway	1/261	72/9447	0.013888889	0.502713921	-0.713950194	0.867996313	0.977607961	0.737817329	3627	1
hsa00983	Metabolism	Xenobiotics biodegradation and metabolism	hsa00983	Drug metabolism - other enzymes	1/261	81/9447	0.012345679	0.446856819	-0.842721356	0.89762875	0.984077144	0.742699731	1890	1
hsa04742	Organismal Systems	Sensory system	hsa04742	Taste transduction	1/261	86/9447	0.011627907	0.420876771	-0.909368888	0.911122119	0.987712	0.745443019	5330	1
hsa04260	Organismal Systems	Circulatory system	hsa04260	Cardiac muscle contraction	1/261	87/9447	0.011494253	0.416039107	-0.922330287	0.91360018	0.987712	0.745443019	84701	1
hsa05032	Human Diseases	Substance dependence	hsa05032	Morphine addiction	1/261	91/9447	0.010989011	0.397751674	-0.973043364	0.922842861	0.987712	0.745443019	2563	1
hsa04912	Organismal Systems	Endocrine system	hsa04912	GnRH signaling pathway	1/261	93/9447	0.010752688	0.389197874	-0.99775597	0.927087874	0.987712	0.745443019	5330	1
hsa04713	Organismal Systems	Environmental adaptation	hsa04713	Circadian entrainment	1/261	97/9447	0.010309278	0.373148477	-1.045985708	0.934892493	0.987712	0.745443019	5330	1
hsa03015	Genetic Information Processing	Translation	hsa03015	mRNA surveillance pathway	1/261	103/9447	0.009708738	0.351411673	-1.115584135	0.945066407	0.987712	0.745443019	132430	1
hsa04137	Cellular Processes	Transport and catabolism	hsa04137	Mitophagy - animal	1/261	105/9447	0.00952381	0.344718117	-1.138109065	0.948092556	0.987712	0.745443019	338382	1
hsa04914	Organismal Systems	Endocrine system	hsa04914	Progesterone-mediated oocyte maturation	1/261	111/9447	0.009009009	0.326084705	-1.203836161	0.95621025	0.989827016	0.747039258	9133	1
hsa05017	Human Diseases	Neurodegenerative disease	hsa05017	Spinocerebellar ataxia	1/261	144/9447	0.006944444	0.25135696	-1.525898094	0.982848761	0.996036329	0.751725531	5330	1
hsa01240	Metabolism	Global and overview maps	hsa01240	Biosynthesis of cofactors	1/261	154/9447	0.006493506	0.23503508	-1.613262041	0.98709822	0.996036329	0.751725531	3620	1
hsa04150	Environmental Information Processing	Signal transduction	hsa04150	mTOR signaling pathway	1/261	158/9447	0.006329114	0.229084825	-1.647144349	0.988487928	0.996036329	0.751725531	54541	1
hsa04141	Genetic Information Processing	Folding, sorting and degradation	hsa04141	Protein processing in endoplasmic reticulum	1/261	172/9447	0.005813953	0.210438385	-1.76146612	0.992277701	0.996036329	0.751725531	30001	1
hsa04740	Organismal Systems	Sensory system	hsa04740	Olfactory transduction	1/261	454/9447	0.002202643	0.079725556	-3.387458594	0.999997827	0.999997827	0.754715341	143503	1
