# Supplementary material for: Integrative Meta‐Analysis and WGCNA Reveal Candidate Diagnostic Hub Genes in Clear Cell Carcinoma
Source: Int J Cell Biol. 2026 Feb 2;2026:5567255. doi: 10.1155/ijcb/5567255 (PMC12865128; doi:10.1155/ijcb/5567255)
Supplement: Supplementary file 3 — Supporting Information 3 Table S1. Shared DEGs identified by both statistical frameworks via Venn diagram analysis. Table S2. BP enrichment analysis of upregulated DEGs form integrated dataset using clusterProfiler. Table S3. BP enrichment analysis of downregulated DEGs form integrated dataset using clusterProfiler. Table S4. List of DEGs in the validation GSE40435 dataset. Table S5. BP enrichment analysis of upregulated DEGs in the validation GSE40435 dataset. Table S6. Biological process enrichment analysis of downregulated DEGs in the validation GSE40435 dataset. Table S7. Cellular component enrichment analysis of upregulated DEGs in integrated dataset. Table S8. Cellular component enrichment analysis of downregulated DEGs in integrated dataset. Table S9. Molecular function enrichment analysis of upregulated DEGs in integrated dataset. Table S10. Molecular function enrichment analysis of downregulated DEGs in integrated dataset. Table S11. Cellular component enrichment analysis of upregulated DEGs in the GSE40435 dataset. Table S12. Cellular component enrichment analysis of downregulated DEGs in the GSE40435 dataset. Table S13. Molecular function enrichment analysis of upregulated DEGs in the GSE40435 dataset. Table S14. Molecular function enrichment analysis of downregulated DEGs in the GSE40435 dataset. Table S15. KEGG pathway enrichment analysis of upregulated DEGs in the integrated dataset. Table S16. KEGG pathway enrichment analysis of downregulated DEGs in the integrated dataset. Table S17. KEGG pathway enrichment analysis of upregulated DEGs in the GSE40435 dataset. Table S18. KEGG pathway enrichment analysis of downregulated DEGs in the GSE40435 dataset. Table S19. Summary of transcription factors (TFs) identified among DEGs. Table S20. List of eight gene coexpression modules identified by dynamic tree cutting (β = 19, minimum size = 30 genes). Table S21. Transcription factor enrichment in the turquoise gene coexpression module. Table S22. Diagnostic biom [file IJCB-2026-5567255-s001.zip › Supplementary Table 14.csv]

	ID	Description	GeneRatio	BgRatio	RichFactor	FoldEnrichment	zScore	pvalue	p.adjust	qvalue	geneID	Count
GO:0015291	GO:0015291	secondary active transmembrane transporter activity	38/584	288/18737	0.131944444	4.233292903	9.918032706	5.33E-14	1.32E-11	1.04E-11	SLC36A2/SLC22A8/SLC34A1/SLC47A2/SLC12A3/SLC15A2/SLC22A7/SLC4A1/SLC13A3/SLC9A2/SLC7A8/SLC5A11/SLC5A2/SLC22A6/SLC30A2/SLC2A12/SLC4A9/SLC23A1/SLC44A4/SLC17A1/SLC16A5/SLC13A2/SLC12A1/SLC7A13/SLC26A7/SLC25A10/SLC6A19/CLCN5/SLC4A11/SLC13A1/SLC26A4/SLC6A16/SLC7A9/SLC5A12/SLC28A2/SLC16A10/SLC39A5/SLC16A9	38
GO:0008514	GO:0008514	organic anion transmembrane transporter activity	31/584	268/18737	0.115671642	3.711197863	8.018212809	3.47E-10	4.29E-08	3.39E-08	SLC36A2/SLC22A8/SLC22A7/SLC4A1/SLC13A3/SLC7A8/SLC22A6/SLC52A3/SLC4A9/SFXN5/SLC23A1/SLC44A4/SLC16A5/SLC13A2/SLC51B/SLC7A13/SLC26A7/SLC22A13/SLC25A10/ABCB1/SLC4A11/SLC26A4/SLC25A42/CEACAM1/SLC7A9/SLC5A12/SLC16A10/SLC39A5/SLC16A9/SLC7A7/SLC27A2	31
GO:0019842	GO:0019842	vitamin binding	29/584	150/18737	0.193333333	6.202888128	11.47509069	2.46E-15	1.83E-12	1.45E-12	AFM/FOLR3/ABAT/ALB/AGXT/STRA6/PC/DBH/GLDC/PCCA/CALB1/GCAT/CRABP1/SDSL/FTCD/OGDHL/ALDH1A2/GPT2/SHMT1/DHTKD1/ETNPPL/MTARC2/KL/PHYH/GPT/FOLR1/RBP4/DDC/AGXT2	29
GO:0016614	GO:0016614	oxidoreductase activity, acting on CH-OH group of donors	27/584	132/18737	0.204545455	6.56261675	11.50328623	5.27E-15	1.96E-12	1.55E-12	HADH/DCXR/DHRS11/ADH1C/GPD1L/MIOX/HSD11B2/CYP4F2/LDHD/RDH12/CHDH/L2HGDH/GPD1/SORD/ADHFE1/HAO2/ADH6/CYP4F3/DHRS4/HPGD/AKR7A3/CRYL1/BDH2/DHDH/ADH1A/ADH1B/PHGDH	27
GO:0046943	GO:0046943	carboxylic acid transmembrane transporter activity	23/584	185/18737	0.124324324	3.9888097	7.327560604	1.71E-08	1.16E-06	9.14E-07	SLC36A2/SLC22A7/SLC13A3/SLC7A8/SLC22A6/SFXN5/SLC23A1/SLC16A5/SLC13A2/SLC51B/SLC7A13/SLC26A7/SLC22A13/SLC25A10/ABCB1/SLC26A4/CEACAM1/SLC7A9/SLC5A12/SLC16A10/SLC16A9/SLC7A7/SLC27A2	23
GO:1901681	GO:1901681	sulfur compound binding	22/584	277/18737	0.079422383	2.54818011	4.656034379	6.10E-05	0.001136068	0.000896494	KNG1/HRG/SERPINA5/CEL/FGF9/SFRP1/F11/NELL1/SOST/BMP7/GSTM3/PC/PCCA/OGDHL/ANGPTL3/SLIT2/DHTKD1/APOH/SOD3/SERPINC1/NDNF/VTN	22
GO:0042578	GO:0042578	phosphoric ester hydrolase activity	22/584	363/18737	0.060606061	1.944479037	3.259225714	0.002409054	0.021565388	0.017017668	CASR/ENPP6/ACP3/PLPPR1/DUSP9/ATP1A1/PLPP4/INPP5J/PLCXD3/G6PC1/FBP1/PFKFB2/PPM1H/LHPP/GDPD3/PLCD4/PDE4A/PTPRD/PTPRO/PDE1A/EPHX2/PLCH2	22
GO:0015081	GO:0015081	sodium ion transmembrane transporter activity	21/584	162/18737	0.12962963	4.159024607	7.242971285	3.44E-08	1.82E-06	1.44E-06	SLC34A1/SLC12A3/SCNN1G/SCNN1B/ATP1A1/SLC13A3/SLC9A2/SLC5A11/SLC5A2/SLC4A9/SLC23A1/SLC17A1/SCNN1A/SLC13A2/SLC12A1/ATP12A/MCOLN3/SLC4A11/SLC13A1/SLC5A12/SLC28A2	21
GO:0031406	GO:0031406	carboxylic acid binding	19/584	187/18737	0.101604278	3.259861915	5.570592729	6.44E-06	0.000164934	0.000130153	SERPINA5/FOLR3/ALB/PC/DBH/GLDC/PCCA/ACOX2/CRABP1/FTCD/PCK1/PTGDS/SHMT1/OXER1/PHYH/FOLR1/CYP26B1/FABP3/TM4SF5	19
GO:0043177	GO:0043177	organic acid binding	19/584	199/18737	0.095477387	3.063287327	5.248382377	1.57E-05	0.000365559	0.000288469	SERPINA5/FOLR3/ALB/PC/DBH/GLDC/PCCA/ACOX2/CRABP1/FTCD/PCK1/PTGDS/SHMT1/OXER1/PHYH/FOLR1/CYP26B1/FABP3/TM4SF5	19
GO:0016829	GO:0016829	lyase activity	18/584	201/18737	0.089552239	2.873185443	4.788962661	6.12E-05	0.001136068	0.000896494	CA10/ECHS1/GGACT/TKFC/HMGCL/PCK2/HOGA1/GLDC/ALDOB/SDSL/FTCD/CYP17A1/PCK1/AUH/SHMT1/ETNPPL/CA4/DDC	18
GO:0004497	GO:0004497	monooxygenase activity	17/584	106/18737	0.160377358	5.145531791	7.676897787	2.92E-08	1.67E-06	1.32E-06	MIOX/FMO5/CYP27B1/PAH/CYP4F2/CYP8B1/DBH/FMO4/CYP4F3/CYP17A1/TYRP1/CYP4F12/CYP3A7/CYP4A11/CYP26B1/CYP24A1/FMO1	17
GO:0008201	GO:0008201	heparin binding	17/584	176/18737	0.096590909	3.099013465	5.018125652	3.76E-05	0.000738645	0.000582879	KNG1/HRG/SERPINA5/CEL/FGF9/SFRP1/F11/NELL1/SOST/BMP7/ANGPTL3/SLIT2/APOH/SOD3/SERPINC1/NDNF/VTN	17
GO:0015294	GO:0015294	solute:monoatomic cation symporter activity	16/584	116/18737	0.137931034	4.425366084	6.637509359	6.28E-07	2.59E-05	2.05E-05	SLC36A2/SLC34A1/SLC12A3/SLC15A2/SLC13A3/SLC5A11/SLC5A2/SLC4A9/SLC23A1/SLC17A1/SLC13A2/SLC12A1/SLC13A1/SLC5A12/SLC28A2/SLC39A5	16
GO:0005319	GO:0005319	lipid transporter activity	15/584	178/18737	0.084269663	2.703699785	4.096344207	0.000472543	0.005485928	0.004329053	SLC22A8/SLC22A7/SLC22A6/STRA6/TMEM30B/SLC51B/MTTP/GRAMD1C/ABCB1/GLTPD2/APOM/SPNS2/CEACAM1/RBP4/SLC27A2	15
GO:0005506	GO:0005506	iron ion binding	14/584	153/18737	0.091503268	2.935782075	4.312243138	0.000314421	0.004027847	0.003178453	MIOX/CYP27B1/PAH/CYP4F2/CYP8B1/CYP4F3/CYP17A1/CYP4F12/PHYH/CYP3A7/CYP4A11/AOX1/CYP26B1/CYP24A1	14
GO:0030170	GO:0030170	pyridoxal phosphate binding	13/584	56/18737	0.232142857	7.448049168	8.667482078	1.27E-08	1.05E-06	8.26E-07	ABAT/ALB/AGXT/GLDC/GCAT/SDSL/GPT2/SHMT1/ETNPPL/MTARC2/GPT/DDC/AGXT2	13
GO:0005496	GO:0005496	steroid binding	13/584	108/18737	0.12037037	3.861951421	5.349953689	3.14E-05	0.000686099	0.000541414	PROM2/ATP1A1/SHBG/PAQR7/HSD11B2/PAQR5/CALB1/ESRRB/GRAMD1C/NR3C2/APOC3/GAS1/KL	13
GO:0016903	GO:0016903	oxidoreductase activity, acting on the aldehyde or oxo group of donors	11/584	47/18737	0.234042553	7.508998834	8.013627122	1.54E-07	7.64E-06	6.03E-06	ALDH6A1/FMO5/ALDH4A1/OGDHL/DHRS4/ALDH1B1/ALDH1A2/DHTKD1/ALDH1L1/ALDH8A1/AOX1	11
GO:0051287	GO:0051287	NAD binding	11/584	54/18737	0.203703704	6.535610096	7.306505648	6.96E-07	2.72E-05	2.15E-05	HADH/GPD1L/HSD11B2/GPD1/SORD/ALDH1B1/HPGD/CRYL1/BDH2/PHGDH/AOX1	11
GO:0050660	GO:0050660	flavin adenine dinucleotide binding	11/584	86/18737	0.127906977	4.103755177	5.174355701	7.23E-05	0.001257248	0.000992119	DAO/PIPOX/FMO5/LDHD/CHDH/ACOX2/FMO4/PRODH2/NQO2/AOX1/FMO1	11
GO:0020037	GO:0020037	heme binding	11/584	143/18737	0.076923077	2.467992624	3.160648044	0.005214939	0.039002168	0.030777372	HRG/CYP27B1/CYP4F2/CYP8B1/CYP4F3/CYP17A1/CYP4F12/CYP3A7/CYP4A11/CYP26B1/CYP24A1	11
GO:0072341	GO:0072341	modified amino acid binding	9/584	88/18737	0.102272727	3.281308375	3.847407746	0.001672262	0.015929367	0.012570174	ANXA9/FOLR3/DPEP1/GSTM3/FTCD/CPNE6/FOLR1/ANXA3/SCIN	9
GO:0042626	GO:0042626	ATPase-coupled transmembrane transporter activity	9/584	98/18737	0.091836735	2.94648099	3.465154146	0.003505117	0.028936686	0.022834503	ATP6V0A4/ATP6V1B1/ATP1A1/ATP6V1C2/ATP6V1G3/ATP12A/ATP6V0E2/ATP6V0D2/ABCB1	9
GO:0170055	GO:0170055	lipid transmembrane transporter activity	8/584	56/18737	0.142857143	4.583414873	4.816834267	0.000322563	0.004062109	0.00320549	SLC22A8/SLC22A7/SLC22A6/STRA6/SLC51B/CEACAM1/RBP4/SLC27A2	8
GO:1901682	GO:1901682	sulfur compound transmembrane transporter activity	8/584	64/18737	0.125	4.010488014	4.32703591	0.000808455	0.008833561	0.006970735	SLC13A3/SLC44A4/SLC26A7/SLC25A10/SLC13A1/SLC26A4/SLC25A42/SLC7A9	8
GO:0004197	GO:0004197	cysteine-type endopeptidase activity	8/584	85/18737	0.094117647	3.019661563	3.347310643	0.004981493	0.037767849	0.029803346	SFRP1/CTSV/USP2/CAPN3/CAPN5/CAPN13/UCHL1/TINAG	8
GO:0005372	GO:0005372	water transmembrane transporter activity	7/584	19/18737	0.368421053	11.82038572	8.463704271	1.00E-06	3.55E-05	2.80E-05	AQP2/AQP7P3/AQP7/AQP6/AQP11/SLC4A11/AQP1	7
GO:0008483	GO:0008483	transaminase activity	7/584	25/18737	0.28	8.983493151	7.164295913	8.12E-06	0.000201222	0.000158789	ABAT/AGXT/AMT/GPT2/ETNPPL/GPT/AGXT2	7
GO:0016878	GO:0016878	acid-thiol ligase activity	7/584	31/18737	0.225806452	7.244752541	6.24131747	3.78E-05	0.000738645	0.000582879	ACSF2/SUCLG1/ACSM3/ACSS2/SLC27A2/ACSM2A/ACSM2B	7
GO:0005501	GO:0005501	retinoid binding	7/584	38/18737	0.184210526	5.910192862	5.434402692	0.000150073	0.002292952	0.001809413	SERPINA5/STRA6/CRABP1/ALDH1A2/PTGDS/RBP4/CYP26B1	7
GO:0016782	GO:0016782	transferase activity, transferring sulphur-containing groups	7/584	71/18737	0.098591549	3.163201814	3.275452008	0.006543564	0.04543802	0.035856028	HS6ST2/ACAA1/TST/ACSM3/SULT1C2/OXCT1/SUGCT	7
GO:0015250	GO:0015250	water channel activity	6/584	16/18737	0.375	12.03146404	7.917704367	5.48E-06	0.00014543	0.000114762	AQP2/AQP7P3/AQP7/AQP6/AQP11/AQP1	6
GO:0044769	GO:0044769	ATPase activity, coupled to transmembrane movement of ions, rotational mechanism	6/584	24/18737	0.25	8.020976027	6.173082211	7.45E-05	0.001257248	0.000992119	ATP6V0A4/ATP6V1B1/ATP6V1C2/ATP6V1G3/ATP6V0E2/ATP6V0D2	6
GO:0046961	GO:0046961	proton-transporting ATPase activity, rotational mechanism	6/584	24/18737	0.25	8.020976027	6.173082211	7.45E-05	0.001257248	0.000992119	ATP6V0A4/ATP6V1B1/ATP6V1C2/ATP6V1G3/ATP6V0E2/ATP6V0D2	6
GO:0015645	GO:0015645	fatty acid ligase activity	6/584	25/18737	0.24	7.700136986	6.012626694	9.54E-05	0.001540907	0.00121596	ACSF2/ACSM3/ACSS2/SLC27A2/ACSM2A/ACSM2B	6
GO:0120515	GO:0120515	fatty acid-CoA ligase activity	6/584	25/18737	0.24	7.700136986	6.012626694	9.54E-05	0.001540907	0.00121596	ACSF2/ACSM3/ACSS2/SLC27A2/ACSM2A/ACSM2B	6
GO:0016408	GO:0016408	C-acyltransferase activity	5/584	20/18737	0.25	8.020976027	5.634625111	0.000303853	0.003960753	0.003125508	ACAA1/GCAT/ACSM3/ACSM2A/ACSM2B	5
GO:0090482	GO:0090482	vitamin transmembrane transporter activity	5/584	34/18737	0.147058824	4.718221193	3.89215119	0.003807238	0.031085474	0.024530154	SLC52A3/STRA6/SLC23A1/SLC44A4/RBP4	5
GO:0042887	GO:0042887	amide transmembrane transporter activity	5/584	39/18737	0.128205128	4.11332104	3.490834753	0.006936136	0.046850444	0.036970599	SLC15A2/SLC13A3/AQP7P3/AQP7/SLC25A42	5
GO:0005247	GO:0005247	voltage-gated chloride channel activity	4/584	12/18737	0.333333333	10.6946347	6.025343598	0.000378705	0.004538351	0.003581301	CLCNKB/CLCNKA/TMC4/CLCN5	4
GO:0140829	GO:0140829	bicarbonate:monoatomic anion antiporter activity	4/584	12/18737	0.333333333	10.6946347	6.025343598	0.000378705	0.004538351	0.003581301	SLC4A1/SLC4A9/SLC26A7/SLC26A4	4
GO:0140900	GO:0140900	chloride:bicarbonate antiporter activity	4/584	12/18737	0.333333333	10.6946347	6.025343598	0.000378705	0.004538351	0.003581301	SLC4A1/SLC4A9/SLC26A7/SLC26A4	4
GO:0016661	GO:0016661	oxidoreductase activity, acting on other nitrogenous compounds as donors	4/584	13/18737	0.307692308	9.871970495	5.739355252	0.000533581	0.006099244	0.004813033	GMPR/NQO2/GPHN/MTARC2	4
GO:0016918	GO:0016918	retinal binding	4/584	19/18737	0.210526316	6.754506128	4.501173926	0.002492982	0.021791599	0.017196176	STRA6/CRABP1/ALDH1A2/RBP4	4
GO:0015643	GO:0015643	toxic substance binding	3/584	10/18737	0.3	9.625171233	4.893327454	0.003068647	0.025909147	0.020445414	ALB/ASS1/EPHX2	3
GO:0019911	GO:0019911	structural constituent of myelin sheath	3/584	11/18737	0.272727273	8.750155666	4.611634901	0.004122327	0.032240937	0.025441952	MAL/PLLP/MAL2	3
GO:0016208	GO:0016208	AMP binding	3/584	12/18737	0.25	8.020976027	4.363629394	0.005370201	0.039002168	0.030777372	CFAP45/FBP1/ACSS2	3
GO:0005542	GO:0005542	folic acid binding	3/584	13/18737	0.230769231	7.403977871	4.142789254	0.006821187	0.046496715	0.036691465	FOLR3/FTCD/FOLR1	3
