# Supplementary material for: Integrative Meta‐Analysis and WGCNA Reveal Candidate Diagnostic Hub Genes in Clear Cell Carcinoma
Source: Int J Cell Biol. 2026 Feb 2;2026:5567255. doi: 10.1155/ijcb/5567255 (PMC12865128; doi:10.1155/ijcb/5567255)
Supplement: Supplementary file 3 — Supporting Information 3 Table S1. Shared DEGs identified by both statistical frameworks via Venn diagram analysis. Table S2. BP enrichment analysis of upregulated DEGs form integrated dataset using clusterProfiler. Table S3. BP enrichment analysis of downregulated DEGs form integrated dataset using clusterProfiler. Table S4. List of DEGs in the validation GSE40435 dataset. Table S5. BP enrichment analysis of upregulated DEGs in the validation GSE40435 dataset. Table S6. Biological process enrichment analysis of downregulated DEGs in the validation GSE40435 dataset. Table S7. Cellular component enrichment analysis of upregulated DEGs in integrated dataset. Table S8. Cellular component enrichment analysis of downregulated DEGs in integrated dataset. Table S9. Molecular function enrichment analysis of upregulated DEGs in integrated dataset. Table S10. Molecular function enrichment analysis of downregulated DEGs in integrated dataset. Table S11. Cellular component enrichment analysis of upregulated DEGs in the GSE40435 dataset. Table S12. Cellular component enrichment analysis of downregulated DEGs in the GSE40435 dataset. Table S13. Molecular function enrichment analysis of upregulated DEGs in the GSE40435 dataset. Table S14. Molecular function enrichment analysis of downregulated DEGs in the GSE40435 dataset. Table S15. KEGG pathway enrichment analysis of upregulated DEGs in the integrated dataset. Table S16. KEGG pathway enrichment analysis of downregulated DEGs in the integrated dataset. Table S17. KEGG pathway enrichment analysis of upregulated DEGs in the GSE40435 dataset. Table S18. KEGG pathway enrichment analysis of downregulated DEGs in the GSE40435 dataset. Table S19. Summary of transcription factors (TFs) identified among DEGs. Table S20. List of eight gene coexpression modules identified by dynamic tree cutting (β = 19, minimum size = 30 genes). Table S21. Transcription factor enrichment in the turquoise gene coexpression module. Table S22. Diagnostic biom [file IJCB-2026-5567255-s001.zip › Supplementary Table 10.csv]

	ID	Description	GeneRatio	BgRatio	RichFactor	FoldEnrichment	zScore	pvalue	p.adjust	qvalue	geneID	Count
GO:0022804	GO:0022804	active transmembrane transporter activity	114/2110	458/18737	0.248908296943231	2.2103292700594	9.3418475749121	1.04579400883392e-16	1.18279302399117e-13	9.83046368303886e-14	ATP6V0B/COX8A/ATP5F1B/COX6B1/NDUFS3/UQCRC1/NDUFA1/SLC20A2/NDUFB3/SLC16A2/SLC38A3/SLC6A12/SLC26A4/ATP12A/SLC5A2/NDUFA9/ATP6V0D1/ATP6V0E2/ATP6V1G2/ABCA6/NDUFA4/NDUFA3/SLC39A4/SLC7A9/ATP6V0A4/ATP1A1/NDUFB9/SLC23A1/SLC25A25/SLC25A26/SLC16A9/SLC13A5/SLC45A1/ATP6V1G3/SLC47A2/SLC5A11/SLC7A13/SLC26A9/ABCA4/ABCA8/ABCB1/ABCB8/ABCB9/ABCC5/ABCC6/ABCD3/ADAMTS8/ATP6V0D2/ATP6V1A/ATP6V1C2/ATP6V1D/ATP6V1H/CHP1/CO…	114
GO:0015078	GO:0015078	proton transmembrane transporter activity	61/2110	185/18737	0.32972972972973	2.92803125400282	9.38809086084258	2.41585901645132e-15	1.36616827380322e-12	1.13545373773212e-12	ATP6V0B/COX8A/ATP5F1B/COX6B1/NDUFS3/UQCRC1/NDUFA1/ATP5PF/NDUFB3/SLC38A3/ATP12A/NDUFA9/ATP5MC1/ATP6V0D1/ATP6V0E2/ATP6V1G2/NDUFA4/NDUFA3/ATP6V0A4/NDUFB9/SLC45A1/ATP6V1G3/SLC47A2/ATP5F1A/ATP5F1C/ATP5F1D/ATP5F1E/ATP5MC3/ATP5ME/ATP5MG/ATP5PB/ATP6V0D2/ATP6V1A/ATP6V1C2/ATP6V1D/ATP6V1H/CHP1/COX4I1/COX7B/CTNS/DMAC2L/GHITM/LETM1/NDUFA10/NDUFA6/NDUFB1/NDUFB8/NDUFS1/NDUFS8/NDUFV1/NNT/SLC15A2/SLC25A3/SLC25A4/…	61
GO:0016614	GO:0016614	oxidoreductase activity, acting on CH-OH group of donors	45/2110	132/18737	0.340909090909091	3.02730504093063	8.32652799984699	2.93386687858273e-12	8.29550859919267e-10	6.89458716466942e-10	MDH1/HSD17B10/HSD11B2/ADH1C/ADH1A/CBR1/CYP4F2/GPD1L/DHRS1/DCXR/DHRS4/DHRS11/CRYL1/MIOX/LDHD/DHDH/RDH12/ADH1B/ADH6/BDH2/CBR4/CHDH/CYP4F3/DHRS7/GPD1/HADH/HAO2/HIBADH/HMGCR/HPGD/HSD17B12/HSD17B4/IDH2/IDH3G/L2HGDH/LDHB/MDH1B/ME3/PGD/PTGR1/RDH10/RDH11/SDR42E1/SORD/SRD5A2	45
GO:0019842	GO:0019842	vitamin binding	44/2110	150/18737	0.293333333333333	2.60482780410742	7.02978654587295	1.28810493607586e-09	2.10293302912625e-07	1.74779579785913e-07	GOT2/PHYH/PC/GLDC/ALAS1/KL/FOLR3/CUBN/AFM/GOT1/KYAT3/MMACHC/MCCC1/OGDHL/ETNPPL/P4HTM/HACL1/AADAT/SDSL/AGXT2/RBP2/ABCA4/ACACB/AGXT/ALB/ALDH1A2/CALB1/CTH/DDC/FOLR1/FTCD/GCAT/MMAB/MMUT/MTARC2/MTHFS/PCCA/PLPBP/PNPO/PSAT1/RBP4/RBP5/STRA6/VDR	44
GO:0008514	GO:0008514	organic anion transmembrane transporter activity	63/2110	268/18737	0.235074626865672	2.08748496852232	6.38765846471357	8.71712134805298e-09	1.09545158273866e-06	9.10454896352201e-07	SLC16A2/SLC7A7/SLC38A3/SLC6A12/SLC26A4/SLC22A13/SLC19A2/SLC25A38/SLC39A4/SLC7A9/SLC7A10/SLC25A39/SLC23A1/SLC25A25/SLC27A4/SLC25A26/SLC16A9/SLC13A5/SLC7A3/SLC51B/SLC7A13/SLC26A9/ABCB1/ABCC5/ABCD3/CEACAM1/CTNS/FABP1/GRIA3/GRIK2/GRIK5/MFSD12/MPC1/SFXN5/SLC13A2/SLC13A3/SLC16A10/SLC16A5/SLC16A7/SLC22A6/SLC22A7/SLC22A8/SLC25A11/SLC25A15/SLC25A23/SLC25A29/SLC25A4/SLC25A42/SLC25A44/SLC26A6/SLC27A2/SLC27A…	63
GO:0046943	GO:0046943	carboxylic acid transmembrane transporter activity	48/2110	185/18737	0.259459459459459	2.30402459331369	6.34963844148574	1.95047263191354e-08	2.20598454669422e-06	1.83344427399873e-06	SLC16A2/SLC7A7/SLC38A3/SLC6A12/SLC26A4/SLC22A13/SLC19A2/SLC25A38/SLC7A9/SLC7A10/SLC23A1/SLC27A4/SLC25A26/SLC16A9/SLC13A5/SLC7A3/SLC51B/SLC7A13/SLC26A9/ABCB1/ABCD3/CEACAM1/CTNS/FABP1/GRIA3/GRIK2/GRIK5/MFSD12/MPC1/SFXN5/SLC13A2/SLC13A3/SLC16A10/SLC16A5/SLC16A7/SLC22A6/SLC22A7/SLC25A11/SLC25A15/SLC25A29/SLC25A44/SLC26A6/SLC27A2/SLC27A5/SLC43A2/SLC5A12/SLC6A13/SLC7A8	48
GO:0051287	GO:0051287	NAD binding	22/2110	54/18737	0.407407407407407	3.61781639459365	6.86254925195037	2.63993479267403e-08	2.41969641846979e-06	2.01106510465217e-06	ALDH2/HSD11B2/GPD1L/CRYL1/ALDH1B1/BDH2/GPD1/HADH/HIBADH/HPGD/IDH2/IDH3G/LDHB/ME3/NDUFV1/NNT/NUDT6/SIRT3/SIRT4/SIRT5/SORD/UXS1	22
GO:0009055	GO:0009055	electron transfer activity	35/2110	116/18737	0.301724137931034	2.67933894427194	6.46306572123785	2.7812602511147e-08	2.41969641846979e-06	2.01106510465217e-06	COX8A/ALDH2/COX6B1/NDUFS3/UQCRC1/NDUFA1/ETFB/NDUFB3/GLDC/NDUFA9/NDUFA4/NDUFA3/NDUFB9/ALDH4A1/COX11/COX4I1/COX7B/CYCS/DMGDH/FDX1/GPX2/NDUFA10/NDUFA6/NDUFB1/NDUFB8/NDUFS1/NDUFS8/NDUFV1/NOX4/SDHB/SDHC/SDHD/SURF1/UQCR10/UQCR11	35
GO:0016829	GO:0016829	lyase activity	50/2110	201/18737	0.248756218905473	2.20897880266912	6.13877085809216	4.35779418172468e-08	3.47816534177945e-06	2.89078286584676e-06	ODC1/ECHS1/HMGCL/PCK2/GLDC/AUH/PCK1/GOT1/CA2/KYAT3/PTS/NAXD/PTGES2/ECHDC3/ETNPPL/HACL1/GATD1/SDSL/ACMSD/HOGA1/PM20D1/ACO1/ACO2/ALAD/ALDOB/CA10/CA12/CA13/CA4/CA8/CENPV/CLYBL/CTH/CYP17A1/DDC/DGLUCY/ECHDC2/FECH/FH/FTCD/GGACT/GMDS/HACD3/HSD17B4/ME3/NPR1/OGG1/TKFC/TSEN2/UXS1	50
GO:0016874	GO:0016874	ligase activity	44/2110	167/18737	0.263473053892216	2.33966569231206	6.19471652375044	4.61295138167036e-08	3.47816534177945e-06	2.89078286584676e-06	NARS1/ATP5F1B/ATP5PF/SUCLA2/PC/ASS1/QARS1/MCCC1/ACSF2/NARS2/SLC27A4/NAPRT/PARS2/ACSM2B/ACACA/ACACB/ACSBG1/ACSL4/ACSL6/ACSM2A/ACSM3/ACSS1/ACSS3/AK3/ATP5F1A/ATP5F1C/ATP5F1D/ATP5F1E/ATP5ME/ATP5MG/ATP5PB/ATP6V1A/DALRD3/GATB/LARS2/LIG4/MCCC2/MTHFS/PCCA/PCCB/SLC27A2/SLC27A5/SUCLG1/UBA1	44
GO:0015103	GO:0015103	inorganic anion transmembrane transporter activity	40/2110	166/18737	0.240963855421687	2.13978187632045	5.25449356024672	2.24041278327885e-06	0.000126695342894419	0.000105299400814106	SLC20A2/SLC6A12/SLC26A4/CLCNKA/CLCN2/ANO10/SLC25A25/ANO5/SLC26A9/ABCC5/ABCC6/ADAMTS8/AQP6/BSND/CLCNKB/CLIC5/GABRB1/GABRB3/PACC1/SLC12A1/SLC12A3/SLC12A6/SLC13A1/SLC17A1/SLC22A6/SLC22A8/SLC25A11/SLC25A23/SLC25A3/SLC25A30/SLC26A6/SLC34A1/SLC34A3/SLC4A1/SLC4A11/SLC4A4/SLC4A8/SLC4A9/SLC6A13/SLC6A4	40
GO:0016651	GO:0016651	oxidoreductase activity, acting on NAD(P)H	26/2110	88/18737	0.295454545454545	2.62366436880655	5.43854266564333	2.54605347589464e-06	0.000137123165773183	0.000113966203206713	NDUFS3/NDUFA1/NDUFB3/AIFM1/NDUFA9/CBR1/NDUFA4/DCXR/DHRS4/NDUFA3/ENOX1/NDUFB9/MIOX/CBR4/CYB5R1/FMO5/NDUFA10/NDUFA6/NDUFB1/NDUFB8/NDUFS1/NDUFS8/NDUFV1/NNT/NOX4/RTN4IP1	26
GO:0044769	GO:0044769	ATPase activity, coupled to transmembrane movement of ions, rotational mechanism	12/2110	24/18737	0.5	4.44004739336493	6.00718568003285	2.96623522479437e-06	0.000139783834968435	0.000116177546304446	ATP6V0B/ATP5F1B/ATP6V0D1/ATP6V0E2/ATP6V1G2/ATP6V0A4/ATP6V1G3/ATP6V0D2/ATP6V1A/ATP6V1C2/ATP6V1D/ATP6V1H	12
GO:0046961	GO:0046961	proton-transporting ATPase activity, rotational mechanism	12/2110	24/18737	0.5	4.44004739336493	6.00718568003285	2.96623522479437e-06	0.000139783834968435	0.000116177546304446	ATP6V0B/ATP5F1B/ATP6V0D1/ATP6V0E2/ATP6V1G2/ATP6V0A4/ATP6V1G3/ATP6V0D2/ATP6V1A/ATP6V1C2/ATP6V1D/ATP6V1H	12
GO:0016627	GO:0016627	oxidoreductase activity, acting on the CH-CH group of donors	20/2110	59/18737	0.338983050847458	3.01020162262029	5.50900488683058	3.53685736882503e-06	0.000160007427365644	0.000132985837067821	DECR1/ACADM/ACOX2/TM7SF2/PTGES2/RSAD1/DHDH/ACAA1/ACAD10/ACADSB/ACOX1/BDH2/CRAT/GCDH/IVD/PTGR1/PTGR3/SDHB/SDHD/SRD5A2	20
GO:0004497	GO:0004497	monooxygenase activity	29/2110	106/18737	0.273584905660377	2.4294598944827	5.25750316683222	3.84914260401735e-06	0.000167437703274755	0.000139161309529858	FMO1/CYP27B1/TYRP1/CYP24A1/CYP4F12/MSMO1/CYP4F2/COQ6/MIOX/CYP4X1/CYP8B1/DEGS2/CYP17A1/CYP26B1/CYP2B6/CYP2E1/CYP39A1/CYP3A4/CYP3A7/CYP4A11/CYP4F3/CYP4V2/FA2H/FAXDC2/FMO5/FOXRED2/MOXD1/NOS1/PAH	29
GO:0046906	GO:0046906	tetrapyrrole binding	37/2110	153/18737	0.241830065359477	2.14747390267323	5.07681867343601	4.84381530256008e-06	0.000192995859855536	0.000160403278748191	IDO2/CYP27B1/CYP24A1/CYP4F12/CUBN/CYP4F2/MMACHC/PTGES2/RSAD1/CYB5D2/CYP4X1/CYP8B1/CAT/CYB561D2/CYCS/CYP17A1/CYP26B1/CYP2B6/CYP2E1/CYP39A1/CYP3A4/CYP3A7/CYP4A11/CYP4F3/CYP4V2/FA2H/FECH/HRG/MMAB/MMUT/NOS1/NOX4/SDHC/SDHD/SLC48A1/SUOX/THAP4	37
GO:0015645	GO:0015645	fatty acid ligase activity	12/2110	25/18737	0.48	4.26244549763033	5.81468085694415	5.11925357706993e-06	0.000192995859855536	0.000160403278748191	ACSF2/SLC27A4/ACSM2B/ACSBG1/ACSL4/ACSL6/ACSM2A/ACSM3/ACSS1/ACSS3/SLC27A2/SLC27A5	12
GO:0120515	GO:0120515	fatty acid-CoA ligase activity	12/2110	25/18737	0.48	4.26244549763033	5.81468085694415	5.11925357706993e-06	0.000192995859855536	0.000160403278748191	ACSF2/SLC27A4/ACSM2B/ACSBG1/ACSL4/ACSL6/ACSM2A/ACSM3/ACSS1/ACSS3/SLC27A2/SLC27A5	12
GO:0005496	GO:0005496	steroid binding	29/2110	108/18737	0.268518518518519	2.38446989643672	5.14012098778209	5.76401805337731e-06	0.000203722013074054	0.000169318030317958	APOD/HSD11B2/PROM1/NR3C2/KL/SOAT2/SCAP/GRAMD1B/SYP/SHBG/GRAMD1C/ATP1A1/PAQR7/APOA2/APOC3/CALB1/CYP3A4/ERLIN2/ESRRA/ESRRB/ESRRG/GAS1/GPR155/OSBP2/OSBPL6/OSBPL9/PAQR5/PROM2/VDR	29
GO:0016903	GO:0016903	oxidoreductase activity, acting on the aldehyde or oxo group of donors	17/2110	47/18737	0.361702127659574	3.21194917817888	5.40869062629307	6.98150508114629e-06	0.000232237713140484	0.000193018081655221	ALDH2/DHRS4/OGDHL/ALDH8A1/ALDH1A2/ALDH1B1/ALDH1L1/ALDH4A1/ALDH5A1/ALDH6A1/ALDH7A1/BCKDHB/DBT/DLD/FMO5/PDHA1/RDH11	17
GO:0030170	GO:0030170	pyridoxal phosphate binding	18/2110	56/18737	0.321428571428571	2.85431618144888	4.95051589810894	2.468320897188e-05	0.000664683555885626	0.000552433724608743	GOT2/GLDC/ALAS1/GOT1/KYAT3/ETNPPL/AADAT/SDSL/AGXT2/AGXT/ALB/CTH/DDC/GCAT/MTARC2/PLPBP/PNPO/PSAT1	18
GO:0015294	GO:0015294	solute:monoatomic cation symporter activity	29/2110	116/18737	0.25	2.22002369668246	4.69535549093386	2.5502566569513e-05	0.000670776809072539	0.000557497966868423	SLC20A2/SLC38A3/SLC6A12/SLC5A2/SLC39A4/SLC23A1/SLC13A5/SLC45A1/SLC5A11/CTNS/SLC12A1/SLC12A3/SLC12A6/SLC13A1/SLC13A2/SLC13A3/SLC15A2/SLC17A1/SLC25A3/SLC28A2/SLC34A1/SLC34A3/SLC39A5/SLC4A4/SLC4A8/SLC4A9/SLC5A12/SLC6A13/SLC6A4	29
GO:0042578	GO:0042578	phosphoric ester hydrolase activity	67/2110	363/18737	0.184573002754821	1.63902575953416	4.37968161099809	3.04219293656282e-05	0.000781981866193761	0.000649923036447512	SACM1L/PLCD1/DUSP9/BDKRB2/NT5C2/EPHX2/EYA2/FBP1/INPP5J/PON3/LHPP/DUSP26/GDPD3/GDPD2/ATP1A1/PGP/PLCD4/ENPP6/PLPP4/ACP3/CAMK2G/CASR/CDC14A/CDC14B/CNP/CTDSPL/DNAJC6/DUSP8/ENPP1/EPM2A/EYA3/EYA4/G6PC1/HDDC2/LPIN1/MPPED2/MTMR14/NAPEPLD/NT5DC1/PDE1A/PDE4D/PDE7B/PDP1/PDP2/PFKFB2/PLCE1/PLCG2/PLCL1/PLCL2/PLCXD3/PLPPR1/PPM1A/PPM1E/PPM1H/PPM1K/PPP1R3E/PTPMT1/PTPN13/PTPN21/PTPN23/PTPN3/PTPN4/PTPRD/PTPRO/SGPP1…	67
GO:1901682	GO:1901682	sulfur compound transmembrane transporter activity	19/2110	64/18737	0.296875	2.63627813981043	4.67103137999148	5.15163548656596e-05	0.0011890815786339	0.000988272930075919	SLC26A4/SLC19A2/SLC7A9/SLC25A39/SLC25A26/SLC26A9/ABCC5/ABCC6/CTNS/MFSD12/RALBP1/SLC13A1/SLC13A3/SLC19A3/SLC25A11/SLC25A42/SLC26A6/SLC43A2/SLC6A13	19
GO:1901681	GO:1901681	sulfur compound binding	53/2110	277/18737	0.191335740072202	1.69907950793026	4.17564266307794	7.54952393173832e-05	0.00170770231335921	0.0014193104991668	AOC1/GSTM2/PC/SOD3/LPA/SERPINA5/SOAT2/MMACHC/ECI2/PTGES2/MCCC1/OGDHL/NDNF/HACL1/SOST/PANK1/FGFBP3/ACACB/ACAT1/ADAMTS8/ADGRG1/ANGPTL3/APLP2/BMP7/CEL/DBT/ENPP1/F11/FGF1/FGF9/FGFR2/GCDH/GSTM3/HMGCR/HRG/HSD17B12/ITGA2/KNG1/LIPH/LRPAP1/NAV2/NELL1/PCCA/PNPLA3/SEMA5A/SERPINC1/SFRP1/SLIT2/SMOC1/TFB1M/TGFBR3/TNFRSF11B/TPMT	53
GO:0008137	GO:0008137	NADH dehydrogenase (ubiquinone) activity	14/2110	41/18737	0.341463414634146	3.03222748815166	4.64047693261277	9.28925142393662e-05	0.00198229120008912	0.00164752761103781	NDUFS3/NDUFA1/NDUFB3/NDUFA9/NDUFA4/NDUFA3/NDUFB9/NDUFA10/NDUFA6/NDUFB1/NDUFB8/NDUFS1/NDUFS8/NDUFV1	14
GO:0052689	GO:0052689	carboxylic ester hydrolase activity	40/2110	195/18737	0.205128205128205	1.82155790497023	4.10818425883795	0.000119865825969344	0.00251052313280237	0.00208655326687376	PNPLA1/ALDH2/FAAH/PLCD1/BCHE/BPHL/BDKRB2/CA2/RGN/PON3/GDPD3/NDST3/PLCD4/PLA2G4F/ACOT12/ABHD5/ACOT11/ACOT8/CASR/CEL/CHKA/LARS2/LIPH/LYPLAL1/NAPEPLD/PAFAH2/PGAP6/PITPNM3/PLAAT2/PLCE1/PLCG2/PLCL1/PLCL2/PNPLA3/PNPLA4/PNPLA8/PTRH1/SIAE/SMPD1/SMPDL3B	40
GO:0005506	GO:0005506	iron ion binding	33/2110	153/18737	0.215686274509804	1.91531456184369	4.04966600879572	0.000171497117405481	0.00350083699717009	0.00290962579782483	PHYH/BBOX1/CYP27B1/CYP24A1/CYP4F12/ISCU/MSMO1/CYP4F2/LCN2/P4HTM/MIOX/ISCA2/CYP4X1/CYP8B1/ACO2/CDO1/CYP17A1/CYP26B1/CYP2B6/CYP2E1/CYP39A1/CYP3A4/CYP3A7/CYP4A11/CYP4F3/CYP4V2/FA2H/FAXDC2/FDX1/FECH/PAH/SC5D/SNCA	33
GO:0042626	GO:0042626	ATPase-coupled transmembrane transporter activity	24/2110	98/18737	0.244897959183673	2.17471709062772	4.15343806753012	0.000173339409232118	0.00350083699717009	0.00290962579782483	ATP6V0B/ATP5F1B/ATP12A/ATP6V0D1/ATP6V0E2/ATP6V1G2/ABCA6/ATP6V0A4/ATP1A1/ATP6V1G3/ABCA4/ABCA8/ABCB1/ABCB8/ABCB9/ABCC5/ABCC6/ABCD3/ATP6V0D2/ATP6V1A/ATP6V1C2/ATP6V1D/ATP6V1H/RALBP1	24
GO:0003779	GO:0003779	actin binding	74/2110	441/18737	0.167800453514739	1.49008393246714	3.71008962759505	0.000285724839214133	0.00566938233598569	0.00471195348879447	PLS3/WASF3/DMTN/TAGLN3/SHROOM2/TNNI1/MYL3/GAS2/OPHN1/GIPC1/CORO2B/TNNC1/MISP/MSRB1/MYO5C/FHOD3/MYOZ1/ABLIM1/ADD3/AIF1L/BIN1/CAMK2B/CAMSAP3/CD2AP/CEACAM1/CGN/CLASP2/CLMN/COBLL1/CTNNAL1/DAAM1/DAG1/DNASE1/EPB41L1/EPS8L1/FAM107A/FERMT1/FMN2/HDAC6/HIP1R/HOMER2/IQGAP2/ITPRID2/JMY/KLHL3/MYH10/MYH14/MYO18B/MYO3B/MYO6/MYO7B/MYOZ2/NEBL/PACRG/PAWR/PKNOX2/PLEKHG3/PPP1R9A/PRKCE/PXK/SCIN/SETD3/SHROOM3/SLC6A4/S…	74
GO:0016747	GO:0016747	acyltransferase activity, transferring groups other than amino-acyl groups	43/2110	224/18737	0.191964285714286	1.70466105280975	3.77953694623038	0.000319082775519349	0.0062221141226273	0.0051713415342791	ZDHHC15/MOGAT1/PNPLA1/ALAS1/NAT8/SOAT2/GPAT3/ABHD14B/SAT2/GNPNAT1/ZDHHC23/ACSM2B/ABHD5/ACAA1/ACAA2/ACAT1/ACSM2A/ACSM3/AGPAT2/AGPAT3/CLN5/CPT1A/CRAT/CROT/DBT/DGAT2/GCAT/GLYAT/GLYATL1/JADE1/MBOAT2/NAA60/NAT8B/NAT8L/PAFAH2/PLAAT2/PNPLA3/PNPLA4/SIRT4/SPTSSA/ZDHHC14/ZDHHC2/ZDHHC3	43
GO:0043178	GO:0043178	alcohol binding	22/2110	91/18737	0.241758241758242	2.14683610228634	3.90662684780237	0.000385601331138186	0.00726858509195481	0.00604108752116492	APOD/PROM1/SOAT2/GRAMD1B/SYP/GRAMD1C/RBP2/ADAP1/APOA2/APOC3/ERLIN2/GPR155/ITPR1/ITPR2/OSBP2/OSBPL6/PLCL2/PRKCE/PROM2/RBP4/RBP5/STRA6	22
GO:0050811	GO:0050811	GABA receptor binding	8/2110	18/18737	0.444444444444444	3.94670879410216	4.45558638019792	0.00039374046275555	0.00730033546518898	0.00606747598344619	GABARAPL2/AKAP5/ERBB4/GABARAPL1/GABARAPL3/GABRB1/PLCL2/TRAK1	8
GO:0030506	GO:0030506	ankyrin binding	8/2110	19/18737	0.421052631578947	3.7389872786231	4.2551004045886	0.000613235208829821	0.0106702926336389	0.00886832455846202	RHCG/RHBG/CACNA1D/KCTD6/SLC4A1/SLC8A1/SPTB/SPTBN4	8
GO:0016790	GO:0016790	thiolester hydrolase activity	13/2110	44/18737	0.295454545454545	2.62366436880655	3.84110176691133	0.00080918837465203	0.0132636529236441	0.0110237256836653	ACOT13/HAGH/ABHD17C/ACOT12/ABCD3/ACAA2/ACOT11/ACOT8/CLN5/HIBCH/LYPLAL1/PNKD/THEM4	13
GO:0030145	GO:0030145	manganese ion binding	17/2110	68/18737	0.25	2.22002369668246	3.59033450367172	0.0011453062681689	0.0175193528872384	0.014560735379314	PEPD/HMGCL/PCK2/PCK1/LARGE2/ABO/ARG2/GALNT3/IDI1/LARGE1/MGAT5/MPPED2/NEK4/NUDT16/NUDT7/PPM1A/PPM1K	17
GO:0008429	GO:0008429	phosphatidylethanolamine binding	7/2110	17/18737	0.411764705882353	3.65650961806524	3.90351317257014	0.00158769469928028	0.0224460338110749	0.0186554127165432	GABARAPL2/ANXA11/ESYT3/GABARAPL1/GABARAPL3/MAP1LC3A/PEBP1	7
GO:0140828	GO:0140828	metal cation:monoatomic cation antiporter activity	12/2110	42/18737	0.285714285714286	2.53716993906567	3.5526834379134	0.00175519415138073	0.0242088364050195	0.0201205183207059	SLC38A3/CHP1/GHITM/LETM1/SLC30A2/SLC30A8/SLC41A3/SLC4A8/SLC4A9/SLC8A1/SLC9A2/SLC9A3	12
GO:0033218	GO:0033218	amide binding	43/2110	244/18737	0.176229508196721	1.56493473700567	3.16418761367797	0.00192870525026228	0.0262815137114053	0.0218431678945367	APBB1/GSTM2/PC/BCHE/GHR/PTH1R/CRHBP/FOLR3/GCGR/SOAT2/MMACHC/ECI2/PTGES2/MCCC1/ITM2C/PANK1/GPRASP2/GLTPD2/ACACB/ACAT1/AVPR1A/C2CD2L/CLN8/FBXO2/FKBP4/FOLR1/FTCD/GCDH/GRIA3/GSTM3/HMGCR/ITGA2/LDLR/LRPAP1/MTHFS/NPR1/PCCA/PNPLA3/PPIF/PRLR/SCTR/SRD5A2/VIPR2	43
GO:0019199	GO:0019199	transmembrane receptor protein kinase activity	18/2110	79/18737	0.227848101265823	2.02331273621693	3.24684905450198	0.00257013676393485	0.03266095146079	0.0271452646977389	KIT/NTRK1/SOSTDC1/ACVR1B/ACVR1C/ACVR2B/BMPR1B/EPHA1/ERBB2/ERBB4/FGFR2/FGFR3/LTK/NTRK2/PDGFRA/TEK/TGFBR3/TYRO3	18
GO:0033293	GO:0033293	monocarboxylic acid binding	18/2110	79/18737	0.227848101265823	2.02331273621693	3.24684905450198	0.00257013676393485	0.03266095146079	0.0271452646977389	GSTM2/PC/ACOX2/SERPINA5/MCCC1/RBP2/ACACB/ACOX1/ALB/CYP26B1/DBT/FABP1/FABP3/HNF4A/NAPEPLD/PCCA/RBP5/VDR	18
GO:0042887	GO:0042887	amide transmembrane transporter activity	11/2110	39/18737	0.282051282051282	2.50464211933406	3.35073944903152	0.00301669174650279	0.0351740037659243	0.0292339200176559	SLC38A3/AQP7/SLC19A2/SLC25A39/ABCB9/ABCC5/AQP3/SLC13A3/SLC14A1/SLC15A2/SLC25A42	11
GO:0005372	GO:0005372	water transmembrane transporter activity	7/2110	19/18737	0.368421052631579	3.27161386879521	3.52902153566726	0.00335912874642021	0.0383755011333461	0.0318947577942929	AQP7/AQP11/AQP2/AQP3/AQP6/SLC14A1/SLC4A11	7
GO:0004629	GO:0004629	phospholipase C activity	9/2110	29/18737	0.310344827586207	2.75589148553685	3.37097637902789	0.00350770080568882	0.0392793030815253	0.0326459282905692	PLCD1/BDKRB2/PLCD4/CASR/PLCE1/PLCG2/PLCL1/PLCL2/SMPD1	9
GO:0015101	GO:0015101	organic cation transmembrane transporter activity	18/2110	82/18737	0.219512195121951	1.94928909952607	3.06888427324938	0.00394193304697686	0.0432847211274838	0.0359749229529927	SLC25A20/SLC7A7/SLC38A3/SLC19A2/SLC25A38/SLC7A10/SLC25A26/SLC16A9/SLC7A3/SLC47A2/MFSD12/SLC16A10/SLC19A3/SLC25A15/SLC25A29/SLC25A42/SLC43A2/SLC7A8	18
GO:0008242	GO:0008242	omega peptidase activity	6/2110	15/18737	0.4	3.55203791469194	3.52232438540101	0.00411386609433131	0.0443122147875115	0.0368288964635374	GGH/GGT6/APEH/GGT7/PGPEP1/UCHL1	6
GO:0008483	GO:0008483	transaminase activity	8/2110	25/18737	0.32	2.84163033175355	3.28235142729378	0.00473444526951859	0.0482701334928957	0.0401184133362705	GOT2/GOT1/KYAT3/ETNPPL/AADAT/AGXT2/AGXT/PSAT1	8
