# Supplementary material for: Integrative Meta‐Analysis and WGCNA Reveal Candidate Diagnostic Hub Genes in Clear Cell Carcinoma
Source: Int J Cell Biol. 2026 Feb 2;2026:5567255. doi: 10.1155/ijcb/5567255 (PMC12865128; doi:10.1155/ijcb/5567255)
Supplement: Supplementary file 3 — Supporting Information 3 Table S1. Shared DEGs identified by both statistical frameworks via Venn diagram analysis. Table S2. BP enrichment analysis of upregulated DEGs form integrated dataset using clusterProfiler. Table S3. BP enrichment analysis of downregulated DEGs form integrated dataset using clusterProfiler. Table S4. List of DEGs in the validation GSE40435 dataset. Table S5. BP enrichment analysis of upregulated DEGs in the validation GSE40435 dataset. Table S6. Biological process enrichment analysis of downregulated DEGs in the validation GSE40435 dataset. Table S7. Cellular component enrichment analysis of upregulated DEGs in integrated dataset. Table S8. Cellular component enrichment analysis of downregulated DEGs in integrated dataset. Table S9. Molecular function enrichment analysis of upregulated DEGs in integrated dataset. Table S10. Molecular function enrichment analysis of downregulated DEGs in integrated dataset. Table S11. Cellular component enrichment analysis of upregulated DEGs in the GSE40435 dataset. Table S12. Cellular component enrichment analysis of downregulated DEGs in the GSE40435 dataset. Table S13. Molecular function enrichment analysis of upregulated DEGs in the GSE40435 dataset. Table S14. Molecular function enrichment analysis of downregulated DEGs in the GSE40435 dataset. Table S15. KEGG pathway enrichment analysis of upregulated DEGs in the integrated dataset. Table S16. KEGG pathway enrichment analysis of downregulated DEGs in the integrated dataset. Table S17. KEGG pathway enrichment analysis of upregulated DEGs in the GSE40435 dataset. Table S18. KEGG pathway enrichment analysis of downregulated DEGs in the GSE40435 dataset. Table S19. Summary of transcription factors (TFs) identified among DEGs. Table S20. List of eight gene coexpression modules identified by dynamic tree cutting (β = 19, minimum size = 30 genes). Table S21. Transcription factor enrichment in the turquoise gene coexpression module. Table S22. Diagnostic biom [file IJCB-2026-5567255-s001.zip › Supplementary Table 9.csv]

	ID	Description	GeneRatio	BgRatio	RichFactor	FoldEnrichment	zScore	pvalue	p.adjust	qvalue	geneID	Count
GO:0030695	GO:0030695	GTPase regulator activity	99/2314	491/18737	0.201629328	1.632639895	5.332211363	4.45E-07	3.95E-05	3.34E-05	GDI1/DENND4B/ARHGAP4/ARHGAP11A/ELMO1/RASGRP1/VAV1/ARHGEF6/DENND5A/CHN1/ARHGAP17/SMAP1/ARHGAP15/THG1L/DENND1C/RIC8A/TBC1D2/RGS18/RCC2/SMAP2/PLEKHG4/TBC1D10C/ACAP2/ADAP2/ARAP2/ARHGAP1/ARHGAP25/ARHGAP26/ARHGAP30/ARHGAP31/ARHGAP42/ARHGAP9/ARHGDIB/ARHGEF2/ARL2BP/ASAP1/C9orf72/CCDC88A/CHML/CPEB2/CYTH1/CYTH4/DEF6/DENND3/DENND4A/DOCK2/DOCK4/DOCK5/DOCK6/DOCK8/DOCK9/ECT2/FAM13A/FGD2/FGD6/GIT2/GMIP/GNA13/GP…	99
GO:0003779	GO:0003779	actin binding	85/2314	441/18737	0.192743764	1.560691404	4.472588953	1.74E-05	0.000741506	0.00062754	LASP1/ARPC1A/AFAP1/GMFG/ABLIM3/CCR5/PDLIM1/ARPC3/LCP1/CYFIP1/CORO1A/PSTPIP1/MYH9/MYO1F/TMSB4X/MICAL1/MAP1S/FHOD1/CORO7/PSTPIP2/NOD2/KIF18A/DBNL/ABI3/PPP1R18/WHAMM/ABL2/ACTN1/ACTR2/AIF1/ALDOA/ANLN/ARPC2/ARPC5/CALD1/CAP1/CAPZA1/CCDC88A/CORO1C/CXCR4/DIAPH2/DIXDC1/EGFR/EPB41L2/EVL/FKBP15/FMNL1/FMNL2/FMNL3/FSCN1/FXYD5/GAS2L3/GAS7/GBP1/GSN/INF2/IQGAP1/ITGB1/KCNMA1/MAP1B/MARCKS/MICAL3/MICALL2/MYL4/MYO5A…	85
GO:0004674	GO:0004674	protein serine/threonine kinase activity	84/2314	429/18737	0.195804196	1.585472436	4.60477609	1.06E-05	0.000506648	0.000428778	PLK2/PKN1/MAP2K1/STK39/CLK2/TTK/MELK/VRK2/MAP3K14/CDK7/CLK1/CDK18/RPS6KC1/IRAK4/RIOK1/MASTL/PNCK/NIM1K/ACVRL1/ADCK2/ATM/AURKA/AURKB/BMP2K/BUB1/CAMK1D/CCND3/CDK1/CDK17/CDK19/CDK2/CLK4/CSNK1A1/CSNK1E/CSNK1G3/CSNK2A2/DAPK3/DCLK1/DYRK2/DYRK3/EEF2K/EGFR/EIF2AK3/EIF2AK4/ERN1/GRK2/GRK3/HTATIP2/IKBKB/IKBKE/IRAK1/KALRN/KSR1/MAP3K2/MAP3K20/MAP3K5/MAP3K8/MAP4K1/MAP4K4/MAPK1/MAPK14/MAPK7/MAPK9/MKNK1/NEK2/NEK…	84
GO:0005543	GO:0005543	phospholipid binding	83/2314	494/18737	0.168016194	1.360466479	3.047713228	0.002073326	0.032304663	0.027339593	TIMD4/CD300LF/ANXA5/PPT1/GAB2/BTK/SNX7/RASGRP1/DOC2A/CETP/PLA2G7/KCNJ2/ANXA13/ESYT1/SNX10/ATP13A2/PLEK2/DYSF/RPS6KC1/BIN2/PLEKHF1/TREM2/DENND1C/EXOC1/EPDR1/CPNE2/MITD1/ABCA1/ABCG1/ADAP2/AIDA/ANXA1/ANXA2/ANXA4/APOC1/ARAP2/ARAP3/ARHGAP26/ARHGAP9/ASAP1/AXL/CCDC88A/CD300A/CPNE8/DAPP1/DGKA/EEA1/ESYT2/FCHO2/FCHSD2/FGD2/GGA3/GSN/IQGAP1/ITPR3/JAG1/MAP1B/MYOF/NCF1/NCF4/NR5A2/NUP62/PHLDA3/PITPNC1/PLEKHA2/P…	83
GO:0005525	GO:0005525	GTP binding	80/2314	380/18737	0.210526316	1.70468089	5.209275282	9.68E-07	7.97E-05	6.75E-05	RAB42/RAP1B/GNAI2/NME1/GNL2/MX1/RHOG/MX2/ARL4A/GNA15/TUBB6/SPAG1/TUBA3C/RND3/TUBA3D/THG1L/RASL12/GIMAP4/RAB38/GBP3/RASD2/RAB2B/RAB24/GIMAP7/RAB37/GIMAP2/ARL10/ARL11/ARL4C/ATL3/CRACR2A/DIRAS2/EFTUD2/EHD2/GBP1/GBP2/GBP4/GBP5/GIMAP6/GIMAP8/GNA13/GNAI3/GUCY1A1/GUCY1B1/GVINP1/NIN/RAB27A/RAB27B/RAB31/RAB32/RAB35/RAB3D/RAB40C/RAB6B/RAB7B/RAB8B/RAC1/RAC2/RALA/RALB/RAP2B/RHEBL1/RHOB/RHOH/RHOJ/RHOU/RIGI/RI…	80
GO:0032561	GO:0032561	guanyl ribonucleotide binding	80/2314	402/18737	0.199004975	1.611389896	4.651410792	9.19E-06	0.000460945	0.0003901	RAB42/RAP1B/GNAI2/NME1/GNL2/MX1/RHOG/MX2/ARL4A/GNA15/TUBB6/SPAG1/TUBA3C/RND3/TUBA3D/THG1L/RASL12/GIMAP4/RAB38/GBP3/RASD2/RAB2B/RAB24/GIMAP7/RAB37/GIMAP2/ARL10/ARL11/ARL4C/ATL3/CRACR2A/DIRAS2/EFTUD2/EHD2/GBP1/GBP2/GBP4/GBP5/GIMAP6/GIMAP8/GNA13/GNAI3/GUCY1A1/GUCY1B1/GVINP1/NIN/RAB27A/RAB27B/RAB31/RAB32/RAB35/RAB3D/RAB40C/RAB6B/RAB7B/RAB8B/RAC1/RAC2/RALA/RALB/RAP2B/RHEBL1/RHOB/RHOH/RHOJ/RHOU/RIGI/RI…	80
GO:0016887	GO:0016887	ATP hydrolysis activity	72/2314	418/18737	0.172248804	1.39473891	3.063663529	0.002072478	0.032304663	0.027339593	DDX39A/MCM2/ERCC3/RFC4/TRIP13/ABCA3/KIF21B/NVL/DHX38/TOR1B/MORC3/ABCA12/DDX41/ATP13A2/KIF20A/DDX60/KIF18A/KIF18B/ABCB10/DDX55/ABCA1/ABCB4/ABCC1/ABCC3/ABCE1/ABCG1/ASCC3/ATAD2/ATP11A/ATP11B/ATP2B2/ATP2B4/ATP8B3/BRIP1/CHD1/CHD1L/DDX11/DDX18/DDX23/DDX59/DHX37/DNAH11/ENTPD1/FIGNL1/HSP90B1/HSPA13/HSPA14/HSPA6/KIF14/KIF2A/KIF2C/MCM5/MCM6/MORC2/MYO9B/NAIP/NAV1/NLRP1/RAD50/RECQL/RFC2/RFC3/RIGI/SMC2/SMC4/S…	72
GO:0003924	GO:0003924	GTPase activity	70/2314	333/18737	0.21021021	1.702121309	4.852572447	4.77E-06	0.000305783	0.000258786	RAB42/RAP1B/GNAI2/GNL2/MX1/RHOG/RGS19/MX2/ARL4A/GNA15/TUBB6/RND3/RASL12/RAB38/GBP3/RASD2/RGS18/RAB2B/RAB24/GIMAP7/RAB37/ABCE1/ARHGDIB/ARL10/ARL11/ARL4C/ATL3/CRACR2A/DIRAS2/EFTUD2/ENTPD1/GBP1/GBP2/GBP4/GBP5/GNA13/GNAI3/GNB1/RAB27A/RAB27B/RAB31/RAB32/RAB35/RAB3D/RAB40C/RAB6B/RAB7B/RAB8B/RAC1/RAC2/RALA/RALB/RAP2B/RASA1/RGS1/RGS10/RGS20/RGS5/RHEBL1/RHOB/RHOH/RHOJ/RHOU/RIT1/RRAD/SEPTIN8/SEPTIN9/TRIM23…	70
GO:0030246	GO:0030246	carbohydrate binding	67/2314	280/18737	0.239285714	1.937552476	5.933185329	5.50E-08	8.45E-06	7.15E-06	KLRC4-KLRK1/HK1/PLOD1/LGALS1/GYS1/PLOD3/PYGL/LGALS9/MANBA/SELL/REG1B/HK3/CD33/P4HA1/KLRC3/MAN2B1/CD34/SIGLEC9/CHI3L2/NPTX2/KLRB1/CD72/CEMIP2/CD248/CLEC5A/P3H1/LGALS12/ALKBH3/CLEC14A/EVA1C/FBXO6/ACAN/ALDOA/CANX/CD209/CD93/CLEC12A/CLEC2B/CLEC2D/CLEC4E/CLEC7A/CLECL1P/EGLN1/EGLN3/ENPP2/FCN1/GALNT1/GALNT12/GALNT2/GPCPD1/H6PD/HLA-DRA/HLA-DRB1/LAYN/LGALS3/LMAN2/LOXL2/MLEC/OS9/PAM/PPP1R3B/PPP1R3C/SIGLEC1…	67
GO:0051020	GO:0051020	GTPase binding	66/2314	316/18737	0.208860759	1.69119449	4.651372034	1.10E-05	0.000506648	0.000428778	NDRG1/GDI1/PKN1/KNTC1/LCP1/CYFIP1/NCF2/DENND5A/GOLGA5/MICAL1/RCC2/RILPL1/SYTL1/WHAMM/ABCA1/ARHGAP1/ARHGDIB/ARHGEF2/BICD1/BNIP3/C9orf72/CAV1/CHML/CORO1C/CYRIA/DAPK3/DIAPH2/DOCK2/DOCK4/DOCK5/ECT2/ENO1/EPRS1/FGD2/FGD6/FMNL1/FMNL2/FMNL3/GGA3/GIT2/GNB1/HPS4/INF2/IPO11/IQGAP1/KCTD13/MICALL2/MYO5A/MYO9B/ODF2/PAK2/PLEKHG2/PRKCH/RAPGEF6/RASA1/RASGRP3/RCC1/RHOH/RIC1/RIN3/SYTL3/TBC1D20/TRIOBP/WAS/XPOT/YBX3	66
GO:0045296	GO:0045296	cadherin binding	66/2314	334/18737	0.19760479	1.600052272	4.15347762	6.73E-05	0.002424398	0.002051779	LASP1/NDRG1/LDHA/S100A11/SND1/SH3GL1/PLIN3/KDR/P2RX4/CDH5/CDH13/H3C10/PCBP1/CLIC1/PDLIM1/MYH9/CEMIP2/PPP1R13L/TBC1D2/DBNL/EIF2A/AHNAK/ALDOA/ANLN/ANXA1/ANXA2/ARHGAP1/ASAP1/CALD1/CAPZA1/CBL/CDH4/CDH6/CHMP4B/CKAP5/CRKL/DOCK9/EFHD2/EGFR/ENO1/ESYT2/EXOC3/FMNL2/FSCN1/FXYD5/GOLGA3/IQGAP1/ITGB1/NCK1/NOP56/PAK2/PFKP/PKM/PLEC/PTPRM/RACK1/RPL23A/RPS2/RSL1D1/SEPTIN9/SH3GLB1/STAT1/TES/TMOD3/TMPO/TRIM25	66
GO:0044389	GO:0044389	ubiquitin-like protein ligase binding	63/2314	321/18737	0.196261682	1.589176811	3.996633994	0.000119274	0.003667035	0.00310343	RPA2/CDKN1A/WBP1L/ARRB2/TNFRSF1B/CAMLG/TRAF2/ISG15/POU5F1/H2BC9/TNFRSF14/CEBPB/FANCL/ANKRA2/PRR7/DTX3L/AICDA/APC/AURKA/BID/BLZF1/BRCA1/CASP8/CCDC50/CCNB1/CD40/CUL1/CUL4B/CXCR4/DAXX/EGFR/FAF2/FBXW7/IKBKE/LAPTM5/LYN/MDM2/NEK6/PARP9/PIAS1/PML/PTPN22/PYHIN1/RALA/RALB/RB1/RELA/RIGI/SLF1/SLF2/SMC6/STAT1/STAT2/SUMO3/TANK/TLR3/TP53/TRIB3/TRIOBP/TUBB/UBC/UBE2B/UBE2J1	63
GO:0019207	GO:0019207	kinase regulator activity	58/2314	273/18737	0.212454212	1.720291521	4.500083785	2.17E-05	0.000864416	0.00073156	PIK3R6/CDKN1A/TOPBP1/MAP2K1/GMFG/DBF4/CXCL10/PARP16/ETAA1/TREM2/APC/AREG/CAV1/CCDC88A/CCL5/CCNA2/CCNB1/CCND1/CCND2/CCND3/CCNE2/CCNY/CDKN2A/CDKN2B/CDKN2C/CEP43/DAXX/EGFR/IQGAP1/LILRB4/LYN/MACROH2A1/MALT1/MAP3K20/MOB3A/NBN/NCK1/NCKAP1L/NPM1/PAK2/PARP8/PIK3R5/PRKCH/PRKRIP1/RAC2/RACK1/RAD50/RGCC/RHOH/SPRED1/SPRY4/STK4/TAOK3/TGFA/TGFB1/TRIB3/VEGFA/WARS1	58
GO:0140375	GO:0140375	immune receptor activity	56/2314	154/18737	0.363636364	2.94444881	9.094793253	1.45E-14	1.67E-11	1.41E-11	KLRC4-KLRK1/IFNGR2/IL4R/CSF2RB/IL2RB/IL3RA/IL18R1/CCR6/CCR5/CXCR2/IL18RAP/CD160/IL10RB/C3AR1/FCGR2B/CCRL2/HLA-DQB2/EBI3/C5AR1/IL20RB/ACKR3/CCR1/CD4/CD44/CD74/CSF2RA/CSF3R/CX3CR1/CXCR3/CXCR4/FCER1G/FCGR1A/FCGR2A/FCMR/FPR2/FPR3/HLA-DOA/HLA-DOB/HLA-DPA1/HLA-DQA1/HLA-DQB1/HLA-DRA/HLA-DRB1/IFNAR2/IFNGR1/IL12RB1/IL13RA1/IL17RA/IL1RAP/IL21R/IL2RA/LILRB1/LILRB2/LILRB4/MR1/OSMR	56
GO:0005126	GO:0005126	cytokine receptor binding	56/2314	277/18737	0.202166065	1.636985981	4.009108225	0.000124035	0.003667035	0.00310343	CD300LF/ITGA5/SH2B3/CXCL9/CCL4/TRAF2/CXCL10/CDH5/CXCL13/CCL20/TYK2/TNFSF9/TNFSF4/IL10/MYD88/CCRL2/PIBF1/EBI3/IRAK4/PYCARD/CXCL16/LRG1/ADAM17/BDNF/BID/CASP8/CCDC88A/CCL18/CCL28/CCL5/CKLF/CSF1/CX3CL1/CX3CR1/CXCL5/ERAP1/FASLG/FKBP1A/IL12RB1/IL7/JAK2/JAK3/NOL3/OSMR/PGF/PXDN/RHEX/SHC1/SPRED1/STAT1/TGFB1/TNFSF13B/TNFSF8/TRADD/USP15/VEGFA	56
GO:0019955	GO:0019955	cytokine binding	45/2314	143/18737	0.314685315	2.548080701	6.975399271	1.32E-09	5.08E-07	4.30E-07	PLP2/CSF1R/TNFRSF1B/TRAF2/IL2RB/IL3RA/IL18R1/CCR6/CCR5/CXCR2/TNFRSF1A/TNFRSF14/CCRL2/EBI3/IL20RB/NOG/NRROS/ACKR3/ACVRL1/ADAM17/CASP1/CCR1/CD36/CD4/CD74/CSF2RA/CSF3R/CX3CR1/CXCR3/CXCR4/GBP1/IFNAR2/IFNGR1/IL12RB1/IL13RA1/IL18BP/IL2RA/ITGA4/ITGB1/NRP1/NRP2/OSMR/PXDN/TMC8/TNFRSF11A	45
GO:0019903	GO:0019903	protein phosphatase binding	43/2314	144/18737	0.298611111	2.417924109	6.411407311	1.77E-08	5.10E-06	4.31E-06	PPP1CC/RPA2/IGBP1/CSK/SHOC2/CSF1R/TRAF2/CDH5/CD33/SLC6A3/HSF4/SPHK1/BOD1/MASTL/ADISSP/ANKLE2/ATP2B4/CDC27/CTTNBP2NL/EGFR/EIF2AK3/FLT4/HSP90B1/IKBKE/IQGAP1/JAK3/LCK/LGALS3/LILRB1/LILRB2/LILRB4/MAP3K5/MAPK14/MET/NEK2/PPP1R15A/PPP1R3B/PPP1R3C/RACK1/RPS6KB1/SIRPA/STAT1/TP53	43
GO:1990782	GO:1990782	protein tyrosine kinase binding	34/2314	126/18737	0.26984127	2.184967966	5.009575169	6.60E-06	0.000362457	0.000306749	PCNA/GJA1/CSK/NCK2/SH2B3/GAB2/CDH5/CD2/CD247/LRP4/DOK2/TRAT1/TREM2/PRR7/ANGPT2/CASS4/CBL/CBLB/CD4/CRKL/DOCK4/DUSP22/FLT3LG/ITGAX/ITGB1/KHDRBS1/MFAP3/NCK1/RACK1/SHC1/SIRPA/TIAM1/TP53/TRADD	34
GO:0005178	GO:0005178	integrin binding	34/2314	161/18737	0.211180124	1.70997493	3.396047218	0.001128759	0.0210296	0.017797452	ITGA5/ITGA3/TGFBI/KDR/CD151/ISG15/CCN5/ESM1/LCP1/MYH9/FERMT3/JAML/ACTN1/ADAM10/ADAM15/ADAM17/ADAM9/COL5A1/CX3CL1/EDIL3/EGFR/FN1/GPNMB/HSPG2/ITGA4/ITGAL/ITGAM/ITGAX/ITGB1/ITGB2/LYN/P4HB/TSPAN4/VWF	34
GO:0017124	GO:0017124	SH3 domain binding	33/2314	113/18737	0.292035398	2.364679022	5.461690995	1.36E-06	0.000104373	8.83E-05	OSTF1/ELMO1/CD3E/PTPN6/SH2D2A/ARHGAP17/MICAL1/ABI3/ADAM10/ADAM15/ADAM17/ADAM19/ADAM9/ARHGAP1/ARHGAP31/CBL/DOCK4/EVL/INPP5D/KHDRBS1/LYN/NCF1/PLSCR1/PLSCR3/PTPN12/PTPN22/QKI/RAPGEF1/RUFY1/SIRPA/SOS1/WAS/WIPF1	33
GO:0035591	GO:0035591	signaling adaptor activity	28/2314	128/18737	0.21875	1.771269987	3.286576672	0.001710041	0.029428019	0.024905075	MAP2K1/NCK2/SH2B3/GAB2/TRAF2/CD3E/MYD88/TICAM1/DOK2/TRAT1/ABI3/CRKL/GNB1/GNB4/IFNAR2/IQGAP1/IRAK2/KHDRBS1/KSR1/NCK1/NLRP1/NUP62/PAG1/RACK1/RIPK2/SHC1/TRADD/WWC3	28
GO:0004527	GO:0004527	exonuclease activity	22/2314	84/18737	0.261904762	2.120704202	3.864116112	0.000420989	0.009158504	0.007750886	PLD3/NME1/POLD1/EXOSC9/EXOSC5/AEN/NME8/CNOT2/CNOT8/DCLRE1B/DCLRE1C/DCP2/ENPP2/ENPP3/ERI1/EXOSC2/ISG20/PLD4/POLG/RAD50/REXO5/XRN2	22
GO:0023023	GO:0023023	MHC protein complex binding	21/2314	37/18737	0.567567568	4.595727534	8.217897198	1.37E-10	7.91E-08	6.70E-08	HLA-DMB/HLA-DRB5/CD8A/CD160/HLA-DQB2/HLA-DMA/CD4/CD74/HLA-DOA/HLA-DOB/HLA-DPA1/HLA-DPB1/HLA-DQA1/HLA-DQB1/HLA-DRA/HLA-DRB1/LILRB1/LILRB2/PKM/TAPBP/TAPBPL	21
GO:0038187	GO:0038187	pattern recognition receptor activity	20/2314	47/18737	0.425531915	3.445631586	6.301285871	2.20E-07	2.30E-05	1.95E-05	CD14/TLR2/MARCO/LY96/NOD2/PYCARD/CARD8/CD209/CD36/CLEC4E/CLEC7A/FCN1/NLRP1/NOD1/PTAFR/RIGI/SCARB1/TLR3/TLR4/TLR7	20
GO:0005518	GO:0005518	collagen binding	20/2314	69/18737	0.289855072	2.347024413	4.207702112	0.000175689	0.004823072	0.004081789	SPARCL1/ITGA3/TGFBI/CTSK/MMP9/NID2/SERPINH1/P3H1/ADAM9/CD44/COL5A3/COL6A2/CTSS/FN1/HSPG2/ITGB1/LOX/NID1/PDGFB/VWF	20
GO:0015026	GO:0015026	coreceptor activity	19/2314	61/18737	0.31147541	2.522089349	4.469480035	8.79E-05	0.00302852	0.002563051	KDR/CSF2RB/IL2RB/CD8A/LY96/CCR5/IL18RAP/IL10RB/LRP4/ACKR3/CD4/CD80/CSPG4/CXCR4/IL12RB1/IL1RAP/ITGA4/ITGB1/NRP1	19
GO:0001618	GO:0001618	virus receptor activity	19/2314	79/18737	0.240506329	1.94743608	3.167559564	0.002955213	0.040086597	0.03392548	ITGA5/CCR5/TNFRSF14/CLEC5A/AXL/CD209/CD4/CD80/CDK1/CXCR4/EFNB2/EGFR/ITGB1/NPC1/PLSCR1/SCARB1/SELPLG/SLC7A1/TNFRSF4	19
GO:0001784	GO:0001784	phosphotyrosine residue binding	18/2314	47/18737	0.382978723	3.101068427	5.413502537	5.46E-06	0.000314672	0.000266309	NCK2/VAV1/PTPN6/HCK/FGR/ABL2/CBL/CBLB/CRKL/LCK/MAPK1/RASA1/SAMSN1/SH2D3C/SH3BP2/SHC1/SLA/ZAP70	18
GO:0042605	GO:0042605	peptide antigen binding	18/2314	47/18737	0.382978723	3.101068427	5.413502537	5.46E-06	0.000314672	0.000266309	SLC7A5/HLA-DMB/HLA-DRB5/HLA-DQB2/HLA-DMA/CD209/HLA-DOA/HLA-DOB/HLA-DPA1/HLA-DPB1/HLA-DQA1/HLA-DQB1/HLA-DRA/HLA-DRB1/HLA-F/MICA/TAP2/TAPBP	18
GO:0050840	GO:0050840	extracellular matrix binding	18/2314	65/18737	0.276923077	2.242311017	3.766044654	0.000668272	0.014268851	0.012075797	SPARCL1/LGALS1/ITGA3/TGFBI/OLFML2A/OLFML2B/CD248/THSD1/CLEC14A/ADAM9/CTSS/ITGB1/LGALS3/NID1/PLEKHA2/PXDN/VEGFA/VWA1	18
GO:0048029	GO:0048029	monosaccharide binding	18/2314	74/18737	0.243243243	1.969597515	3.136970937	0.003297709	0.043207477	0.036566697	HK1/PLOD1/GYS1/PLOD3/PYGL/LGALS9/MANBA/HK3/P4HA1/P3H1/ALKBH3/ALDOA/CD209/EGLN1/EGLN3/LMAN2/PAM/SLC2A3	18
GO:0005548	GO:0005548	phospholipid transporter activity	17/2314	68/18737	0.25	2.024308557	3.176278675	0.003116834	0.041307007	0.03495832	ABCA3/CETP/ESYT1/TRIAP1/ABCA1/ABCB4/ABCG1/ANO4/ANO6/ATP11A/ATP11B/ATP8B3/PITPNC1/PLSCR1/PLSCR3/PRELID2/VMP1	17
GO:0043028	GO:0043028	cysteine-type endopeptidase regulator activity involved in apoptotic process	15/2314	44/18737	0.340909091	2.760420759	4.388308854	0.000155234	0.004474615	0.003786888	CTSK/BIRC7/PYCARD/APAF1/BID/BIRC3/CASP1/CTSS/NAIP/NLRP1/NOD1/NOL3/RACK1/SERPINB9/TNFAIP8	15
GO:0042169	GO:0042169	SH2 domain binding	14/2314	41/18737	0.341463415	2.764909248	4.246526389	0.000250795	0.006571958	0.00556188	SIT1/PTPN6/CCDC88A/JAK2/KHDRBS1/LAT2/LCK/LILRB1/NUP62/PAG1/RACK1/RUFY1/SH3PXD2B/SIGLEC10	14
GO:0042287	GO:0042287	MHC protein binding	14/2314	42/18737	0.333333333	2.699078075	4.137796387	0.000333822	0.007855028	0.006647748	KLRC4-KLRK1/CD8A/LAG3/CD4/CD74/CLEC7A/LILRB1/LILRB2/MARCHF1/MFAP3/PILRA/TAP2/TAPBP/TUBB	14
GO:0140303	GO:0140303	intramembrane lipid transporter activity	13/2314	45/18737	0.288888889	2.339200999	3.376121013	0.002389673	0.035783021	0.030283344	ABCA3/ABCA12/ABCA1/ABCB4/ABCG1/ANO4/ANO6/ATP11A/ATP11B/ATP8B3/PLSCR1/PLSCR3/VMP1	13
GO:0001968	GO:0001968	fibronectin binding	Dec-14	30/18737	0.4	3.238893691	4.606657206	0.000123338	0.003667035	0.00310343	ITGA3/CTSK/FSTL3/LOXL3/CTSS/IGFBP3/ITGA4/ITGB1/LILRB4/PLEKHA2/TNFAIP6/VEGFA	12
GO:0043394	GO:0043394	proteoglycan binding	Dec-14	37/18737	0.324324324	2.626130019	3.716457714	0.001155127	0.021140665	0.017891447	CTSK/ADA2/FBLN7/COL5A1/COL5A3/CTSS/FN1/GPNMB/HPSE/LRP1/NID1/PTPRC	12
GO:0001530	GO:0001530	lipopolysaccharide binding	Dec-14	41/18737	0.292682927	2.369922213	3.296152951	0.003079193	0.041282664	0.034937718	CD14/TLR2/LY96/TREM2/CASP4/CD6/GBP1/P2RX7/PSMA1/PTAFR/SCARB1/TLR4	12
GO:0140311	GO:0140311	protein sequestering activity	Nov-14	32/18737	0.34375	2.783424265	3.790047684	0.001071338	0.020587554	0.017423346	CDKN1A/SPI1/NFKB1/INSIG2/TMSB4X/CAV1/LAPTM5/PMEPA1/RBCK1/SEC14L1/TMC8	11
GO:0015035	GO:0015035	protein-disulfide reductase activity	Nov-14	34/18737	0.323529412	2.619693426	3.548219766	0.001880499	0.030538248	0.025844667	PDIA5/CLIC3/ERO1A/P4HB/PDIA4/PDIA6/PGK1/QSOX1/QSOX2/STAB1/TXNDC12	11
GO:0005044	GO:0005044	scavenger receptor activity	Oct-14	27/18737	0.37037037	2.998975639	3.901632495	0.000928625	0.018596855	0.015738609	CXCL16/ACKR3/CD163/CD36/ENPP2/LRP1/MSR1/SCARB1/SCARF1/STAB1	10
GO:0030515	GO:0030515	snoRNA binding	Oct-14	32/18737	0.3125	2.530385696	3.252302256	0.003980468	0.048310316	0.040885254	BYSL/NUDT1/DHX37/HEATR1/ISG20/NOP56/TSR1/UTP25/UTP6/WDR3	10
GO:0005031	GO:0005031	tumor necrosis factor receptor activity	Sep-14	10/18737	0.9	7.287510804	7.465149488	5.86E-08	8.45E-06	7.15E-06	TNFRSF1B/TNFRSF1A/TNFRSF14/EDA2R/FAS/TNFRSF11A/TNFRSF18/TNFRSF25/TNFRSF4	9
GO:0017154	GO:0017154	semaphorin receptor activity	Sep-14	13/18737	0.692307692	5.605777541	6.235469904	2.95E-06	0.000200069	0.00016932	TREM2/MET/NRP1/NRP2/PLXNA1/PLXNA2/PLXNA3/PLXNC1/PLXND1	9
GO:0001614	GO:0001614	purinergic nucleotide receptor activity	Sep-14	20/18737	0.45	3.643755402	4.440296996	0.000307055	0.007491601	0.006340178	P2RX4/GPR171/P2RY13/GPR34/P2RY8/P2RX7/P2RY1/P2RY12/PTAFR	9
GO:0016493	GO:0016493	C-C chemokine receptor activity	Sep-14	23/18737	0.391304348	3.168482958	3.905984258	0.001056811	0.020587554	0.017423346	CCR6/CCR5/CXCR2/CCRL2/ACKR3/CCR1/CX3CR1/CXCR3/CXCR4	9
GO:0043548	GO:0043548	phosphatidylinositol 3-kinase binding	Sep-14	26/18737	0.346153846	2.802888771	3.453034982	0.00286339	0.039303439	0.03326269	CORO1A/HCST/NLRC3/AXL/CBL/GSN/JAK2/LCK/PIK3AP1	9
GO:0034185	GO:0034185	apolipoprotein binding	Aug-14	18/18737	0.444444444	3.598770767	4.140537984	0.000741543	0.015545434	0.013156176	VLDLR/LRP4/TREM2/ABCA1/LCAT/LILRB4/LRP1/SCARB1	8
GO:0031418	GO:0031418	L-ascorbic acid binding	Aug-14	20/18737	0.4	3.238893691	3.760314937	0.001700217	0.029428019	0.024905075	PLOD1/PLOD3/P4HA1/P3H1/ALKBH3/EGLN1/EGLN3/PAM	8
GO:0008656	GO:0008656	cysteine-type endopeptidase activator activity involved in apoptotic process	Aug-14	21/18737	0.380952381	3.084660658	3.587834232	0.002451921	0.036244426	0.030673833	CTSK/PYCARD/APAF1/CASP1/CTSS/NLRP1/NOD1/RACK1	8
GO:0050700	GO:0050700	CARD domain binding	Jul-14	15/18737	0.466666667	3.778709306	4.041164175	0.00113082	0.0210296	0.017797452	NOD2/CARD16/CARD8/CASP1/CASP4/NOD1/RIPK2	7
GO:0061809	GO:0061809	NAD+ nucleotidase, cyclic ADP-ribose generating	Jul-14	16/18737	0.4375	3.542539974	3.819065695	0.001797172	0.030031011	0.02541539	TLR2/CD38/IL18R1/IL18RAP/TLR1/IL1RAP/TLR4	7
GO:0030169	GO:0030169	low-density lipoprotein particle binding	Jul-14	17/18737	0.411764706	3.33415527	3.61405827	0.002731953	0.039303439	0.03326269	CDH13/TREM2/CD36/MSR1/SCARB1/SCARF1/STAB1	7
GO:0042608	GO:0042608	T cell receptor binding	Jun-14	11/18737	0.545454545	4.416673214	4.254721577	0.000935488	0.018596855	0.015738609	CD3E/DOCK2/HLA-DRA/HLA-DRB1/LCK/MR1	6
GO:0140996	GO:0140996	histone H3 kinase activity	Jun-14	12/18737	0.5	4.048617113	3.965303768	0.001675864	0.029428019	0.024905075	PKN1/AURKA/JAK2/PKM/PRKCB/RPS6KA5	6
GO:0035325	GO:0035325	Toll-like receptor binding	Jun-14	13/18737	0.461538462	3.737185028	3.705701091	0.002788639	0.039303439	0.03326269	TLR2/LY96/MYD88/TLR1/CD36/UNC93B1	6
