# Supplementary material for: Integrative Meta‐Analysis and WGCNA Reveal Candidate Diagnostic Hub Genes in Clear Cell Carcinoma
Source: Int J Cell Biol. 2026 Feb 2;2026:5567255. doi: 10.1155/ijcb/5567255 (PMC12865128; doi:10.1155/ijcb/5567255)
Supplement: Supplementary file 3 — Supporting Information 3 Table S1. Shared DEGs identified by both statistical frameworks via Venn diagram analysis. Table S2. BP enrichment analysis of upregulated DEGs form integrated dataset using clusterProfiler. Table S3. BP enrichment analysis of downregulated DEGs form integrated dataset using clusterProfiler. Table S4. List of DEGs in the validation GSE40435 dataset. Table S5. BP enrichment analysis of upregulated DEGs in the validation GSE40435 dataset. Table S6. Biological process enrichment analysis of downregulated DEGs in the validation GSE40435 dataset. Table S7. Cellular component enrichment analysis of upregulated DEGs in integrated dataset. Table S8. Cellular component enrichment analysis of downregulated DEGs in integrated dataset. Table S9. Molecular function enrichment analysis of upregulated DEGs in integrated dataset. Table S10. Molecular function enrichment analysis of downregulated DEGs in integrated dataset. Table S11. Cellular component enrichment analysis of upregulated DEGs in the GSE40435 dataset. Table S12. Cellular component enrichment analysis of downregulated DEGs in the GSE40435 dataset. Table S13. Molecular function enrichment analysis of upregulated DEGs in the GSE40435 dataset. Table S14. Molecular function enrichment analysis of downregulated DEGs in the GSE40435 dataset. Table S15. KEGG pathway enrichment analysis of upregulated DEGs in the integrated dataset. Table S16. KEGG pathway enrichment analysis of downregulated DEGs in the integrated dataset. Table S17. KEGG pathway enrichment analysis of upregulated DEGs in the GSE40435 dataset. Table S18. KEGG pathway enrichment analysis of downregulated DEGs in the GSE40435 dataset. Table S19. Summary of transcription factors (TFs) identified among DEGs. Table S20. List of eight gene coexpression modules identified by dynamic tree cutting (β = 19, minimum size = 30 genes). Table S21. Transcription factor enrichment in the turquoise gene coexpression module. Table S22. Diagnostic biom [file IJCB-2026-5567255-s001.zip › Supplementary Table 8.csv]

	ID	Description	GeneRatio	BgRatio	RichFactor	FoldEnrichment	zScore	pvalue	p.adjust	qvalue	geneID	Count
GO:0045177	GO:0045177	apical part of cell	129/2124	474/19960	0.272151898734177	2.5575103101385	11.8428619109148	1.51649925894123e-24	9.70559525722386e-22	8.25294859865911e-22	CRB2/PODXL/EPCAM/PLAT/IGFBP2/SLC20A2/PROM1/ATP1B2/SLC16A2/MAL/HPN/SHROOM2/PARD6A/SCNN1B/CNTFR/PTH1R/SLC38A3/KL/DPEP1/CRIPTO/REN/SLC26A4/CYP4F12/GPR143/UMOD/CUBN/ATP12A/SLC22A13/SLC5A2/CA2/CYP4F2/PFKM/ATP6V0D1/ARHGEF18/RAB17/SLC39A4/RHCG/SLC7A9/ATP6V0A4/ATP1A1/KCNE2/ECRG4/SLC23A1/SLC47A2/SLC5A11/SLC22A12/SLC7A13/SLC26A9/IGSF5/ABCB1/ABCC5/ACP3/AHCYL1/AJAP1/ANK2/AQP2/AQP6/ATP6V0D2/ATP6V1A/C2CD2L/CA1…	129
GO:0016324	GO:0016324	apical plasma membrane	115/2124	408/19960	0.281862745098039	2.64876666297404	11.6115874793357	2.29280880188896e-23	7.33698816604467e-21	6.23885342408733e-21	CRB2/PODXL/EPCAM/IGFBP2/SLC20A2/PROM1/ATP1B2/SLC16A2/MAL/HPN/SHROOM2/PARD6A/SCNN1B/CNTFR/PTH1R/SLC38A3/KL/DPEP1/CRIPTO/SLC26A4/CYP4F12/GPR143/UMOD/CUBN/ATP12A/SLC22A13/SLC5A2/CYP4F2/PFKM/ATP6V0D1/ARHGEF18/RAB17/SLC39A4/RHCG/SLC7A9/ATP6V0A4/ATP1A1/KCNE2/ECRG4/SLC23A1/SLC47A2/SLC5A11/SLC22A12/SLC7A13/SLC26A9/IGSF5/ABCB1/ABCC5/AHCYL1/AJAP1/ANK2/AQP2/AQP6/ATP6V0D2/ATP6V1A/C2CD2L/CA12/CA4/CASR/CEACAM1…	115
GO:0016323	GO:0016323	basolateral plasma membrane	76/2124	264/19960	0.287878787878788	2.70530160360669	9.62525091163999	2.00342044780914e-16	3.84548375016602e-14	3.26992614940104e-14	DSP/EPCAM/PALM/SLC7A7/MTTP/PTH1R/SLC38A3/SLC6A12/CDH16/UMOD/AQP7/CLCNKA/ATP12A/CLCN2/RAB17/RHCG/ATP6V0A4/RHBG/ATP1A1/SLC51B/FXYD4/ABCA8/ABCC5/ABCC6/ADORA1/AJAP1/ANK2/ANK3/AQP2/AQP3/BSND/CA12/CADM1/CASR/CLCNKB/CLDN19/CNNM2/DAG1/DLG2/ENPP1/ERBB2/ERBB4/FOLR1/HPGD/HSP90AA1/KCNJ10/KCNJ16/KCNQ1/LDLR/MARVELD2/MUC20/PROM2/SLC12A6/SLC13A3/SLC14A1/SLC16A10/SLC16A5/SLC16A7/SLC22A6/SLC22A7/SLC22A8/SLC26A6/SL…	76
GO:0045178	GO:0045178	basal part of cell	84/2124	317/19960	0.264984227129338	2.49015309486892	9.22899743630961	1.16609293884929e-15	1.49259896172709e-13	1.26920010396859e-13	DSP/EPCAM/PALM/SLC7A7/MTTP/PTH1R/SLC38A3/SLC6A12/CDH16/UMOD/AQP7/CLCNKA/ATP12A/CLCN2/RAB17/RHCG/ATP6V0A4/RHBG/ATP1A1/SLC23A1/OSCP1/SLC51B/FXYD4/ABCA8/ABCC5/ABCC6/ADORA1/AJAP1/ANK2/ANK3/AQP2/AQP3/BSND/CA12/CADM1/CASR/CEACAM1/CLASP2/CLCNKB/CLDN19/CNNM2/DAG1/DLG2/ENPP1/ERBB2/ERBB4/FOLR1/HPGD/HSP90AA1/ITGA2/KCNJ10/KCNJ16/KCNQ1/LDLR/MARVELD2/MUC20/PROM2/SCN3A/SLC12A6/SLC13A3/SLC14A1/SLC16A10/SLC16A5/S…	84
GO:0098803	GO:0098803	respiratory chain complex	40/2124	110/19960	0.363636363636364	3.41722307824003	8.77264857972882	7.54348576955447e-13	8.04638482085811e-11	6.84207393484152e-11	COX8A/ATP5F1B/COX6B1/NDUFS3/UQCRC1/NDUFA1/ATP5PF/NDUFB3/NDUFA9/ATP5MC1/NDUFA4/NDUFA3/NDUFB9/ATP5MK/ATP5F1A/ATP5F1C/ATP5F1D/ATP5F1E/ATP5MC3/ATP5ME/ATP5MG/ATP5MJ/ATP5PB/COX4I1/COX7B/DMAC2L/NDUFA10/NDUFA11/NDUFA6/NDUFB1/NDUFB8/NDUFS1/NDUFS8/NDUFV1/NNT/SDHB/SDHC/SDHD/SURF1/UQCR10	40
GO:0016469	GO:0016469	proton-transporting two-sector ATPase complex	25/2124	50/19960	0.5	4.69868173258004	9.03637505386597	3.66902000392005e-12	3.35453257501261e-10	2.85245615342355e-10	ATP6V0B/ATP5F1B/ATP5PF/ATP5MC1/ATP6V0D1/ATP6V0E2/ATP6V1G2/ATP6V0A4/ATP5MK/ATP6V1G3/ATP5F1A/ATP5F1C/ATP5F1D/ATP5F1E/ATP5MC3/ATP5ME/ATP5MG/ATP5MJ/ATP5PB/ATP6V0D2/ATP6V1A/ATP6V1C2/ATP6V1D/ATP6V1H/DMAC2L	25
GO:1902495	GO:1902495	transmembrane transporter complex	102/2124	499/19960	0.204408817635271	1.92090395480226	7.1891897754163	5.45820545733226e-11	4.3665643658658e-09	3.71301608084313e-09	ATP6V0B/COX8A/ATP5F1B/COX6B1/NDUFS3/UQCRC1/NDUFA1/ATP5PF/NDUFB3/ATP1B2/CACNA2D2/SCNN1B/CNGA1/CLCNKA/ATP12A/NDUFA9/ATP5MC1/HSPA2/ATP6V0D1/MICU2/CLCN2/ATP6V0E2/ATP6V1G2/NDUFA4/NDUFA3/LRRC8D/CCDC51/TRPM4/KCNK5/ATP6V0A4/ATP1A1/KCNE2/KCNIP1/NDUFB9/ATP5MK/ATP6V1G3/FXYD4/LRRC55/ABCB8/ATP5F1A/ATP5F1C/ATP5F1D/ATP5F1E/ATP5MC3/ATP5ME/ATP5MG/ATP5MJ/ATP5PB/ATP6V0D2/ATP6V1A/ATP6V1C2/ATP6V1D/ATP6V1H/CACNA1D/CAT…	102
GO:0005782	GO:0005782	peroxisomal matrix	23/2124	52/19960	0.442307692307692	4.15652614805157	7.86493541264732	6.08786410117049e-10	3.89623302474911e-08	3.31307972663699e-08	HMGCL/PHYH/ACOX2/CRYM/DAO/EPHX2/DHRS4/ECI2/PIPOX/HACL1/ABCD3/ACAA1/ACOT8/ACOX1/AGXT/CAT/CRAT/CROT/FABP1/HAO2/HSD17B4/NUDT7/PEX7	23
GO:1990204	GO:1990204	oxidoreductase complex	40/2124	150/19960	0.266666666666667	2.50596359070935	6.38874828489783	2.80444080630441e-08	1.28203008288202e-06	1.09014729087172e-06	COX8A/COX6B1/NDUFS3/UQCRC1/NDUFA1/NDUFB3/GMPR/GLDC/NDUFA9/NDUFA4/GMPR2/NDUFA3/OGDHL/NDUFB9/ACACB/BCKDHB/CAT/CBR4/COX4I1/COX7B/DBT/DLD/GCSH/IDH3G/LDHB/NDUFA10/NDUFA11/NDUFA6/NDUFB1/NDUFB8/NDUFS1/NDUFS8/NDUFV1/NOX4/PDHA1/PDK2/SDHB/SDHC/SDHD/UQCR10	40
GO:0043296	GO:0043296	apical junction complex	37/2124	154/19960	0.24025974025974	2.25780810526573	5.40722293459514	1.51283311315876e-06	6.05133245263506e-05	5.14562315462554e-05	CRB2/JUP/EPCAM/AOC1/SHROOM2/PARD6A/CLDN14/IGSF5/ANK3/CAMSAP3/CGN/CGNL1/CLDN10/CLDN19/EPB41L4B/ILDR1/KIFC3/MAGI1/MAGI2/MAGI3/MARVELD2/MARVELD3/MPDZ/MPP7/NHERF4/NHS/OCLN/PALS1/PATJ/PLEKHA7/PRKCZ/SHROOM3/TJP3/TRAF4/USP53/WNK3/WNK4	37
GO:0031526	GO:0031526	brush border membrane	20/2124	60/19960	0.333333333333333	3.13245448838669	5.70856264761071	1.98041414809501e-06	7.45567679282826e-05	6.33977779916482e-05	SLC20A2/MTTP/SLC26A4/CUBN/SLC7A9/ATP6V0A4/ITLN1/CLTRN/SLC27A4/SLC22A12/CA4/FOLR1/HSP90AA1/SLC26A6/SLC28A2/SLC34A1/SLC34A3/SLC6A19/SLC9A3/TRPM6	20
GO:0005903	GO:0005903	brush border	28/2124	109/19960	0.256880733944954	2.41400162407782	5.10822332745936	7.09755223919295e-06	0.000252357412949083	0.000214586813313611	SLC20A2/MTTP/SLC26A4/CUBN/SOAT2/DCXR/SLC7A9/ATP6V0A4/ITLN1/CLTRN/SLC27A4/SLC22A12/ADD3/CA4/FOLR1/HSP90AA1/MYH14/MYO7B/NHERF4/SCIN/SLC26A6/SLC28A2/SLC34A1/SLC34A3/SLC6A19/SLC9A3/TRPM6/VIL1	28
GO:0005902	GO:0005902	microvillus	26/2124	100/19960	0.26	2.44331450094162	4.99308852968529	1.1790287210094e-05	0.000359323038783818	0.000305542781334266	PODXL/PROM1/MTTP/DPEP1/CUBN/IFT20/DCXR/SLC27A4/ANGPT1/ATP6V1A/CEACAM1/CNP/FMN2/IQGAP2/ITGB3/MUC20/MYO6/MYO7B/PDGFRA/PROM2/RAPGEF3/SLC7A8/STARD10/TEK/VIL1/WWOX	26
GO:0016471	GO:0016471	vacuolar proton-transporting V-type ATPase complex	11/2124	26/19960	0.423076923076923	3.97580761987542	5.23952855979952	3.25964388166073e-05	0.000834468833705147	0.000709573004976252	ATP6V0B/ATP6V0D1/ATP6V0E2/ATP6V1G2/ATP6V0A4/ATP6V1G3/ATP6V0D2/ATP6V1A/ATP6V1C2/ATP6V1D/ATP6V1H	11
GO:0043195	GO:0043195	terminal bouton	15/2124	46/19960	0.326086956521739	3.06435765168263	4.83707163603528	4.99989324932304e-05	0.00122546683519813	0.00104204992400894	UNC13B/RAB3A/OPHN1/SYP/AAK1/ADORA1/CALB1/CALCA/GRIK2/HSPA8/NTRK2/PRSS12/SLC4A8/TBC1D24/UNC13C	15
GO:0044306	GO:0044306	neuron projection terminus	30/2124	133/19960	0.225563909774436	2.11970604477295	4.47094423864455	5.16993821099213e-05	0.00122546683519813	0.00104204992400894	UNC13B/BSN/RAB3A/TSPOAP1/CRHBP/OPHN1/FLRT1/ATP6V0D1/SYP/AAK1/ADORA1/BIN1/CALB1/CALCA/CASR/FLRT3/GRIK2/HSPA8/ITGA2/KCNC4/NTRK2/PRSS12/SLC4A8/SLC8A1/SNCA/SYT1/TBC1D24/UCHL1/UNC13C/VTI1A	30
GO:0098984	GO:0098984	neuron to neuron synapse	67/2124	412/19960	0.162621359223301	1.52821201981972	3.73855380991285	0.000277549164768076	0.00493420737365468	0.00419569936213728	ZDHHC15/PALM/ATP1B2/LZTS3/DMTN/BSN/SYNDIG1/LRFN3/ATP1A1/LRRC4/ABHD17C/IGSF11/ADD3/ADORA1/AKAP5/ASIC1/BCR/CADM1/CALB1/CALCA/CAMK2A/CAMK2B/CAMK2G/CAMK2N1/CLSTN2/CPEB3/CPEB4/DLG2/DLGAP1/DNAJC6/DNM3/ERBB4/FAM81A/GPHN/GRIA3/GRIK2/GRIK5/GRM1/HIP1R/HOMER1/HOMER2/HSPA8/INSYN1/ITPR1/LNX1/MAGI2/MPDZ/NAPEPLD/NCS1/NEFH/NOS1/NTRK2/PCBP2/PPP1R9A/PRICKLE1/PRKCZ/PTPRD/PTPRO/SLC16A7/SLC4A8/SLC8A1/SORT1/SYN2/SYT1/…	67
GO:0060076	GO:0060076	excitatory synapse	18/2124	70/19960	0.257142857142857	2.41646489104116	4.09671126721249	0.000290671334405026	0.00502782848700586	0.00427530810490465	BSN/SYP/SYNDIG1/LRRC4/IGSF11/LRRTM1/AKAP5/FGFR2/GNB5/GRIA3/HOMER1/KCNJ3/SLC16A7/SORT1/SPTBN2/SUSD4/SYT1/UNC13C	18
GO:0043209	GO:0043209	myelin sheath	14/2124	48/19960	0.291666666666667	2.74089767733836	4.16710396882569	0.000333664554289161	0.00561961354592271	0.00477852007112178	PLLP/MAL/CA2/CLCN2/CA13/CLDN19/CNP/ERBB2/GPM6B/HSP90AA1/MARVELD2/PALS1/PRKCZ/TSPAN2	14
GO:0030672	GO:0030672	synaptic vesicle membrane	29/2124	143/19960	0.202797202797203	1.90575902440309	3.75110868177819	0.000474306494885057	0.0075889039181609	0.00645306468040985	UNC13B/BSN/RAB3A/AMPH/SYNGR3/ATP6V0D1/SYP/ATP6V0E2/ATP6V1G2/SYNDIG1/ATP6V0A4/ATP6V1G3/FER1L5/SYT6/ATP6V1A/ATP6V1D/ATP6V1H/BIN1/CLTA/ICA1/SCAMP5/SLC4A8/SNCA/SYN2/SYNGR1/SYT1/SYT7/UNC13C/VTI1A	29
GO:0043197	GO:0043197	dendritic spine	34/2124	180/19960	0.188888888888889	1.77505754341913	3.60458249963857	0.000641273013953833	0.00977177926024889	0.00830922677228401	PRKAR2B/PALM/LZTS3/OPHN1/GIPC1/CLCN2/DDN/SYNDIG1/LRRC4/ABHD17C/TENM2/ADORA1/AKAP5/BCR/CALB1/CAMK2A/CPEB4/DNM3/FARP1/FBXO2/GABRB3/GPHN/GRIA3/HIP1R/HOMER1/HSPA8/IGF2BP1/KIF3B/LAMA2/NOS1/NTRK2/PPP1R9A/PTPRO/SYNE1	34
GO:0002177	GO:0002177	manchette	9/2124	25/19960	0.36	3.38305084745763	4.11427301113081	0.000717658565459343	0.0102749068510249	0.00873705072694058	IFT20/SPMIP6/MEIG1/CCDC181/CFAP221/LZTFL1/PACRG/STK33/STRBP	9
GO:0140268	GO:0140268	endoplasmic reticulum-plasma membrane contact site	6/2124	12/19960	0.5	4.69868173258004	4.42268307182281	0.000754563471872141	0.0102749068510249	0.00873705072694058	SACM1L/GRAMD1B/GRAMD1C/BLTP2/C2CD2L/ESYT3	6
GO:0044309	GO:0044309	neuron spine	34/2124	182/19960	0.186813186813187	1.75555141656837	3.53351098123912	0.00078613923470203	0.0104818564626937	0.00891302597238924	PRKAR2B/PALM/LZTS3/OPHN1/GIPC1/CLCN2/DDN/SYNDIG1/LRRC4/ABHD17C/TENM2/ADORA1/AKAP5/BCR/CALB1/CAMK2A/CPEB4/DNM3/FARP1/FBXO2/GABRB3/GPHN/GRIA3/HIP1R/HOMER1/HSPA8/IGF2BP1/KIF3B/LAMA2/NOS1/NTRK2/PPP1R9A/PTPRO/SYNE1	34
GO:0098798	GO:0098798	mitochondrial protein-containing complex	33/2124	178/19960	0.185393258426966	1.74220783342855	3.43240360567878	0.00106559891481023	0.013639666109571	0.0115982029254082	IMMT/MRPL49/HSD17B10/MTX2/MRPL33/ISCU/MICU2/MRPS35/MRPL48/APOO/MRPL34/MPV17L2/ISCA2/TOMM40L/MRPS9/ACACB/APOOL/AURKAIP1/DNAJC11/DNAJC19/MICOS10/MPC1/MRPL19/MRPL2/MRPL41/PDSS2/PHB1/PMPCB/PPIF/SLC25A4/SMDT1/TIMM10B/TIMM13	33
GO:0045239	GO:0045239	tricarboxylic acid cycle heteromeric enzyme complex	7/2124	17/19960	0.411764705882353	3.86950260330121	4.08445158573409	0.00113281872789894	0.0142157644285357	0.0120880760025542	SUCLA2/OGDHL/BCKDHB/DBT/DLD/IDH3G/SUCLG1	7
GO:0001401	GO:0001401	SAM complex	6/2124	13/19960	0.461538461538462	4.33724467622773	4.153544279478	0.001275474939771	0.0154019615368574	0.0130967337410448	IMMT/MTX2/APOO/APOOL/DNAJC11/MICOS10	6
GO:0140275	GO:0140275	MIB complex	6/2124	13/19960	0.461538461538462	4.33724467622773	4.153544279478	0.001275474939771	0.0154019615368574	0.0130967337410448	IMMT/MTX2/APOO/APOOL/DNAJC11/MICOS10	6
GO:0031970	GO:0031970	organelle envelope lumen	21/2124	98/19960	0.214285714285714	2.0137207425343	3.47150500348931	0.00131746081885137	0.0156143504456458	0.0132773341782877	SOD1/IMMT/ARL2/BCHE/AIFM1/MICU2/SDHAF3/OMA1/CHCHD4/CD2AP/COA7/COX4I1/CYCS/GATM/NDUFS1/SIRT5/SUOX/THEM4/TIMM10B/TIMM13/UQCC2	21
GO:0014069	GO:0014069	postsynaptic density	56/2124	359/19960	0.155988857938719	1.46588399456536	3.07385809184894	0.0022301606879943	0.0237883806719392	0.0202279486963693	ZDHHC15/PALM/LZTS3/DMTN/BSN/SYNDIG1/LRFN3/ATP1A1/LRRC4/ABHD17C/IGSF11/ADD3/AKAP5/ASIC1/BCR/CADM1/CAMK2A/CAMK2B/CAMK2G/CAMK2N1/CLSTN2/CPEB3/CPEB4/DLG2/DLGAP1/DNAJC6/DNM3/ERBB4/FAM81A/GPHN/GRIA3/GRIK2/GRIK5/GRM1/HIP1R/HOMER1/HOMER2/HSPA8/INSYN1/ITPR1/MAGI2/MPDZ/NCS1/NEFH/NOS1/NTRK2/PCBP2/PPP1R9A/PRICKLE1/PRKCZ/PTPRO/SLC16A7/SLC8A1/SYN2/SYT1/ZDHHC2	56
GO:0033268	GO:0033268	node of Ranvier	7/2124	20/19960	0.35	3.28907721280603	3.53435994261626	0.00339071817698533	0.0335996599725717	0.0285707634964137	ANK3/BIN1/DAG1/NFASC/SCN2A/SCN2B/SPTBN4	7
GO:0097060	GO:0097060	synaptic membrane	67/2124	453/19960	0.147902869757174	1.3898970246484	2.89668782200156	0.00341246546596431	0.0335996599725717	0.0285707634964137	UNC13B/CACNA2D2/CDH9/SYP/CLCN2/DDN/SYNDIG1/LRFN3/LRRC4/ABHD17C/IGSF11/TENM2/LRRTM1/ADORA1/AKAP5/ANK2/ANK3/ASIC1/CADM4/CASR/CHRNA4/CLSTN2/CLTA/CNTN1/DAG1/DGKB/DLG2/DNAJC6/DNM3/ERBB2/ERBB4/FARP1/FBXO2/FLRT3/FZD3/GABRB1/GABRB3/GNB5/GPHN/GRIA3/GRIK2/GRIK5/GRM1/HIP1R/HSPA8/ITGB3/KCNC4/KCNJ3/LINGO2/NAPEPLD/NRXN1/NTNG1/PCDH9/PI4K2A/PLXNB1/PTPRD/PTPRO/SCN2A/SEMA4D/SLC16A7/SLC4A8/SLC6A4/SUSD4/SYNE1/SYT1/S…	67
GO:0098685	GO:0098685	Schaffer collateral - CA1 synapse	20/2124	99/19960	0.202020202020202	1.8984572656889	3.09251902563926	0.00351935295710627	0.0341270589780001	0.0290192261375429	PLAT/BSN/GIPC1/SYP/TUBB2B/LRRC4/ADRB1/BCR/GABRB1/GRM1/ITPR1/NEFH/NTNG1/PLG/PRKCZ/PRSS12/PTPRD/SLC16A7/SYN2/SYNGR1	20
GO:0031514	GO:0031514	motile cilium	49/2124	316/19960	0.15506329113924	1.45718610693938	2.82695904334201	0.00453977072009226	0.0433649740426723	0.0368744927303645	IQCD/CFAP57/IQUB/GAS8/NME5/AKAP3/IFT20/PFKM/CFAP45/ATP1A1/ZMYND12/DRC7/TTC29/SPMIP6/MORN5/SPMIP5/AK7/BBOF1/CAMSAP3/CATSPERE/CCDC181/CCDC65/CFAP221/CFAP43/CFAP61/CFAP70/CFAP95/DAAM1/DLD/DNAAF11/DNAI4/DNALI1/GSTM3/HSP90AA1/IQCA1/KIF9/KLC3/MKKS/PACRG/RIBC1/RSPH14/SCNN1A/SLC26A6/SORD/SPACA9/SPAG16/STARD10/TPPP2/TSGA10	49
GO:0036064	GO:0036064	ciliary basal body	31/2124	180/19960	0.172222222222222	1.61843481899979	2.87617267216031	0.00476942980953038	0.0448887511485213	0.0381702045128051	IQCD/CCDC178/SPAG5/GAS8/IFT20/TTC8/ODAD3/AGBL4/BBOF1/CAMSAP3/CCDC65/CCDC66/CDC14A/CFAP410/CFAP70/CIBAR1/DAAM1/DZIP1/EVC/HDAC6/IFT57/JADE1/MKKS/MLF1/NEK4/PKHD1/PRKCA/PTPN23/SPACA9/SSX2IP/TBC1D30	31
