# Supplementary material for: Integrative Meta‐Analysis and WGCNA Reveal Candidate Diagnostic Hub Genes in Clear Cell Carcinoma
Source: Int J Cell Biol. 2026 Feb 2;2026:5567255. doi: 10.1155/ijcb/5567255 (PMC12865128; doi:10.1155/ijcb/5567255)
Supplement: Supplementary file 3 — Supporting Information 3 Table S1. Shared DEGs identified by both statistical frameworks via Venn diagram analysis. Table S2. BP enrichment analysis of upregulated DEGs form integrated dataset using clusterProfiler. Table S3. BP enrichment analysis of downregulated DEGs form integrated dataset using clusterProfiler. Table S4. List of DEGs in the validation GSE40435 dataset. Table S5. BP enrichment analysis of upregulated DEGs in the validation GSE40435 dataset. Table S6. Biological process enrichment analysis of downregulated DEGs in the validation GSE40435 dataset. Table S7. Cellular component enrichment analysis of upregulated DEGs in integrated dataset. Table S8. Cellular component enrichment analysis of downregulated DEGs in integrated dataset. Table S9. Molecular function enrichment analysis of upregulated DEGs in integrated dataset. Table S10. Molecular function enrichment analysis of downregulated DEGs in integrated dataset. Table S11. Cellular component enrichment analysis of upregulated DEGs in the GSE40435 dataset. Table S12. Cellular component enrichment analysis of downregulated DEGs in the GSE40435 dataset. Table S13. Molecular function enrichment analysis of upregulated DEGs in the GSE40435 dataset. Table S14. Molecular function enrichment analysis of downregulated DEGs in the GSE40435 dataset. Table S15. KEGG pathway enrichment analysis of upregulated DEGs in the integrated dataset. Table S16. KEGG pathway enrichment analysis of downregulated DEGs in the integrated dataset. Table S17. KEGG pathway enrichment analysis of upregulated DEGs in the GSE40435 dataset. Table S18. KEGG pathway enrichment analysis of downregulated DEGs in the GSE40435 dataset. Table S19. Summary of transcription factors (TFs) identified among DEGs. Table S20. List of eight gene coexpression modules identified by dynamic tree cutting (β = 19, minimum size = 30 genes). Table S21. Transcription factor enrichment in the turquoise gene coexpression module. Table S22. Diagnostic biom [file IJCB-2026-5567255-s001.zip › Supplementary Table 2.csv]

	ID	Description	GeneRatio	BgRatio	RichFactor	FoldEnrichment	zScore	pvalue	p.adjust	qvalue	geneID	Count
GO:0070661	GO:0070661	leukocyte proliferation	123/2234	341/18986	0.360703812316716	3.06549802177492	14.0551126889026	4.5725799656647e-32	2.73714636744689e-28	1.99364486502981e-28	GAPT/BST2/GJA1/PKN1/CDKN1A/AHR/CSF1R/LGALS9/NCK2/TNFRSF1B/HLA-DMB/TYROBP/CD151/VSIG4/MAD1L1/SASH3/MNDA/CSF2RB/NMB/GPR183/CD3E/BTK/TYK2/RASGRP1/CD38/CD180/PTPN6/TNFSF9/SH2D2A/TNFSF4/IL10/CORO1A/MYD88/TNFRSF14/IDO1/FCGR2B/CEBPB/TICAM1/EBI3/TREM2/LMBR1L/PYCARD/SLC39A10/IL20RB/ADA/AIF1/ANXA1/ATM/BAX/BCL6/BID/BTN2A2/BTN3A1/CBLB/CCL5/CCND3/CD209/CD274/CD276/CD300A/CD40/CD6/CD74/CD80/CDKN2A/CLECL1P/CSF1…	123
GO:0046651	GO:0046651	lymphocyte proliferation	111/2234	297/18986	0.373737373737374	3.17626579130608	13.8041821421811	1.31035712844123e-30	3.92189888542459e-27	2.85657854000187e-27	GAPT/GJA1/PKN1/CDKN1A/AHR/LGALS9/NCK2/TNFRSF1B/HLA-DMB/TYROBP/CD151/VSIG4/MAD1L1/SASH3/MNDA/GPR183/CD3E/BTK/TYK2/RASGRP1/CD38/CD180/PTPN6/TNFSF9/SH2D2A/TNFSF4/IL10/CORO1A/MYD88/TNFRSF14/IDO1/FCGR2B/CEBPB/TICAM1/EBI3/LMBR1L/PYCARD/SLC39A10/IL20RB/ADA/AIF1/ANXA1/ATM/BAX/BCL6/BID/BTN2A2/BTN3A1/CBLB/CCL5/CCND3/CD209/CD274/CD276/CD300A/CD40/CD6/CD74/CD80/CDKN2A/CLECL1P/CTLA4/DOCK2/DOCK8/ELF4/GPNMB/HEL…	111
GO:0002768	GO:0002768	immune response-regulating cell surface receptor signaling pathway	125/2234	369/18986	0.338753387533875	2.87894888796695	13.3102696255357	1.52003102199073e-29	2.27472642440913e-26	1.6568338139699e-26	KLRC4-KLRK1/PJA2/CD14/CSK/NMI/TYROBP/TLR2/MNDA/CD3E/BTK/CD38/CD8A/CD33/VAV1/LY96/PTPN6/KLRC3/CD160/HCK/FGR/MYD88/NFKB1/IFI35/C3AR1/CD247/TLR1/FCGR2B/ITK/TICAM1/CD3D/FCHO1/CD72/TRAT1/C3/IRAK4/TREM2/PVRIG/NOD2/C5AR1/SLC39A10/BTLA/ADA/BAX/BTN2A1/BTN2A2/BTN3A1/BTN3A2/BTNL9/CBLB/CD276/CD300A/CD40/CD47/CLEC4E/CLEC7A/CMTM3/CRKL/CTLA4/CYLD/DGKZ/DUSP22/ELF1/FCER1G/FCGR1A/FCGR2A/FCMR/FCN1/FPR2/FPR3/FYB1/GB…	125
GO:0070663	GO:0070663	regulation of leukocyte proliferation	101/2234	270/18986	0.374074074074074	3.17912729201897	13.1695676258701	5.47949253577577e-28	5.46670705319229e-25	3.98176457599706e-25	BST2/PKN1/CDKN1A/AHR/CSF1R/LGALS9/NCK2/TNFRSF1B/HLA-DMB/TYROBP/VSIG4/MAD1L1/SASH3/MNDA/CSF2RB/NMB/GPR183/CD3E/BTK/TYK2/CD38/PTPN6/TNFSF9/TNFSF4/IL10/CORO1A/MYD88/TNFRSF14/IDO1/FCGR2B/CEBPB/TICAM1/EBI3/PYCARD/SLC39A10/IL20RB/ADA/AIF1/ANXA1/ATM/BCL6/BID/BTN2A2/CBLB/CCL5/CD209/CD274/CD276/CD300A/CD40/CD6/CD74/CD80/CDKN2A/CLECL1P/CSF1/CSF2RA/CTLA4/ENPP3/GPNMB/HHEX/HLA-DPA1/HLA-DPB1/HLA-DRB1/IKZF3/IL1…	101
GO:0007159	GO:0007159	leukocyte cell-cell adhesion	132/2234	430/18986	0.306976744186047	2.6088900918157	12.3234405962968	2.024415152654e-26	1.73116415768383e-23	1.26092143793878e-23	KLRC4-KLRK1/PIK3R6/LGALS1/ITGA5/CSK/IL4R/LGALS9/NCK2/HLA-DMB/SELL/HLA-DRB5/VSIG4/MAD1L1/SASH3/CD3E/TYK2/RASGRP1/VAV1/LAG3/PTPN6/TNFSF9/TNFSF4/IL10/CD160/MDK/CORO1A/TNFRSF14/IDO1/CEBPB/FCHO1/HLA-DQB2/HLA-DMA/EBI3/NOD2/TBX21/PYCARD/FERMT3/TNFAIP8L2/LOXL3/IL20RB/LRG1/TIGIT/ABL2/ADA/AIF1/ALOX5/ANXA1/BCL6/BTN2A2/CAV1/CBFB/CBLB/CCL28/CCL5/CD209/CD274/CD276/CD300A/CD4/CD44/CD47/CD6/CD74/CD80/CDKN2A/CHST…	132
GO:0050670	GO:0050670	regulation of lymphocyte proliferation	91/2234	240/18986	0.379166666666667	3.2224074903014	12.6528558297719	7.8060525827888e-26	5.84087884507172e-23	4.2542986576199e-23	PKN1/CDKN1A/AHR/LGALS9/NCK2/TNFRSF1B/HLA-DMB/TYROBP/VSIG4/MAD1L1/SASH3/MNDA/GPR183/CD3E/BTK/TYK2/CD38/PTPN6/TNFSF9/TNFSF4/IL10/CORO1A/MYD88/TNFRSF14/IDO1/FCGR2B/CEBPB/TICAM1/EBI3/PYCARD/SLC39A10/IL20RB/ADA/AIF1/ANXA1/ATM/BCL6/BID/BTN2A2/CBLB/CCL5/CD209/CD274/CD276/CD300A/CD40/CD6/CD74/CD80/CDKN2A/CLECL1P/CTLA4/GPNMB/HLA-DPA1/HLA-DPB1/HLA-DRB1/IKZF3/IL12RB1/IL2RA/IL7/INPP5D/IRF1/JAK2/LGALS3/LILRB1…	91
GO:0045785	GO:0045785	positive regulation of cell adhesion	144/2234	499/18986	0.288577154308617	2.45251828634888	12.0074894510398	1.06683715817216e-25	6.38608722881853e-23	4.6514100096306e-23	KLRC4-KLRK1/PIK3R6/LGALS1/ITGA5/ITGA3/CSK/IL4R/LGALS9/NCK2/FSTL3/HLA-DMB/KDR/HLA-DRB5/CDH13/SASH3/CXCL13/CD3E/TYK2/RASGRP1/MMRN1/VAV1/PTPN6/TNFSF9/TNFSF4/IL10/CD160/MDK/CORO1A/TNFRSF14/FCHO1/HLA-DQB2/HLA-DMA/EBI3/NOD2/PYCARD/EGFLAM/ABL2/ADA/ADAM19/ADAM9/AIF1/ALOX5/ANXA1/APBB1IP/ARPC2/ATM/BCL6/BTN2A2/CASS4/CAV1/CBFB/CCL28/CCL5/CD209/CD274/CD276/CD36/CD4/CD44/CD47/CD6/CD74/CD80/CHST2/CITED2/CLECL1P…	144
GO:0050863	GO:0050863	regulation of T cell activation	123/2234	393/18986	0.312977099236641	2.65988505197264	12.1426396646935	1.58714075480711e-25	8.63693141661394e-23	6.29084880996271e-23	KLRC4-KLRK1/PIK3R6/LGALS1/CSK/IL4R/LGALS9/NCK2/TNFRSF1B/HLA-DMB/HLA-DRB5/VSIG4/MAD1L1/SASH3/CD3E/SIT1/TYK2/RASGRP1/CD2/BATF/VAV1/LAG3/PTPN6/TNFSF9/TNFSF4/IL10/CD160/MDK/CORO1A/TNFRSF14/IDO1/CEBPB/FCHO1/HLA-DQB2/HLA-DMA/EBI3/NOD2/TBX21/PYCARD/TNFAIP8L2/LOXL3/IL20RB/TIGIT/ABL2/ADA/AIF1/ANXA1/BCL6/BID/BTN2A2/CAV1/CBFB/CBLB/CCL5/CD209/CD274/CD276/CD300A/CD4/CD47/CD6/CD74/CD80/CDKN2A/CLECL1P/CTLA4/CYL…	123
GO:0002274	GO:0002274	myeloid leukocyte activation	92/2234	247/18986	0.37246963562753	3.16549171979601	12.5096555433111	1.93196967553685e-25	9.63730873146966e-23	7.01948982111722e-23	CD300LF/NDRG1/PJA2/IFNGR2/STK39/IL4R/LGALS9/GAB2/NMI/TYROBP/VSIG4/TLR2/SPI1/BTK/RASGRP1/CD2/ADORA2B/BATF/CD33/PTPN6/CXCR2/IL18RAP/IL10/FGR/MYD88/IFI35/CST7/TLR1/FCGR2B/TICAM1/MILR1/C1QA/DYSF/MCUB/SPHK1/TREM2/C5AR1/BATF3/HAMP/PYCARD/ADAM10/ADAM9/ADGRE2/AIF1/ANXA1/ATM/CALHM2/CBL/CCL5/CD200/CD300A/CD74/CD84/CD93/CRTC3/CSF1/CX3CL1/CX3CR1/DOCK2/ENPP3/FCER1G/FERRY3/FN1/GRN/IFNGR1/IL16/ITGAM/ITGB2/JAK2/…	92
GO:1903037	GO:1903037	regulation of leukocyte cell-cell adhesion	122/2234	392/18986	0.311224489795918	2.64499022527543	12.0180358399628	4.38765369063738e-25	2.02034576862734e-22	1.47155154547531e-22	KLRC4-KLRK1/PIK3R6/LGALS1/CSK/IL4R/LGALS9/NCK2/HLA-DMB/HLA-DRB5/VSIG4/MAD1L1/SASH3/CD3E/TYK2/RASGRP1/VAV1/LAG3/PTPN6/TNFSF9/TNFSF4/IL10/CD160/MDK/CORO1A/TNFRSF14/IDO1/CEBPB/FCHO1/HLA-DQB2/HLA-DMA/EBI3/NOD2/TBX21/PYCARD/TNFAIP8L2/LOXL3/IL20RB/TIGIT/ABL2/ADA/AIF1/ALOX5/ANXA1/BCL6/BTN2A2/CAV1/CBFB/CBLB/CCL28/CCL5/CD209/CD274/CD276/CD300A/CD4/CD44/CD47/CD6/CD74/CD80/CDKN2A/CHST2/CLECL1P/CTLA4/CYLD/DO…	122
GO:0045088	GO:0045088	regulation of innate immune response	137/2234	470/18986	0.291489361702128	2.47726813844073	11.8426318046717	5.92613799424949e-25	2.53384728811268e-22	1.8455686896377e-22	CD300LF/KLRC4-KLRK1/PIK3R6/PPT1/PJA2/CD14/GDI1/LGALS9/ARRB2/NMI/TYROBP/VSIG4/TRIM21/TLR2/MNDA/SPI1/ISG15/BTK/RASGRP1/VAV1/LAG3/LY96/PTPN6/IL18RAP/CD300C/KLRC3/CD160/HCK/IRF7/FGR/MYD88/IFI35/TLR1/FCGR2B/TICAM1/KLRB1/NR1H2/NAGK/DDX60/SLC15A3/IRAK4/TREM2/NOD2/ABHD17A/PYCARD/ZNFX1/NLRC5/NLRC3/ATG12/AURKB/BIRC3/CARD8/CASP1/CASP8/CAV1/CCL5/CD274/CD300A/CD36/CD96/CLEC4E/CLEC7A/CSNK1A1/CTSS/CYLD/DUSP10/E…	137
GO:0002695	GO:0002695	negative regulation of leukocyte activation	78/2234	196/18986	0.397959183673469	3.38211864871284	12.2416959224168	6.888230635296e-24	2.74886323885879e-21	2.0021790379927e-21	CD300LF/LGALS1/PKN1/IL4R/LGALS9/TYROBP/VSIG4/MAD1L1/MNDA/BTK/CD33/LAG3/PTPN6/TNFSF4/IL10/FGR/MDK/TNFRSF14/IDO1/CST7/FCGR2B/CEBPB/PIBF1/MILR1/TBX21/TNFAIP8L2/LOXL3/TBC1D10C/IL20RB/TIGIT/ANXA1/ATM/AXL/BCL6/BTN2A2/CBFB/CBLB/CD200/CD274/CD300A/CD74/CD80/CD84/CDKN2A/CTLA4/DUSP22/ENPP3/FN1/GPER1/GPNMB/GRN/HFE/HLA-DRB1/IL2RA/INPP5D/IRF1/JAK3/LAPTM5/LGALS3/LILRB1/LILRB2/LILRB4/LST1/LYN/MICA/NR1D1/PAG1/PE…	78
GO:0051251	GO:0051251	positive regulation of lymphocyte activation	105/2234	336/18986	0.3125	2.65583034914951	11.1830331413312	6.73798602680012e-22	2.24075468646808e-19	1.63208994871381e-19	KLRC4-KLRK1/PIK3R6/LGALS1/CDKN1A/CSK/IL4R/LGALS9/NCK2/HLA-DMB/TYROBP/HLA-DRB5/SASH3/SPI1/GPR183/CD3E/BTK/TYK2/RASGRP1/CD38/VAV1/PTPN6/TNFSF9/TNFSF4/IL10/CD160/MDK/CORO1A/MYD88/TNFRSF14/TICAM1/FCHO1/HLA-DQB2/HLA-DMA/EBI3/NOD2/TBX21/PYCARD/SLC39A10/ABL2/ADA/AIF1/ANXA1/AXL/BCL6/BTN2A2/CAV1/CBFB/CCL5/CD209/CD274/CD276/CD4/CD40/CD47/CD6/CD74/CD80/CLEC7A/CLECL1P/CYLD/DOCK8/DUSP10/EFNB2/FBXO38/HLA-DOA/H…	105
GO:0050900	GO:0050900	leukocyte migration	118/2234	404/18986	0.292079207920792	2.48228103920508	10.9973630128936	1.02040355553134e-21	3.21480825442665e-19	2.34155763269298e-19	KLRC4-KLRK1/ITGA3/STK39/CSF1R/LGALS9/CXCL9/SCG2/P2RX4/CCL4/CXCL10/SELL/S1PR1/CXCL13/GPR183/CCL20/TRPM2/PLA2G7/VAV1/CCR6/CCR5/CXCR2/IL10/HCK/MDK/CORO1A/MYD88/TNFRSF14/RARRES2/CD34/C3AR1/GPR18/MYH9/NUP85/TREM1/IRAK4/TREM2/NOD2/C5AR1/TBX21/PLVAP/PYCARD/HSD3B7/CXCL16/JAML/ABL2/ADA/ADAM10/ADAM17/ADGRE2/AIF1/ALOX5/ANO6/ANXA1/ASB2/CAMK1D/CCL18/CCL28/CCL5/CCR1/CD200/CD300A/CD47/CD74/CD99/CHST2/CKLF/CRKL/…	118
GO:0002697	GO:0002697	regulation of immune effector process	119/2234	410/18986	0.290243902439024	2.46668340721008	10.9639174987322	1.21673125068698e-21	3.46826346029156e-19	2.52616583475964e-19	KLRC4-KLRK1/PIK3R6/HK1/LGALS1/SLC7A5/BST2/PKN1/AHR/IL4R/LGALS9/ARRB2/TNFRSF1B/GAB2/HLA-DMB/TYROBP/TRAF2/VSIG4/SASH3/SPI1/BTK/RASGRP1/ADORA2B/BATF/VAV1/LAG3/IL18R1/PTPN6/IL18RAP/TNFSF4/IL10/KLRC3/CD160/FGR/MYD88/TNFRSF14/FCGR2B/TICAM1/SECTM1/KLRB1/C3/SIRT1/DDX60/TREM2/NOD2/TBX21/PYCARD/LOXL3/IL20RB/ADGRE2/ANXA1/AXL/BCL6/CD274/CD300A/CD36/CD40/CD7/CD74/CD80/CD84/CD96/CLEC7A/CX3CR1/DUSP10/DUSP22/ENP…	119
GO:0002263	GO:0002263	cell activation involved in immune response	100/2234	319/18986	0.313479623824451	2.66415583613744	10.9462565639545	5.04309322934802e-21	1.37217982140351e-18	9.99449385452608e-19	GAPT/LGALS1/IL4R/LGALS9/GAB2/HLA-DMB/NMI/IRF8/TYROBP/SPI1/GPR183/BTK/RASGRP1/ADORA2B/BATF/STAT4/CD180/IL18R1/PTPN6/CCR6/TNFSF4/IL10/CD160/FGR/LCP1/MDK/CORO1A/MYD88/IFI35/FCGR2B/TICAM1/NKG7/MILR1/DYSF/TREM2/TBX21/PYCARD/LOXL3/EOMES/ADA/ADGRE2/AICDA/ANXA1/APBB1IP/BCL6/CBL/CD300A/CD40/CD74/CD80/CD84/CLEC4E/CRACR2A/CX3CR1/DOCK2/EIF2AK4/ENPP3/FCER1G/FERRY3/GRN/HLA-DRA/HLA-DRB1/HLA-F/IL12RB1/ITGAL/ITGA…	100
GO:0006935	GO:0006935	chemotaxis	129/2234	472/18986	0.273305084745763	2.32272620366296	10.6268458221847	7.65121204788846e-21	1.90833980494418e-18	1.38997018869974e-18	KLRC4-KLRK1/PLP2/MAP2K1/STK39/CSF1R/RHOG/LGALS9/ARRB2/CXCL9/KDR/SCG2/P2RX4/CCL4/CXCL10/S1PR1/CDH13/CXCL13/GPR183/CCL20/TRPM2/RNASE2/PLA2G7/VAV1/CCR6/CCR5/CXCR2/IL10/MDK/CORO1A/RARRES2/C3AR1/GPR18/CCRL2/TMSB4X/NUP85/BIN2/TREM1/TREM2/NOD2/C5AR1/HSD3B7/CXCL16/SEMA5B/JAML/SEMA4B/ABCC1/ACKR3/ADAM10/ADAM17/ADGRA2/ADGRE2/AIF1/ALOX5/ANGPT2/ANO6/ANOS1/ANXA1/CAMK1D/CCL18/CCL28/CCL5/CCR1/CD74/CKLF/CMTM3/CRK…	129
GO:0002443	GO:0002443	leukocyte mediated immunity	131/2234	485/18986	0.270103092783505	2.29551357188345	10.5542842799031	1.16000297552368e-20	2.57176955980916e-18	1.8731899901049e-18	KLRC4-KLRK1/PIK3R6/BST2/AHR/C1QB/IL4R/LGALS9/ARRB2/TNFRSF1B/GAB2/TYROBP/TRAF2/SASH3/CSF2RB/IL2RB/SPI1/BTK/RASGRP1/CD8A/CD2/ADORA2B/BATF/VAV1/LAG3/IL18R1/PTPN6/CCR6/IL18RAP/TNFSF4/IL10/GZMM/KLRC3/CD160/IRF7/FGR/CORO1A/MYD88/GZMB/FCGR2B/C1R/PLEKHM2/TICAM1/SECTM1/NKG7/KLRB1/MILR1/C3/C1QA/TREM1/IRAK4/TREM2/NOD2/TBX21/HCST/C1QC/IL20RB/ADAM17/ADGRE2/AICDA/BCL6/BTN3A2/C1RL/C1S/CBL/CD274/CD300A/CD40/CD7/…	131
GO:0002833	GO:0002833	positive regulation of response to biotic stimulus	116/2234	416/18986	0.278846153846154	2.36981785001033	10.3161366810377	1.33793124273819e-19	2.5835020706551e-17	1.88173555430274e-17	CD300LF/KLRC4-KLRK1/PPT1/PJA2/CD14/GDI1/ARRB2/NMI/TYROBP/TLR2/MNDA/SPI1/BTK/RASGRP1/LY86/CD180/VAV1/LAG3/LY96/IL18RAP/KLRC3/CD160/HCK/IRF7/MYD88/IFI35/TLR1/TICAM1/NAGK/DDX60/SLC15A3/IRAK4/TREM2/NOD2/ABHD17A/PYCARD/ZNFX1/NLRC5/NLRC3/AURKB/BIRC3/CARD8/CASP1/CAV1/CCL5/CD274/CD300A/CD36/CLEC4E/CLEC7A/CSNK1A1/CTSS/CYLD/EMILIN2/FBXO38/FCN1/FPR2/GBP2/GBP5/GRAMD4/GRN/HLA-DRB1/HLA-F/HMGB2/IFI16/IKBKB/IKBK…	116
GO:0060326	GO:0060326	cell chemotaxis	99/2234	328/18986	0.301829268292683	2.56514345917855	10.4417209103015	1.61955076202995e-19	3.02957214422228e-17	2.20663791326581e-17	KLRC4-KLRK1/STK39/CSF1R/RHOG/LGALS9/ARRB2/CXCL9/KDR/SCG2/P2RX4/CCL4/CXCL10/S1PR1/CXCL13/GPR183/CCL20/TRPM2/PLA2G7/VAV1/CCR6/CCR5/CXCR2/IL10/MDK/CORO1A/RARRES2/C3AR1/GPR18/CCRL2/TMSB4X/NUP85/BIN2/TREM1/NOD2/C5AR1/HSD3B7/CXCL16/JAML/ABCC1/ACKR3/ADAM10/ADAM17/ADGRE2/AIF1/ALOX5/ANO6/ANXA1/CAMK1D/CCL18/CCL28/CCL5/CCR1/CD74/CKLF/CRKL/CSF1/CSF3R/CX3CL1/CX3CR1/CXCL5/CXCR3/CXCR4/DOCK4/DUSP1/FCER1G/FLT1/FP…	99
GO:0050870	GO:0050870	positive regulation of T cell activation	84/2234	260/18986	0.323076923076923	2.74571999173611	10.3502848660462	8.99461888873919e-19	1.63156935357554e-16	1.18837995014857e-16	KLRC4-KLRK1/PIK3R6/LGALS1/CSK/IL4R/LGALS9/NCK2/HLA-DMB/HLA-DRB5/SASH3/CD3E/TYK2/RASGRP1/VAV1/PTPN6/TNFSF9/TNFSF4/CD160/MDK/CORO1A/TNFRSF14/FCHO1/HLA-DQB2/HLA-DMA/EBI3/NOD2/PYCARD/ABL2/ADA/AIF1/ANXA1/BCL6/BTN2A2/CAV1/CBFB/CCL5/CD209/CD274/CD276/CD4/CD47/CD6/CD74/CD80/CLECL1P/CYLD/DOCK8/DUSP10/EFNB2/FBXO38/HLA-DOA/HLA-DOB/HLA-DPA1/HLA-DPB1/HLA-DQA1/HLA-DQB1/HLA-DRA/HLA-DRB1/IL12RB1/IL2RA/IL7/JAK2/L…	84
GO:0009615	GO:0009615	response to virus	115/2234	425/18986	0.270588235294118	2.29963663173416	9.89530708862936	2.42691651685589e-18	3.92635737024307e-16	2.85982594959235e-16	BST2/IFNGR2/MX1/IFI27/DDIT4/LGALS9/CXCL9/NMI/CCL4/IFI6/IFI44L/CXCL10/TRIM21/TLR2/MX2/MAP3K14/NMB/ISG15/TYK2/RNASE2/TNFSF4/IRF7/FGR/MYD88/NFKB1/IL10RB/APOBEC3C/MARCHF2/IFITM3/MORC3/TICAM1/TRIM22/EXOSC5/DDX60/RTP4/BATF3/TBX21/PYCARD/EXOC1/NT5C3A/GBP3/RAB2B/ZNFX1/DTX3L/NLRC5/MLKL/VWCE/AICDA/APOBEC3G/ATF2/ATG12/ATG7/BAX/BNIP3/BNIP3L/CARD8/CASP1/CCL5/CD40/CREBZF/CXCR4/DCLK1/EIF2AK4/ENO1/GBP1/GBP2/GBP5…	115
GO:0071216	GO:0071216	cellular response to biotic stimulus	85/2234	269/18986	0.315985130111524	2.68544927497645	10.1668697413183	2.65277273918835e-18	4.17881516231091e-16	3.043707669174e-16	KLRC4-KLRK1/SLC7A5/CD14/TSPO/AHR/TNFRSF1B/CXCL9/MMP9/IRF8/CXCL10/TLR2/CXCL13/BTK/LY86/CD180/LY96/CCR5/TNFSF4/IL10/HCK/MYD88/NFKB1/TLR1/FCGR2B/TICAM1/TIGAR/IRAK4/TREM2/NOD2/PYCARD/GBP3/ABCA1/ADAM9/AICDA/AKAP8/APAF1/AXL/CARD16/CARD8/CASP1/CD274/CD36/CD40/CD6/CD80/CDC73/CDK19/CLEC7A/CX3CL1/CX3CR1/CXCL5/EIF2AK3/EME1/GBP2/GBP5/HMGB2/IRAK1/IRAK2/JAK2/LILRB1/LILRB2/LYN/MALT1/MAPK1/MAPK14/MEF2C/MTDH/NOTC…	85
GO:0050727	GO:0050727	regulation of inflammatory response	116/2234	438/18986	0.264840182648402	2.25078590320616	9.67130417326492	1.0236724761655e-17	1.57120601085299e-15	1.14441333232861e-15	CASP12/LGALS1/PLK2/STK39/AHR/TNFRSF1B/MMP9/NMI/ALOX5AP/CDH5/TLR2/BTK/AOAH/ADORA2B/PLA2G7/PTPN6/TNFSF4/IL10/CASP5/TNFRSF1A/HCK/FGR/MDK/MYD88/NUPR1/NFKB1/IFI35/IDO1/CST7/FCGR2B/CEBPB/NKG7/TMSB4X/C3/PPP1R13L/SPHK1/TREM2/NOD2/HAMP/PYCARD/GBP3/TNFAIP8L2/IL20RB/NLRC3/FFAR4/ABCC1/ADA/AKNA/ALOX5/ANXA1/ATM/BCL6/BIRC3/CALHM2/CARD16/CASP1/CASP4/CCL5/CD200/CD47/CX3CL1/CYLD/DAGLB/DUSP10/ELF4/ENPP3/FANCA/FCGR1…	116
GO:0050777	GO:0050777	negative regulation of immune response	71/2234	207/18986	0.342995169082126	2.91499833491192	10.1165141987036	1.19550655611366e-17	1.7890755612241e-15	1.30310214616389e-15	LGALS1/PLK2/AHR/IL4R/LGALS9/ARRB2/NMI/VSIG4/TRIM21/SPI1/ISG15/PTPN6/TNFSF4/IL10/CD160/HCK/FGR/TNFRSF14/FCGR2B/NR1H2/TREM2/NOD2/TBX21/NLRC5/LOXL3/IL20RB/NLRC3/ANXA1/ATG12/AURKB/BCL6/C9orf72/CD274/CD300A/CD80/CD96/DUSP10/DUSP22/ENPP3/GRN/HFE/HLA-DRB1/HLA-F/IFI16/INPP5D/JAK3/LGALS3/LILRB1/LILRB4/LYAR/LYN/MAPK14/MASP1/MICA/NCKAP1L/OAS1/OAS3/PARP14/PSMA1/PTPRC/RPS19/SAMHD1/SAMSN1/SERPINB9/SLAMF8/STAT2…	71
GO:0030098	GO:0030098	lymphocyte differentiation	113/2234	426/18986	0.265258215962441	2.25433862500578	9.56189922661704	2.41177040080535e-17	3.52118478517581e-15	2.5647119384174e-15	PIK3R6/LGALS1/IL4R/LGALS9/EZH2/IRF8/SASH3/SPI1/GPR183/CD3E/BTK/RASGRP1/CD8A/CD2/BATF/STAT4/VAV1/LAG3/IL18R1/PTPN6/TNFSF9/CCR6/TNFSF4/IL10/MDK/GPR18/FCGR2B/ITK/CD3D/PRR7/LMBR1L/TBX21/DLL4/LOXL3/EOMES/ADA/ADAM17/AICDA/ANXA1/ATF2/ATM/AXL/BAX/BCL11B/BCL6/BTN2A2/CBFB/CD4/CD74/CD80/CDKN2A/CLEC4E/CRACR2A/CTLA4/CYLD/DCLRE1C/DOCK2/DUSP10/FANCA/FCER1G/FNIP1/HHEX/HLA-DOA/HLA-DRA/HLA-DRB1/IKZF1/IKZF3/IL12RB1…	113
GO:0071219	GO:0071219	cellular response to molecule of bacterial origin	77/2234	242/18986	0.318181818181818	2.7041181736795	9.7429350230491	6.7539838858475e-17	9.40217384667049e-15	6.84822552146397e-15	KLRC4-KLRK1/SLC7A5/CD14/TSPO/AHR/TNFRSF1B/CXCL9/MMP9/IRF8/CXCL10/TLR2/CXCL13/LY86/CD180/LY96/CCR5/TNFSF4/IL10/HCK/MYD88/NFKB1/TLR1/FCGR2B/TICAM1/IRAK4/TREM2/NOD2/PYCARD/GBP3/ABCA1/ADAM9/AICDA/AKAP8/AXL/CARD16/CARD8/CASP1/CD274/CD36/CD40/CD6/CD80/CDC73/CDK19/CX3CL1/CX3CR1/CXCL5/GBP2/GBP5/HMGB2/IRAK1/IRAK2/JAK2/LILRB1/LILRB2/LYN/MALT1/MAPK1/MAPK14/MEF2C/MTDH/NR1D1/PDCD4/PDE4B/PLSCR3/PTAFR/PTPN22/RE…	77
GO:0007264	GO:0007264	small GTPase-mediated signal transduction	123/2234	491/18986	0.25050916496945	2.12899149781109	9.2558818560482	1.16250060362684e-16	1.58152923029779e-14	1.15193241632115e-14	RAP1B/ITGA3/GDI1/PLK2/CDKN1A/FOXM1/RFXANK/SHOC2/DENND4B/RHOG/RGS19/ARHGAP4/ARHGAP11A/ELMO1/CDH13/RASGRP1/VAV1/CYFIP1/SIAH2/CHN1/RND3/LRP4/DOK2/ARHGAP17/ARHGAP15/RAB38/DBNL/PLEKHG4/PRAG1/ABCA1/ABL2/AIF1/ARHGAP1/ARHGAP25/ARHGAP26/ARHGAP30/ARHGAP31/ARHGAP42/ARHGAP9/ARHGDIB/ARHGEF2/BCL6/BRAP/CBL/CCDC88A/CCNA2/CDK2/CDKN2A/CDON/CHML/CRKL/CSF1/CSNK1A1/CYTH1/CYTH4/DEF6/DENND3/DENND4A/DOCK2/DOCK4/DOCK5/DO…	123
GO:0007162	GO:0007162	negative regulation of cell adhesion	90/2234	314/18986	0.286624203821656	2.43592082979318	9.36943608992076	2.7027835333956e-16	3.37059629810542e-14	2.45502837616767e-14	LGALS1/TGFBI/IL4R/LGALS9/SH2B3/CDH13/VSIG4/MAD1L1/SPI1/ADAMDEC1/LAG3/PTPN6/TNFSF4/IL10/MDK/TNFRSF14/IDO1/CEBPB/ABCA12/TBX21/TNFAIP8L2/RCC2/LOXL3/IL20RB/TIGIT/ACVRL1/ADAM10/ADAM15/AKNA/ANGPT2/ANXA1/BCL6/BTN2A2/CBFB/CBLB/CBLL1/CCL28/CD274/CD300A/CD74/CD80/CDKN2A/CORO1C/CTLA4/CX3CL1/DUSP1/DUSP22/FXYD5/GBP1/GPNMB/HFE/HLA-DRB1/HSPG2/IL2RA/IRF1/JAG1/JAK2/JAK3/LAPTM5/LGALS3/LILRB1/LILRB2/LILRB4/LPXN/MAP…	90
GO:0034341	GO:0034341	response to type II interferon	49/2234	121/18986	0.40495867768595	3.44160494831936	9.83905140974192	6.98687017961689e-16	7.89120847078994e-14	5.74768943077918e-14	BST2/IFNGR2/LGALS9/IRF8/TRIM21/TLR2/TYK2/HCK/IFITM3/NR1H2/GBP3/CXCL16/NLRC5/ACTR2/AIF1/CASP1/CCL5/CD40/CD47/CD74/DAPK3/EPRS1/FASLG/GBP1/GBP2/GBP4/GBP5/GSN/HLA-DPA1/IFNGR1/IL12RB1/IRF1/JAK2/NUB1/PARP14/PARP9/RAB7B/RPS6KB1/SIRPA/SLC11A1/SP100/STAT1/STX4/TLR3/TLR4/TP53/VAMP3/VIM/WAS	49
GO:0042113	GO:0042113	B cell activation	83/2234	284/18986	0.292253521126761	2.48376246737362	9.20011122533655	1.14750723802038e-15	1.22660327264107e-13	8.93416349601582e-14	GAPT/LGALS1/BST2/IGBP1/PKN1/CDKN1A/AHR/EZH2/IRF8/TYROBP/SASH3/MNDA/SPI1/GPR183/BTK/RASGRP1/CD38/BATF/CD180/PTPN6/CCR6/TNFSF4/IL10/FCGR2B/TICAM1/C3/NOD2/TBX21/SLC39A10/TBC1D10C/ADA/ADAM17/AICDA/ATM/BAX/BCL6/CASP8/CD300A/CD40/CD74/CDKN2A/CTLA4/CYLD/DCLRE1C/FNIP1/HHEX/IKZF3/IL7/INPP5D/ITGA4/ITGB1/JAK3/LAPTM5/LAT2/LRRC8A/LYN/MALT1/MEF2C/MFNG/NBN/NCKAP1L/NFAM1/NFATC2/PELI1/PHF14/PRKCB/PTPRC/RIF1/RNF16…	83
GO:0006909	GO:0006909	phagocytosis	74/2234	239/18986	0.309623430962343	2.63138337522428	9.26835470265154	1.40787946351034e-15	1.47852043308297e-13	1.07690429138686e-13	TIMD4/CD300LF/CD14/CSK/IRF8/TYROBP/ELMO1/TLR2/IL2RB/BTK/MARCO/VAV1/HCK/FGR/CORO1A/MYD88/NCF2/FCGR2B/MYH9/C3/DYSF/BIN2/SPHK1/TREM2/NOD2/PYCARD/ABCA1/AIF1/ANO6/ANXA1/ARHGAP25/AXL/CAMK1D/CD300A/CD36/CD47/CD93/CLEC7A/CORO1C/DOCK2/FCER1G/FCGR1A/FCGR2A/FCN1/FPR2/GSN/ITGAL/ITGAM/ITGB1/ITGB2/JMJD6/LMAN2/LRP1/LYAR/LYN/MET/MSR1/NCF4/NCKAP1L/P2RX7/PLD4/PLSCR1/PTPRC/RAB27A/RAB31/RAB7B/RACK1/SCARB1/SIRPA/SIRP…	74
GO:0051607	GO:0051607	defense response to virus	89/2234	320/18986	0.278125	2.36368901074306	8.98417602008924	2.9417651479258e-15	2.98464511448878e-13	2.17391458389093e-13	BST2/IFNGR2/MX1/IFI27/DDIT4/CXCL9/IFI6/IFI44L/CXCL10/TRIM21/TLR2/MX2/MAP3K14/NMB/ISG15/RNASE2/IRF7/MYD88/IL10RB/APOBEC3C/MARCHF2/IFITM3/MORC3/TICAM1/TRIM22/EXOSC5/DDX60/RTP4/PYCARD/EXOC1/NT5C3A/GBP3/RAB2B/ZNFX1/DTX3L/NLRC5/MLKL/AICDA/APOBEC3G/ATG12/ATG7/BNIP3/BNIP3L/CARD8/CASP1/CD40/EIF2AK4/GBP1/GBP2/GBP5/IFI16/IFIT2/IFIT3/IFNAR2/IKBKE/IL12RB1/IRF1/ISG20/ITGAX/LILRB1/MICA/NCK1/NLRP1/OAS1/OAS2/OAS…	89
GO:0097193	GO:0097193	intrinsic apoptotic signaling pathway	90/2234	327/18986	0.275229357798165	2.33907994053535	8.91968980210746	4.10059260693821e-15	4.0239585811692e-13	2.93091537151649e-13	PTTG1IP/ATF4/CDKN1A/IFI27/MYC/DDIT4/NCK2/TNFRSF1B/MMP9/TRAF2/IFI6/MELK/BCL2A1/IL10/TNFRSF1A/NUPR1/FCGR2B/CEBPB/TRIAP1/SIRT1/AEN/PLEKHF1/TREM2/EDA2R/PYCARD/SHISA5/RRM2B/IFI27L2/LGALS12/ZNF622/ACKR3/APAF1/ARHGEF2/ARL6IP5/ATF2/ATM/BAX/BID/BNIP3/BRCA1/BRCA2/CARD8/CASP2/CASP4/CAV1/CD44/CD74/CUL1/CYLD/DAXX/DYRK2/EIF2AK3/ENO1/ERN1/ERO1A/FBXW7/FIGNL1/FZD1/HELLS/IFI16/IKBKE/JAK2/LCK/MAP3K5/MAPK7/MDM2/MSX1…	90
GO:0002460	GO:0002460	adaptive immune response based on somatic recombination of immune receptors built from immunoglobulin superfamily domains	103/2234	400/18986	0.2575	2.18840420769919	8.77232600668614	5.43543109952954e-15	5.24782105835223e-13	3.82233541837883e-13	LGALS1/PKN1/AHR/C1QB/IL4R/TNFRSF1B/TRAF2/SASH3/CSF2RB/CXCL13/IL2RB/BTK/TYK2/CD8A/BATF/STAT4/IL18R1/PTPN6/CCR6/TNFSF4/IL10/GZMM/IRF7/MYD88/FCGR2B/C1R/SECTM1/C3/C1QA/EBI3/TREM2/NOD2/TBX21/C1QC/LOXL3/IL20RB/ADA/ADAM17/AICDA/ANXA1/BCL6/BTN3A2/C1RL/C1S/CD274/CD4/CD40/CD7/CD74/CD80/CLEC7A/CRACR2A/DUSP22/FBXO38/FCER1G/FCGR1A/FCGR2A/FCMR/HFE/HLA-DRA/HLA-DRB1/HLA-F/IL12RB1/IL17RA/IL18BP/IL21R/INPP5D/JAG1/…	103
GO:0019882	GO:0019882	antigen processing and presentation	47/2234	118/18986	0.398305084745763	3.38505834332276	9.49053357745252	5.80354881211897e-15	5.51429256973716e-13	4.01642425727598e-13	HLA-DMB/HLA-DRB5/CD8A/PSMB8/FCGR2B/HLA-DQB2/HLA-DMA/TREM2/NOD2/PYCARD/CD209/CD74/CTSS/ERAP1/ERAP2/FCER1G/FCGR1A/HFE/HLA-DOA/HLA-DOB/HLA-DPA1/HLA-DPB1/HLA-DQA1/HLA-DQB1/HLA-DRA/HLA-DRB1/HLA-F/IKBKB/LILRB2/MARCHF1/MICA/MPEG1/MR1/NOD1/RAB27A/RAB32/RAB35/RAB8B/RFTN1/SLC11A1/TAP2/TAPBP/TAPBPL/ULBP2/UNC93B1/WAS/WDFY4	47
GO:0050921	GO:0050921	positive regulation of chemotaxis	53/2234	145/18986	0.36551724137931	3.10640570493625	9.29795846103369	7.79728459900766e-15	7.29289775150935e-13	5.31190013307397e-13	STK39/CSF1R/LGALS9/KDR/SCG2/P2RX4/CCL4/CXCL10/S1PR1/CDH13/CXCL13/PLA2G7/CCR6/MDK/RARRES2/C3AR1/TMSB4X/TREM2/C5AR1/ADAM10/ADAM17/AIF1/ANO6/CAMK1D/CCL5/CCR1/CD74/CSF1/CX3CR1/CXCR3/CXCR4/FPR2/GPSM3/IL16/MAPK1/MET/MOSPD2/NCKAP1L/NRP1/P2RY12/PDGFB/PDGFD/PGF/PPM1F/PRKD2/RAC1/RAC2/RIPOR2/SERPINE1/STX4/TGFB1/TIAM1/VEGFA	53
GO:0002685	GO:0002685	regulation of leukocyte migration	71/2234	236/18986	0.300847457627119	2.55679938697783	8.78823315367512	2.69448302303886e-14	2.3375616486827e-12	1.7026008667318e-12	KLRC4-KLRK1/STK39/CSF1R/LGALS9/P2RX4/CCL4/CXCL10/CXCL13/CCL20/PLA2G7/CCR6/MDK/CORO1A/MYD88/TNFRSF14/RARRES2/C3AR1/GPR18/TREM2/NOD2/C5AR1/PLVAP/PYCARD/ABL2/ADA/ADAM10/ADAM17/AIF1/ANO6/ANXA1/CAMK1D/CCL28/CCL5/CCR1/CD200/CD300A/CD47/CD74/CD99/CHST2/CRKL/CSF1/CX3CL1/CX3CR1/CXCR3/DOCK8/DUSP1/FPR2/FUT4/GCNT1/GPSM3/ITGA4/LGALS3/LYN/MAPK1/MOSPD2/NCKAP1L/P2RY12/PDGFD/PGF/PTAFR/RAC1/RAC2/RIN3/RIPOR2/SERPIN…	71
GO:0050868	GO:0050868	negative regulation of T cell activation	49/2234	134/18986	0.365671641791045	3.10771790109435	8.94128052386393	7.86978879684362e-14	6.28114076505412e-12	4.57497055389842e-12	LGALS1/IL4R/LGALS9/VSIG4/MAD1L1/LAG3/PTPN6/TNFSF4/IL10/MDK/TNFRSF14/IDO1/CEBPB/TBX21/TNFAIP8L2/LOXL3/IL20RB/TIGIT/ANXA1/BCL6/BTN2A2/CBFB/CBLB/CD274/CD300A/CD74/CD80/CDKN2A/CTLA4/DUSP22/GPNMB/HFE/HLA-DRB1/IL2RA/IRF1/JAK3/LAPTM5/LGALS3/LILRB1/LILRB2/LILRB4/PAG1/PELI1/PTPN22/RIPOR2/RUNX3/TGFB1/TMEM131L/VSIR	49
GO:0046631	GO:0046631	alpha-beta T cell activation	62/2234	196/18986	0.316326530612245	2.68835072077175	8.67642598123689	9.54064242598513e-14	7.51451125815092e-12	5.47331591806516e-12	LGALS1/IL4R/LGALS9/SASH3/GPR183/CD3E/TYK2/BATF/STAT4/IL18R1/TNFSF4/CD160/TNFRSF14/CD247/GPR18/ITK/CEBPB/CD3D/NKG7/EBI3/PRR7/TBX21/LOXL3/EOMES/ADA/ANXA1/ATF2/BCL11B/BCL6/CBFB/CBLB/CD274/CD300A/CD80/CLEC2B/CRACR2A/DOCK2/ELF4/HFE/HLA-DRA/HLA-DRB1/IL12RB1/IL2RA/IRF1/JAK2/JAK3/LGALS3/LILRB1/LILRB4/LY9/MALT1/NCKAP1L/NFKBID/PRDM1/PTPRC/RIPK2/RSAD2/RUNX3/TNFSF8/VSIR/WDFY4/ZAP70	62
GO:0030100	GO:0030100	regulation of endocytosis	82/2234	307/18986	0.267100977198697	2.26999962090173	8.19236929120739	4.04402339509768e-13	2.91656916181382e-11	2.12433036176215e-11	CD300LF/CD63/PPT1/CD14/CSK/ARRB2/CD151/CDH13/TLR2/IL2RB/BTK/HCK/DGKD/FGR/ARPC3/FCGR2B/C3/SMAP1/NR1H2/DYSF/SPHK1/TREM2/NOD2/HAMP/PYCARD/APLN/WDR54/ABL2/ANKRD13A/ANO6/ANXA2/APOC1/AXL/BICD1/BMP2K/CAMK1D/CAV1/CBL/CBLB/CBLL1/CD300A/CD36/CD47/CLEC7A/DOCK2/EEF2K/EFNB2/EPHA3/FCER1G/FCGR1A/FCGR2A/FCN1/FPR2/HFE/LGALS3/LILRB1/LMAN2/LRP1/LYAR/MCTP1/MDM2/MTMR2/NCKAP1L/NLGN1/PLSCR1/PTPRC/RAB27A/RAB31/RAC1/RACK…	82
GO:0044772	GO:0044772	mitotic cell cycle phase transition	110/2234	467/18986	0.235546038543897	2.00182501691783	8.00488504938561	4.10047511422997e-13	2.92207667068816e-11	2.12834184500508e-11	ZC3H12D/IK/RPA2/CDC25B/PLK2/DPF2/ERCC3/CDKN1A/MYC/FOXM1/TOPBP1/CDC20/EZH2/ZWINT/TRIP13/NDC80/DBF4/TTK/MELK/MAD1L1/STIL/CRLF3/KNTC1/HINFP/PTPN6/CDK7/TRIAP1/ETAA1/CDCA8/EIF4EBP1/DONSON/RRM2B/NUF2/RCC2/CDCA5/MASTL/ADAM17/AIF1/ANAPC1/ANLN/ANXA1/APC/ATM/AURKA/AURKB/BCAT1/BID/BRCA1/BTN2A2/BUB1/BUB3/CASP2/CCNA2/CCNB1/CCND1/CCND2/CCND3/CCNE2/CCNY/CDC27/CDC73/CDK1/CDK2/CDKN2A/CDKN2B/CDKN2C/CDKN3/CENPF/CHF…	110
GO:0071887	GO:0071887	leukocyte apoptotic process	45/2234	122/18986	0.368852459016393	3.13475057604532	8.63820912574296	5.67398309693374e-13	3.94935614165644e-11	2.87657747705013e-11	EFNA1/PKN1/LGALS9/PLEKHO2/BTK/CCR5/IL10/IRF7/IDO1/SIRT1/LMBR1L/NOD2/BIRC7/SLC39A10/ADA/ADAM17/ANXA1/AURKB/AXL/BAX/BCL11B/BCL6/CCL5/CD274/CD74/CDKN2A/CRKL/DOCK8/FAS/FASLG/FNIP1/GIMAP8/IL2RA/JAK3/LGALS3/LILRB1/LIPA/LYN/MEF2C/P2RX7/PRKD2/SLC7A11/TP53/TRAF3IP2/TSC22D3	45
GO:0002367	GO:0002367	cytokine production involved in immune response	46/2234	127/18986	0.362204724409449	3.07825375901423	8.58133107773997	6.73306020164425e-13	4.52855037831938e-11	3.29844297518752e-11	HK1/SLC7A5/BST2/TNFRSF1B/TRAF2/SASH3/BTK/IL18R1/TNFSF4/IL10/CD160/MYD88/TNFRSF14/TICAM1/SECTM1/SIRT1/TREM1/NOD2/TBX21/PYCARD/AXL/BCL6/CD36/CD7/CD74/CD96/CLEC7A/HFE/HLA-F/JAK3/LACC1/LAPTM5/LILRB1/LILRB4/MALT1/NOD1/P2RX7/PANX1/RIGI/RIPK2/RSAD2/TGFB1/TLR3/TLR4/TLR7/UBE2J1	46
GO:0050764	GO:0050764	regulation of phagocytosis	40/2234	102/18986	0.392156862745098	3.33280671265821	8.62671398213173	1.09713194593505e-12	7.21695805315078e-11	5.25658822448002e-11	CD300LF/CSK/TLR2/IL2RB/BTK/HCK/FGR/FCGR2B/C3/DYSF/SPHK1/TREM2/NOD2/PYCARD/ANO6/CAMK1D/CD300A/CD36/CD47/CLEC7A/DOCK2/FCER1G/FCGR1A/FCGR2A/FCN1/FPR2/LMAN2/LYAR/NCKAP1L/PLSCR1/PTPRC/RAB27A/RAB31/RACK1/SCARB1/SIRPA/SIRPG/SLC11A1/TGFB1/TGM2	40
GO:0002718	GO:0002718	regulation of cytokine production involved in immune response	45/2234	126/18986	0.357142857142857	3.03523468474229	8.37032800091287	2.11449235288146e-12	1.31847408586963e-10	9.60331943600329e-11	HK1/SLC7A5/BST2/TNFRSF1B/TRAF2/SASH3/BTK/IL18R1/TNFSF4/IL10/CD160/MYD88/TNFRSF14/TICAM1/SECTM1/SIRT1/NOD2/TBX21/PYCARD/AXL/BCL6/CD36/CD7/CD74/CD96/CLEC7A/HFE/HLA-F/JAK3/LACC1/LAPTM5/LILRB1/LILRB4/MALT1/NOD1/P2RX7/PANX1/RIGI/RIPK2/RSAD2/TGFB1/TLR3/TLR4/TLR7/UBE2J1	45
GO:1903706	GO:1903706	regulation of hemopoiesis	102/2234	433/18986	0.235565819861432	2.00199313155289	7.70220677135292	2.94944272211098e-12	1.82014063242849e-10	1.32572889364988e-10	PIK3R6/LGALS1/MYC/RASSF2/IL4R/LGALS9/FSTL3/TYROBP/SASH3/SPI1/ISG15/BTK/RASGRP1/CD2/BATF/LAG3/PTPN6/TNFSF9/TNFSF4/IL10/GPR171/IRF7/MDK/FCGR2B/EVI2B/CEBPB/SMAP1/TREM2/TBX21/ABCB10/C1QC/LOXL3/ADA/ANXA1/AXL/BCL6/BTN2A2/CASP8/CBFB/CCR1/CD4/CD74/CD80/CDC73/CDKN2A/CNOT4/CSF1/CSF3R/CTLA4/CYLD/DUSP10/FANCA/FBXW7/H4C8/HLA-DOA/HLA-DRA/HLA-DRB1/HMGB2/IKZF3/IL12RB1/IL2RA/IL7/INPP5D/IRF1/JAG1/JAK3/LILRB1/LILRB…	102
GO:0034612	GO:0034612	response to tumor necrosis factor	68/2234	243/18986	0.279835390946502	2.37822503693388	7.89618422474324	4.07496658209501e-12	2.46391413741624e-10	1.79463174726609e-10	CD14/IGBP1/CTSK/TNFRSF1B/TRAF2/TNFRSF1A/NFKB1/TNFRSF14/TMSB4X/SIRT1/SPHK1/BIRC7/EDA2R/PLVAP/PYCARD/GBP3/CXCL16/ADAM10/ADAM17/ADAM9/AFF3/ARHGEF2/BIRC3/BRCA1/CARD16/CARD8/CASP1/CASP4/CASP8/CCL5/CD40/CX3CR1/CYLD/FAS/GBP1/GBP2/GPER1/IKBKB/IL18BP/JAK2/LAPTM5/LIMS1/MAP3K5/MAPK1/MAPK14/NAIP/NFATC1/NOL3/NR1D1/NSMAF/NUB1/OTULIN/RELA/RPS6KB1/STAT1/TANK/TIFA/TNFAIP3/TNFRSF11A/TNFRSF18/TNFRSF25/TNFRSF4/TNFSF…	68
GO:0032609	GO:0032609	type II interferon production	44/2234	124/18986	0.354838709677419	3.01565252548589	8.22330109738371	4.7818572539583e-12	2.80629387472494e-10	2.04400957129982e-10	KLRC4-KLRK1/SLC7A5/CD14/LGALS9/IRF8/SASH3/CD3E/ISG15/TYK2/CD2/IL18R1/TNFSF4/IL10/CD160/EBI3/NOD2/PYCARD/IL20RB/AXL/BTN3A1/BTN3A2/CD274/CD276/CD47/CD96/CLEC7A/HLA-DPA1/HLA-DPB1/HLA-DRB1/IL12RB1/JAK2/LAPTM5/LILRB1/LILRB4/PDE4B/PTPN22/RIPK2/SIRPA/SLC11A1/TLR3/TLR4/TLR7/UBA5/VSIR	44
GO:0032649	GO:0032649	regulation of type II interferon production	44/2234	124/18986	0.354838709677419	3.01565252548589	8.22330109738371	4.7818572539583e-12	2.80629387472494e-10	2.04400957129982e-10	KLRC4-KLRK1/SLC7A5/CD14/LGALS9/IRF8/SASH3/CD3E/ISG15/TYK2/CD2/IL18R1/TNFSF4/IL10/CD160/EBI3/NOD2/PYCARD/IL20RB/AXL/BTN3A1/BTN3A2/CD274/CD276/CD47/CD96/CLEC7A/HLA-DPA1/HLA-DPB1/HLA-DRB1/IL12RB1/JAK2/LAPTM5/LILRB1/LILRB4/PDE4B/PTPN22/RIPK2/SIRPA/SLC11A1/TLR3/TLR4/TLR7/UBA5/VSIR	44
GO:1901987	GO:1901987	regulation of cell cycle phase transition	109/2234	479/18986	0.227557411273486	1.93393241290887	7.5601209817072	5.37421593675257e-12	3.09327467282701e-10	2.25303668117704e-10	ZC3H12D/IK/RPA2/CDC25B/PLK2/DPF2/ERCC3/CDKN1A/TOPBP1/CDC20/EZH2/ZWINT/TRIP13/NDC80/DBF4/TTK/MAD1L1/MN1/STIL/CRLF3/KNTC1/HINFP/PTPN6/CDK7/TTI1/CDK18/TMSB4X/TRIAP1/ETAA1/CDCA8/DONSON/NSUN2/RRM2B/NUF2/RCC2/CDCA5/DTX3L/FBXO6/ADAM17/AIF1/ANLN/ANXA1/APC/ATF2/ATM/ATP2B4/AURKA/AURKB/BID/BRCA1/BRCA2/BRIP1/BTN2A2/BUB1/BUB3/CASP2/CCNB1/CCND1/CCND2/CCND3/CCNE2/CDC5L/CDC73/CDK1/CDK17/CDK2/CDKN2A/CDKN2B/CDKN2C…	109
GO:0002440	GO:0002440	production of molecular mediator of immune response	65/2234	230/18986	0.282608695652174	2.40179440270912	7.81073098962165	7.50382539124892e-12	4.19793446654355e-10	3.05763352391077e-10	HK1/SLC7A5/BST2/PKN1/IL4R/TNFRSF1B/TRAF2/SASH3/BTK/BATF/IL18R1/CCR6/TNFSF4/IL10/CD160/MYD88/TNFRSF14/FCGR2B/TICAM1/SECTM1/SIRT1/TREM1/NOD2/TBX21/CTNNBL1/PYCARD/AICDA/AXL/BCL6/CD36/CD40/CD7/CD74/CD96/CLEC7A/HFE/HLA-F/IL13RA1/JAK3/LACC1/LAPTM5/LILRB1/LILRB4/MALT1/NBN/NOD1/P2RX7/PANX1/PTPRC/RIF1/RIGI/RIPK2/RNF168/RSAD2/SAMHD1/SLC15A4/STX4/TGFB1/TLR3/TLR4/TLR7/TNFRSF4/TRAF3IP2/UBE2J1/XRCC4	65
GO:0031589	GO:0031589	cell-substrate adhesion	88/2234	361/18986	0.243767313019391	2.07169480975208	7.50741010558431	1.34832930883485e-11	7.47324003952353e-10	5.44325535788884e-10	CD63/ITGA5/ITGA3/EFNA1/KDR/NID2/CDH13/CD3E/MDK/CORO1A/CD34/THBS3/THSD1/EPDR1/FERMT3/RCC2/EGFLAM/WHAMM/ACTN1/ACVRL1/ADAM15/ADAM9/AKIP1/ANGPT2/ANXA2/ARPC2/AXL/BCL6/CASS4/CCL28/CD36/CD44/CD96/CDKN2A/COL5A3/COL8A1/CORO1C/CRKL/CSF1/CX3CL1/DAPK3/DISC1/DOCK5/DUSP22/EDIL3/EPHA3/FN1/GBP1/HPSE/ITGA4/ITGAL/ITGAM/ITGAX/ITGB1/ITGB2/JAG1/JAK2/KIF14/LAMC1/LIMS1/LPXN/MAP4K4/MICALL2/MYADM/NID1/NOTCH1/NRP1/P4HB/PA…	88
GO:1901342	GO:1901342	regulation of vasculature development	89/2234	369/18986	0.241192411924119	2.04981160823247	7.43675128742363	1.90398171628782e-11	1.01761022800883e-09	7.41192882412043e-10	PIK3R6/ITGA5/PLK2/EFNA1/ADM/KDR/CXCL10/CDH5/CXCL13/PTPN6/IL10/CD160/MDK/CD34/C3AR1/C3/CEMIP2/SIRT1/SPHK1/CLIC3/C5AR1/CCM2/LRG1/ACVRL1/ADAM10/ADGRA2/ALOX5/ANGPT2/ANGPTL4/ATF2/ATP2B4/BRCA1/BTG1/CD36/CD40/COL4A2/CX3CL1/CX3CR1/CXCR3/CXCR4/CYBB/EGLN1/EMILIN2/ERAP1/FASLG/FLT1/FOXJ2/GLUL/GPNMB/GPR4/GRN/HHEX/HSPG2/HTATIP2/ITGAX/ITGB1/JCAD/MAPK7/MTDH/NRP1/PGK1/PIK3CG/PKM/PLXND1/PML/PRKCB/PRKD2/PTPRM/QKI/R…	89
GO:2000106	GO:2000106	regulation of leukocyte apoptotic process	36/2234	93/18986	0.387096774193548	3.28980275507552	8.08355948487246	2.2917563961165e-11	1.17251741770542e-09	8.5402204162974e-10	EFNA1/LGALS9/BTK/CCR5/IL10/IRF7/IDO1/SIRT1/NOD2/BIRC7/SLC39A10/ADA/ADAM17/ANXA1/AURKB/AXL/BAX/BCL11B/BCL6/CCL5/CD274/CD74/CDKN2A/DOCK8/FNIP1/GIMAP8/JAK3/LGALS3/LILRB1/LYN/MEF2C/P2RX7/PRKD2/SLC7A11/TP53/TSC22D3	36
GO:0043299	GO:0043299	leukocyte degranulation	33/2234	81/18986	0.407407407407407	3.46241586259491	8.11015438866035	3.0377936579417e-11	1.52808679297807e-09	1.11300675198536e-09	IL4R/LGALS9/GAB2/SPI1/BTK/RASGRP1/ADORA2B/CD160/HCK/FGR/CORO1A/FCGR2B/NKG7/MILR1/ADGRE2/CBL/CD300A/CD84/FERRY3/HLA-F/ITGAM/ITGB2/LAT2/LYN/NCKAP1L/PIK3CG/PTAFR/PTGDR/RAB27A/RAC2/S100A13/SLC18A2/STX4	33
GO:0050792	GO:0050792	regulation of viral process	52/2234	173/18986	0.300578034682081	2.55450965374843	7.50068626179015	7.82320796435237e-11	3.80729454265148e-09	2.77310461175417e-09	LGALS1/BST2/MX1/LY6E/LGALS9/TRIM21/ISG15/APOBEC3C/IFITM3/TRIM22/ZNFX1/AICDA/APOBEC3G/ATG12/AXL/CCL5/CD209/CD4/CD74/CXCR4/FCN1/GSN/HLA-DRB1/IFI16/ISG20/MDFIC/MORC2/N4BP1/NOTCH1/NR5A2/OAS1/OAS2/OAS3/OASL/P4HB/PABPC1/PLSCR1/RAD23A/RESF1/RSAD2/SETDB1/SP100/SRPK2/STAT1/STOM/TBC1D20/TMEM39A/TNIP1/TOP2A/TRIM14/TRIM25/TRIM59	52
GO:0001909	GO:0001909	leukocyte mediated cytotoxicity	47/2234	151/18986	0.311258278145695	2.64527738087474	7.41239136473744	1.6952889077371e-10	7.86666620287929e-09	5.72981367266183e-09	KLRC4-KLRK1/PIK3R6/LGALS9/ARRB2/TYROBP/SPI1/RASGRP1/CD2/VAV1/LAG3/PTPN6/IL18RAP/GZMM/KLRC3/CD160/CORO1A/MYD88/GZMB/FCGR2B/PLEKHM2/NKG7/KLRB1/TREM1/HCST/CX3CR1/FCGR1A/FCGR2A/HFE/HLA-DRA/HLA-DRB1/HLA-F/IL12RB1/ITGAM/LILRB1/MICA/MR1/NCKAP1L/P2RX7/PRF1/PTPRC/RAB27A/SERPINB9/SH2D1A/TAP2/TGFB1/TUBB/ULBP2	47
GO:0016032	GO:0016032	viral process	100/2234	452/18986	0.221238938053097	1.88023387550408	6.91665747597896	2.19453462693552e-10	9.80334647525076e-09	7.14042609958124e-09	LGALS1/MGAT1/ITGA5/BST2/MX1/LY6E/IFI27/CSF1R/LGALS9/CCL4/TRIM21/ISG15/CCR5/IRF7/PCBP1/TNFRSF14/APOBEC3C/IFITM3/NEDD4/TRIM22/EDEM2/PARP16/CLEC5A/ZNFX1/AICDA/APOBEC3G/ATG12/ATG16L2/AXL/BICD1/CANX/CAV1/CAV2/CBL/CCL5/CD209/CD4/CD74/CD80/CDK1/CHD1/CHMP4B/CSNK1A1/CXCR4/DENR/EFNB2/EGFR/EIF2AK4/EIF3B/FCN1/GALNT1/GRK2/GSN/HLA-DRB1/IFI16/ISG20/ITGB1/JPT2/MAN1B1/MDFIC/MGAT2/MORC2/N4BP1/NOTCH1/NPC1/NR5A2/NRP…	100
GO:0033209	GO:0033209	tumor necrosis factor-mediated signaling pathway	40/2234	119/18986	0.336134453781513	2.85669146799275	7.4195121549722	2.93481681695255e-10	1.30131951602059e-08	9.47837134956526e-09	TNFRSF1B/TRAF2/TNFRSF1A/TNFRSF14/TMSB4X/SPHK1/BIRC7/EDA2R/PLVAP/PYCARD/ADAM17/BIRC3/CARD16/CARD8/CASP1/CASP4/CASP8/CYLD/FAS/IKBKB/JAK2/LAPTM5/LIMS1/NAIP/NOL3/NSMAF/OTULIN/RELA/STAT1/TANK/TIFA/TNFAIP3/TNFRSF11A/TNFRSF18/TNFRSF25/TNFRSF4/TNFSF13B/TP53/TRADD/TRAF3IP2	40
GO:0042327	GO:0042327	positive regulation of phosphorylation	104/2234	479/18986	0.217118997912317	1.84521991690387	6.84199920638724	2.96240311984213e-10	1.30389302024816e-08	9.49711588419976e-09	PIK3R6/ITGA5/PSRC1/CDK2AP1/EFNA1/CDKN1A/MAP2K1/CSF1R/RASSF2/EZH2/ARRB2/KDR/MMP9/TRAF2/CD3E/RASGRP1/RARRES2/TPX2/LRP4/PIBF1/HDAC3/C3/SIRT1/TIGAR/ETAA1/SPHK1/TREM2/NOD2/ZNF622/ADAM17/ADAM9/AREG/ARHGEF2/ARL2BP/CASS4/CAV1/CCDC88A/CCL5/CCND1/CCND2/CCND3/CCNY/CD36/CD4/CD74/CD80/CRKL/CSPG4/CX3CL1/CX3CR1/DAXX/DIPK2A/ECT2/EGFR/ENPP2/ERN1/FAS/FBXW7/FLT1/FLT4/FNIP1/GPER1/GPNMB/HLA-DRB1/IQGAP1/JAK2/KCTD20/KI…	104
GO:0000075	GO:0000075	cell cycle checkpoint signaling	56/2234	203/18986	0.275862068965517	2.34445713580094	7.03276414987	5.68349385806878e-10	2.3302324818082e-08	1.69726254939588e-08	IK/RPA2/PLK2/CDKN1A/TOPBP1/CDC20/ZWINT/TRIP13/NDC80/TTK/MAD1L1/KNTC1/HINFP/TTI1/TRIAP1/ETAA1/CDCA8/DONSON/NSUN2/NUF2/DTX3L/FBXO6/APC/ATF2/ATM/AURKB/BRCA1/BRCA2/BRIP1/BUB1/BUB3/CASP2/CCNB1/CCND1/CDC5L/CDK1/CDK2/CENPF/CHFR/DGKZ/DTL/DUSP1/EIF2AK4/EME1/INTS7/LYN/MAP3K20/MAPK14/MDM2/NBN/PARP9/PML/RAD50/SPDL1/TAOK3/TP53	56
GO:0001934	GO:0001934	positive regulation of protein phosphorylation	99/2234	455/18986	0.217582417582418	1.84915836178146	6.6951222859616	7.04350555273776e-10	2.84881244856001e-08	2.07497866283356e-08	PIK3R6/ITGA5/PSRC1/CDK2AP1/EFNA1/CDKN1A/MAP2K1/CSF1R/RASSF2/EZH2/ARRB2/KDR/MMP9/TRAF2/CD3E/RASGRP1/RARRES2/TPX2/LRP4/PIBF1/HDAC3/C3/SIRT1/ETAA1/SPHK1/TREM2/NOD2/ADAM17/ADAM9/AREG/ARHGEF2/ARL2BP/CASS4/CAV1/CCDC88A/CCND1/CCND2/CCND3/CCNY/CD36/CD4/CD74/CD80/CRKL/CSPG4/CX3CL1/CX3CR1/DAXX/DIPK2A/ECT2/EGFR/ENPP2/ERN1/FAS/FBXW7/FLT1/FLT4/FNIP1/GPER1/GPNMB/HLA-DRB1/IQGAP1/JAK2/KIF14/LCP2/LYN/MAP3K5/MAPK1…	99
GO:0032102	GO:0032102	negative regulation of response to external stimulus	96/2234	437/18986	0.219679633867277	1.86698188388725	6.69582421388896	7.50127482951492e-10	3.01359940466284e-08	2.19500390984463e-08	KLRC4-KLRK1/PLK2/AHR/LGALS9/SH2B3/ARRB2/TNFRSF1B/NMI/CDH5/VSIG4/TRIM21/CXCL13/ISG15/MMRN1/AOAH/PTPN6/SLC6A3/IL10/TNFRSF1A/PROS1/HCK/FGR/MDK/NFKB1/CST7/GPR18/FCGR2B/TMSB4X/NR1H2/PPP1R13L/TREM2/NOD2/HAMP/TNFAIP8L2/NLRC5/IL20RB/NLRC3/FFAR4/ADA/AIF1/ALOX5/ANGPT2/ANXA2/ATG12/AURKB/CARD16/CARD8/CD109/CD200/CD96/CYLD/DUSP1/DUSP10/ELF4/ENPP3/FPR2/GPER1/GRN/HLA-DRB1/HLA-F/IFI16/IL2RA/LILRB1/LYAR/LYN/MAPK1…	96
GO:0001906	GO:0001906	cell killing	66/2234	264/18986	0.25	2.12466427931961	6.71989206693364	1.59739113927877e-09	5.93912009920666e-08	4.32585426537605e-08	KLRC4-KLRK1/PIK3R6/RPL30/LGALS9/ARRB2/CXCL9/TYROBP/CXCL10/CXCL13/SPI1/CCL20/RASGRP1/CD2/VAV1/LAG3/PTPN6/IL18RAP/GZMM/KLRC3/CD160/CORO1A/MYD88/APOL1/H2BC12/GZMB/FCGR2B/PLEKHM2/NKG7/KLRB1/C3/TREM1/HAMP/GBP3/HCST/CCL18/CCL28/CLEC7A/CX3CR1/FCGR1A/FCGR2A/GBP1/GBP2/GBP5/GNLY/HFE/HLA-DRA/HLA-DRB1/HLA-F/IL12RB1/ITGAM/LGALS3/LILRB1/MICA/MR1/NCKAP1L/P2RX7/PRF1/PTPRC/RAB27A/RPS19/SERPINB9/SH2D1A/TAP2/TGFB1/…	66
GO:0002532	GO:0002532	production of molecular mediator involved in inflammatory response	36/2234	107/18986	0.336448598130841	2.85936127310302	7.04335745649351	2.18179870954503e-09	7.72795684931158e-08	5.62878246959547e-08	PLD3/IL4R/EZH2/ALOX5AP/BTK/MYD88/TICAM1/TREM2/NOD2/PYCARD/NLRC3/ADCY7/ALOX5/CD36/CD6/CLEC7A/DUSP10/GBP5/GPSM3/GRN/IL17RA/LILRB4/LIPA/LYN/MAPK14/MAPK9/NCF1/PDCD4/PLD4/RPS19/SERPINE1/SIRPA/SLAMF8/SLC18A2/TLR3/TLR4	36
GO:2001233	GO:2001233	regulation of apoptotic signaling pathway	89/2234	403/18986	0.220843672456576	1.87687464872898	6.49749085591683	2.37216779270379e-09	8.30397450709057e-08	6.04833425508101e-08	PTTG1IP/ATF4/GNAI2/MYC/CTSK/NCK2/MMP9/SCG2/TRAF2/IFI6/INHBB/IL10/AATF/NUPR1/SIAH2/FCGR2B/TRIAP1/SIRT1/PLEKHF1/TREM2/PYCARD/RRM2B/NOG/ACKR3/ACSL5/APAF1/ARHGEF2/BAX/BDNF/BID/BRCA1/CASP2/CAV1/CD44/CD74/CSNK2A2/CTSS/CX3CL1/CX3CR1/CYLD/EIF2AK3/ENO1/FAS/FASLG/FBXW7/FIGNL1/FZD1/GPER1/HELLS/HMGB2/IL7/JAK2/LCK/LGALS3/MAPK7/MAPK9/MDM2/MSX1/NCK1/NOL3/NONO/NRP1/P4HB/PAK2/PEA15/PLAUR/PML/PTPRC/RACK1/RB1/RBCK1…	89
GO:0051345	GO:0051345	positive regulation of hydrolase activity	77/2234	331/18986	0.232628398791541	1.97702899707081	6.54843281921869	2.52366403894855e-09	8.78293775415466e-08	6.39719488942772e-08	PCNA/EFNA1/MYC/RHOG/LGALS9/EZH2/ARHGAP11A/CXCL13/RASGRP1/CHN1/GPR65/ARHGAP17/NR1H2/SIRT1/PRR7/PYCARD/TBC1D2/RCC2/ADAP2/APAF1/ARAP2/ARAP3/ARHGAP42/ARL6IP5/ASAP1/ASPH/CARD8/CASP1/CASP8/CAV2/CCL5/CD200/CDKN2A/CLEC7A/CORO1C/DDX11/DOCK8/DOCK9/ECT2/EGLN3/EIF2AK3/FAS/FASLG/GPER1/GRAMD4/GRN/GSN/IFI16/ITGB1/LAPTM5/LARS1/LCK/LIMS1/LYN/MALT1/MAP3K5/MAP4K4/MAPRE2/MEF2C/NLRC4/NLRP1/NOD1/PPM1F/RACK1/RAPGEF1/RA…	77
GO:0000819	GO:0000819	sister chromatid segregation	60/2234	235/18986	0.25531914893617	2.16986990228385	6.5898091200738	3.71636986522137e-09	1.28590693718007e-07	9.36611133662728e-08	IK/PPP1CC/PSRC1/DPF2/TENT4A/CDC20/ZWINT/TRIP13/NDC80/KIF11/TTK/MAD1L1/KNTC1/TPX2/NCAPD3/PIBF1/PRC1/SIRT1/NCAPG2/KIF18A/CDCA8/KIF18B/CENPK/NUF2/CDCA5/BOD1/UHRF1/AKAP8/ANAPC1/APC/ATM/AURKB/BUB1/BUB3/CCNB1/CCSAP/CDC27/CDK1/CENPF/CHFR/CHMP4B/DUSP1/EML3/HECW2/KIF14/KIF2A/KIF2C/MAP3K20/NEK2/NEK6/NUP62/RB1/RCC1/RIPOR2/SMC2/SMC4/SPDL1/STAG1/TACC3/TOP2A	60
GO:0150076	GO:0150076	neuroinflammatory response	31/2234	86/18986	0.36046511627907	3.06346942599571	7.0037383795471	4.26493406338708e-09	1.45885116019629e-07	1.06257785807815e-07	IFNGR2/TNFRSF1B/MMP9/TYROBP/TLR2/NUPR1/CST7/C1QA/SPHK1/TREM2/C5AR1/AIF1/ATM/CALHM2/CD200/CX3CL1/CX3CR1/EGFR/GRN/IFNGR1/ITGAM/ITGB1/ITGB2/JAK2/LRP1/LYN/NR1D1/NR3C1/PTPRC/TLR3/ZEB2	31
GO:0002269	GO:0002269	leukocyte activation involved in inflammatory response	23/2234	52/18986	0.442307692307692	3.75902141725776	7.27526991023275	4.37406419207347e-09	1.47096338504223e-07	1.07139999311462e-07	IFNGR2/TYROBP/TLR2/MYD88/CST7/C1QA/SPHK1/TREM2/C5AR1/AIF1/ATM/CALHM2/CX3CL1/CX3CR1/GRN/IFNGR1/ITGAM/ITGB2/JAK2/NR1D1/PTPRC/TLR3/TRAF3IP2	23
GO:0006968	GO:0006968	cellular defense response	23/2234	52/18986	0.442307692307692	3.75902141725776	7.27526991023275	4.37406419207347e-09	1.47096338504223e-07	1.07139999311462e-07	CXCL9/TYROBP/MNDA/LY96/CCR6/CCR5/CXCR2/CD300C/KLRC3/NCF2/ITK/TRAT1/CLEC5A/C5AR1/CX3CR1/FCMR/GNLY/ITGB1/LILRB2/NCF1/PRF1/RELA/SH2D1A	23
GO:0002501	GO:0002501	peptide antigen assembly with MHC protein complex	14/2234	21/18986	0.666666666666667	5.66577141151895	7.81214390252742	4.87464267781848e-09	1.5945142660886e-07	1.16139027733817e-07	HLA-DMB/HLA-DRB5/HLA-DQB2/HLA-DMA/HLA-DOA/HLA-DOB/HLA-DPA1/HLA-DPB1/HLA-DQA1/HLA-DQB1/HLA-DRA/HLA-DRB1/TAPBP/TAPBPL	14
GO:2000116	GO:2000116	regulation of cysteine-type endopeptidase activity	47/2234	167/18986	0.281437125748503	2.3918376318089	6.59723709035313	6.70905277526022e-09	2.14699897587852e-07	1.56380145920988e-07	IGBP1/MYC/LGALS9/MMP9/PSMB9/IFI6/SIAH2/MICAL1/TRIAP1/SIRT1/PRR7/PYCARD/APAF1/ARL6IP5/ASPH/BIRC3/CARD16/CARD8/CASP1/CASP8/CD44/CDKN2A/CLEC7A/EGLN3/EIF2AK3/FAS/FASLG/FNIP1/GPER1/GRAMD4/GSN/IFI16/LAPTM5/LCK/MALT1/MAP3K5/NAIP/NLRC4/NLRP1/NOD1/NOL3/PAK2/PLAUR/PPM1F/RACK1/RIPK2/VEGFA	47
GO:0099024	GO:0099024	plasma membrane invagination	24/2234	57/18986	0.421052631578947	3.57838194411723	7.11925249997667	6.74299711769399e-09	2.14699897587852e-07	1.56380145920988e-07	TIMD4/ELMO1/MARCO/FCGR2B/MYH9/C3/BIN2/TREM2/ABCA1/AIF1/ANO6/ARHGAP25/AURKB/CD300A/CD36/FCGR1A/GSN/ITGAM/ITGB2/MSR1/NCKAP1L/RAB31/SNX33/SPIRE1	24
GO:0030099	GO:0030099	myeloid cell differentiation	95/2234	451/18986	0.210643015521064	1.79018276306308	6.20201883082104	8.81991667031569e-09	2.70748826607742e-07	1.97204290679879e-07	PABPC4/MYC/CSF1R/RASSF2/SH2B3/FSTL3/GAB2/MMP9/IRF8/TYROBP/TLR2/SPI1/GPR183/ISG15/BATF/PTPN6/GPR171/IRF7/MYD88/EVI2B/MYH9/CEBPB/SMAP1/SNX10/SIRT1/NCAPG2/TREM2/CLEC5A/BATF3/ABCB10/C1QC/NRROS/ACTN1/ANXA2/ARID4A/BCL6/CASP8/CBFB/CCR1/CD109/CD4/CD74/CDC73/CDKN2B/CITED2/CNOT4/CSF1/CSF3R/DNASE2/DYRK3/FBXW7/FLI1/H4C8/HLA-DRB1/HMGB2/IFI16/IKZF1/INPP5D/JAG1/JAK2/JMJD6/KMT2E/LILRB1/LILRB4/LIPA/LOX/LYAR/LYN/M…	95
GO:0006898	GO:0006898	receptor-mediated endocytosis	66/2234	275/18986	0.24	2.03967770814682	6.34205688054511	9.32701665206534e-09	2.83408739488645e-07	2.06425343162461e-07	CD63/PPT1/CD14/ADM/ARRB2/MARCO/CXCR2/DGKD/VLDLR/FCGR2B/NEDD4/FCHO1/C3/SMAP1/LMBR1L/HAMP/APLN/CXCL16/WDR54/LDLRAD3/ACKR3/ANKRD13A/ANXA2/APOC1/BICD1/BMP2K/CALCRL/CANX/CAP1/CAV1/CAV2/CBL/CBLB/CD36/EFNB2/FCER1G/FCGR1A/FCHO2/FCHSD2/FCMR/GRK2/GRK3/HFE/HSPG2/ITGA4/ITGAM/ITGB1/ITGB2/LILRB1/LILRB4/LRP1/M6PR/MDM2/MSR1/MTMR2/RAB31/RAC1/RALA/RALB/RIN3/SCARF1/SERPINE1/SIGLEC1/SLC9B2/STAB1/VEGFA	66
GO:0140894	GO:0140894	endolysosomal toll-like receptor signaling pathway	22/2234	50/18986	0.44	3.73940913160251	7.08290361294415	1.06771859017223e-08	3.21174044259849e-07	2.3393231422869e-07	PPT1/MYD88/TICAM1/IRAK4/CAV1/GRAMD4/IKBKB/IRAK1/OAS1/PELI1/PIK3AP1/PTPN22/RAB7B/RFTN1/RSAD2/SLC15A4/TLR3/TLR7/TNFAIP3/UNC93B1/WASHC4/WDFY1	22
GO:0002456	GO:0002456	T cell mediated immunity	41/2234	138/18986	0.297101449275362	2.52496334643779	6.5656823085827	1.11093500777689e-08	3.28136287974414e-07	2.39003377141404e-07	AHR/TNFRSF1B/TRAF2/SASH3/CD8A/IL18R1/TNFSF4/GZMM/FCGR2B/SECTM1/NOD2/TBX21/IL20RB/BTN3A2/CD274/CD7/CD80/DUSP22/FBXO38/HFE/HLA-DRA/HLA-DRB1/HLA-F/IL12RB1/JAG1/LILRB1/LILRB4/MALT1/MICA/MR1/NCKAP1L/P2RX7/PRF1/PTPRC/RAB27A/RFTN1/RSAD2/TAP2/ULBP2/UNC93B1/WAS	41
GO:0007059	GO:0007059	chromosome segregation	91/2234	429/18986	0.212121212121212	1.80274544911967	6.14138278595894	1.27253899439268e-08	3.71581386362664e-07	2.7064731783181e-07	IK/PPP1CC/PSRC1/DPF2/TENT4A/CDC20/ZWINT/TRIP13/NDC80/KIF11/TTK/MAD1L1/STIL/KNTC1/TPX2/HAUS3/NCAPD3/PIBF1/MTCL1/HDAC3/PRC1/MAP1S/SIRT1/DSN1/NCAPG2/KIF18A/CDCA8/KIF18B/CENPK/NUF2/RCC2/CDCA5/BOD1/HAUS1/UHRF1/CENPH/ACTR2/AGO4/AKAP8/ANAPC1/APC/ATM/AURKA/AURKB/BRCA1/BRIP1/BUB1/BUB3/CCNB1/CCNE2/CCSAP/CDC27/CDK1/CENPF/CENPL/CENPU/CHFR/CHMP4B/CSNK2A2/DUSP1/ECT2/EML3/ESCO2/HAUS6/HECW2/KIF14/KIF2A/KIF2C/MAP…	91
GO:0060759	GO:0060759	regulation of response to cytokine stimulus	52/2234	199/18986	0.261306532663317	2.22075462361044	6.32178543177646	1.74003980499075e-08	4.93509648864657e-07	3.59455741571985e-07	CD300LF/SH2B3/TRAF2/TLR2/VRK2/ISG15/PTPN6/TNFRSF1A/IRF7/NR1H2/SPHK1/TREM2/BIRC7/PYCARD/NLRC5/ADAM17/AXL/CARD16/CARD8/CASP1/CASP4/CASP8/CAV1/CCL5/CD40/CD74/CSF1/CXCR4/CYLD/IKBKB/IKBKE/IL7/IRAK1/IRAK2/LAPTM5/MAPK7/NAIP/NOL3/OAS1/OAS3/OTULIN/PARP14/PARP9/PTPRC/PXDN/RIGI/RIPK2/SAMHD1/STAT2/TANK/TLR4/TNFAIP3	52
GO:0051983	GO:0051983	regulation of chromosome segregation	40/2234	135/18986	0.296296296296296	2.51812062734176	6.46427050549292	1.81764341319913e-08	5.10817533869014e-07	3.72062219790996e-07	IK/DPF2/CDC20/ZWINT/TRIP13/NDC80/TTK/MAD1L1/KNTC1/NCAPD3/SIRT1/NCAPG2/CDCA8/NUF2/RCC2/ANAPC1/APC/ATM/AURKB/BUB1/BUB3/CCNB1/CDC27/CDK1/CENPF/CHFR/CSNK2A2/DUSP1/HECW2/KIF2C/MAP3K20/MKI67/NEK6/PLSCR1/RB1/SMC2/SMC4/SMC6/SPDL1/TACC3	40
GO:0045730	GO:0045730	respiratory burst	19/2234	40/18986	0.475	4.03686213070725	7.02117597577269	2.30095648994888e-08	6.28928107252693e-07	4.58089967861968e-07	HCK/NCF2/CYBC1/TREM2/CAMK1D/CD52/CLEC7A/CYBB/DUSP10/GRN/LIPA/NCF1/NCF4/PIK3CG/RAC1/RAC2/RPS19/SLAMF8/SLC11A1	19
GO:0070269	GO:0070269	pyroptotic inflammatory response	19/2234	40/18986	0.475	4.03686213070725	7.02117597577269	2.30095648994888e-08	6.28928107252693e-07	4.58089967861968e-07	IFI27/TRIM21/GZMB/TREM2/PYCARD/GBP3/CARD8/CASP1/CASP4/CASP8/DPP9/GBP1/GBP2/GBP5/MAP3K20/NAIP/NLRC4/NLRP1/ZEB2	19
GO:0044843	GO:0044843	cell cycle G1/S phase transition	67/2234	287/18986	0.233449477351916	1.98400706222179	6.13399652901982	2.330312430392e-08	6.34056827651205e-07	4.61825554386778e-07	ZC3H12D/RPA2/PLK2/DPF2/CDKN1A/MYC/EZH2/DBF4/MN1/STIL/CRLF3/HINFP/PTPN6/CDK7/TMSB4X/TRIAP1/EIF4EBP1/ADAM17/AIF1/ANXA1/APC/ATM/ATP2B4/BCAT1/BID/BTN2A2/CASP2/CCNA2/CCNB1/CCND1/CCND2/CCND3/CCNE2/CDC73/CDK1/CDK2/CDKN2A/CDKN2B/CDKN2C/CDKN3/CUL1/CUL4B/DGKZ/EGFR/FBXW7/FHL1/GPNMB/GPR132/ITGB1/KHDRBS1/KIF14/KMT2E/MDM2/PIAS1/PML/PRMT2/RB1/RBL1/RCC1/RGCC/RHOU/RPS6KB1/RRM1/RRM2/SKP2/TP53/USP37	67
GO:0006911	GO:0006911	phagocytosis, engulfment	21/2234	48/18986	0.4375	3.71816248880931	6.88561173895311	2.60502208931757e-08	7.02417217416891e-07	5.11616950874982e-07	TIMD4/ELMO1/MARCO/FCGR2B/MYH9/C3/BIN2/TREM2/ABCA1/AIF1/ANO6/ARHGAP25/CD300A/CD36/FCGR1A/GSN/ITGAM/ITGB2/MSR1/NCKAP1L/RAB31	21
GO:0002577	GO:0002577	regulation of antigen processing and presentation	13/2234	20/18986	0.65	5.52412712623098	7.39223011337737	2.78791477542208e-08	7.45020439539131e-07	5.4264769735894e-07	FCGR2B/TREM2/NOD2/PYCARD/CD74/HFE/HLA-DOA/HLA-DOB/LILRB2/NOD1/SLC11A1/TAPBPL/WAS	13
GO:0051092	GO:0051092	positive regulation of NF-kappaB transcription factor activity	37/2234	122/18986	0.30327868852459	2.57746158474837	6.38315464569435	3.12029272126917e-08	8.2646337298749e-07	6.01967976315646e-07	LGALS9/TRAF2/TLR2/BTK/IL18R1/IL18RAP/MYD88/TRIM22/SPHK1/NOD2/PYCARD/ARHGEF2/CARD16/CLEC7A/IKBKB/IL1RAP/IRAK1/IRAK2/MALT1/MTDH/NLRC4/NOD1/NPM1/PRKCH/PRKD2/RAB7B/RBCK1/RELA/RHEBL1/RIPK2/RPS6KA5/SLCO3A1/TLR4/TNFRSF11A/TRADD/TRIM14/TRIM25	37
GO:0001910	GO:0001910	regulation of leukocyte mediated cytotoxicity	32/2234	98/18986	0.326530612244898	2.77507171176438	6.43353261154156	3.78426224448244e-08	9.89196235610125e-07	7.20497091089233e-07	KLRC4-KLRK1/PIK3R6/LGALS9/ARRB2/TYROBP/SPI1/RASGRP1/VAV1/LAG3/IL18RAP/KLRC3/CD160/FCGR2B/KLRB1/CX3CR1/HFE/HLA-DRA/HLA-DRB1/HLA-F/IL12RB1/ITGAM/LILRB1/MICA/MR1/NCKAP1L/P2RX7/PTPRC/SERPINB9/SH2D1A/TAP2/TGFB1/ULBP2	32
GO:0001776	GO:0001776	leukocyte homeostasis	35/2234	113/18986	0.309734513274336	2.63232742570571	6.35535160075503	4.04335440919975e-08	1.04459214591141e-06	7.60845599093512e-07	GAPT/PKN1/LGALS9/SH2B3/CAMLG/SASH3/GPR183/SIT1/BTK/CORO1A/IL20RB/ADA/ADAM17/ANXA1/AXL/BAX/CD74/CSF1/FAS/IL2RA/JAK3/LIPA/LYN/MEF2C/NCKAP1L/P2RX7/PDE4B/SLC15A4/SLC7A11/SOS1/TGFB1/TNFAIP3/TNFSF13B/TRAF3IP2/TSC22D3	35
GO:0002228	GO:0002228	natural killer cell mediated immunity	29/2234	84/18986	0.345238095238095	2.93406019525088	6.48737948953454	4.06598680249515e-08	1.04459214591141e-06	7.60845599093512e-07	KLRC4-KLRK1/PIK3R6/LGALS9/ARRB2/RASGRP1/CD2/VAV1/LAG3/PTPN6/IL18RAP/KLRC3/CD160/CORO1A/GZMB/PLEKHM2/NKG7/KLRB1/HCST/CD96/HLA-F/LILRB1/MICA/RAB27A/SERPINB9/SH2D1A/SH2D1B/TGFB1/TUBB/ULBP2	29
GO:0018108	GO:0018108	peptidyl-tyrosine phosphorylation	52/2234	204/18986	0.254901960784314	2.16632436322783	6.11613504640385	4.23712881792511e-08	1.08390825231195e-06	7.8948212163049e-07	ITGA5/EFNA1/CSF1R/KDR/CD3E/BTK/PTPN6/HCK/FGR/LRP4/PIBF1/TREM2/NOD2/ABL2/ADAM17/AREG/ARHGEF2/ARL2BP/CASS4/CAV1/CD36/CD4/CD80/CSPG4/DUSP22/EGFR/ENPP2/EPHA3/FBXW7/FLT1/FLT4/ITGB2/JAK2/JAK3/LCK/LILRB4/LYN/NRP1/PAK2/PARP14/PARP9/PDGFB/PTPRC/RAP2B/RIPK2/SAMSN1/TGFA/TGFB1/TNFRSF18/TP53/VEGFA/ZAP70	52
GO:0010720	GO:0010720	positive regulation of cell development	94/2234	460/18986	0.204347826086957	1.73668210657429	5.84092675526142	4.93591812330657e-08	1.246683792663e-06	9.08042321418424e-07	PIK3R6/PPP1CC/SLC7A5/GDI1/TSPO/MAP2K1/IL4R/LGALS9/TNFRSF1B/TYROBP/CDH5/SASH3/TLR2/SPI1/BTK/RASGRP1/TNFSF9/TNFSF4/IL10/CYFIP1/MDK/EVI2B/TREM2/HAPLN3/ACAN/ADA/ANXA1/AURKA/AXL/BCL6/BDNF/BTN2A2/CASP8/CBFB/CCR1/CD4/CD74/CD80/CDH4/CDON/CLEC7A/CSF1/CX3CL1/CX3CR1/CXCR4/CYLD/DISC1/DUSP10/EEF2K/EGFR/FN1/GPER1/HAPLN1/HLA-DRA/HLA-DRB1/IL12RB1/IL2RA/IL7/INPP5D/ITGB1/LILRB2/LILRB4/LYN/MALT1/MAP1B/NCKAP1L/NFKBI…	94
GO:0043300	GO:0043300	regulation of leukocyte degranulation	20/2234	46/18986	0.434782608695652	3.69506831186018	6.68301228073666	6.35218804564644e-08	1.53944120005018e-06	1.12127691817889e-06	IL4R/LGALS9/GAB2/SPI1/ADORA2B/CD160/FGR/FCGR2B/ADGRE2/CD300A/CD84/FERRY3/HLA-F/ITGAM/ITGB2/LYN/NCKAP1L/PTAFR/RAC2/STX4	20
GO:0032495	GO:0032495	response to muramyl dipeptide	13/2234	21/18986	0.619047619047619	5.26107345355331	7.13453704916096	6.52614685033746e-08	1.56889618659117e-06	1.1427309344366e-06	NAGK/NOD2/ARHGEF2/JAG1/MAPK14/NLRP1/NOD1/NOTCH1/PTPN22/RELA/RIPK2/TNFAIP3/VIM	13
GO:0140895	GO:0140895	cell surface toll-like receptor signaling pathway	26/2234	72/18986	0.361111111111111	3.06895951457276	6.42303223055739	7.14333926170918e-08	1.70358680560124e-06	1.24083502713355e-06	PJA2/CD14/NMI/TLR2/LY96/MYD88/IFI35/TLR1/TICAM1/IRAK4/TREM2/NOD2/IRAK1/IRAK2/LYN/NR1D1/OAS1/PELI1/PIK3AP1/PTPN22/RAB7B/RELA/RIPK2/TLR4/TNFAIP3/WDFY1	26
GO:0031341	GO:0031341	regulation of cell killing	34/2234	112/18986	0.303571428571429	2.57994948203095	6.12398036822312	1.08639521491626e-07	2.53041313482053e-06	1.84306736849607e-06	KLRC4-KLRK1/PIK3R6/LGALS9/ARRB2/TYROBP/SPI1/RASGRP1/VAV1/LAG3/IL18RAP/KLRC3/CD160/FCGR2B/KLRB1/CLEC7A/CX3CR1/HFE/HLA-DRA/HLA-DRB1/HLA-F/IL12RB1/ITGAM/LILRB1/MICA/MR1/NCKAP1L/P2RX7/PRF1/PTPRC/SERPINB9/SH2D1A/TAP2/TGFB1/ULBP2	34
GO:0071214	GO:0071214	cellular response to abiotic stimulus	74/2234	342/18986	0.216374269005848	1.83889072128247	5.71692440648436	1.25156480309421e-07	2.87044709246051e-06	2.09073660593516e-06	ATF4/PCNA/TIMP1/GJA1/TSPO/CDKN1A/MYC/STK39/DDB2/POLD1/MMP9/RAD51AP1/MAP3K14/KCNJ2/CASP5/TNFRSF1A/MYD88/NFKB1/NEDD4/TRIAP1/SIRT1/PYCARD/HVCN1/ACTR5/ARHGEF2/ATM/AURKB/BAX/BNIP3/BRCA1/BRCA2/CASP1/CASP2/CASP8/CCND2/CD40/CUL4B/ECT2/EGFR/EIF2AK4/EIF2S1/FAS/FBXW7/FIGNL1/IFI16/INTS7/IRF1/LRRC8C/MAP3K2/MAP3K20/MAPK14/MDM2/N4BP1/NLRP1/NPM1/PLEC/POLH/PTAFR/PTPRK/RCSD1/RHOB/SERPINB6/SLC2A1/SPIDR/TANK/TGFB1/T…	74
GO:0098813	GO:0098813	nuclear chromosome segregation	71/2234	324/18986	0.219135802469136	1.86236004730484	5.71736071447451	1.33430569183404e-07	3.02543707246916e-06	2.20362606681683e-06	IK/PPP1CC/PSRC1/DPF2/TENT4A/CDC20/ZWINT/TRIP13/NDC80/KIF11/TTK/MAD1L1/KNTC1/TPX2/NCAPD3/PIBF1/PRC1/MAP1S/SIRT1/DSN1/NCAPG2/KIF18A/CDCA8/KIF18B/CENPK/NUF2/RCC2/CDCA5/BOD1/UHRF1/ACTR2/AGO4/AKAP8/ANAPC1/APC/ATM/AURKA/AURKB/BRIP1/BUB1/BUB3/CCNB1/CCNE2/CCSAP/CDC27/CDK1/CENPF/CHFR/CHMP4B/DUSP1/ECT2/EML3/HECW2/KIF14/KIF2A/KIF2C/MAP3K20/NEK2/NEK6/NUP62/PSMC3IP/RB1/RCC1/RIPOR2/SMC2/SMC4/SPDL1/STAG1/TACC3/…	71
GO:0002709	GO:0002709	regulation of T cell mediated immunity	33/2234	108/18986	0.305555555555556	2.59681189694619	6.077167399946	1.40120332451052e-07	3.12854676250549e-06	2.27872767867089e-06	AHR/TNFRSF1B/TRAF2/SASH3/IL18R1/TNFSF4/FCGR2B/SECTM1/NOD2/TBX21/IL20RB/CD274/CD7/CD80/DUSP22/FBXO38/HFE/HLA-DRA/HLA-DRB1/HLA-F/IL12RB1/LILRB1/LILRB4/MALT1/MICA/MR1/NCKAP1L/P2RX7/PTPRC/RSAD2/TAP2/ULBP2/WAS	33
GO:0008360	GO:0008360	regulation of cell shape	39/2234	140/18986	0.278571428571429	2.36748305409899	5.93048116108475	1.69366530014132e-07	3.70010236738904e-06	2.69502945569933e-06	CSF1R/RHOG/KDR/HCK/FGR/CYFIP1/CORO1A/MYH9/PLEKHO1/ARHGAP15/PRAG1/ALDOA/ANXA1/DAPK3/FGD2/FGD6/FMNL1/FMNL2/FMNL3/FN1/GNA13/ITGB2/LIMD1/LST1/P2RY1/PALMD/PARVB/PARVG/PLXNA1/PLXNA2/PLXNA3/PLXNC1/PLXND1/RAC1/RASA1/RHOJ/RHOU/TPM1/VEGFA	39
GO:0051235	GO:0051235	maintenance of location	74/2234	345/18986	0.214492753623188	1.82290036718436	5.63294814620935	1.80618462993832e-07	3.93157134356756e-06	2.86362363146585e-06	HK1/TSPO/PLIN3/CXCL9/NFKBIE/CXCL10/MAD1L1/TRPM2/PTPN6/CCR5/IL10/CORO1A/NFKB1/INSIG2/FTO/MORC3/CLIC2/TMSB4X/C3/NR1H2/SIRT1/TREM2/STARD4/NRROS/ABCA1/ABCG1/ARL2BP/ASPH/BAX/CAV1/CCDC88A/CD36/CD4/CX3CL1/CXCR3/ERO1A/FASLG/FBXW7/FKBP1A/GM2A/GPER1/GSN/HILPDA/HSP90B1/IKBKE/ITPR3/KDELR2/KDELR3/LCK/LIPA/LYN/MOSPD2/MSR1/NOL3/NPC1/NUCB2/OS9/OSBPL11/P2RX7/PLCB4/PLIN2/PML/PTPRC/RBCK1/SCARB1/SLC18A2/SOAT1/SP100/…	74
GO:0006261	GO:0006261	DNA-templated DNA replication	44/2234	169/18986	0.260355029585799	2.21266812520858	5.78260696764655	2.3803160213861e-07	5.03483099081879e-06	3.66720065485632e-06	PCNA/CDK2AP1/MCM2/TOPBP1/LIG1/POLD1/RFC4/DBF4/POLA1/POLG2/POLE2/GINS1/POLE3/SMARCAL1/NOC3L/ETAA1/DONSON/RRM2B/PRIMPOL/AICDA/BAZ1A/BCL6/BRCA1/BRCA2/CCNE2/CDK2/DDX11/EME1/GINS2/MCM5/MCM6/MCMBP/NBN/ORC5/POLG/PRIM2/RAD50/RECQL/RFC2/RFC3/RRM1/SAMHD1/SSBP1/WDHD1	44
GO:0042742	GO:0042742	defense response to bacterium	73/2234	342/18986	0.213450292397661	1.81404084667054	5.54757594301607	2.66567919200758e-07	5.59886162924819e-06	4.07802150075545e-06	KLRC4-KLRK1/RPL30/ADM/IRF8/TLR2/CXCL13/CCL20/ISG15/IL10/TNFRSF1A/CD160/FGR/H2BC7/H2BC10/H2BC6/MYD88/NFKB1/TNFRSF14/RARRES2/H2BC12/MARCHF2/CEBPB/NAGK/TREM1/TREM2/NOD2/C5AR1/HAMP/PYCARD/GBP3/ZNFX1/ADAM17/AICDA/CASP1/CASP4/CD36/CD4/CLEC4E/EMILIN2/FCER1G/FCGR1A/FPR2/GBP1/GBP2/GBP4/GBP5/GNLY/GRN/HMGB2/MICA/MMRN2/MPEG1/MR1/NAIP/NLRC4/NLRP1/NOD1/OAS1/OAS2/OAS3/P2RX7/RBCK1/RIPK2/RPS19/SERPINE1/SHC1/SLAMF…	73
GO:0002832	GO:0002832	negative regulation of response to biotic stimulus	36/2234	127/18986	0.283464566929134	2.40906815922853	5.81819247673442	3.12062288764372e-07	6.46368463855892e-06	4.70792933914415e-06	AHR/LGALS9/ARRB2/NMI/VSIG4/TRIM21/ISG15/PTPN6/NR1H2/NLRC5/NLRC3/ATG12/AURKB/CARD16/CARD8/CD274/CD96/DUSP10/GRN/HLA-F/IFI16/LILRB1/LYAR/MICA/OAS1/OAS3/PARP14/RPS19/SAMHD1/SERPINB9/SLAMF8/STAT2/TGFB1/TNFAIP3/TRAFD1/USP15	36
GO:0002467	GO:0002467	germinal center formation	10/2234	14/18986	0.714285714285714	6.07046936948459	6.93057354239038	3.18996569920918e-07	6.58452919843661e-06	4.79594843053518e-06	PKN1/CXCL13/ADA/ADAM17/BCL6/KLHL6/MEF2C/NFKB2/TNFAIP3/TNFSF13B	10
GO:0050000	GO:0050000	chromosome localization	35/2234	123/18986	0.284552845528455	2.41831706589223	5.76280673260137	4.09527725180766e-07	8.33820735691178e-06	6.07326830540183e-06	PSRC1/ZWINT/NDC80/TTK/MAD1L1/KNTC1/PIBF1/MAP1S/SIRT1/DSN1/KIF18A/CDCA8/NUF2/RCC2/CDCA5/BOD1/ACTR2/APC/ATM/AURKB/BUB3/CCNB1/CDK1/CENPF/CHMP4B/ECT2/EML3/IFFO1/KIF14/KIF2C/NEK2/NUP62/RB1/SPDL1/UBE2B	35
GO:0007015	GO:0007015	actin filament organization	91/2234	465/18986	0.195698924731183	1.6631780595104	5.2873488237017	6.09155234231664e-07	1.21923116635408e-05	8.88046756649478e-06	ARPC1A/RHOG/NCK2/GMFG/ELMO1/S1PR1/HCK/PDLIM1/ARPC3/LCP1/CYFIP1/CORO1A/PSTPIP1/RND3/MYO1F/GPR65/TMSB4X/ARHGAP17/MICAL1/FHOD1/CORO7/PSTPIP2/PYCARD/ESAM/WHAMM/ACTN1/ACTR2/AIF1/ALDOA/ARHGAP25/ARHGEF2/ARPC2/ARPC5/C9orf72/CALD1/CAP1/CAPZA1/CCDC88A/CD47/CORO1C/CX3CL1/CYRIA/DIAPH2/EVL/FCHSD1/FCHSD2/FSCN1/GAS2L3/GAS7/GSN/HSP90B1/INF2/IQGAP1/JAK2/KCTD13/MARCKS/MET/MICAL3/MICALL2/MYADM/MYO5A/NCK1/NCKAP1L/NR…	91
GO:0043254	GO:0043254	regulation of protein-containing complex assembly	86/2234	433/18986	0.198614318706697	1.68795499327008	5.28823146655591	6.49583517680106e-07	1.28330261941687e-05	9.34714236661803e-06	RAP1B/PSRC1/NCK2/ABCA3/TRAF2/CDH5/CXCL13/ISG15/BTK/HCK/ARPC3/LCP1/CYFIP1/CORO1A/MYD88/HAUS3/TICAM1/TMSB4X/NR1H2/ANKRA2/TREM2/ABHD17A/PYCARD/HAUS1/ESAM/NLRC3/ABCA1/AIDA/ARPC2/ARPC5/ATM/BAX/BID/CAPZA1/CARD8/CD36/CKAP5/CLEC7A/CSNK1A1/CYRIA/EVL/FCHSD1/FCHSD2/FNIP1/FSCN1/GBP2/GBP5/GSN/HAUS6/IFI16/IKBKE/JMJD6/KIF14/LCAT/LGALS3/MAP1B/MAP2/MAPK9/MET/MYADM/NCK1/NCKAP1L/P2RY12/PLEKHG2/PTPN22/RAC1/RACK1/RAL…	86
GO:0097300	GO:0097300	programmed necrotic cell death	22/2234	61/18986	0.360655737704918	3.0650894521332	5.89928523065007	7.32605620533425e-07	1.43312981846833e-05	1.04384330245939e-05	TSPO/PYGL/TRAF2/NUPR1/ADPRS/MLKL/ARHGEF2/BAX/BIRC3/CASP8/CAV1/CYLD/FAS/FASLG/IPMK/MAP3K5/NOL3/PELI1/RBCK1/TLR3/TP53/YBX3	22
GO:0033044	GO:0033044	regulation of chromosome organization	58/2234	258/18986	0.224806201550388	1.91055082481453	5.37751830885618	7.61053928182141e-07	1.483931209804e-05	1.08084531820004e-05	IK/MCM2/DPF2/MYC/CDC20/ZWINT/TRIP13/NDC80/ACD/TTK/MAD1L1/KNTC1/NVL/NCAPD3/NAT10/SIRT1/TFPT/NCAPG2/CDCA8/NUF2/ACTR5/ANAPC1/APC/ATM/AURKB/BUB1/BUB3/CCNB1/CDC27/CDK1/CDK2/CENPF/CHFR/DCP2/DDX11/DUSP1/HECW2/MACROH2A1/MAP3K20/MAPK1/MORC2/NBN/NEK2/NEK6/PML/RAD50/RB1/RESF1/SETDB1/SLF1/SLF2/SMC2/SMC4/SMC6/SPDL1/TACC3/TOP2A/TP53	58
GO:0034976	GO:0034976	response to endoplasmic reticulum stress	61/2234	277/18986	0.220216606498195	1.87154543015879	5.33602898600735	8.37100360273468e-07	1.61121632044919e-05	1.17355548900075e-05	ATF4/NCK2/TRAF2/NUPR1/FCGR2B/CEBPB/BFAR/NR1H2/ANKZF1/EDEM2/SIRT1/PARP16/NOD2/FBXO17/FBXO6/ALOX5/APAF1/BAX/CANX/CASP4/CAV1/CCND1/CREBZF/EIF2AK3/EIF2AK4/EIF2S1/ERN1/ERO1A/FAF2/GORASP2/HERPUD2/HSP90B1/MAN1B1/MAP3K20/MAP3K5/MARCKS/NCK1/NIBAN1/NOD1/NRBF2/OS9/P4HB/PARP8/PDIA4/PDIA6/PML/PPP1R15A/RACK1/RNFT1/SERINC3/SGF29/STC2/TBL2/TMED2/TNFRSF10B/TP53/TRIB3/TRIM25/TXNDC12/UBA5/UBE2J1	61
GO:0098883	GO:0098883	synapse pruning	10/2234	15/18986	0.666666666666667	5.66577141151895	6.60142248686144	8.55422257905275e-07	1.64120437045544e-05	1.1953977706625e-05	C1QB/C3/C1QA/TREM2/C1QC/CX3CL1/CX3CR1/ITGAM/ITGB1/PLXNC1	10
GO:0062197	GO:0062197	cellular response to chemical stress	68/2234	321/18986	0.21183800623053	1.80033857936116	5.28111742492865	9.02405172948465e-07	1.71485630643476e-05	1.24904335049375e-05	ATF4/PCNA/TSPO/STK39/EZH2/TRIM21/VRK2/BTK/TRPM2/IL18RAP/ANKZF1/ATP13A2/SIRT1/SPHK1/NME8/PYCARD/ADPRS/ABCC1/AIF1/ALOX5/ARHGEF2/ARL6IP5/ATF2/ATG7/ATM/AXL/BNIP3/CASP1/CAV1/CD36/CDK1/CYGB/ECT2/EDNRA/EIF2AK3/EIF2S1/ERN1/FAS/IL18BP/LRRC8C/MAP3K5/MAPK7/MAPK9/MDM2/MET/OSER1/PDGFD/PLEC/PML/PTPRK/RACK1/RCSD1/RELA/RHOB/SERPINB6/SIRPA/SLC2A1/SLC7A11/SOD2/STX4/TNFAIP3/TP53/TP53INP1/TPM1/TRPA1/USP15/VKORC1L1/Y…	68
GO:0043303	GO:0043303	mast cell degranulation	20/2234	53/18986	0.377358490566038	3.2070404216145	5.87559777349793	1.01165804101085e-06	1.88653739361089e-05	1.37409004947269e-05	IL4R/LGALS9/GAB2/BTK/RASGRP1/ADORA2B/FGR/MILR1/ADGRE2/CBL/CD300A/CD84/FERRY3/LAT2/LYN/PIK3CG/PTGDR/RAC2/S100A13/SLC18A2	20
GO:1902100	GO:1902100	negative regulation of metaphase/anaphase transition of cell cycle	20/2234	53/18986	0.377358490566038	3.2070404216145	5.87559777349793	1.01165804101085e-06	1.88653739361089e-05	1.37409004947269e-05	IK/CDC20/ZWINT/TRIP13/NDC80/TTK/MAD1L1/KNTC1/CDCA8/NUF2/APC/ATM/AURKB/BUB1/BUB3/CCNB1/CENPF/CHFR/DUSP1/SPDL1	20
GO:0000280	GO:0000280	nuclear division	88/2234	451/18986	0.195121951219512	1.65827455946896	5.16669232045877	1.05811694482596e-06	1.96095604697468e-05	1.42829408032235e-05	IK/PPP1CC/CDC25B/PSRC1/TENT4A/CDC20/ZWINT/TRIP13/RAD51AP1/NDC80/KIF11/TTK/MAD1L1/KNTC1/TPX2/NCAPD3/PIBF1/RPL10L/PRC1/REEP4/SIRT1/SPHK1/NCAPG2/KIF18A/CDCA8/KIF18B/CENPK/NUF2/CDCA5/BOD1/UHRF1/MASTL/ACTR2/AGO4/AKAP8/ANKLE2/ANLN/APC/ATM/AURKA/AURKB/BRCA2/BRIP1/BUB1/BUB3/CAV2/CCNB1/CCNE2/CCSAP/CDK1/CENPF/CHFR/CHMP4B/DAPK3/DUSP1/EME1/EML3/FANCA/FIGNL1/FOXJ2/FOXJ3/KIF14/KIF2A/KIF2C/MKI67/MSX1/MYBL1/NEK2…	88
GO:0051347	GO:0051347	positive regulation of transferase activity	65/2234	304/18986	0.213815789473684	1.81714708099703	5.24492031649962	1.11107791019307e-06	2.05275073160979e-05	1.49515422482772e-05	PIK3R6/PCNA/PSRC1/EFNA1/CDKN1A/MAP2K1/CDC20/CSF1R/RASSF2/EZH2/RFC4/TRAF2/RASGRP1/POLG2/TPX2/PIBF1/SIRT1/TIGAR/ETAA1/TREM2/ZNF622/ADAM17/ADAM9/CASS4/CCDC88A/CCND1/CCND2/CCND3/CCNY/CD200/CD4/CD74/DIPK2A/ECT2/EGFR/ERN1/FBXW7/FLT1/HLA-DRB1/IQGAP1/JAK2/KIF14/LCP2/MAP3K5/NBN/PDGFB/PIK3CG/PIK3R5/PRIM2/PTPRC/RAD50/RALB/RBCK1/RFC2/RFC3/RGCC/RPS2/TAOK3/TENM1/TLR3/TLR4/TNFRSF10B/TNFRSF11A/TRIB3/UBE2I	65
GO:0031100	GO:0031100	animal organ regeneration	23/2234	67/18986	0.343283582089552	2.91744945817021	5.74150557633226	1.12845911584654e-06	2.07207247468018e-05	1.50922752916899e-05	SLC7A5/PCNA/CDKN1A/ADM/EZH2/UPF2/IL10/LCP1/CEBPB/ANGPT2/AURKA/AXL/CCNA2/CCND1/CDK1/CSNK2A2/EGFR/HSPG2/NNMT/NOTCH1/SULF2/TGFB1/TYMS	23
GO:0070301	GO:0070301	cellular response to hydrogen peroxide	23/2234	67/18986	0.343283582089552	2.91744945817021	5.74150557633226	1.12845911584654e-06	2.07207247468018e-05	1.50922752916899e-05	PCNA/EZH2/TRPM2/IL18RAP/ANKZF1/SIRT1/SPHK1/AXL/BNIP3/CDK1/ECT2/ERN1/IL18BP/MAP3K5/MAPK7/MDM2/OSER1/PDGFD/RELA/RHOB/SIRPA/TNFAIP3/TRPA1	23
GO:0007094	GO:0007094	mitotic spindle assembly checkpoint signaling	19/2234	49/18986	0.387755102040816	3.29539765772021	5.87508206742916	1.15662858504211e-06	2.09171562237525e-05	1.52353493377148e-05	IK/CDC20/ZWINT/TRIP13/NDC80/TTK/MAD1L1/KNTC1/CDCA8/NUF2/APC/ATM/AURKB/BUB1/BUB3/CCNB1/CENPF/DUSP1/SPDL1	19
GO:0050673	GO:0050673	epithelial cell proliferation	92/2234	482/18986	0.190871369294606	1.62215032114028	5.05242170092277	1.62688349961894e-06	2.87272112941562e-05	2.092392937563e-05	NME1/CDKN1A/MYC/MAP2K1/KDR/SCG2/CDH13/BTK/IL10/MDK/NUPR1/CD34/CEBPB/DLX5/SIRT1/NOD2/C5AR1/APLN/BTBD10/DLL4/SAAL1/UHRF1/JAML/LRG1/NOG/NLRC3/ACVRL1/ADAM17/ALOX5/AREG/BAX/BCL11B/BID/BRCA2/CAV1/CAV2/CCL5/CCND1/CD109/CDC73/CDKN2B/COL8A1/CXCR3/DUSP10/EFNB2/EGFR/ERN1/FABP7/FBXW7/FLT1/FLT4/GRN/HMGB2/HSPG2/IGFBP3/ITGA4/JAG1/JCAD/KDM5B/LAMC1/LIPA/LOXL2/MAPK1/MEF2C/MMRN2/NOTCH1/NR1D1/NRP1/NRP2/OR51E2/PDGFB/…	92
GO:0070482	GO:0070482	response to oxygen levels	73/2234	358/18986	0.20391061452514	1.7329663954227	5.11276716559586	1.64372673387059e-06	2.89392594969098e-05	2.10783781166934e-05	NDRG1/ATF4/PLOD1/SLC7A5/ERCC3/CDKN1A/MYC/DDIT4/ADM/TLR2/CA9/CD38/PDLIM1/SIRT1/TIGAR/TREM2/ACVRL1/ADA/ADAM15/ADAM17/ANGPT2/ANGPTL4/APAF1/ATF2/ATG7/ATM/BNIP3/BNIP3L/BRIP1/CAV1/CBL/CCNA2/CITED2/CPEB2/CXCR4/CYBB/CYGB/EDNRA/EEF2K/EGLN1/EGLN3/ENO1/ERO1A/FAS/GUCY1A1/GUCY1B1/HILPDA/HSP90B1/HSPG2/IRAK1/KCNK3/KCNMA1/KCNMB1/LIMD1/LOXL2/MDM2/NOL3/NOTCH1/P4HB/PDK1/PGF/PGK1/PML/RGCC/SLC2A1/SOD2/STC1/STC2/TBL2/…	73
GO:0043087	GO:0043087	regulation of GTPase activity	46/2234	193/18986	0.238341968911917	2.02558667043942	5.22957647448024	1.9262690842774e-06	3.35193219141992e-05	2.44143407193299e-05	KLRC4-KLRK1/RHOG/EZH2/ARHGAP11A/CXCL13/RASGRP1/VAV1/CHN1/GPR65/ARHGAP17/TBC1D2/RCC2/ADAP2/ARAP2/ARAP3/ARHGAP42/ASAP1/CAV2/CORO1C/DOCK8/DOCK9/ECT2/EPHA3/FGD2/FGD6/GMIP/ITGB1/LARS1/LIMS1/MAP4K4/MAPRE2/MET/RACK1/RAPGEF1/RAPGEF6/RGS1/RGS10/RIC1/RIPOR2/RSU1/S100A10/STMN3/TBC1D20/TGM2/TIAM1/TMED2	46
GO:0003158	GO:0003158	endothelium development	38/2234	148/18986	0.256756756756757	2.18208763822014	5.27201564114294	2.21894758068524e-06	3.82784444322243e-05	2.78807246449212e-05	RAP1B/PLOD3/KDR/CXCL10/S1PR1/CDH5/TNFRSF1A/MYD88/CD34/APOLD1/CCM2/DLL4/ACVRL1/BTG1/CXCR4/EDNRA/FOXJ2/FZD1/GJA4/HEY1/HEY2/HPSE/IKBKB/ITGAX/JAG1/LIPA/MET/MYADM/NOTCH1/NOTCH4/NRP1/PRKD2/RAPGEF1/RHOB/ROBO4/STC1/VEGFA/ZEB1	38
GO:0034446	GO:0034446	substrate adhesion-dependent cell spreading	29/2234	101/18986	0.287128712871287	2.44020847921856	5.29957580617128	3.2142463140666e-06	5.31504929171344e-05	3.87130219042275e-05	EFNA1/MDK/FERMT3/RCC2/AKIP1/ARPC2/AXL/CASS4/CORO1C/CRKL/DOCK5/FN1/GBP1/ITGA4/KIF14/LAMC1/LIMS1/LPXN/MICALL2/MYADM/NRP1/P4HB/PARVB/PARVG/RAC1/S100A10/SPRY4/TRIOBP/VAMP3	29
GO:0042060	GO:0042060	wound healing	85/2234	444/18986	0.191441441441441	1.62699516884835	4.88192321255003	3.54835453216006e-06	5.74066222419192e-05	4.18130425951834e-05	ANXA5/PABPC4/ITGA5/TIMP1/CDKN1A/SH2B3/PROCR/KDR/CD151/MMRN1/F8/VAV1/PTPN6/PROS1/DGKD/CLIC1/CD34/MYH9/VKORC1/FERMT3/JAML/LRG1/NOG/ACVRL1/ADAM17/AHNAK/ALOX5/ANO6/ANXA1/ANXA2/AXL/CAV1/CD109/CD36/CD40/CD44/CHMP4B/CLEC7A/COL5A1/CX3CL1/CXCR4/DGKA/DGKZ/ELK3/EMILIN2/ENTPD1/FCER1G/FN1/GNA13/GPR4/HPS4/HPSE/ITGB1/ITPR3/JAK2/LCK/LNPK/LYN/MAPK14/MCAM/MYOF/NFATC1/NOTCH4/P2RY1/P2RY12/PDGFB/PIK3CG/PLAUR/PLEC/PLS…	85
GO:0009411	GO:0009411	response to UV	39/2234	157/18986	0.248407643312102	2.11113138582076	5.10522828350884	3.93120199135351e-06	6.30889413411317e-05	4.59518516951778e-05	ATF4/PCNA/TIMP1/ERCC3/CDKN1A/MYC/DDB2/POLD1/MMP9/NEDD4/TRIAP1/SIRT1/PRIMPOL/ACTR5/AURKB/BAX/BRCA2/CCND1/COL6A2/CUL4B/DTL/EGFR/EIF2AK4/EIF2S1/FBXW7/MAP3K20/MAPK14/MDM2/N4BP1/NLRP1/NPM1/PCLAF/PML/POLH/PTPRK/RELA/TP53/TP53INP1/UBE2B	39
GO:0043558	GO:0043558	regulation of translational initiation in response to stress	8/2234	11/18986	0.727272727272727	6.18084153983885	6.27652571542643	4.31153501699213e-06	6.79180226624076e-05	4.94691912475939e-05	NCK2/EIF2AK3/EIF2AK4/EIF2S1/NCK1/NPM1/PML/PPP1R15A	8
GO:0002679	GO:0002679	respiratory burst involved in defense response	10/2234	17/18986	0.588235294117647	4.99921006898731	6.02407003918984	4.42797395700537e-06	6.92058801739796e-05	5.04072231136904e-05	HCK/CYBC1/TREM2/DUSP10/GRN/LIPA/NCF1/PIK3CG/RPS19/SLAMF8	10
GO:0007252	GO:0007252	I-kappaB phosphorylation	10/2234	17/18986	0.588235294117647	4.99921006898731	6.02407003918984	4.42797395700537e-06	6.92058801739796e-05	5.04072231136904e-05	PRDX4/TLR2/CX3CL1/CX3CR1/IKBKB/IKBKE/SIRPA/TLR3/TLR4/TLR7	10
GO:0044839	GO:0044839	cell cycle G2/M phase transition	39/2234	158/18986	0.246835443037975	2.09776979477126	5.06000887511405	4.63492154949032e-06	7.16915772487055e-05	5.22177208159633e-05	CDC25B/CDKN1A/FOXM1/TOPBP1/NDC80/MELK/ETAA1/DONSON/RRM2B/RCC2/MASTL/AKAP8/ATM/AURKA/AURKB/BRCA1/CCNA2/CCNB1/CCND1/CCNY/CDK1/CDK2/CENPF/CHFR/DTL/DYRK3/FHL1/GPR132/KHDRBS1/KIF14/MACROH2A1/NBN/NPM1/PPM1D/RAD50/RRM1/SKP2/TAOK3/TP53	39
GO:2001056	GO:2001056	positive regulation of cysteine-type endopeptidase activity	31/2234	114/18986	0.271929824561404	2.31103833890905	5.12710730316948	5.22595431426558e-06	8.0211698782548e-05	5.84234892569177e-05	MYC/LGALS9/SIRT1/PRR7/PYCARD/APAF1/ARL6IP5/ASPH/CARD8/CASP1/CASP8/CDKN2A/CLEC7A/EGLN3/EIF2AK3/FAS/FASLG/GPER1/GRAMD4/GSN/IFI16/LAPTM5/LCK/MALT1/MAP3K5/NLRC4/NLRP1/NOD1/PPM1F/RACK1/RIPK2	31
GO:0046718	GO:0046718	symbiont entry into host cell	39/2234	159/18986	0.245283018867925	2.08457627404942	5.01512374570688	5.4534652303811e-06	8.2853915911323e-05	6.0347990874268e-05	LGALS1/ITGA5/LY6E/LGALS9/TRIM21/CCR5/TNFRSF14/IFITM3/TRIM22/CLEC5A/AXL/CAV1/CAV2/CBL/CD209/CD4/CD74/CD80/CDK1/CXCR4/EFNB2/EGFR/FCN1/GRK2/GSN/HLA-DRB1/ITGB1/JPT2/NPC1/NRP1/P4HB/PLSCR1/SCARB1/SELPLG/SIGLEC1/SLC7A1/TNFRSF4/TRIM25/TRIM59	39
GO:0001701	GO:0001701	in utero embryonic development	78/2234	403/18986	0.193548387096774	1.64490137753776	4.77860867524618	5.82317452705565e-06	8.78023242291061e-05	6.39522441762283e-05	PPP1CC/RCN1/MGAT1/GJA1/PLOD3/CDKN1A/MAP2K1/ADM/BYSL/STIL/POLG2/GINS1/HINFP/IL10/POU5F1/CIR1/MYH9/CEBPB/HDAC3/ASF1B/PALB2/NCAPG2/PCDH12/RIC8A/NSUN2/CCM2/NSRP1/EOMES/NOG/ACVRL1/ADA/ADAM10/ATF2/ATP11A/BRCA2/BTF3/CASP8/CCNB1/CHST11/CITED2/CMTM3/CNOT2/EDNRA/EGFR/EGLN1/EMG1/GNA13/HEY1/HEY2/ITGB1/JAG2/LPAR6/MAPK1/MBNL1/MFNG/MSX1/NBN/NEK2/NLE1/NOTCH1/PDGFB/PLK4/PRDM1/PTPN18/PTPRR/RPGRIP1L/RRM2/SEC24D/SP3…	78
GO:0010212	GO:0010212	response to ionizing radiation	36/2234	143/18986	0.251748251748252	2.13952207148268	4.99492865203778	6.58806750437831e-06	9.76142873297241e-05	7.10989463343797e-05	CDKN1A/MYC/TOPBP1/CLK2/RAD51AP1/CXCL10/SIRT1/TIGAR/AEN/ATM/BAX/BRCA1/BRCA2/CBL/CCND2/DCLRE1C/ECT2/FIGNL1/IFI16/IKBIP/INTS7/MAP3K20/MAPK14/MDM2/PML/PTPRC/RAD54B/RHOB/RNF168/RRM1/SOD2/SPIDR/TANK/TGFB1/TP53/XRCC4	36
GO:0033627	GO:0033627	cell adhesion mediated by integrin	26/2234	89/18986	0.292134831460674	2.48275376459819	5.12013203075984	7.21886835216958e-06	0.000106172348786455	7.73323489323326e-05	ITGA5/ITGA3/EFNA1/CXCL13/CD3E/MMRN1/PTPN6/FERMT3/ADA/ADAM17/ADAM9/CCL5/CRKL/EMILIN2/ITGA4/ITGAL/ITGAM/ITGAX/ITGB1/ITGB2/LPXN/LYN/NCKAP1L/P2RY12/PIK3CG/SERPINE1	26
GO:1902850	GO:1902850	microtubule cytoskeleton organization involved in mitosis	40/2234	167/18986	0.239520958083832	2.03560649515651	4.90872025925736	7.72112637216244e-06	0.000112737785532831	8.21143910663454e-05	GJA1/PSRC1/PLK2/CDC20/NDC80/KIF11/TTK/STIL/TPX2/PIBF1/HDAC3/PRC1/MAP1S/CDCA8/INTS13/NUF2/UHRF1/FAM110A/CENPH/AURKA/AURKB/CCNB1/CCSAP/CDK1/CENPA/CHMP4B/CKAP5/EML3/ITGB1/KIF2A/NEK2/NEK6/NUP62/RCC1/RIPOR2/SPAST/SPDL1/SPRY1/STAG1/TACC3	40
GO:0039531	GO:0039531	regulation of cytoplasmic pattern recognition receptor signaling pathway	32/2234	122/18986	0.262295081967213	2.22915596518778	4.97374559566396	8.46277948738592e-06	0.000122362797129208	8.91249240700546e-05	PPT1/BTK/MYD88/NAGK/DDX60/SLC15A3/TREM2/ABHD17A/NLRC3/AURKB/BIRC3/CARD8/CAV1/CD36/CSNK1A1/GBP2/GBP5/GRAMD4/IFI16/OASL/PELI1/PTPN22/RAB7B/RNF125/RSAD2/SEC14L1/SLC15A4/SMPDL3A/TLR4/TNFAIP3/USP15/WDFY1	32
GO:0048661	GO:0048661	positive regulation of smooth muscle cell proliferation	28/2234	101/18986	0.277227722772277	2.3560633592455	4.98994463231614	9.86672202621871e-06	0.000140290256648326	0.000102182679416422	GNAI2/GJA1/DNMT1/MMP9/S1PR1/CDH13/IL10/MYD88/IRAK4/AIF1/CALCRL/CCL5/CX3CL1/EGFR/ERN1/FOXJ2/IRAK1/JAK2/MAP3K5/MDM2/PDGFB/PDGFD/PTAFR/RPS6KB1/STAT1/TGFB1/TLR4/ZNF143	28
GO:0140888	GO:0140888	interferon-mediated signaling pathway	30/2234	112/18986	0.267857142857143	2.27642601355672	4.94750492810854	1.02187892609576e-05	0.000144609154884379	0.000105328418859989	IFNGR2/IFI27/ISG15/TYK2/PTPN6/HCK/IRF7/MYD88/IL10RB/IFITM3/NR1H2/NLRC5/IFNAR2/IFNGR1/IKBKE/IRAK1/IRF1/JAK2/OAS1/OAS2/OAS3/OASL/PARP14/PARP9/SAMHD1/SP100/STAT1/STAT2/TANK/TP53	30
GO:0070671	GO:0070671	response to interleukin-12	8/2234	12/18986	0.666666666666667	5.66577141151895	5.90402497023211	1.15918358437309e-05	0.000162123199440592	0.000118085056725857	TYK2/STAT4/CD47/IL12RB1/JAK2/P4HB/RIPK2/SIRPA	8
GO:0045936	GO:0045936	negative regulation of phosphate metabolic process	62/2234	306/18986	0.202614379084967	1.72195013487341	4.64935847134761	1.19727686125959e-05	0.000165135928375574	0.000120279426615019	LPCAT1/TSPO/CDKN1A/DDIT4/RASSF2/NCK2/ARRB2/PTPN6/NUPR1/PIBF1/GMPPA/MICAL1/SIRT1/TIGAR/PYCARD/AIDA/ANKLE2/APC/APOC1/C9orf72/CAV1/CD300A/CDKN2A/CDKN2B/CDKN2C/CEP43/CORO1C/CRKL/DUSP1/DUSP10/DUSP22/DUSP7/HHEX/IGFBP3/IQGAP1/LILRB4/LYN/MACROH2A1/NCK1/NIBAN1/NPM1/NUP62/PAK2/PARP14/PDCD4/PDGFB/PPM1F/PRKCH/PRKRIP1/PTPN22/PTPRC/RACK1/RB1/SAMSN1/SIRPA/SPRED1/TGFB1/TNFAIP3/TP53/TRIB3/WARS1/WWTR1	62
GO:1990868	GO:1990868	response to chemokine	28/2234	102/18986	0.274509803921569	2.33296469886074	4.92930046152298	1.20898406083077e-05	0.000165985747434243	0.000120898406083077	STK39/WBP1L/SH2B3/CXCL9/CCL4/CXCL10/CXCL13/CCL20/CCR6/CCR5/CXCR2/CCRL2/TREM2/ACKR3/CCL18/CCL5/CCR1/CX3CL1/CX3CR1/CXCL5/CXCR3/CXCR4/DOCK8/DUSP1/LOX/LYN/RBM15/RIPOR2	28
GO:1905954	GO:1905954	positive regulation of lipid localization	30/2234	113/18986	0.265486725663717	2.25628065060489	4.89124002824837	1.23645902309447e-05	0.000168982733156244	0.000123081309148217	PLIN3/P2RX4/ABCA3/NMB/CETP/NFKB1/ABCA12/C3/NR1H2/TRIAP1/SIRT1/TREM2/ABCA1/ABCB4/ABCG1/ACSL5/ANXA2/CAV1/CD36/FASLG/HILPDA/IKBKE/LRP1/MSR1/OSBPL11/P2RX7/PLIN2/SCARB1/TNFRSF11A/XRCC4	30
GO:0098581	GO:0098581	detection of external biotic stimulus	12/2234	26/18986	0.461538461538462	3.92245713105158	5.44539276191776	1.34647240761371e-05	0.000180312837404378	0.000131333773986483	TLR2/LY96/TLR1/TREM2/NOD2/CLEC7A/HLA-DRB1/NAIP/NLRC4/NOD1/SCARB1/TLR4	12
GO:0042274	GO:0042274	ribosomal small subunit biogenesis	29/2234	108/18986	0.268518518518519	2.28204681852847	4.87923038754029	1.35455209831353e-05	0.000180853765077086	0.000131727767413313	RPS5/DNTTIP2/BYSL/AATF/WDR46/FBL/MPHOSPH10/WDR43/TRMT112/NAT10/NOB1/RIOK1/WDR75/C1orf131/DHX37/DIMT1/EMG1/HEATR1/NOM1/NOP56/NPM1/PNO1/RPS19/RPS8/TSR1/UTP15/UTP25/UTP6/WDR3	29
GO:0000768	GO:0000768	syncytium formation by plasma membrane fusion	20/2234	62/18986	0.32258064516129	2.74150229589627	5.0156471848416	1.61345490452771e-05	0.000211801339002256	0.000154268933853966	IL4R/CXCL9/TYROBP/CXCL10/MYH9/PLEKHO1/TREM2/SCGB3A1/ADAM9/CD109/CDON/DOCK2/DOCK5/EHD2/ITGB1/MAPK14/NFATC2/PTGFRN/RIPOR2/SBNO2	20
GO:0140253	GO:0140253	cell-cell fusion	20/2234	62/18986	0.32258064516129	2.74150229589627	5.0156471848416	1.61345490452771e-05	0.000211801339002256	0.000154268933853966	IL4R/CXCL9/TYROBP/CXCL10/MYH9/PLEKHO1/TREM2/SCGB3A1/ADAM9/CD109/CDON/DOCK2/DOCK5/EHD2/ITGB1/MAPK14/NFATC2/PTGFRN/RIPOR2/SBNO2	20
GO:0007088	GO:0007088	regulation of mitotic nuclear division	31/2234	121/18986	0.256198347107438	2.1773419060796	4.74439058977755	1.93273952873746e-05	0.000251508235196139	0.000183190094462941	IK/CDC20/ZWINT/TRIP13/NDC80/TTK/MAD1L1/KNTC1/SPHK1/CDCA8/NUF2/APC/ATM/AURKA/AURKB/BUB1/BUB3/CAV2/CCNB1/CENPF/DAPK3/DUSP1/MKI67/NEK2/NUP62/PDGFB/RB1/RCC1/RGCC/SPDL1/TGFA	31
GO:0042542	GO:0042542	response to hydrogen peroxide	27/2234	99/18986	0.272727272727273	2.31781557743957	4.80069701116589	1.95432137723631e-05	0.000253215752470488	0.000184433792310613	PCNA/EZH2/TRPM2/IL18RAP/ANKZF1/SIRT1/SPHK1/ADAM9/AREG/AXL/BNIP3/CDK1/ECT2/ERN1/IL18BP/MAP3K5/MAPK7/MDM2/OSER1/PDGFD/RELA/RHOB/SIRPA/SOD2/STAT1/TNFAIP3/TRPA1	27
GO:0050678	GO:0050678	regulation of epithelial cell proliferation	76/2234	406/18986	0.187192118226601	1.59088162786493	4.39495266247671	2.56931029800169e-05	0.000326536973329897	0.00023783849043073	NME1/MYC/KDR/SCG2/CDH13/BTK/IL10/MDK/NUPR1/DLX5/SIRT1/NOD2/C5AR1/APLN/DLL4/SAAL1/UHRF1/JAML/LRG1/NOG/NLRC3/ACVRL1/ADAM17/ALOX5/AREG/BAX/BCL11B/BID/BRCA2/CAV1/CAV2/CCL5/CCND1/CD109/CDC73/CDKN2B/CXCR3/DUSP10/EFNB2/EGFR/FBXW7/FLT1/FLT4/GRN/HMGB2/HSPG2/ITGA4/JAG1/JCAD/KDM5B/LAMC1/MEF2C/MMRN2/NOTCH1/NR1D1/NRP1/NRP2/PDGFB/PRKD2/PTPRK/PTPRM/RB1/RGCC/RUNX2/RUNX3/SP1/STAT1/STK4/SULF1/SULF2/TGFA/TGFB1/TNFA…	76
GO:2000234	GO:2000234	positive regulation of rRNA processing	7/2234	10/18986	0.7	5.9490599820949	5.71654905424297	2.68683718847504e-05	0.000339312392620498	0.000247143673876607	WDR43/TRMT112/RIOK1/WDR75/DIMT1/HEATR1/UTP15	7
GO:1903977	GO:1903977	positive regulation of glial cell migration	8/2234	13/18986	0.615384615384615	5.22994284140211	5.57123816616742	2.70146854163529e-05	0.000339726695172875	0.000247445437847266	P2RX4/TREM2/CRKL/CSF1/CX3CL1/CX3CR1/P2RY12/TIAM1	8
GO:0007204	GO:0007204	positive regulation of cytosolic calcium ion concentration	39/2234	170/18986	0.229411764705882	1.94969192690505	4.54210435199762	2.87486071312576e-05	0.000359267562187282	0.000261678344660299	ADM/P2RX4/NMB/CXCL13/CD38/CCR6/CCR5/CXCR2/C3AR1/CCRL2/C5AR1/FFAR4/ABL2/ACKR3/ADCY5/ASPH/BAX/CAV1/CCL28/CCR1/CD36/CD52/CX3CR1/CXCR3/CXCR4/EDNRA/FPR2/FPR3/GNA13/GPER1/ITPR3/JAK2/LPAR2/MCHR1/P2RX7/P2RY1/PIK3CG/PML/PTGDR	39
GO:1900015	GO:1900015	regulation of cytokine production involved in inflammatory response	23/2234	80/18986	0.2875	2.44336392121755	4.72426841941347	3.17252835568977e-05	0.000393725647101078	0.000286776448606866	PLD3/EZH2/MYD88/TICAM1/TREM2/NOD2/PYCARD/NLRC3/ADCY7/ALOX5/CD6/CLEC7A/GBP5/GPSM3/IL17RA/LILRB4/MAPK14/MAPK9/PDCD4/PLD4/SIRPA/TLR3/TLR4	23
GO:0002347	GO:0002347	response to tumor cell	17/2234	50/18986	0.34	2.88954341987466	4.88552577307648	3.20419857835211e-05	0.000396287865496192	0.000288642681851553	AHR/SPI1/CD160/NKG7/ABI3/ADAM15/CD274/FBXO38/HLA-DRB1/LAPTM5/MICA/MR1/NOTCH1/PRF1/RELA/TGFB1/TNFRSF10B	17
GO:0071496	GO:0071496	cellular response to external stimulus	22/2234	75/18986	0.293333333333333	2.49293942106834	4.73074046907565	3.32745279928936e-05	0.000408996559682672	0.000297899264987713	MAP3K14/KCNJ2/CASP5/TNFRSF1A/MYD88/NFKB1/BNIP3/CASP1/CASP2/CASP8/CD40/EGFR/FAS/IRF1/MAP3K2/PLEC/SLC2A1/TGFB1/TLR3/TLR4/TLR7/TNFRSF10B	22
GO:0006925	GO:0006925	inflammatory cell apoptotic process	11/2234	24/18986	0.458333333333333	3.89521784541928	5.18272719926555	3.36510448208371e-05	0.000411932830874297	0.00030003794564182	PLEKHO2/CCR5/IRF7/SIRT1/NOD2/ANXA1/CCL5/CDKN2A/FASLG/MEF2C/SLC7A11	11
GO:0097581	GO:0097581	lamellipodium organization	25/2234	91/18986	0.274725274725275	2.33479591134023	4.66096314251166	3.42557306749564e-05	0.000415932664949876	0.000302951289539168	NCK2/S1PR1/CDH13/ABLIM3/CYFIP1/ARHGEF6/NUP85/PLEKHO1/ABI3/WHAMM/ACTR2/ARPC2/CCDC88A/CD44/CORO1C/ENPP2/FSCN1/ITGB1/MYO9B/NCK1/P2RY12/PARVB/RAC1/RAC2/WAS	25
GO:0071453	GO:0071453	cellular response to oxygen levels	40/2234	178/18986	0.224719101123595	1.90981058815245	4.45351821358238	3.77852094374653e-05	0.000452364527385335	0.000329487026294697	NDRG1/ATF4/MYC/SIRT1/TIGAR/TREM2/ATF2/ATG7/BNIP3/BNIP3L/BRIP1/CAV1/CBL/CCNA2/CITED2/CPEB2/CYBB/EEF2K/EGLN1/EGLN3/ENO1/ERO1A/FAS/HILPDA/IRAK1/KCNK3/KCNMB1/MDM2/NOL3/NOTCH1/P4HB/PDK1/PGK1/RGCC/STC1/STC2/TBL2/TGFB1/TP53/VEGFA	40
GO:0045446	GO:0045446	endothelial cell differentiation	31/2234	125/18986	0.248	2.10766696508505	4.53727816815028	3.83264903512193e-05	0.00045610809392127	0.000332213713581145	RAP1B/PLOD3/KDR/S1PR1/CDH5/TNFRSF1A/MYD88/APOLD1/CCM2/ACVRL1/BTG1/CXCR4/EDNRA/FOXJ2/FZD1/HEY1/HEY2/HPSE/IKBKB/JAG1/LIPA/MET/MYADM/NOTCH1/NOTCH4/NRP1/RAPGEF1/ROBO4/STC1/VEGFA/ZEB1	31
GO:0071800	GO:0071800	podosome assembly	10/2234	21/18986	0.476190476190476	4.04697957965639	5.10171648906156	5.13836082371452e-05	0.000592232933979977	0.000431362444395706	HCK/LCP1/BIN2/DBNL/ASB2/DOCK5/FSCN1/GSN/MAPK9/SH3PXD2B	10
GO:0031579	GO:0031579	membrane raft organization	12/2234	29/18986	0.413793103448276	3.51668570370142	4.95286771807074	5.15458333784777e-05	0.000592232933979977	0.000431362444395706	PPT1/CD2/ANXA2/CAV1/CAV2/DOCK2/GSN/IQGAP1/MYADM/NPC1/RFTN1/S100A10	12
GO:0060142	GO:0060142	regulation of syncytium formation by plasma membrane fusion	12/2234	29/18986	0.413793103448276	3.51668570370142	4.95286771807074	5.15458333784777e-05	0.000592232933979977	0.000431362444395706	IL4R/CXCL9/TYROBP/CXCL10/PLEKHO1/TREM2/SCGB3A1/ADAM9/EHD2/MAPK14/NFATC2/RIPOR2	12
GO:0071888	GO:0071888	macrophage apoptotic process	8/2234	14/18986	0.571428571428571	4.85637549558767	5.27108873590519	5.65103195921564e-05	0.00063945325723752	0.00046575613123214	PLEKHO2/CCR5/IRF7/SIRT1/NOD2/CCL5/CDKN2A/MEF2C	8
GO:0043393	GO:0043393	regulation of protein binding	29/2234	116/18986	0.25	2.12466427931961	4.43689855494793	5.74453212629814e-05	0.00064758510937892	0.000471679097375892	CDKN1A/MMP9/TRIM21/IL10/NVL/DTX3L/MITD1/NOG/ADAM15/ANXA2/AURKA/BAX/BDNF/CARD16/CSNK1E/DDX11/FKBP1A/HFE/IFIT2/ITGA4/LRP1/MAP2/NMD3/RACK1/RALB/RIPK2/TIAM1/TMC8/TRIB3	29
GO:0035924	GO:0035924	cellular response to vascular endothelial growth factor stimulus	22/2234	78/18986	0.282051282051282	2.39705713564263	4.51494251702832	6.43860250210618e-05	0.000715055186968601	0.000520822020578533	CD63/KDR/SPHK1/DLL4/ADGRA2/ANXA1/ATP2B4/ERN1/FLT1/FLT4/ITGB1/JCAD/MAPK14/NOTCH1/NRP1/NRP2/PGF/PRKD2/PTP4A3/RELA/SEMA6A/VEGFA	22
GO:0071349	GO:0071349	cellular response to interleukin-12	7/2234	11/18986	0.636363636363636	5.408236347359	5.34052404056675	6.63428364033273e-05	0.000732708890609441	0.000533680381399459	TYK2/STAT4/CD47/IL12RB1/JAK2/P4HB/SIRPA	7
GO:0035456	GO:0035456	response to interferon-beta	13/2234	34/18986	0.382352941176471	3.24948654484175	4.79411985557607	6.76355220001075e-05	0.000742873825124116	0.00054108417600086	BST2/MNDA/IFITM3/IFI16/IFNAR2/IKBKE/IRF1/OAS1/PLSCR1/PYHIN1/STAT1/TLR3/XAF1	13
GO:0034204	GO:0034204	lipid translocation	18/2234	58/18986	0.310344827586207	2.63751427777606	4.56100219734777	7.51268133587362e-05	0.000814690407183686	0.000593392946094366	ABCA3/ABCA12/TRIAP1/ABCA1/ABCB4/ABCC1/ABCG1/ANO4/ANO6/ATP11A/ATP11B/ATP8B3/FASLG/P2RX7/PLSCR1/PLSCR3/VMP1/XRCC4	18
GO:1903729	GO:1903729	regulation of plasma membrane organization	9/2234	18/18986	0.5	4.24932855863921	5.03654435122608	7.63493583882814e-05	0.000821991473583188	0.000598710795994437	MYH9/AHNAK/ANXA2/ASAP1/FASLG/GSN/S100A10/SH3GLB1/XRCC4	9
GO:0007596	GO:0007596	blood coagulation	48/2234	234/18986	0.205128205128205	1.74331428046737	4.17801659824784	8.0413812910811e-05	0.000858034017975249	0.000624962966650866	ANXA5/PABPC4/SH2B3/PROCR/MMRN1/F8/VAV1/PTPN6/PROS1/DGKD/CLIC1/MYH9/VKORC1/FERMT3/ANO6/ANXA2/AXL/CAV1/CD36/CD40/DGKA/DGKZ/EMILIN2/ENTPD1/FCER1G/GNA13/HPS4/HPSE/ITPR3/JAK2/LCK/LNPK/LYN/MAPK14/P2RY1/P2RY12/PDGFB/PIK3CG/PLAUR/PLSCR1/RAB27A/RAP2B/SERPINA1/SERPINE1/SLC7A11/TLR4/VWF/WAS	48
GO:0007599	GO:0007599	hemostasis	49/2234	241/18986	0.203319502074689	1.72794273338856	4.15313995969063	8.59112188136966e-05	0.000902553194360069	0.000657389229437003	ANXA5/PABPC4/SH2B3/PROCR/MMRN1/F8/VAV1/PTPN6/PROS1/DGKD/CLIC1/MYH9/VKORC1/FERMT3/ANO6/ANXA2/AXL/CAV1/CD36/CD40/DGKA/DGKZ/EMILIN2/ENTPD1/FCER1G/FLI1/GNA13/HPS4/HPSE/ITPR3/JAK2/LCK/LNPK/LYN/MAPK14/P2RY1/P2RY12/PDGFB/PIK3CG/PLAUR/PLSCR1/RAB27A/RAP2B/SERPINA1/SERPINE1/SLC7A11/TLR4/VWF/WAS	49
GO:0050817	GO:0050817	coagulation	49/2234	241/18986	0.203319502074689	1.72794273338856	4.15313995969063	8.59112188136966e-05	0.000902553194360069	0.000657389229437003	ANXA5/PABPC4/SH2B3/PROCR/MMRN1/F8/VAV1/PTPN6/PROS1/DGKD/CLIC1/MYH9/VKORC1/FERMT3/ANGPT2/ANO6/ANXA2/AXL/CAV1/CD36/CD40/DGKA/DGKZ/EMILIN2/ENTPD1/FCER1G/GNA13/HPS4/HPSE/ITPR3/JAK2/LCK/LNPK/LYN/MAPK14/P2RY1/P2RY12/PDGFB/PIK3CG/PLAUR/PLSCR1/RAB27A/RAP2B/SERPINA1/SERPINE1/SLC7A11/TLR4/VWF/WAS	49
GO:0032418	GO:0032418	lysosome localization	23/2234	85/18986	0.270588235294118	2.29963663173416	4.38533291529644	8.97455751235443e-05	0.000937551505566381	0.000682880815948784	IL4R/LGALS9/GAB2/BTK/RASGRP1/ADORA2B/FGR/MYH9/PLEKHM2/MILR1/ADGRE2/CBL/CD300A/CD84/FERRY3/KXD1/LAT2/LYN/PIK3CG/PTGDR/RAC2/S100A13/SLC18A2	23
GO:0034501	GO:0034501	protein localization to kinetochore	8/2234	15/18986	0.533333333333333	4.53261712921516	4.99816559737565	0.000108580095041029	0.00111294597417055	0.000810632216402203	IK/TTK/KNTC1/RCC2/AURKB/BUB3/CDK1/SPDL1	8
GO:0042554	GO:0042554	superoxide anion generation	15/2234	45/18986	0.333333333333333	2.83288570575947	4.49524888600078	0.000119582247155386	0.00120915427613537	0.000880707090536286	GNAI2/TYROBP/NCF2/HVCN1/CLEC7A/CYBB/EGFR/FPR2/ITGAM/ITGB2/NCF1/NCF4/SH3PXD2B/SOD2/TGFB1	15
GO:0051051	GO:0051051	negative regulation of transport	82/2234	467/18986	0.17558886509636	1.49226955806602	3.93338273559358	0.000126833751214611	0.00127815965449606	0.000930968274908591	CD300LF/ATF4/RAP1B/GNAI2/GJA1/TSPO/CSK/STK39/LGALS9/TNFRSF1B/MMP9/TLR2/NMB/INHBB/SPI1/TNFRSF1A/ANXA13/CYFIP1/CORO1A/NFKB1/FCGR2B/NEDD4/CLIC2/TRAT1/NR1H2/DYSF/MCUB/HAMP/WDR54/FFAR4/ADA/ANKRD13A/ANXA1/ANXA2/APOC1/ARHGAP1/ARL6IP5/C9orf72/CAV1/CD200/CD300A/CD36/CD47/CD74/CD84/CTTNBP2NL/EPHA3/HLA-F/KCNAB1/KCNE3/KCNE4/KLF7/LGALS3/LILRB1/LILRB2/MAP1B/MCTP1/MDFIC/MTMR2/NCKAP1L/NOTCH1/OS9/P2RY1/PEA15/PLSC…	82
GO:0006979	GO:0006979	response to oxidative stress	73/2234	405/18986	0.180246913580247	1.53185671496623	3.95094668917171	0.000128012955745958	0.00128787487915177	0.000938044516054412	ATF4/PCNA/PRDX4/ERCC3/EZH2/NUDT1/VRK2/BTK/CD38/TRPM2/IL18RAP/PDLIM1/ANKZF1/SESN1/ATP13A2/SIRT1/THG1L/SPHK1/NME8/ADPRS/RRM2B/ABCC1/ADAM9/AIF1/ALOX5/AREG/ARL6IP5/ATF2/ATM/AXL/BNIP3/CD36/CDK1/CYGB/ECT2/EDNRA/EGFR/EIF2S1/ERN1/ERO1A/IL18BP/JAK2/MACROH2A1/MAP3K5/MAPK7/MAPK9/MCTP1/MDM2/MET/OSER1/PDGFD/PML/PTGS1/PTPRK/PXDN/RACK1/RELA/RHOB/SIRPA/SLC23A2/SLC7A11/SOD2/SP1/STAT1/STC2/STX4/TNFAIP3/TP53/TP53IN…	73
GO:0060263	GO:0060263	regulation of respiratory burst	9/2234	19/18986	0.473684210526316	4.02567968713188	4.8185234954438	0.000129925959866326	0.00129839197956566	0.000945704816389286	CAMK1D/CLEC7A/DUSP10/GRN/NCF1/RAC1/RAC2/RPS19/SLAMF8	9
GO:0051783	GO:0051783	regulation of nuclear division	34/2234	151/18986	0.225165562913907	1.91360491382428	4.116021561308	0.000133836728778254	0.00133080840276848	0.000969315842978714	IK/CDC20/ZWINT/TRIP13/RAD51AP1/NDC80/TTK/MAD1L1/KNTC1/SPHK1/CDCA8/NUF2/APC/ATM/AURKA/AURKB/BUB1/BUB3/CAV2/CCNB1/CENPF/DAPK3/DUSP1/MKI67/MSX1/NEK2/NUP62/PDGFB/RB1/RCC1/RGCC/SPDL1/TGFA/UBE2B	34
GO:0002931	GO:0002931	response to ischemia	19/2234	66/18986	0.287878787878788	2.44658310951955	4.29900890396043	0.000147804789905001	0.00145042536454318	0.00105644079341935	CSF1R/P2RX4/TIGAR/TREM2/CAV1/CSF1/CX3CL1/CX3CR1/EEF2K/ITGAM/MAP3K5/MEF2C/NOL3/P2RX7/PANX1/PER2/RELA/SOS1/TP53	19
GO:0001706	GO:0001706	endoderm formation	18/2234	61/18986	0.295081967213115	2.50780046083626	4.30729282946575	0.00015502836305585	0.00151633951185019	0.00110445042961357	ITGA5/MAP2K1/MMP9/POU5F1/MYH9/EOMES/NOG/CDC73/COL4A2/COL5A1/COL5A2/COL8A1/DUSP1/DUSP4/FN1/ITGA4/ITGB2/MACROH2A1	18
GO:0030865	GO:0030865	cortical cytoskeleton organization	17/2234	56/18986	0.303571428571429	2.57994948203095	4.32389819785424	0.000159866678260927	0.00155408548059894	0.00113194331697484	RHOG/LCP1/CAVIN3/FHOD1/ANLN/ECT2/EHD2/EPB41L2/FMNL1/FMNL2/FMNL3/IKBKB/IQGAP1/NCKAP1L/NLGN1/PLEC/RAC1	17
GO:0032970	GO:0032970	regulation of actin filament-based process	71/2234	395/18986	0.179746835443038	1.52760672234625	3.86964429498414	0.000171388510233558	0.00165793055305991	0.00120758055652209	BST2/CSF1R/RHOG/NCK2/GMFG/S1PR1/TRPM2/KCNJ2/HCK/ARPC3/CYFIP1/CORO1A/MYH9/RND3/GPR65/TMSB4X/ARHGAP17/FHOD1/PYCARD/ESAM/WHAMM/ABL2/ARAP2/ARAP3/ARPC2/ARPC5/C9orf72/CAPZA1/CAV1/CCDC88A/CD47/CX3CL1/CYRIA/DAPK3/DIXDC1/DSC2/ECT2/EPHA3/EVL/FCHSD1/FCHSD2/FRMD6/FSCN1/GSN/LRP1/MET/MYADM/NCK1/NCKAP1L/NRP1/PAK2/PDE4B/PLEKHG2/PPM1F/RAC1/RALA/RASA1/RGCC/S100A10/STC1/SYNPO/TENM1/TGFB1/TMOD2/TMOD3/TMSB10/TPM1/TRI…	71
GO:0030032	GO:0030032	lamellipodium assembly	20/2234	72/18986	0.277777777777778	2.3607380881329	4.22437681156339	0.00017144320286403	0.00165793055305991	0.00120758055652209	NCK2/S1PR1/CDH13/ABLIM3/CYFIP1/ARHGEF6/NUP85/ABI3/WHAMM/ACTR2/ARPC2/CCDC88A/FSCN1/ITGB1/NCK1/P2RY12/PARVB/RAC1/RAC2/WAS	20
GO:0051402	GO:0051402	neuron apoptotic process	58/2234	307/18986	0.188925081433225	1.60560948795488	3.90659689178703	0.000172042276097823	0.00166104042697027	0.00120984568352663	CASP12/ATF4/PPT1/KDR/IL10/CASP5/MDK/CORO1A/NUPR1/FCGR2B/CEBPB/GMPPA/ATP13A2/SIRT1/TREM2/APAF1/ATF2/ATM/AXL/BAX/BDNF/BID/BNIP3/CASP2/CASP4/CASP8/CCND1/COL6A2/CX3CL1/CX3CR1/DAXX/EGLN1/EGLN3/FAS/FASLG/FBXW7/FZD1/GRN/JAK2/KIF14/MAP3K5/MEF2C/NAIP/NLRP1/NONO/NR3C1/NRP1/PCDHGC3/PLXND1/RASA1/RB1/SIAH1/SOD2/SRPK2/TGFB1/TP53/TUBA1A/UNC5B	58
GO:0048659	GO:0048659	smooth muscle cell proliferation	38/2234	178/18986	0.213483146067416	1.81432005874483	3.98609255655077	0.000182422224196287	0.00175559394540028	0.00127871526928587	GNAI2/GJA1/DNMT1/CDKN1A/MMP9/S1PR1/CDH13/IL10/MYD88/IRAK4/APLN/AIF1/CALCRL/CCL5/CX3CL1/EGFR/ERN1/FOXJ2/GNA13/GPER1/IGFBP3/IRAK1/JAK2/MAP3K5/MDM2/MEF2C/PDCD4/PDGFB/PDGFD/PTAFR/RPS6KB1/SOD2/STAT1/TGFB1/TLR4/TNFAIP3/TPM1/ZNF143	38
GO:0043304	GO:0043304	regulation of mast cell degranulation	11/2234	28/18986	0.392857142857143	3.33875815321652	4.52253174186135	0.000184921148148266	0.00177063755801219	0.00128967252805432	IL4R/LGALS9/GAB2/ADORA2B/FGR/ADGRE2/CD300A/CD84/FERRY3/LYN/RAC2	11
GO:0042063	GO:0042063	gliogenesis	65/2234	355/18986	0.183098591549296	1.55609214823408	3.86239254043365	0.000185168578569267	0.00177063755801219	0.00128967252805432	NDRG1/PPP1CC/SLC7A5/TSPO/CSK/PFKFB3/MAP2K1/CSF1R/EZH2/TNFRSF1B/P2RX4/TLR2/GPR183/MDK/MYD88/C1QA/TREM2/C5AR1/HAPLN3/EOMES/NOG/NRROS/ACAN/AREG/BNIP3/CDK1/CDKN2B/CDKN2C/CRKL/CSF1/CSPG4/CUL4B/CX3CL1/CX3CR1/CXCR4/DISC1/DUSP10/EGFR/GRN/HAPLN1/IFNGR1/LGI4/LRP1/LYN/MAPK1/NAB1/NOTCH1/NR1D1/NR3C1/P2RY1/P2RY12/PLEC/PRKCH/QKI/RB1/RELA/SOS1/TGFB1/TIAM1/TLR4/TP53/TUBA1A/VCAN/VIM/ZEB2	65
GO:0051259	GO:0051259	protein complex oligomerization	53/2234	275/18986	0.192727272727273	1.6379230080573	3.89134437605589	0.000192123083731488	0.00183014870730324	0.00133301843699334	ALOX5AP/ABCA3/ISG15/TRPM2/KCNS3/KCNJ2/CD247/KCTD3/CUTC/THG1L/PYCARD/SHKBP1/KCTD11/MLKL/ALDOA/ATL3/CARD8/CD74/CRTC3/ECT2/EVL/GBP5/HLA-DRB1/ITPR3/JMJD6/KCTD13/LRRC8A/LRRC8C/ME1/MOSPD2/NLRC4/NLRP1/NOL3/OAS1/PRF1/PXDN/RBMX/RIPK2/RRM1/RRM2/SAMHD1/SGTB/SHMT2/SOD2/SPAST/SSBP1/STK4/TGM2/TIFA/TP53/TRPA1/VWA1/ZNHIT6	53
GO:0051054	GO:0051054	positive regulation of DNA metabolic process	56/2234	295/18986	0.189830508474576	1.61330440192404	3.87689799109273	0.000194077875968448	0.00183014870730324	0.00133301843699334	PCNA/DPF2/CDKN1A/MYC/FOXM1/RFC4/RAD51AP1/DBF4/ACD/POLG2/TNFSF4/NVL/MRGBP/SIRT1/TFPT/TIGAR/TBX21/ACTR2/ACTR5/ATM/AURKB/BAX/BAZ1A/BRCA1/CCNA2/CD40/CDK1/CDK2/DDX11/EGFR/MAPK1/NBN/NEK2/NFATC1/PDGFB/PELI1/PML/PRIM2/PRKD2/PTPRC/RAD50/RFC2/RFC3/RGCC/RIF1/RNF168/SKP2/SLF1/SLF2/SPIDR/SPIRE1/SSBP1/TGFB1/UBE2B/VEGFA/WAS	56
GO:0062099	GO:0062099	negative regulation of programmed necrotic cell death	10/2234	24/18986	0.416666666666667	3.54110713219934	4.54883388866028	0.000204688594460307	0.0019025868422972	0.00138577992522817	NUPR1/ADPRS/ARHGEF2/BIRC3/CASP8/CAV1/NOL3/PELI1/RBCK1/YBX3	10
GO:0141084	GO:0141084	inflammasome-mediated signaling pathway	15/2234	47/18986	0.319148936170213	2.71233737785482	4.29213424285267	0.000207440271077356	0.00191922328078679	0.00139789734450892	BTK/MYD88/TREM2/ABHD17A/PYCARD/NLRC3/CARD8/CD36/CSNK1A1/GBP2/GBP5/IFI16/NLRP1/PTPN22/TLR4	15
GO:0061620	GO:0061620	glycolytic process through glucose-6-phosphate	9/2234	20/18986	0.45	3.82439570277529	4.61494170778153	0.000211611422066048	0.00194553511695603	0.00141706199631278	HK1/PGAM1/ENO2/HK3/ADPGK/ENO1/PFKP/PGK1/PKM	9
GO:0002230	GO:0002230	positive regulation of defense response to virus by host	12/2234	33/18986	0.363636363636364	3.09042076991943	4.38899669065204	0.000224573312979348	0.00204923148093655	0.00149259092163103	TRIM22/PYCARD/DTX3L/APOBEC3G/EIF2AK4/IL12RB1/LILRB1/PARP9/PML/RIGI/STAT1/TRAF3IP2	12
GO:0048145	GO:0048145	regulation of fibroblast proliferation	23/2234	90/18986	0.255555555555556	2.17187904108226	4.0694213060512	0.000228177222573433	0.00207894802789128	0.00151423544965018	CDKN1A/MYC/NUPR1/MORC3/CD248/SPHK1/NLRC3/BAX/CAV1/CCNA2/CCNB1/CD300A/CD74/CDC73/EGFR/FN1/PDGFB/PDGFD/PML/SOD2/TGFB1/TP53/TP53INP1	23
GO:0006986	GO:0006986	response to unfolded protein	32/2234	143/18986	0.223776223776224	1.90179739687349	3.95289724411886	0.000234056393206858	0.0021260418357151	0.00154853698692246	ATF4/NCK2/HSPB2/SERPINH1/TOR1B/BFAR/EDEM2/PARP16/ABCB10/CREB3L4/FBXO6/BAX/CCND1/CREBZF/DAXX/EIF2AK3/EIF2S1/ERN1/ERO1A/FAF2/HERPUD2/HSPA6/HSPB8/NCK1/OS9/PARP8/PPP1R15A/RACK1/STC2/TBL2/TMED2/TRAM1	32
GO:0034113	GO:0034113	heterotypic cell-cell adhesion	18/2234	63/18986	0.285714285714286	2.42818774779384	4.14642807128117	0.000242927005154934	0.002199941078453	0.00160236269663466	ITGA5/CD2/IL10/CD200/CD44/CD47/DSC2/ITGA4/ITGAM/ITGAX/ITGB1/ITGB2/LCK/LILRB2/MAPK7/MYADM/PTPRC/SIRPA	18
GO:0097035	GO:0097035	regulation of membrane lipid distribution	18/2234	63/18986	0.285714285714286	2.42818774779384	4.14642807128117	0.000242927005154934	0.002199941078453	0.00160236269663466	ABCA3/ABCA12/TRIAP1/ABCA1/ABCB4/ABCC1/ABCG1/ANO4/ANO6/ATP11A/ATP11B/ATP8B3/FASLG/P2RX7/PLSCR1/PLSCR3/VMP1/XRCC4	18
GO:0016339	GO:0016339	calcium-dependent cell-cell adhesion via plasma membrane cell adhesion molecules	15/2234	48/18986	0.3125	2.65583034914951	4.19452661007513	0.00026922544396141	0.00240091186986537	0.00174874302582911	SELL/CDH5/CDH13/PCDHB11/PCDH12/PCDHB10/CDH4/CDH6/FXYD5/NLGN1/PCDHB13/PCDHB2/PCDHB4/PCDHB6/PCDHGC3	15
GO:0048144	GO:0048144	fibroblast proliferation	26/2234	109/18986	0.238532110091743	2.02720261513063	3.92750214051902	0.000304726803607809	0.0026800072445053	0.00195202665988024	CDKN1A/MYC/NUPR1/MORC3/CD248/SPHK1/NLRC3/BAX/CAV1/CCNA2/CCNB1/CD300A/CD74/CDC73/CDK1/DAZAP1/EGFR/FN1/GNG2/PDGFB/PDGFD/PML/SOD2/TGFB1/TP53/TP53INP1	26
GO:0006275	GO:0006275	regulation of DNA replication	29/2234	127/18986	0.228346456692913	1.94063823937854	3.88399545603053	0.000313580538547636	0.00273628732324512	0.00199301916627944	S100A11/PCNA/MCM2/CDKN1A/RFC4/DBF4/POLG2/POLE3/TFPT/ACTR5/ACVRL1/AICDA/BAZ1A/BCL6/CCNA2/CDK1/CDK2/EGFR/ESCO2/MCM5/MCM6/NBN/OBI1/ORC5/RFC2/RFC3/SSBP1/TP53/USP37	29
GO:0043542	GO:0043542	endothelial cell migration	54/2234	287/18986	0.18815331010453	1.59905046805936	3.73429585300633	0.000314107808484823	0.00273689860493471	0.00199346440319334	PLK2/EFNA1/KDR/SCG2/P2RX4/CDH5/CDH13/CXCL13/MYH9/TMSB4X/SIRT1/DLL4/CLEC14A/ACVRL1/ADAM17/ADGRA2/ANGPT2/ANXA1/ATP2B4/CD40/EFNB2/FBXW7/FLT4/GLUL/GRN/ITGB1/JCAD/LOXL2/LPXN/MEF2C/MET/MMRN2/NOTCH1/NRP1/NRP2/PDGFB/PIK3CG/PLXND1/PRKD2/PTP4A3/PTPRM/RAC1/RGCC/RHOB/RHOJ/SCARB1/SP1/SP100/SPRED1/STC1/TGFB1/VASH1/VEGFA/ZEB2	54
GO:0010042	GO:0010042	response to manganese ion	8/2234	17/18986	0.470588235294118	3.99936805518985	4.51799303514646	0.000329978433170043	0.00285440881641023	0.00207905486794998	ATF4/TSPO/ATP13A2/ADAM9/EIF2AK3/EIF2S1/HSP90B1/SOD2	8
GO:0032930	GO:0032930	positive regulation of superoxide anion generation	9/2234	21/18986	0.428571428571429	3.64228162169075	4.42410963569509	0.000331782282437725	0.00285762409017586	0.00208139676464529	GNAI2/TYROBP/HVCN1/CLEC7A/EGFR/FPR2/ITGAM/ITGB2/TGFB1	9
GO:0051383	GO:0051383	kinetochore organization	9/2234	21/18986	0.428571428571429	3.64228162169075	4.42410963569509	0.000331782282437725	0.00285762409017586	0.00208139676464529	NDC80/KNTC1/CENPK/NUF2/CENPH/CENPA/CENPF/SMC2/SMC4	9
GO:0010721	GO:0010721	negative regulation of cell development	53/2234	281/18986	0.188612099644128	1.6029495630454	3.71850903812089	0.000333954675373221	0.00287220213618405	0.00209201492044144	LGALS1/GDI1/TSPO/MYC/IL4R/FSTL3/ARHGAP4/LAG3/TNFSF4/MDK/FCGR2B/LRP4/TREM2/TBX21/C1QC/LOXL3/NOG/ANXA1/BCL6/CBFB/CD74/CDKN2A/CDKN2B/CTLA4/DIP2B/DUSP10/FBXW7/INPP5D/IRF1/JAK3/LILRB1/LILRB4/LYN/MAFB/MAP2/NOTCH1/NR1D1/NRP1/PLXNA3/PTHLH/QKI/RB1/RFLNB/RUNX3/SEMA3F/TGFB1/TLR3/TLR4/TMEM131L/TNFAIP6/TP53/VEGFA/YWHAH	53
GO:0001836	GO:0001836	release of cytochrome c from mitochondria	16/2234	54/18986	0.296296296296296	2.51812062734176	4.07960829561194	0.000336563347014238	0.00288221487156972	0.00209930785834346	IFI27/MMP9/IFI6/BCL2A1/TRIAP1/PYCARD/IFI27L2/BAX/BID/BNIP3/GPER1/NOL3/PLAUR/PLSCR3/SOD2/TP53	16
GO:0030490	GO:0030490	maturation of SSU-rRNA	16/2234	54/18986	0.296296296296296	2.51812062734176	4.07960829561194	0.000336563347014238	0.00288221487156972	0.00209930785834346	BYSL/WDR46/MPHOSPH10/WDR43/TRMT112/NAT10/NOB1/RIOK1/DHX37/HEATR1/RPS19/RPS8/TSR1/UTP25/UTP6/WDR3	16
GO:2000117	GO:2000117	negative regulation of cysteine-type endopeptidase activity	16/2234	54/18986	0.296296296296296	2.51812062734176	4.07960829561194	0.000336563347014238	0.00288221487156972	0.00209930785834346	IGBP1/MMP9/IFI6/SIAH2/MICAL1/TRIAP1/CARD16/CARD8/CD44/FNIP1/IFI16/NAIP/NOL3/PAK2/PLAUR/VEGFA	16
GO:0072577	GO:0072577	endothelial cell apoptotic process	19/2234	70/18986	0.271428571428571	2.30677836040414	3.99990663707945	0.000341830843845134	0.00291481400463957	0.0021230519646222	KDR/SCG2/CDH5/IL10/CD160/CD248/ANGPTL4/ANO6/CD40/FASLG/GPER1/ITGA4/MAP3K5/MAPK7/PDCD4/RGCC/SERPINE1/TGFB1/TNFAIP3	19
GO:0090398	GO:0090398	cellular senescence	26/2234	110/18986	0.236363636363636	2.00877350044763	3.87479362374425	0.000355079708241085	0.00301063333361351	0.00219284352398177	PLK2/CDKN1A/MAP2K1/SPI1/MORC3/SIRT1/ABI3/ATM/BCL6/BRCA2/CDK2/CDKN2A/CDKN2B/CITED2/MAP3K5/MAPK14/MAPK9/NEK6/NPM1/NUP62/PML/RBL1/RSL1D1/SMC6/TP53/VASH1	26
GO:0070555	GO:0070555	response to interleukin-1	27/2234	116/18986	0.232758620689655	1.97813570833205	3.85883057783871	0.000359494925408127	0.00303378616750773	0.00220970726534142	IGBP1/LGALS9/VRK2/INHBB/CD38/MYD88/NFKB1/IRAK4/PYCARD/GBP3/CCL5/CD40/CD47/GBP1/GBP2/IKBKB/IL1RAP/IRAK1/IRAK2/NR1D1/RBMX/RELA/RIPK2/RPS6KA5/SIRPA/TANK/TNFRSF11A	27
GO:1903829	GO:1903829	positive regulation of protein localization	84/2234	497/18986	0.169014084507042	1.43639275221607	3.60008342765999	0.000381979022201886	0.00317132652829471	0.00230988701359254	ITGA3/RHOG/TYROBP/TLR2/TYK2/CD38/ABLIM3/CD33/ANXA13/CD247/GZMB/LRP4/MTCL1/ABCA12/HDAC3/NR1H2/EDEM2/ATP13A2/SYBU/RAB38/TREM2/ABHD17A/DTX3L/ABCG1/ADAM9/APC/ASPH/ATP2B4/BICD1/CCDC88A/CDK1/CDKN2A/CEP120/CRKL/CSNK2A2/CYLD/ECT2/EGFR/EIF2AK3/EPB41L2/EPHA3/FBXW7/GPER1/HLA-DRB1/HPS4/ITGAM/ITGB1/ITGB2/JAK2/LGALS3/LRP1/LRRC8A/MAPK14/MDM2/MICALL2/NMD3/NUP62/OR51E2/P2RX7/PARP9/PIAS1/PML/PRKCB/PRKCH/PTP4A3/PYH…	84
GO:0048771	GO:0048771	tissue remodeling	39/2234	191/18986	0.204188481675393	1.73532789305685	3.72983922448283	0.000394137104186067	0.00326773504938753	0.0023801077205696	TIMP1/GJA1/CSK/CTSK/CSF1R/RASSF2/S1PR1/CD38/MDK/NFKB1/SNX10/HAMP/DLL4/CTHRC1/ACVRL1/AXL/BAX/CAV1/CSPG4/DOCK5/EDNRA/EGFR/FLT4/GPNMB/IL7/INPP5D/JAG1/LIPA/MDM2/MEF2C/NOL3/P2RX7/PML/RAB3D/RAC2/TGFB1/TNFAIP3/TNFRSF11A/TP53	39
GO:0034620	GO:0034620	cellular response to unfolded protein	24/2234	99/18986	0.242424242424242	2.06028051327962	3.86251731899284	0.000395924683019237	0.00327801542538472	0.00238759559884353	ATF4/NCK2/BFAR/EDEM2/PARP16/ABCB10/BAX/CCND1/CREBZF/DAXX/EIF2AK3/EIF2S1/ERN1/ERO1A/HERPUD2/HSPB8/NCK1/OS9/PARP8/PPP1R15A/RACK1/STC2/TBL2/TMED2	24
GO:0031623	GO:0031623	receptor internalization	31/2234	141/18986	0.219858156028369	1.86849908252221	3.78002265211196	0.000402942658029054	0.00332233436771614	0.00241987601791553	CD63/ADM/ARRB2/CXCR2/NEDD4/HAMP/APLN/WDR54/ACKR3/ANKRD13A/ANXA2/CALCRL/CAV1/CBLB/CD36/EFNB2/FCER1G/GRK2/GRK3/ITGB1/ITGB2/LILRB1/LILRB4/LRP1/MDM2/MTMR2/RAB31/RALA/RALB/RIN3/VEGFA	31
GO:0071347	GO:0071347	cellular response to interleukin-1	22/2234	88/18986	0.25	2.12466427931961	3.86162296320483	0.00043106289569659	0.00352024896813068	0.00256403032092378	VRK2/INHBB/MYD88/NFKB1/IRAK4/PYCARD/GBP3/CCL5/CD40/CD47/GBP1/GBP2/IKBKB/IL1RAP/IRAK1/IRAK2/NR1D1/RBMX/RELA/RPS6KA5/SIRPA/TANK	22
GO:0032956	GO:0032956	regulation of actin cytoskeleton organization	63/2234	352/18986	0.178977272727273	1.52106647269472	3.60350367334744	0.000435124791729415	0.00354857902355897	0.00258466497539544	BST2/CSF1R/RHOG/NCK2/GMFG/S1PR1/TRPM2/HCK/ARPC3/CYFIP1/CORO1A/RND3/GPR65/TMSB4X/ARHGAP17/FHOD1/PYCARD/ESAM/WHAMM/ABL2/ARAP2/ARAP3/ARPC2/ARPC5/C9orf72/CAPZA1/CCDC88A/CD47/CX3CL1/CYRIA/DAPK3/DIXDC1/ECT2/EPHA3/EVL/FCHSD1/FCHSD2/FSCN1/GSN/LRP1/MET/MYADM/NCK1/NCKAP1L/NRP1/PAK2/PLEKHG2/PPM1F/RAC1/RALA/RASA1/RGCC/S100A10/SYNPO/TENM1/TGFB1/TMOD2/TMOD3/TMSB10/TPM1/TRIOBP/WAS/WASHC4	63
GO:0051150	GO:0051150	regulation of smooth muscle cell differentiation	15/2234	50/18986	0.3	2.54959713518353	4.00657463712941	0.000441406359248854	0.00358515395720982	0.00261130492038671	DNMT1/SIRT1/GPER1/HEY1/HEY2/NFATC1/NFATC2/NOTCH1/NOTCH4/PDCD4/PDGFB/PIAS1/SOD2/TGFB1/ZEB1	15
GO:0033028	GO:0033028	myeloid cell apoptotic process	13/2234	40/18986	0.325	2.76206356311549	4.07386236998834	0.000444958110702553	0.00358964858580254	0.00261457865588023	PLEKHO2/CCR5/IRF7/SIRT1/CLEC5A/NOD2/ADAM17/ANXA1/CCL5/CDKN2A/LIPA/MEF2C/SLC7A11	13
GO:0071402	GO:0071402	cellular response to lipoprotein particle stimulus	14/2234	45/18986	0.311111111111111	2.64402665870884	4.03206210997988	0.000449937276694462	0.00361520072254101	0.00263318996830585	CDH13/MYD88/TICAM1/TREM2/ABCA1/ABCG1/ADAM17/CD36/FCER1G/ITGB1/ITGB2/NPC1/TGFB1/TLR4	14
GO:0032508	GO:0032508	DNA duplex unwinding	20/2234	77/18986	0.25974025974026	2.2074434070853	3.87696088261579	0.000453914371893157	0.00364226733264402	0.00265290437192247	MCM2/ERCC3/RFC4/GINS1/ASCC1/ASCC3/BRIP1/CHD1L/DDX11/GINS2/MCM5/MCM6/NBN/RAD50/RAD54B/RECQL/RFC2/RFC3/SSBP1/TOP2A	20
GO:0009265	GO:0009265	2'-deoxyribonucleotide biosynthetic process	7/2234	14/18986	0.5	4.24932855863921	4.4413463326626	0.000500097108912323	0.00397026696810234	0.00289180821599168	DCK/RRM2B/DGUOK/GUK1/RRM1/RRM2/TYMS	7
GO:0046385	GO:0046385	deoxyribose phosphate biosynthetic process	7/2234	14/18986	0.5	4.24932855863921	4.4413463326626	0.000500097108912323	0.00397026696810234	0.00289180821599168	DCK/RRM2B/DGUOK/GUK1/RRM1/RRM2/TYMS	7
GO:0002562	GO:0002562	somatic diversification of immune receptors via germline recombination within a single locus	19/2234	72/18986	0.263888888888889	2.24270118372625	3.85793424173105	0.000503585282301125	0.00398211558765461	0.00290043834984532	BATF/CCR6/TNFSF4/IL10/TBX21/AICDA/ATM/BCL11B/BCL6/CD40/DCLRE1C/HMGB2/NBN/PTPRC/RIF1/RNF168/SLC15A4/TGFB1/XRCC4	19
GO:0006735	GO:0006735	NADH regeneration	8/2234	18/18986	0.444444444444444	3.77718094101263	4.30470318047729	0.000532881692995453	0.00416426868703757	0.00303311250843365	HK1/PGAM1/ENO2/HK3/ENO1/PFKP/PGK1/PKM	8
GO:0061154	GO:0061154	endothelial tube morphogenesis	8/2234	18/18986	0.444444444444444	3.77718094101263	4.30470318047729	0.000532881692995453	0.00416426868703757	0.00303311250843365	CXCL10/CCM2/DLL4/ACVRL1/CXCR4/ITGAX/PRKD2/RHOB	8
GO:0061718	GO:0061718	glucose catabolic process to pyruvate	8/2234	18/18986	0.444444444444444	3.77718094101263	4.30470318047729	0.000532881692995453	0.00416426868703757	0.00303311250843365	HK1/PGAM1/ENO2/HK3/ENO1/PFKP/PGK1/PKM	8
GO:0007019	GO:0007019	microtubule depolymerization	15/2234	51/18986	0.294117647058824	2.49960503449365	3.91600173955284	0.000558103858803056	0.00433685037610655	0.00315881517537998	TPX2/MAP1S/KIF18A/KIF18B/APC/ARHGEF2/AURKB/CCSAP/CKAP2/CKAP5/KIF2A/KIF2C/MAP1B/SPAST/STMN3	15
GO:0050767	GO:0050767	regulation of neurogenesis	67/2234	383/18986	0.174934725848564	1.48671025289205	3.51392058339995	0.000558588646838983	0.00433685037610655	0.00315881517537998	PPP1CC/SLC7A5/GDI1/TSPO/MAP2K1/EZH2/TNFRSF1B/ARHGAP4/TLR2/CYFIP1/MDK/LRP4/TREM2/DLL4/HAPLN3/NOG/ACAN/ANXA2/BDNF/BHLHE40/BHLHE41/CDH4/CDKN2B/CDON/CX3CL1/CX3CR1/CXCR4/DIP2B/DISC1/DUSP10/EEF2K/EGFR/FN1/GPER1/HAPLN1/HEY1/HEY2/HEYL/HMGB2/ITGB1/LYN/MAP1B/MAP2/NIN/NOTCH1/NR1D1/NRP1/PER2/PLXNA1/PLXNA2/PLXNA3/PLXNC1/PLXND1/PRKCH/QKI/RB1/RELA/S100A10/SEMA3F/TGFB1/TGM2/TIAM1/TP53/TRPV2/VCAN/VEGFA/YWHAH	67
GO:0001569	GO:0001569	branching involved in blood vessel morphogenesis	12/2234	36/18986	0.333333333333333	2.83288570575947	4.01971794337008	0.000565686732249222	0.00436929132805657	0.00318244406787949	KDR/MDK/DLL4/COL4A1/EDNRA/GNA13/NOTCH4/NRP1/PLXND1/RBM15/STK4/VEGFA	12
GO:0032376	GO:0032376	positive regulation of cholesterol transport	12/2234	36/18986	0.333333333333333	2.83288570575947	4.01971794337008	0.000565686732249222	0.00436929132805657	0.00318244406787949	ABCA3/CETP/ABCA12/NR1H2/SIRT1/TREM2/ABCA1/ABCB4/ABCG1/ANXA2/CAV1/LRP1	12
GO:0001667	GO:0001667	ameboidal-type cell migration	46/2234	241/18986	0.190871369294606	1.62215032114028	3.54956130633265	0.000610791704011229	0.00469345204134945	0.00341855177084591	ITGA3/TIMP1/GJA1/PKN1/MMP9/ARHGAP4/PDLIM1/CORO1A/CD248/RIC8A/SEMA5B/RCC2/LRG1/SEMA4B/ADAM9/ANLN/ARHGDIB/CAP1/CORO1C/CYGB/DOCK5/DUSP10/EDNRA/ENPP2/EVL/FN1/GLIPR2/GNA13/IQGAP1/ITGA4/ITGB1/MAP4K4/MAPRE2/NRP1/NRP2/PLEC/PML/PPM1F/PTPRR/RAC1/SEMA3F/SEMA4C/SEMA6A/TGFB1/VEGFA/ZEB2	46
GO:0016072	GO:0016072	rRNA metabolic process	50/2234	268/18986	0.186567164179104	1.5855703577012	3.52557787921293	0.000626336490855987	0.00480673106956915	0.00350106038478475	RPL35/MYC/BYSL/EXOSC9/POLR1G/NVL/WDR46/FBL/MPHOSPH10/WDR43/TRMT112/NAT10/EXOSC5/BRIX1/SLFN12/NOB1/RIOK1/WDR75/RPF2/BOP1/CDKN2A/DDX11/DDX18/DHX37/DIMT1/EMG1/ERI1/EXOSC2/GTF3A/HEATR1/ISG20/LYAR/MACROH2A1/NOP56/POLR1D/POLR1E/REXO5/RPS19/RPS8/SLFN13/TP53/TSR1/UTP14A/UTP15/UTP25/UTP6/WDR3/XRN2/ZCCHC4/ZNHIT6	50
GO:2000353	GO:2000353	positive regulation of endothelial cell apoptotic process	10/2234	27/18986	0.37037037037037	3.14765078417719	4.07803911135602	0.000631571671520928	0.00481603570155958	0.00350783756411624	CD160/CD248/ANO6/CD40/FASLG/GPER1/ITGA4/PDCD4/RGCC/TGFB1	10
GO:0051145	GO:0051145	smooth muscle cell differentiation	20/2234	79/18986	0.253164556962025	2.15155876386796	3.7454317816729	0.000648949287179037	0.00494225245935587	0.00359976958282519	DNMT1/ADM/SIRT1/EDNRA/GPER1/HEY1/HEY2/MEF2C/NFATC1/NFATC2/NOTCH1/NOTCH4/PDCD4/PDGFB/PIAS1/QKI/SOD2/TGFB1/VEGFA/ZEB1	20
GO:0032507	GO:0032507	maintenance of protein location in cell	18/2234	68/18986	0.264705882352941	2.24964453104429	3.76978768727426	0.000672892158702936	0.00511808444980404	0.00372783965939619	HK1/TSPO/INSIG2/MORC3/TMSB4X/ARL2BP/CAV1/CCDC88A/CD4/GSN/KDELR2/KDELR3/OS9/PML/SP100/SRGN/TMED2/TMSB10	18
GO:0002437	GO:0002437	inflammatory response to antigenic stimulus	21/2234	85/18986	0.247058823529412	2.09966822897467	3.71058429923879	0.00068184919806947	0.00517306628598714	0.00376788656981355	PLK2/BTK/RASGRP1/IL10/HCK/FGR/FCGR2B/C3/TREM2/NOD2/IL20RB/CD6/FCGR1A/FCGR2A/HLA-DRB1/HMGB2/IL2RA/LYN/MAPK14/NOTCH1/PSMA1	21
GO:0045602	GO:0045602	negative regulation of endothelial cell differentiation	6/2234	11/18986	0.545454545454545	4.63563115487914	4.40452236570706	0.000719152679251477	0.00540131485319868	0.00393413510857772	ACVRL1/FOXJ2/JAG1/NOTCH4/VEGFA/ZEB1	6
GO:0150115	GO:0150115	cell-substrate junction organization	24/2234	103/18986	0.233009708737864	1.98026961956002	3.6428577430205	0.00073182631735588	0.00546881101877008	0.00398329703338415	ITGA5/KDR/THSD1/RCC2/WHAMM/ACTN1/ACVRL1/CORO1C/DAPK3/DUSP22/EPHA3/FN1/LAMC1/LIMS1/MAP4K4/MAPRE2/NRP1/PLEC/PPM1F/PTPRK/RAB8B/RAC1/S100A10/VEGFA	24
GO:0071763	GO:0071763	nuclear membrane organization	14/2234	47/18986	0.297872340425532	2.53151488599783	3.83888570712916	0.00073453459055983	0.00546881101877008	0.00398329703338415	TOR1B/REEP4/LEMD2/ANKLE2/CDK1/CHMP4B/GPER1/NEK6/NEMP1/PRKCB/RCC1/SPAST/TMEM43/UBE2I	14
GO:0071709	GO:0071709	membrane assembly	17/2234	63/18986	0.26984126984127	2.29328842847196	3.754777656063	0.000740815832946979	0.00549507258490783	0.00400242507019681	LRP4/HDAC3/REEP4/ANKLE2/ANXA2/CAV1/CAV2/CHMP4B/IQGAP1/MAFB/NLGN1/RCC1/RFTN1/S100A10/SPAST/STX4/UBE2I	17
GO:0140632	GO:0140632	canonical inflammasome complex assembly	13/2234	42/18986	0.30952380952381	2.63053672677666	3.86307323180512	0.000753221444471301	0.00555953584045032	0.00404937792588763	BTK/MYD88/TREM2/ABHD17A/PYCARD/NLRC3/CARD8/CD36/CSNK1A1/GBP5/NLRP1/PTPN22/TLR4	13
GO:0141085	GO:0141085	regulation of inflammasome-mediated signaling pathway	13/2234	42/18986	0.30952380952381	2.63053672677666	3.86307323180512	0.000753221444471301	0.00555953584045032	0.00404937792588763	BTK/MYD88/TREM2/ABHD17A/NLRC3/CARD8/CD36/CSNK1A1/GBP2/GBP5/IFI16/PTPN22/TLR4	13
GO:0031638	GO:0031638	zymogen activation	16/2234	58/18986	0.275862068965517	2.34445713580094	3.74474411237261	0.000808221473606201	0.00594350582433258	0.00432904867926663	C1R/PYCARD/ANXA2/ASPH/C1RL/CASP8/ENO1/IFI16/MASP1/NLRC4/PGK1/PLAUR/RIPK2/S100A10/SERPINE1/VSIR	16
GO:0001768	GO:0001768	establishment of T cell polarity	7/2234	15/18986	0.466666666666667	3.96603998806326	4.19653715263276	0.000842674496049705	0.00607740907632956	0.00442657928045387	MYH9/ABL2/DOCK2/DOCK8/GSN/RIPOR2/TRAF3IP2	7
GO:0075294	GO:0075294	positive regulation by symbiont of entry into host	7/2234	15/18986	0.466666666666667	3.96603998806326	4.19653715263276	0.000842674496049705	0.00607740907632956	0.00442657928045387	LGALS1/LGALS9/TRIM21/CD4/CD74/HLA-DRB1/P4HB	7
GO:1905153	GO:1905153	regulation of membrane invagination	7/2234	15/18986	0.466666666666667	3.96603998806326	4.19653715263276	0.000842674496049705	0.00607740907632956	0.00442657928045387	C3/TREM2/ANO6/CD300A/CD36/NCKAP1L/RAB31	7
GO:0019674	GO:0019674	NAD metabolic process	17/2234	64/18986	0.265625	2.25745579677708	3.67970284156469	0.000899804413623424	0.00642748116939119	0.00468155995632235	HK1/PGAM1/ENO2/CD38/HK3/IDO1/PARP16/ENO1/GPD2/MACROH2A1/ME1/NADSYN1/NNMT/PARP9/PFKP/PGK1/PKM	17
GO:0051495	GO:0051495	positive regulation of cytoskeleton organization	37/2234	186/18986	0.198924731182796	1.69059308246936	3.45631506444428	0.000912694962428383	0.00649630445314661	0.0047316885091412	PSRC1/NCK2/STIL/HCK/CYFIP1/GPR65/FHOD1/PYCARD/WHAMM/ARPC2/AURKB/CCDC88A/CD47/CEP120/CKAP5/CX3CL1/EVL/FCHSD1/FCHSD2/GSN/MAP1B/MET/NCK1/NCKAP1L/NRP1/NUP62/P2RX7/PLK4/PLXNA3/PPM1F/RAC1/RGCC/S100A10/SPAST/SYNPO/TENM1/TPM1	37
GO:0007492	GO:0007492	endoderm development	21/2234	87/18986	0.241379310344828	2.05139999382583	3.58939899511163	0.000943950193781737	0.00669488845968896	0.00487633038493883	ITGA5/MAP2K1/MMP9/POU5F1/MYH9/EOMES/NOG/CDC73/COL4A2/COL5A1/COL5A2/COL8A1/DUSP1/DUSP4/FN1/ITGA4/ITGB2/LAMC1/MACROH2A1/NOTCH1/TGFB1	21
GO:0010742	GO:0010742	macrophage derived foam cell differentiation	12/2234	38/18986	0.315789473684211	2.68378645808792	3.79411661925778	0.00097811494870889	0.00688013640772199	0.00501125872664014	CETP/NFKB1/NR1H2/ABCA1/ABCG1/CD36/CSF1/MAPK9/MSR1/PRKCH/SOAT1/TGFB1	12
GO:0071404	GO:0071404	cellular response to low-density lipoprotein particle stimulus	12/2234	38/18986	0.315789473684211	2.68378645808792	3.79411661925778	0.00097811494870889	0.00688013640772199	0.00501125872664014	CDH13/MYD88/TICAM1/TREM2/ABCA1/CD36/FCER1G/ITGB1/ITGB2/NPC1/TGFB1/TLR4	12
GO:0002381	GO:0002381	immunoglobulin production involved in immunoglobulin-mediated immune response	16/2234	59/18986	0.271186440677966	2.3047205741772	3.66535613850077	0.000989569768512479	0.00694438995816612	0.00505805884022791	BTK/BATF/CCR6/TNFSF4/IL10/TBX21/AICDA/BCL6/CD40/NBN/PTPRC/RIF1/RNF168/SLC15A4/TGFB1/TRAF3IP2	16
GO:0051960	GO:0051960	regulation of nervous system development	77/2234	463/18986	0.166306695464363	1.41338358105926	3.28852848660294	0.00105030052729327	0.00734474177146905	0.00534966156425076	PPP1CC/SLC7A5/GDI1/TSPO/MAP2K1/EZH2/TNFRSF1B/ARHGAP4/TLR2/CYFIP1/MDK/CST7/LRP4/CDK18/TREM2/DLL4/HAPLN3/NOG/ACAN/ANXA2/BDNF/BHLHE40/BHLHE41/CDH4/CDKN2B/CDON/CX3CL1/CX3CR1/CXCR4/DIP2B/DISC1/DUSP10/EEF2K/EGFR/EIF2AK3/FN1/GPER1/HAPLN1/HEY1/HEY2/HEYL/HMGB2/IL1RAP/ITGAX/ITGB1/KIF14/LGI4/LYN/MAP1B/MAP2/MTMR2/NIN/NLGN1/NOTCH1/NR1D1/NRP1/PER2/PLXNA1/PLXNA2/PLXNA3/PLXNC1/PLXND1/PRKCH/QKI/RB1/RELA/S100A10/S…	77
GO:0043086	GO:0043086	negative regulation of catalytic activity	80/2234	486/18986	0.164609053497942	1.39895590407875	3.25364914959624	0.00114992105846779	0.00796692992591228	0.00580284237837914	KLRC4-KLRK1/GNAI2/TIMP1/IGBP1/MCM2/CDKN1A/MMP9/IFI6/SERPINH1/NFKB1/SIAH2/CST7/MICAL1/TRIAP1/LXN/SIRT1/P2RY13/BIRC7/PYCARD/RCC2/DTX3L/ABCE1/AIDA/ANGPTL4/ANOS1/APC/APOC1/ATP2B4/CARD16/CARD8/CAV1/CD109/CD300A/CD44/CDKN2A/CEP43/CORO1C/CSTB/DUSP1/DUSP10/DUSP22/DUSP7/EGLN1/FNIP1/GMIP/GNAI3/HHEX/IFI16/LILRB4/LRP1/LYN/MACROH2A1/NAIP/NOL3/NOTCH1/NPM1/NUP62/PAK2/PARP9/PDCD4/PLAUR/PPM1F/PRKCH/PRKRIP1/PTPN22…	80
GO:0032506	GO:0032506	cytokinetic process	14/2234	49/18986	0.285714285714286	2.42818774779384	3.65545385905782	0.0011580930138083	0.00798657232794527	0.00581714923986659	MYH9/CEP55/KIF20A/MITD1/ANLN/AURKB/CHMP4B/ECT2/IQGAP1/NUP62/PLEC/SNX33/SPAST/SPIRE1	14
GO:0090594	GO:0090594	inflammatory response to wounding	10/2234	29/18986	0.344827586206897	2.93057141975118	3.79938776155183	0.00120249114918313	0.00825492757832352	0.00601261013055305	TIMP1/PTPN6/MDK/ALOX5/GRN/MAPK9/SIGLEC10/TGFB1/TLR3/TLR4	10
GO:1903978	GO:1903978	regulation of microglial cell activation	8/2234	20/18986	0.4	3.39946284691137	3.92061960638257	0.00123549306528673	0.00844253594612596	0.00614925772220334	CST7/SPHK1/TREM2/ATM/CALHM2/GRN/NR1D1/PTPRC	8
GO:0002418	GO:0002418	immune response to tumor cell	11/2234	34/18986	0.323529411764706	2.74956553794302	3.72868506518421	0.00126251932738985	0.00858423518837884	0.00625246665909317	AHR/CD160/NKG7/ADAM15/CD274/FBXO38/HLA-DRB1/MICA/MR1/PRF1/TGFB1	11
GO:0060055	GO:0060055	angiogenesis involved in wound healing	11/2234	34/18986	0.323529411764706	2.74956553794302	3.72868506518421	0.00126251932738985	0.00858423518837884	0.00625246665909317	KDR/CD34/ALOX5/CX3CL1/CXCR4/GPR4/HPSE/MCAM/SERPINE1/TNFAIP3/VEGFA	11
GO:0045906	GO:0045906	negative regulation of vasoconstriction	6/2234	12/18986	0.5	4.24932855863921	4.11167098742388	0.00129531112131619	0.00872185868638775	0.0063527069616857	ADM/ARHGAP42/DOCK4/DOCK5/ITGA4/ITGB1	6
GO:0070673	GO:0070673	response to interleukin-18	6/2234	12/18986	0.5	4.24932855863921	4.11167098742388	0.00129531112131619	0.00872185868638775	0.0063527069616857	IL18R1/IL18RAP/CASP4/CYLD/PDGFB/RIPK2	6
GO:0034248	GO:0034248	regulation of amide metabolic process	20/2234	84/18986	0.238095238095238	2.0234897898282	3.43307136281669	0.00147753056977526	0.00987109150744942	0.00718976929042424	EFNA1/TNFRSF1A/PAQR4/TIGAR/SPHK1/ABCG1/CSNK1E/GGA3/GSAP/IFNGR1/NSMAF/ORMDL1/PDK1/RELA/RTN2/SAMD8/SLC7A11/SP1/TP53/TPK1	20
GO:0007044	GO:0007044	cell-substrate junction assembly	22/2234	96/18986	0.229166666666667	1.94760892270964	3.39908740211476	0.00150305656735636	0.00999699623577244	0.00728147403741528	ITGA5/KDR/THSD1/RCC2/WHAMM/ACTN1/ACVRL1/CORO1C/DAPK3/DUSP22/EPHA3/FN1/LAMC1/LIMS1/MAP4K4/NRP1/PLEC/PPM1F/PTPRK/RAC1/S100A10/VEGFA	22
GO:1900024	GO:1900024	regulation of substrate adhesion-dependent cell spreading	16/2234	62/18986	0.258064516129032	2.19320183671701	3.43650390090212	0.00175274866869631	0.0114666158806733	0.00835189529564579	MDK/RCC2/ARPC2/CASS4/CORO1C/CRKL/DOCK5/GBP1/LIMS1/MYADM/NRP1/P4HB/RAC1/S100A10/SPRY4/TRIOBP	16
GO:0038084	GO:0038084	vascular endothelial growth factor signaling pathway	14/2234	51/18986	0.274509803921569	2.33296469886074	3.48084459536621	0.00176928581071379	0.0115118965901443	0.00838487623338273	CD63/KDR/ADGRA2/FLT1/FLT4/ITGB1/JCAD/NRP1/NRP2/PGF/PTP4A3/RELA/SEMA6A/VEGFA	14
GO:1902903	GO:1902903	regulation of supramolecular fiber organization	67/2234	400/18986	0.1675	1.42352506714414	3.12629317274549	0.00178325040636906	0.011590159535858	0.00844188031679598	PSRC1/NCK2/GMFG/S1PR1/CDH5/HCK/ARPC3/CYFIP1/CORO1A/TPX2/HAUS3/GPR65/TMSB4X/MAP1S/FHOD1/TREM2/PYCARD/HAUS1/ESAM/WHAMM/APC/ARHGEF2/ARPC2/ARPC5/AURKB/C9orf72/CAPZA1/CCDC88A/CD47/CKAP2/CKAP5/COLGALT1/CX3CL1/CYRIA/DAPK3/EVL/FCHSD1/FCHSD2/GSN/HAUS6/HSPG2/MAP1B/MAP2/MET/MYADM/NCK1/NCKAP1L/NRP1/PAK2/PFDN4/PLEKHG2/PPM1F/RAC1/RASA1/RB1/RGCC/S100A10/SPAST/SYNPO/TENM1/TMOD2/TMOD3/TMSB10/TPM1/TRIOBP/WAS/WASHC4	67
GO:0019677	GO:0019677	NAD catabolic process	8/2234	21/18986	0.380952380952381	3.23758366372511	3.74650278232863	0.00179162277780918	0.0115942204842873	0.00844483817432221	HK1/PGAM1/ENO2/HK3/ENO1/PFKP/PGK1/PKM	8
GO:0006302	GO:0006302	double-strand break repair	56/2234	323/18986	0.173374613003096	1.47345138875415	3.13400352696181	0.00186688093153742	0.0120551771911359	0.0087805834536172	RPA2/MCM2/DPF2/TENT4A/FOXM1/TOPBP1/TRIP13/RAD51AP1/POLA1/PPP4C/SMARCAL1/MRGBP/SIRT1/PALB2/CDCA5/DTX3L/UHRF1/RNF169/ACTR2/ACTR5/ATM/BRCA1/BRCA2/BRIP1/CSNK2A2/DCLRE1B/DCLRE1C/DDX11/EME1/ESCO2/FIGNL1/GINS2/HMGB2/IFFO1/MCM5/MCM6/NBN/PARP9/PELI1/PML/RAD50/RAD54B/RECQL/RIF1/RNF168/SAMHD1/SFR1/SKP2/SLF1/SLF2/SMC6/SPIDR/SPIRE1/TP53/WAS/XRCC4	56
GO:0097028	GO:0097028	dendritic cell differentiation	13/2234	46/18986	0.282608695652174	2.40179440270912	3.47605630890553	0.00191643328468825	0.0123618207350688	0.00900393224271634	LGALS9/IRF8/TRPM2/BATF/FCGR2B/CEBPB/TREM2/BATF3/AXL/LILRB1/LILRB2/LYN/TGFB1	13
GO:0031529	GO:0031529	ruffle organization	15/2234	57/18986	0.263157894736842	2.23648871507327	3.41410836981027	0.00195505759594619	0.0125973894180128	0.00917551250627059	CSF1R/RHOG/CYFIP1/SNX10/ABI3/RCC2/AIF1/CAV1/CORO1C/CSPG4/EVL/NLGN1/P2RY12/RAC1/TPM1	15
GO:0097242	GO:0097242	amyloid-beta clearance	12/2234	41/18986	0.292682926829268	2.48741183920344	3.48168447124736	0.00204122709355927	0.013068219659942	0.00951844933467211	TYROBP/MARCO/LRP4/C3/TREM2/C5AR1/CD36/IFNGR1/ITGAM/ITGB2/LRP1/MSR1	12
GO:0060317	GO:0060317	cardiac epithelial to mesenchymal transition	11/2234	36/18986	0.305555555555556	2.59681189694619	3.5019823735718	0.0021239462068015	0.0134539068718664	0.00979937085889369	EFNA1/NOG/ADAM15/HEY1/HEY2/HEYL/JAG1/MSX1/NOTCH1/PDCD4/SPRY1	11
GO:0070306	GO:0070306	lens fiber cell differentiation	11/2234	36/18986	0.305555555555556	2.59681189694619	3.5019823735718	0.0021239462068015	0.0134539068718664	0.00979937085889369	ATF4/HSF4/TDRD7/KDM5B/PLAAT3/SLC7A11/SPRED1/SPRY1/TBC1D20/TGFB1/VIM	11
GO:0002357	GO:0002357	defense response to tumor cell	6/2234	13/18986	0.461538461538462	3.92245713105158	3.84915478009291	0.00216703175594243	0.0135405554186549	0.00986248273059393	SPI1/ABI3/LAPTM5/PRF1/RELA/TNFRSF10B	6
GO:0036006	GO:0036006	cellular response to macrophage colony-stimulating factor stimulus	6/2234	13/18986	0.461538461538462	3.92245713105158	3.84915478009291	0.00216703175594243	0.0135405554186549	0.00986248273059393	CSF1R/TLR2/TREM2/CSF1/DOK1/TLR4	6
GO:0140694	GO:0140694	non-membrane-bounded organelle assembly	70/2234	425/18986	0.164705882352941	1.39977881931645	3.04387710231539	0.00222163587678098	0.0138528253733448	0.010089929607047	RPS5/PLK2/CDC20/NDC80/KIF11/STIL/KNTC1/HCK/LCP1/TPX2/HAUS3/PIBF1/HDAC3/RPL10L/PRC1/BRIX1/BIN2/CDCA8/DBNL/CENPK/EIF2A/HAUS1/UHRF1/CENPH/ANLN/ASB2/AURKA/AURKB/BICD1/BOP1/BRCA1/C9orf72/CCP110/CCSAP/CDK2/CENPA/CENPF/CEP120/CHMP4B/CNOT2/DHX37/DOCK5/EIF2S1/EML3/FSCN1/GSN/HAUS6/ITGB1/JMJD6/KIF2A/LIMD1/MAPK9/MAPRE2/MOSPD2/NEK2/NEK6/NPM1/NUP62/PATL1/PLEC/PLK4/RCC1/RIPOR2/RPS19/SH3PXD2B/STAG1/TMOD2/TMOD3/T…	70
GO:0001892	GO:0001892	embryonic placenta development	20/2234	87/18986	0.229885057471264	1.95371427983412	3.25590745459648	0.0023161825144058	0.014382436235719	0.0104756802518769	MAP2K1/ADM/IL10/CEBPB/PCDH12/EOMES/CASP8/CITED2/EGFR/EGLN1/HEY1/HEY2/MAPK1/PDGFB/PLK4/PRDM1/SP3/STK4/TMED2/VASH1	20
GO:0030336	GO:0030336	negative regulation of cell migration	64/2234	383/18986	0.16710182767624	1.42014113709091	3.03330899808323	0.00235924693360175	0.0145893100666736	0.010626360155479	KLRC4-KLRK1/BST2/TIMP1/GJA1/ARHGAP4/CXCL13/GPR18/DLL4/NOG/ACVRL1/ADA/ADAM15/ADORA3/AIF1/ANGPT2/ARHGDIB/ARID4A/ATP2B4/CCL28/CD200/CD300A/CD74/CITED2/CORO1C/CX3CL1/CX3CR1/CYGB/DUSP1/DUSP10/DUSP22/EMILIN2/EVL/GNA13/IGFBP3/JAG1/LDLRAD4/LRP1/MCTP1/MEF2C/MMRN2/NOTCH1/PTPRK/PTPRM/PTPRR/RAC1/RAP2B/RGCC/RHOB/RIN3/RIPOR2/SAP30/SERPINB1/SERPINE1/SLAMF8/SP100/SPRED1/STC1/SULF1/TGFB1/TNFAIP6/TP53INP1/TPM1/VAS…	64
GO:0044091	GO:0044091	membrane biogenesis	17/2234	70/18986	0.242857142857143	2.06395958562476	3.25666473908293	0.00259270696063899	0.0159506103457194	0.0116178852501398	LRP4/HDAC3/REEP4/ANKLE2/ANXA2/CAV1/CAV2/CHMP4B/IQGAP1/MAFB/NLGN1/RCC1/RFTN1/S100A10/SPAST/STX4/UBE2I	17
GO:1901136	GO:1901136	carbohydrate derivative catabolic process	46/2234	258/18986	0.178294573643411	1.5152644472667	3.04304155634993	0.00259783873001549	0.0159657727288221	0.0116289290173178	LDHA/HK1/PGAM1/MGAT1/ENO2/ALDOC/PFKFB3/DDIT4/MANBA/NUDT1/BTK/AOAH/HK3/CHIT1/NUPR1/APOBEC3C/CHI3L2/CEMIP2/NAGK/EDEM2/TIGAR/ADA2/FBXO17/PRXL2C/FBXO6/ADA/ADPGK/AICDA/ALDOA/APOBEC3G/CD44/ENO1/GM2A/HPSE/IDS/LIPA/M6PR/MAN1B1/P2RX7/PDE4B/PFKP/PGK1/PKM/SAMHD1/TGFB1/TYMP	46
GO:0031099	GO:0031099	regeneration	38/2234	204/18986	0.186274509803922	1.58308318851265	3.05765328811405	0.0027085055710865	0.0165439942331876	0.01205008601014	SLC7A5/PCNA/GJA1/TSPO/CDKN1A/MAP2K1/ADM/EZH2/UPF2/IL10/LCP1/MDK/CEBPB/MCUB/NINJ2/ADAM15/ANGPT2/ANXA1/AURKA/AXL/CCNA2/CCND1/CDK1/CSNK2A2/DUSP10/EGFR/GRN/HSPG2/JAK2/MAP1B/NNMT/NOTCH1/PTGFRN/PTPN12/SCARF1/SULF2/TGFB1/TYMS	38
GO:0006734	GO:0006734	NADH metabolic process	10/2234	32/18986	0.3125	2.65583034914951	3.42337080279175	0.00278446469213795	0.0169560586440873	0.0123502197942233	HK1/PGAM1/ENO2/HK3/ENO1/GPD2/ME1/PFKP/PGK1/PKM	10
GO:0006090	GO:0006090	pyruvate metabolic process	26/2234	126/18986	0.206349206349206	1.75369115118444	3.09971237916386	0.00292718970843794	0.0176812891974869	0.0128784532076584	LDHA/HK1/PGAM1/ENO2/ALDOC/PFKFB3/DDIT4/HK3/NUPR1/TIGAR/PRXL2C/ADPGK/ALDOA/ENO1/LIPA/ME1/ME2/P2RX7/PDK1/PFKP/PGK1/PKM/SDS/SLC16A1/SLC16A3/TPK1	26
GO:0097396	GO:0097396	response to interleukin-17	7/2234	18/18986	0.388888888888889	3.30503332338605	3.5728620097285	0.00302894712010678	0.0181858349658568	0.0132459472855221	TRAF2/CXCL10/NFKB1/IKBKE/IL17RA/NOTCH1/TRAF3IP2	7
GO:0040013	GO:0040013	negative regulation of locomotion	68/2234	416/18986	0.163461538461538	1.38920356724743	2.93110299040248	0.00307169754798696	0.0183801170880088	0.0133874558141862	KLRC4-KLRK1/BST2/TIMP1/GJA1/ARHGAP4/CXCL13/GPR18/DLL4/NOG/ACVRL1/ADA/ADAM15/ADORA3/AIF1/ANGPT2/ARHGDIB/ARID4A/ATP2B4/CCL28/CD200/CD300A/CD74/CITED2/CORO1C/CX3CL1/CX3CR1/CYGB/DUSP1/DUSP10/DUSP22/EMILIN2/EVL/GNA13/IGFBP3/JAG1/LDLRAD4/LRP1/MCTP1/MEF2C/MMRN2/NOTCH1/NRP1/PLXNA3/PTPRK/PTPRM/PTPRR/RAC1/RAP2B/RGCC/RHOB/RIN3/RIPOR2/SAP30/SEMA3F/SERPINB1/SERPINE1/SLAMF8/SP100/SPRED1/STC1/SULF1/TGFB1/TNFAIP…	68
GO:0046496	GO:0046496	nicotinamide nucleotide metabolic process	33/2234	172/18986	0.191860465116279	1.63055630738481	3.0336193150335	0.00307665842335196	0.0183801170880088	0.0133874558141862	LDHA/HK1/PGAM1/ENO2/ALDOC/PFKFB3/DDIT4/CD38/HK3/FDXR/NUPR1/IDO1/PARP16/TIGAR/PRXL2C/ADPGK/ALDH1L2/ALDOA/ENO1/GPD2/H6PD/LIPA/MACROH2A1/ME1/ME2/NADSYN1/NNMT/P2RX7/PARP9/PFKP/PGK1/PKM/TP53	33
GO:0042092	GO:0042092	type 2 immune response	12/2234	43/18986	0.27906976744186	2.371718265287	3.28842788836702	0.00317257287943823	0.0188590081989247	0.0137362639070017	IL4R/BATF/TNFSF4/IL10/IDO1/NOD2/TBX21/ANXA1/BCL6/CD74/RSAD2/TRAF3IP2	12
GO:0070507	GO:0070507	regulation of microtubule cytoskeleton organization	32/2234	166/18986	0.192771084337349	1.63829534790909	3.01633425784544	0.00326396584593482	0.0193255188464548	0.0140760544888979	PSRC1/CDH5/STIL/TPX2/HAUS3/MAP1S/KIF18A/HAUS1/APC/ARHGEF2/AURKB/BICD1/CCSAP/CHMP4B/CKAP2/CKAP5/CYLD/DIXDC1/EML3/EPHA3/HAUS6/MAP1B/MAP2/MAPRE2/MET/NUP62/RAC1/RCC1/RIPOR2/SPAST/STMN3/TACC3	32
GO:0006959	GO:0006959	humoral immune response	53/2234	310/18986	0.170967741935484	1.45299621682502	2.93661519937063	0.00328398914243214	0.0194248606784573	0.0141484117203598	RPL30/ADM/C1QB/CXCL9/CCL4/CXCL10/VSIG4/CXCL13/CFD/GPR183/CCL20/REG1B/PTPN6/CCR6/H2BC7/H2BC10/H2BC6/RARRES2/H2BC12/FCGR2B/C1R/C3/C1QA/EBI3/TREM1/TREM2/NOD2/HAMP/C1QC/ALOX5/C1RL/C1S/CCL18/CCL28/CCL5/CX3CL1/CXCL5/FCMR/FCN1/GNLY/HLA-DQB1/HLA-DRB1/IL7/LGALS3/MASP1/MEF2C/NOTCH1/PTPRC/RGCC/RPS19/SH2D1A/SLC11A1/TRAF3IP2	53
GO:0018242	GO:0018242	protein O-linked glycosylation via serine	5/2234	10/18986	0.5	4.24932855863921	3.75322711101008	0.00339445096340123	0.0197849887701264	0.0144107168455982	POGLUT2/POGLUT3/GALNT1/GALNT2/POGLUT1	5
GO:0019835	GO:0019835	cytolysis	5/2234	10/18986	0.5	4.24932855863921	3.75322711101008	0.00339445096340123	0.0197849887701264	0.0144107168455982	GBP3/CCL28/GBP1/GBP2/GBP5	5
GO:0071287	GO:0071287	cellular response to manganese ion	5/2234	10/18986	0.5	4.24932855863921	3.75322711101008	0.00339445096340123	0.0197849887701264	0.0144107168455982	ATF4/ATP13A2/EIF2AK3/EIF2S1/HSP90B1	5
GO:0150172	GO:0150172	regulation of phosphatidylcholine metabolic process	5/2234	10/18986	0.5	4.24932855863921	3.75322711101008	0.00339445096340123	0.0197849887701264	0.0144107168455982	LPCAT1/ABCA3/RAB38/APOC1/SCARB1	5
GO:0071711	GO:0071711	basement membrane organization	11/2234	38/18986	0.289473684210526	2.4601375865806	3.29016322529368	0.00340977367855381	0.0197971922791689	0.014419605468957	PLOD3/NID2/RIC8A/CAV1/CAV2/COL4A1/CTSS/ITGB1/LAMC1/NID1/PXDN	11
GO:0045428	GO:0045428	regulation of nitric oxide biosynthetic process	16/2234	66/18986	0.242424242424242	2.06028051327962	3.15098063656966	0.00348475615930469	0.020076756852356	0.0146232308513652	KLRC4-KLRK1/TSPO/P2RX4/IL10/TICAM1/ATP2B4/CAV1/CD36/CD47/CLEC7A/CX3CR1/JAK2/RAC1/SIRPA/SOD2/TLR4	16
GO:0045744	GO:0045744	negative regulation of G protein-coupled receptor signaling pathway	16/2234	66/18986	0.242424242424242	2.06028051327962	3.15098063656966	0.00348475615930469	0.020076756852356	0.0146232308513652	GNAI2/ADM/SH2B3/ARRB2/MGRN1/APLN/ADA/ATP2B4/BICD1/CCL5/CRTC3/GRK2/GRK3/MET/PDE4B/RPGRIP1L	16
GO:0042149	GO:0042149	cellular response to glucose starvation	13/2234	49/18986	0.26530612244898	2.25474576580856	3.21152821738355	0.00353448168362037	0.0203241184996652	0.0148034007114167	ATF4/SLC7A5/PLIN3/SESN1/SIRT1/EIF2AK3/IFI16/MYBBP1A/PLIN2/SH3GLB1/SLC2A1/TBL2/TP53	13
GO:0061448	GO:0061448	connective tissue development	50/2234	290/18986	0.172413793103448	1.46528570987559	2.91580124226275	0.00354359243735332	0.0203569523320508	0.0148273157647413	TGFBI/TIMP1/CTSK/CHSY1/SPI1/SERPINH1/MDK/CD34/THBS3/FTO/BARX2/SIRT1/NOG/ACVRL1/ATF2/CD44/CHST11/COL5A1/CSF1/EBF2/EIF2AK3/GPR4/KLF7/LIPA/LNPK/LOX/LOXL2/MAPK14/MEF2C/MSX1/NFATC2/NOTCH1/PDGFB/PDGFD/PLAAT3/PTHLH/RB1/RFLNB/RUNX2/RUNX3/SH3PXD2B/SLC39A14/STC1/SULF1/SULF2/TBL1XR1/TGFB1/TYMS/VPS13B/ZEB1	50
GO:0030199	GO:0030199	collagen fibril organization	17/2234	72/18986	0.236111111111111	2.00662737491296	3.12504910206639	0.0035550036272995	0.0204029258993431	0.0148608013566882	PLOD1/PLOD3/P4HA1/SERPINH1/LOXL3/ADAMTS2/ANXA2/COL5A1/COL5A2/COL5A3/COLGALT1/ERO1A/LOX/LOXL2/PXDN/RB1/TLL1	17
GO:0050772	GO:0050772	positive regulation of axonogenesis	18/2234	78/18986	0.230769230769231	1.96122856552579	3.10645256257055	0.00357954630089276	0.0205078724113759	0.0149372408475775	GDI1/MAP2K1/CYFIP1/BDNF/CDH4/DISC1/FN1/MAP1B/NIN/NRP1/PLXNA1/PLXNA2/PLXNA3/PLXNC1/PLXND1/TIAM1/TRPV2/VEGFA	18
GO:0010743	GO:0010743	regulation of macrophage derived foam cell differentiation	10/2234	33/18986	0.303030303030303	2.57535064159952	3.30756795573906	0.00358014144167856	0.0205078724113759	0.0149372408475775	CETP/NFKB1/NR1H2/ABCA1/ABCG1/CD36/CSF1/MAPK9/MSR1/PRKCH	10
GO:0010594	GO:0010594	regulation of endothelial cell migration	42/2234	235/18986	0.178723404255319	1.5189089315987	2.92298383201515	0.00370722398122685	0.021134707382499	0.0153938062458563	PLK2/EFNA1/KDR/P2RX4/CXCL13/TMSB4X/SIRT1/DLL4/ACVRL1/ADAM17/ADGRA2/ANGPT2/ANXA1/ATP2B4/CD40/FBXW7/FLT4/GLUL/GRN/JCAD/MEF2C/MET/MMRN2/NOTCH1/NRP1/NRP2/PDGFB/PIK3CG/PRKD2/PTPRM/RAC1/RGCC/RHOB/RHOJ/SCARB1/SP1/SP100/SPRED1/STC1/TGFB1/VASH1/VEGFA	42
GO:0045190	GO:0045190	isotype switching	14/2234	55/18986	0.254545454545455	2.1632945389436	3.1549887085519	0.00379957260475889	0.0215789768615623	0.0157173971126649	BATF/CCR6/TNFSF4/IL10/TBX21/AICDA/BCL6/CD40/NBN/PTPRC/RIF1/RNF168/SLC15A4/TGFB1	14
GO:0009612	GO:0009612	response to mechanical stimulus	40/2234	222/18986	0.18018018018018	1.5312895706808	2.90776040696418	0.00393037884922857	0.0222164757237792	0.0161817297286464	CXCL10/MAP3K14/KCNJ2/CASP5/TNFRSF1A/MDK/MYD88/NFKB1/ANGPT2/BNIP3/CASP1/CASP2/CASP8/CD40/CITED2/CXCR4/EGFR/FAS/GSN/IRF1/ITGAM/MAP1B/MAP3K2/MAPK14/P2RX7/P2RY1/PLEC/RELA/RPS6KB1/SLC1A3/SLC2A1/STAT1/TGFB1/TLR3/TLR4/TLR7/TNFRSF10B/TNFRSF11A/TRPA1/TUBA1A	40
GO:0031346	GO:0031346	positive regulation of cell projection organization	60/2234	363/18986	0.165289256198347	1.40473671359974	2.84324736153286	0.00404898178410836	0.0228652876978044	0.0166543024327476	ITGA3/GDI1/MAP2K1/SHOC2/EZH2/SCN1B/CYFIP1/MDK/VLDLR/PLEK2/P3H1/ABL2/ACTR2/ANLN/APC/ARPC2/ASAP1/BDNF/CAMK1D/CCDC88A/CCP110/CDH4/CEP120/CORO1C/CX3CL1/DISC1/EEF2K/ENPP2/EPHA3/FBXO38/FN1/FSCN1/FZD1/GRN/LYN/MAP1B/NCK1/NIN/NLGN1/NRP1/P2RX7/P2RY12/PLPPR5/PLXNA1/PLXNA2/PLXNA3/PLXNC1/PLXND1/RAB8B/RAC1/RAC2/RALA/RAPGEF1/RIPOR2/SCARF1/SEPTIN9/TENM1/TIAM1/TRPV2/VEGFA	60
GO:0032922	GO:0032922	circadian regulation of gene expression	16/2234	67/18986	0.238805970149254	2.02953005785753	3.0827683843263	0.00408812351183445	0.0230320369267506	0.016775756932949	PPP1CC/ATF4/AHR/CAVIN3/HDAC3/SIRT1/CIART/BHLHE40/BHLHE41/CSNK1E/GFPT1/MYBBP1A/NR1D1/PER2/PML/RAI1	16
GO:0006970	GO:0006970	response to osmotic stress	19/2234	85/18986	0.223529411764706	1.89969982621518	3.03583568318113	0.00409774796641988	0.0230320369267506	0.016775756932949	TSPO/PKN1/STK39/PYCARD/ARHGEF2/ATF2/BAX/CASP1/KCNMA1/LRRC8A/LRRC8C/RCSD1/SERPINB6/SLC2A1/TLR3/TP53/TSC22D3/USP15/YBX3	19
GO:0097306	GO:0097306	cellular response to alcohol	23/2234	110/18986	0.209090909090909	1.77699194270367	2.98449892265498	0.00416614070313237	0.0233288290448553	0.0169919302765735	AHR/INHBB/TNFSF4/ABCA1/ADAM15/ADCY2/ADCY3/ADCY5/ADCY7/AKAP8/BRCA1/CYBB/GNB1/GNG2/GRAMD1A/KCNMB1/MAP4K1/MDM2/PTGDR/SLC23A2/SOD2/SPIDR/TP53INP1	23
GO:0030206	GO:0030206	chondroitin sulfate biosynthetic process	7/2234	19/18986	0.368421052631579	3.13108420110258	3.39384216295406	0.00431403436883663	0.0239330952102466	0.0174320573198589	CHPF/CHSY1/CHSY3/CHPF2/CHST11/CHST15/CSGALNACT2	7
GO:0032069	GO:0032069	regulation of nuclease activity	7/2234	19/18986	0.368421052631579	3.13108420110258	3.39384216295406	0.00431403436883663	0.0239330952102466	0.0174320573198589	PCNA/SIRT1/ABCE1/DDX11/NPM1/OAS1/OAS3	7
GO:0003177	GO:0003177	pulmonary valve development	8/2234	24/18986	0.333333333333333	2.83288570575947	3.28104726744975	0.00469030944820223	0.0258528474741607	0.0188303399577916	TNFRSF1B/TNFRSF1A/HEY1/HEY2/HEYL/JAG1/NFATC1/NOTCH1	8
GO:0031640	GO:0031640	killing of cells of another organism	25/2234	124/18986	0.201612903225806	1.71343893493517	2.91063221581526	0.00478319651424472	0.0262199764965832	0.0190977443242738	RPL30/CXCL9/CXCL10/CXCL13/CCL20/GZMM/MYD88/APOL1/H2BC12/GZMB/NKG7/TREM1/HAMP/GBP3/CCL18/CCL28/CLEC7A/GBP1/GBP2/GBP5/GNLY/LGALS3/MICA/PRF1/RPS19	25
GO:0141061	GO:0141061	disruption of cell in another organism	25/2234	124/18986	0.201612903225806	1.71343893493517	2.91063221581526	0.00478319651424472	0.0262199764965832	0.0190977443242738	RPL30/CXCL9/CXCL10/CXCL13/CCL20/GZMM/MYD88/APOL1/H2BC12/GZMB/NKG7/TREM1/HAMP/GBP3/CCL18/CCL28/CLEC7A/GBP1/GBP2/GBP5/GNLY/LGALS3/MICA/PRF1/RPS19	25
GO:0044027	GO:0044027	negative regulation of gene expression via chromosomal CpG island methylation	6/2234	15/18986	0.4	3.39946284691137	3.39490870788987	0.00513360490465856	0.0276098463246057	0.0201100785124091	DNMT1/MYC/UHRF2/UHRF1/BRCA1/HELLS	6
GO:0044771	GO:0044771	meiotic cell cycle phase transition	6/2234	15/18986	0.4	3.39946284691137	3.39490870788987	0.00513360490465856	0.0276098463246057	0.0201100785124091	CDC25B/CDC20/ZWINT/NDC80/TTK/CHFR	6
GO:0033273	GO:0033273	response to vitamin	20/2234	93/18986	0.21505376344086	1.82766819726418	2.9218696202073	0.00521589935928342	0.0280272653183757	0.0204141123936048	TSPO/CXCL10/MN1/ABCA1/BRIP1/CD40/EGFR/FOLR2/LIPA/MAP1B/MDM2/NCOA3/PRKCB/RELA/SOD2/STC1/STC2/TGFB1/TRIM25/TYMS	20
GO:0048873	GO:0048873	homeostasis of number of cells within a tissue	11/2234	40/18986	0.275	2.33713070725157	3.09142450139356	0.0052539280608706	0.0281557863673871	0.0205077227801216	SASH3/CORO1A/IL20RB/BAX/CSF1/IL7/LIPA/NOTCH1/P2RX7/TUBA1A/VEGFA	11
GO:0097305	GO:0097305	response to alcohol	47/2234	275/18986	0.170909090909091	1.45249776186213	2.76024629706086	0.00542581627272859	0.0290249653338278	0.0211408033503992	CD14/TSPO/CDKN1A/CTSK/STK39/AHR/RGS19/INHBB/SLC6A3/CCR5/TNFSF4/MYD88/ABCA1/ADAM15/ADCY2/ADCY3/ADCY5/ADCY7/AKAP8/BRCA1/CASP8/CBL/CDK1/CYBB/GNB1/GNG2/GRAMD1A/GRIN2A/H6PD/KCNMB1/LIPA/MAP4K1/MDM2/PRKCB/PTGDR/PTPRC/RPS6KB1/SETD7/SLC23A2/SOD2/SPIDR/SREBF1/TBXAS1/TGFB1/TNFRSF11A/TP53INP1/TYMS	47
GO:0043523	GO:0043523	regulation of neuron apoptotic process	44/2234	254/18986	0.173228346456693	1.47220831952855	2.76676307556827	0.00545263481084063	0.0291163889185477	0.021207393198274	CASP12/ATF4/PPT1/KDR/IL10/CASP5/MDK/CORO1A/NUPR1/FCGR2B/CEBPB/ATP13A2/SIRT1/TREM2/ATM/AXL/BAX/BDNF/CASP2/CASP4/CASP8/CCND1/CX3CL1/CX3CR1/EGLN1/EGLN3/FASLG/FBXW7/FZD1/GRN/JAK2/KIF14/MEF2C/NAIP/NONO/NR3C1/NRP1/PCDHGC3/PLXND1/RASA1/SOD2/SRPK2/TP53/UNC5B	44
GO:0002645	GO:0002645	positive regulation of tolerance induction	5/2234	11/18986	0.454545454545455	3.86302596239928	3.46852069084737	0.00562386620019269	0.029738924977344	0.0216608274141697	CD3E/IDO1/CBLB/LILRB2/LILRB4	5
GO:0019673	GO:0019673	GDP-mannose metabolic process	5/2234	11/18986	0.454545454545455	3.86302596239928	3.46852069084737	0.00562386620019269	0.029738924977344	0.0216608274141697	HK1/PMM2/GMPPA/GUK1/MPI	5
GO:1904238	GO:1904238	pericyte cell differentiation	5/2234	11/18986	0.454545454545455	3.86302596239928	3.46852069084737	0.00562386620019269	0.029738924977344	0.0216608274141697	SPI1/CD34/GPR4/NOTCH1/PDGFB	5
GO:2000271	GO:2000271	positive regulation of fibroblast apoptotic process	5/2234	11/18986	0.454545454545455	3.86302596239928	3.46852069084737	0.00562386620019269	0.029738924977344	0.0216608274141697	NUPR1/BID/BTG1/STK17A/STK17B	5
GO:0003018	GO:0003018	vascular process in circulatory system	47/2234	276/18986	0.170289855072464	1.44723508881191	2.73317267367692	0.00581227724184396	0.0306000805362163	0.0222880640056637	SLC7A5/PLOD3/ADM/CDH5/SLC6A1/CD38/ADORA2B/PLVAP/ABCC1/ABCC3/ARHGAP42/ATP2B4/CAV1/CD36/DOCK4/DOCK5/EDNRA/EGFR/GPER1/GPR4/GUCY1A1/HRH1/HRH2/ITGA4/ITGB1/KCNMA1/KCNMB1/LRP1/P2RY1/PER2/PLEC/PTP4A3/SLC16A1/SLC1A3/SLC1A4/SLC29A4/SLC2A1/SLC2A3/SLC38A1/SLC7A1/SLCO2B1/SLCO3A1/SOD2/TBXAS1/TGFB1/VEGFA/ZEB2	47
GO:0005996	GO:0005996	monosaccharide metabolic process	45/2234	262/18986	0.17175572519084	1.45969301632645	2.73610518045695	0.00584937226827005	0.030768314936612	0.022410600254532	HK1/ATF4/PGAM1/ENO2/ALDOC/PFKFB3/PMM2/CLK2/HK3/MAN2B1/SIRT1/TIGAR/ZNF692/ADPGK/ALDOA/CHST1/CHST15/DYRK2/ENO1/ERO1A/FUT4/H6PD/IGFBP3/KBTBD2/LIPA/MAPK14/MPI/NNMT/NR3C1/OAS1/PDK1/PER2/PFKFB4/PFKP/PGK1/PGM2L1/PKM/PPP1R3B/SDS/SLC23A2/SLC2A1/SLC2A3/SLC39A14/TP53/WDR5	45
GO:0035455	GO:0035455	response to interferon-alpha	7/2234	20/18986	0.35	2.97452999104745	3.22629750498362	0.00597171045536351	0.0311382045172526	0.0226800153182795	BST2/MX2/IFITM3/AXL/IFNAR2/OAS1/PYHIN1	7
GO:0043129	GO:0043129	surfactant homeostasis	7/2234	20/18986	0.35	2.97452999104745	3.22629750498362	0.00597171045536351	0.0311382045172526	0.0226800153182795	LPCAT1/KDR/ABCA3/ABCA12/OAS1/TGFB1/VEGFA	7
GO:0045342	GO:0045342	MHC class II biosynthetic process	7/2234	20/18986	0.35	2.97452999104745	3.22629750498362	0.00597171045536351	0.0311382045172526	0.0226800153182795	RFXANK/IL10/SIRT1/JAK2/NFX1/SLC11A1/TLR4	7
GO:0055093	GO:0055093	response to hyperoxia	7/2234	20/18986	0.35	2.97452999104745	3.22629750498362	0.00597171045536351	0.0311382045172526	0.0226800153182795	SLC7A5/CDKN1A/ATG7/BNIP3/CAV1/FAS/SOD2	7
GO:0090140	GO:0090140	regulation of mitochondrial fission	9/2234	30/18986	0.3	2.54959713518353	3.10184173530884	0.00605373381254201	0.0315384252409717	0.022971522561082	KDR/AURKA/BNIP3/DDHD1/INF2/RALA/SPIRE1/STAT2/TMEM135	9
GO:0000209	GO:0000209	protein polyubiquitination	45/2234	263/18986	0.171102661596958	1.45414285276627	2.70829639887569	0.00627317164389797	0.0324556659121636	0.0236396096520269	UBE2L6/IFI27/DDB2/NMI/TRAF2/TRIM21/MGRN1/NEDD4/TRIM22/BFAR/NOD2/HAMP/DTX3L/RNF166/ANAPC1/ARK2C/BRCA1/CBFB/CBL/CDC27/CDKN2A/CHFR/CUL1/CUL4B/DTL/FBXO38/KBTBD2/MARCHF1/MDM2/NBN/PELI1/PTPN22/RBCK1/RIPK2/RNF125/RNF168/SKP2/TNFAIP3/TPP2/TRAF3IP2/TRIM25/UBE2B/UBE2D1/UBE2D2/UBE2J1	45
GO:0006997	GO:0006997	nucleus organization	29/2234	153/18986	0.189542483660131	1.6108565777848	2.77037634266893	0.00629693515496173	0.0325223933025029	0.0236882116269484	LMNB1/NUP155/TOR1B/NUP107/REEP4/SIRT1/LEMD2/ANKLE2/CDK1/CDKN2A/CHMP4B/DDX11/DYRK3/EMG1/GPER1/HMGB2/NEK6/NEMP1/NUP205/PLEC/PML/PRKCB/RCC1/RPS19/SPAST/SRPK2/TMEM43/UBE2I/USPL1	29
GO:1990928	GO:1990928	response to amino acid starvation	14/2234	58/18986	0.241379310344828	2.05139999382583	2.92848602739745	0.00632426174493963	0.0326072616754596	0.0237500268802212	ATF4/CDKN1A/SESN1/EIF2A/ATF2/EIF2AK3/EIF2AK4/EIF2S1/FAS/LARS1/MAP3K5/MAPK1/PRKCH/SH3GLB1	14
GO:2000179	GO:2000179	positive regulation of neural precursor cell proliferation	15/2234	64/18986	0.234375	1.99187276186213	2.90252510636899	0.00642081137236471	0.0330201231865273	0.0240507412451151	GNAI2/MDK/DLL4/HAPLN3/ACAN/CDON/CX3CL1/CX3CR1/DISC1/HAPLN1/ITGB1/LYN/NOTCH1/VCAN/VEGFA	15
GO:0010657	GO:0010657	muscle cell apoptotic process	21/2234	101/18986	0.207920792079208	1.76704751943413	2.82252641533012	0.00642152557357652	0.0330201231865273	0.0240507412451151	ATF4/SLC7A5/DNMT1/MDK/NUPR1/SIRT1/TIGAR/APAF1/BNIP3/CDKN2A/DIPK2A/GRIA4/HEY2/JAK2/MAP3K5/MAPK7/NOL3/NOTCH1/PDCD4/SOD2/TP53	21
GO:0022612	GO:0022612	gland morphogenesis	25/2234	127/18986	0.196850393700787	1.67296399946426	2.77874001562831	0.00656851173283088	0.0336348256909544	0.0244984697648782	CSF1R/MDK/NFKB1/CEBPB/NOG/AREG/BAX/CAV1/CSF1/EGFR/FBXW7/KDM5B/LIPA/NOTCH1/NR3C1/NRP1/PLXNA1/PLXND1/PML/SULF1/SULF2/TGFA/TGFB1/TGM2/TNFAIP3	25
GO:0141060	GO:0141060	disruption of anatomical structure in another organism	25/2234	127/18986	0.196850393700787	1.67296399946426	2.77874001562831	0.00656851173283088	0.0336348256909544	0.0244984697648782	RPL30/CXCL9/CXCL10/CXCL13/CCL20/GZMM/MYD88/APOL1/H2BC12/GZMB/NKG7/TREM1/HAMP/GBP3/CCL18/CCL28/CLEC7A/GBP1/GBP2/GBP5/GNLY/LGALS3/MICA/PRF1/RPS19	25
GO:0010660	GO:0010660	regulation of muscle cell apoptotic process	20/2234	95/18986	0.210526315789474	1.78919097205862	2.81598274997249	0.00667801852466987	0.0341663409304905	0.0248856074936416	ATF4/SLC7A5/DNMT1/MDK/NUPR1/SIRT1/TIGAR/BNIP3/CDKN2A/DIPK2A/GRIA4/HEY2/JAK2/MAP3K5/MAPK7/NOL3/NOTCH1/PDCD4/SOD2/TP53	20
GO:0034405	GO:0034405	response to fluid shear stress	10/2234	36/18986	0.277777777777778	2.3607380881329	2.98424680377353	0.00708235566548984	0.0360501539231481	0.026257713181578	P2RX4/HDAC3/ABCA1/ADAM9/CITED2/MAPK7/MEF2C/P2RX7/PLEC/TGFB1	10
GO:0031648	GO:0031648	protein destabilization	13/2234	53/18986	0.245283018867925	2.08457627404942	2.88736621159473	0.00724949941175183	0.0368070428148825	0.0268090054582171	TRIM21/SIRT1/CDC73/CDKN2A/CHFR/FBXW7/GGA3/GSN/MDM2/NR1D1/PYHIN1/RAD23A/UTP25	13
GO:1903533	GO:1903533	regulation of protein targeting	17/2234	77/18986	0.220779220779221	1.87632689602251	2.81378412961375	0.00729595685860836	0.0369488982704142	0.0269123281755774	GDI1/ABLIM3/MTCL1/BNIP3L/CDKN2A/CSNK2A2/FBXW7/HPS4/ITGAM/ITGB2/MICALL2/RAC2/RHOU/SH3GLB1/SREBF1/STOM/TCAF2	17
GO:0001771	GO:0001771	immunological synapse formation	6/2234	16/18986	0.375	3.18699641897941	3.19586150633745	0.00740580081941282	0.0372843765391128	0.0271566792032295	NCK2/CD6/DOCK2/DOCK8/LGALS3/PRF1	6
GO:0045779	GO:0045779	negative regulation of bone resorption	6/2234	16/18986	0.375	3.18699641897941	3.19586150633745	0.00740580081941282	0.0372843765391128	0.0271566792032295	CSK/CD38/HAMP/INPP5D/P2RX7/TNFAIP3	6
GO:0051770	GO:0051770	positive regulation of nitric-oxide synthase biosynthetic process	6/2234	16/18986	0.375	3.18699641897941	3.19586150633745	0.00740580081941282	0.0372843765391128	0.0271566792032295	KDR/TLR2/NOD2/JAK2/STAT1/TLR4	6
GO:0030833	GO:0030833	regulation of actin filament polymerization	26/2234	135/18986	0.192592592592593	1.63677840777214	2.71144980560859	0.00757393270620042	0.0380668019977462	0.0277265714517496	NCK2/HCK/ARPC3/CYFIP1/CORO1A/TMSB4X/PYCARD/ESAM/ARPC2/ARPC5/CAPZA1/CYRIA/EVL/FCHSD1/FCHSD2/GSN/MYADM/NCK1/NCKAP1L/PLEKHG2/RASA1/TENM1/TMOD2/TMOD3/TMSB10/TRIOBP	26
GO:0150117	GO:0150117	positive regulation of cell-substrate junction organization	9/2234	31/18986	0.290322580645161	2.46735206630664	2.985842073968	0.00765621909590524	0.0382710684402396	0.0278753522217582	KDR/LIMS1/MAP4K4/MAPRE2/NRP1/PPM1F/RAC1/S100A10/VEGFA	9
GO:1900027	GO:1900027	regulation of ruffle assembly	9/2234	31/18986	0.290322580645161	2.46735206630664	2.985842073968	0.00765621909590524	0.0382710684402396	0.0278753522217582	RHOG/CYFIP1/ABI3/RCC2/CAV1/CORO1C/EVL/NLGN1/P2RY12	9
GO:0051261	GO:0051261	protein depolymerization	24/2234	122/18986	0.19672131147541	1.67186697389084	2.71869111561534	0.00769771810528386	0.038398783815191	0.0279683757825313	SH3GL1/TPX2/MICAL1/MAP1S/KIF18A/KIF18B/APC/ARHGEF2/ASPH/AURKB/CAPZA1/CCSAP/CKAP2/CKAP5/GSN/KIF2A/KIF2C/MAP1B/MICAL3/SPAST/STMN3/TMOD2/TMOD3/TRIOBP	24
GO:0008045	GO:0008045	motor neuron axon guidance	8/2234	26/18986	0.307692307692308	2.61497142070105	3.00916430614166	0.00804421073741723	0.0398165521491141	0.029001030299054	CHN1/NOG/ARK2C/NRP1/NRP2/PLXNA3/RAC1/SEMA3F	8
GO:0051894	GO:0051894	positive regulation of focal adhesion assembly	8/2234	26/18986	0.307692307692308	2.61497142070105	3.00916430614166	0.00804421073741723	0.0398165521491141	0.029001030299054	KDR/LIMS1/MAP4K4/NRP1/PPM1F/RAC1/S100A10/VEGFA	8
GO:0002544	GO:0002544	chronic inflammatory response	7/2234	21/18986	0.333333333333333	2.83288570575947	3.06889592896216	0.0080617542941407	0.0398165521491141	0.029001030299054	CXCL13/ADORA2B/IL10/IDO1/CEBPB/CCL5/TNFAIP3	7
GO:0090713	GO:0090713	immunological memory process	7/2234	21/18986	0.333333333333333	2.83288570575947	3.06889592896216	0.0080617542941407	0.0398165521491141	0.029001030299054	TNFSF4/CD160/TNFRSF14/BCL6/HLA-DRA/HLA-DRB1/IL12RB1	7
GO:1902004	GO:1902004	positive regulation of amyloid-beta formation	7/2234	21/18986	0.333333333333333	2.83288570575947	3.06889592896216	0.0080617542941407	0.0398165521491141	0.029001030299054	EFNA1/ABCG1/CSNK1E/GSAP/IFNGR1/RELA/SP1	7
GO:0048762	GO:0048762	mesenchymal cell differentiation	46/2234	274/18986	0.167883211678832	1.42678185180587	2.59857151478957	0.00817787760432904	0.0403235381709338	0.0293703017750203	EFNA1/EZH2/MDK/SEMA5B/SLC39A10/LOXL3/LRG1/EOMES/NOG/SEMA4B/ADAM15/AKNA/BCL9L/CITED2/CORO1C/EDNRA/EPHA3/FN1/GLIPR2/HEY1/HEY2/HEYL/JAG1/LDLRAD4/LOXL2/MAPK1/MEF2C/MSX1/NOTCH1/NOTCH4/NRP1/NRP2/PDCD4/QKI/RFLNB/RGCC/SEMA3F/SEMA4C/SEMA6A/SPRED1/SPRY1/STAT1/TGFB1/TIAM1/VEGFA/WWTR1	46
GO:1903522	GO:1903522	regulation of blood circulation	45/2234	267/18986	0.168539325842697	1.43235794111434	2.59819236103338	0.00823681897010322	0.0405807393868624	0.0295576384441564	GJA1/ADM/P2RX4/CYP2J2/SCN1B/CD38/NUP155/KCNJ2/CLIC2/POPDC2/APLN/IRX3/SCN4B/ADA/ADORA3/ARHGAP42/ASPH/ATP2B2/ATP2B4/CAV1/CELF2/DOCK4/DOCK5/DSC2/EDNRA/EGFR/GJC1/GRK2/HEY2/HRH1/HRH2/ITGA4/ITGB1/KCNE3/KCNE4/MDM2/MYL4/PDE4B/PER2/PIK3CG/SREBF1/STC1/TBXAS1/TPM1/TRPC1	45
GO:0061383	GO:0061383	trabecula morphogenesis	12/2234	48/18986	0.25	2.12466427931961	2.84898404563613	0.00827748090347669	0.0406812305558341	0.029630832813805	S1PR1/THBS3/DLL4/NOG/EGLN1/FKBP1A/HEY1/HEY2/NOTCH1/SBNO2/SOS1/VEGFA	12
GO:0032835	GO:0032835	glomerulus development	16/2234	72/18986	0.222222222222222	1.88859047050632	2.75860653223405	0.00851579346916152	0.0418175059117316	0.0304584573630387	CD34/NOG/ANGPT2/EDNRA/GPR4/HEYL/IQGAP1/JAG1/MEF2C/NID1/NOTCH1/PDGFB/PDGFD/SULF1/SULF2/WWTR1	16
GO:1902692	GO:1902692	regulation of neuroblast proliferation	13/2234	54/18986	0.240740740740741	2.04597300971518	2.81081759286287	0.00854328373185685	0.0418495060711089	0.0304817651971324	HAPLN3/ACAN/CDON/CX3CL1/CX3CR1/DISC1/HAPLN1/ITGB1/NOTCH1/TGFB1/TP53/VCAN/VEGFA	13
GO:0002526	GO:0002526	acute inflammatory response	22/2234	110/18986	0.2	1.69973142345569	2.68773402229189	0.0085797386189606	0.0419937165765316	0.0305868032532038	ALOX5AP/BTK/F8/TNFSF4/NUPR1/FCGR2B/CEBPB/C3/IL20RB/ANO6/APOL2/CD163/CD6/FCGR1A/FCGR2A/FN1/LIPA/OSMR/PIK3CG/PLSCR1/SERPINA1/TNFRSF11A	22
GO:0045453	GO:0045453	bone resorption	15/2234	66/18986	0.227272727272727	1.93151298119964	2.7683045474394	0.00862928536609295	0.0420403931197476	0.0306208008690444	CSK/CTSK/CSF1R/S1PR1/CD38/SNX10/HAMP/EGFR/IL7/INPP5D/P2RX7/RAB3D/RAC2/TNFAIP3/TNFRSF11A	15
GO:0046456	GO:0046456	icosanoid biosynthetic process	14/2234	60/18986	0.233333333333333	1.98301999403163	2.78498019748562	0.00864835552439122	0.0420403931197476	0.0306208008690444	ALOX5AP/HPGDS/PIBF1/SIRT1/PYCARD/GGTA1/ALOX5/CASP1/CD74/DAGLB/NAIP/NLRC4/PTGS1/TBXAS1	14
GO:0071539	GO:0071539	protein localization to centrosome	10/2234	37/18986	0.27027027027027	2.2969343560212	2.88362818709487	0.00870327536852945	0.0420403931197476	0.0306208008690444	STIL/PIBF1/SNX10/APC/AURKA/BICD1/CEP350/DISC1/NUP62/TRIM69	10
GO:0043320	GO:0043320	natural killer cell degranulation	5/2234	12/18986	0.416666666666667	3.54110713219934	3.21549399601976	0.00871569125653304	0.0420403931197476	0.0306208008690444	CD160/CORO1A/NKG7/HLA-F/RAB27A	5
GO:2000644	GO:2000644	regulation of receptor catabolic process	5/2234	12/18986	0.416666666666667	3.54110713219934	3.21549399601976	0.00871569125653304	0.0420403931197476	0.0306208008690444	HAMP/DTX3L/ANXA2/LAPTM5/MTMR2	5
GO:1903510	GO:1903510	mucopolysaccharide metabolic process	19/2234	91/18986	0.208791208791209	1.77444489261857	2.70427791225193	0.00882471994582329	0.0424978065934821	0.0309539653771437	CHPF/CHSY1/NFKB1/CEMIP2/CHST14/CHSY3/CD44/CHPF2/CHST1/CHST11/CHST15/CHST2/CSGALNACT2/EDNRA/HPSE/IDS/PDGFB/TGFB1/TNFAIP6	19
GO:2001057	GO:2001057	reactive nitrogen species metabolic process	19/2234	91/18986	0.208791208791209	1.77444489261857	2.70427791225193	0.00882471994582329	0.0424978065934821	0.0309539653771437	KLRC4-KLRK1/TSPO/P2RX4/TLR2/IL10/TICAM1/ATP2B4/CAV1/CD36/CD47/CLEC7A/CX3CR1/CYB5R3/CYGB/JAK2/RAC1/SIRPA/SOD2/TLR4	19
GO:0043269	GO:0043269	regulation of monoatomic ion transport	74/2234	480/18986	0.154166666666667	1.31020963891376	2.51381423350452	0.00897313052627449	0.0431777808121214	0.0314492356065569	CD63/ATF4/GNAI2/IFNGR2/TSPO/STK39/CXCL9/MMP9/P2RX4/CCL4/CXCL10/SCN1B/KCNS3/PTPN6/KCNJ2/CORO1A/NEDD4/CLIC2/TMSB4X/TSPAN13/MCUB/TREM2/HAMP/SCN4B/AHNAK/ANO6/ASPH/ATP2B4/BAX/CAV1/CCL5/CCR1/CD4/CD84/CRACR2A/CTSS/CX3CL1/CXCR3/CXCR4/EDNRA/FHL1/FKBP1A/FXYD5/GPER1/GRIN2A/HFE/IL16/ITGB1/KCNAB1/KCNE3/KCNE4/KCNMB1/LGALS3/LILRB1/LILRB2/LYN/MCHR1/P2RX7/P2RY1/P2RY12/PDE4B/PDGFB/PIK3CG/PML/RRAD/STC1/STC2/STOM/TC…	74
GO:0009410	GO:0009410	response to xenobiotic stimulus	70/2234	451/18986	0.155210643015521	1.31908203594122	2.50442415095578	0.0092936999833617	0.0445769936701948	0.0324683749418726	PCNA/ITGA3/TSPO/CDKN1A/MYC/TENT4A/AHR/ABCA3/CYP2J2/CA9/CD38/VAV1/SLC6A3/IL10/VKORC1/TIGAR/RNF149/NCEH1/ABCA1/ABCC1/ABCC3/ADA/ADAM17/CCND1/CDK1/CENPF/CRKL/CXCR4/CYBB/EFTUD2/EGFR/FZD1/GRIN2A/GUK1/HSPG2/KCNK3/LCK/LIPA/LOX/LYN/MAP1B/MDM2/MEF2C/NCKAP1L/NFATC2/NNMT/NPC1/P2RX7/PDE4B/PLIN2/PPM1F/PRKCB/PTPRM/RAD54B/RB1/RBM22/RELA/RPS6KB1/SLC1A3/SLCO2B1/SOD2/SREBF1/STAT1/TGFB1/TLR3/TP53/TRAF3IP2/TRPA1/TYMS…	70
GO:0006509	GO:0006509	membrane protein ectodomain proteolysis	12/2234	49/18986	0.244897959183673	2.08130378382329	2.76760257570928	0.0098157509207274	0.0466696465539906	0.0339925925451719	TIMP1/TNFRSF1B/IL10/MYH9/ADAM10/ADAM17/ADAM19/ADAM9/ERAP1/P2RX7/RBMX/SNX33	12
GO:0035458	GO:0035458	cellular response to interferon-beta	8/2234	27/18986	0.296296296296296	2.51812062734176	2.88266385748924	0.0102750613516539	0.0485067170749212	0.0353306525971695	MNDA/IFI16/IFNAR2/IRF1/OAS1/PYHIN1/STAT1/TLR3	8
GO:0044346	GO:0044346	fibroblast apoptotic process	8/2234	27/18986	0.296296296296296	2.51812062734176	2.88266385748924	0.0102750613516539	0.0485067170749212	0.0353306525971695	MYC/NUPR1/BID/BTG1/PIK3CG/STK17A/STK17B/TP53	8
GO:0036005	GO:0036005	response to macrophage colony-stimulating factor	6/2234	17/18986	0.352941176470588	2.99952604139238	3.01191603110308	0.0103226439884215	0.0486546038698356	0.035438368338203	CSF1R/TLR2/TREM2/CSF1/DOK1/TLR4	6
GO:0001570	GO:0001570	vasculogenesis	18/2234	86/18986	0.209302325581395	1.77878869896525	2.64333080577072	0.0103551784152483	0.0487695499556856	0.0355220911805528	ADM/KDR/CD34/CCM2/ACKR3/CAV1/CITED2/FBXW7/GJC1/HEY1/HEY2/NOTCH1/NRP1/QKI/RASA1/SPRED1/TGFB1/VEGFA	18
GO:0141087	GO:0141087	positive regulation of inflammasome-mediated signaling pathway	7/2234	22/18986	0.318181818181818	2.7041181736795	2.92051625705418	0.0106442175307783	0.0496232758093763	0.0361439162260075	BTK/MYD88/CD36/GBP2/GBP5/PTPN22/TLR4	7
