# Supplementary material for: Integrative Meta‐Analysis and WGCNA Reveal Candidate Diagnostic Hub Genes in Clear Cell Carcinoma
Source: Int J Cell Biol. 2026 Feb 2;2026:5567255. doi: 10.1155/ijcb/5567255 (PMC12865128; doi:10.1155/ijcb/5567255)
Supplement: Supplementary file 3 — Supporting Information 3 Table S1. Shared DEGs identified by both statistical frameworks via Venn diagram analysis. Table S2. BP enrichment analysis of upregulated DEGs form integrated dataset using clusterProfiler. Table S3. BP enrichment analysis of downregulated DEGs form integrated dataset using clusterProfiler. Table S4. List of DEGs in the validation GSE40435 dataset. Table S5. BP enrichment analysis of upregulated DEGs in the validation GSE40435 dataset. Table S6. Biological process enrichment analysis of downregulated DEGs in the validation GSE40435 dataset. Table S7. Cellular component enrichment analysis of upregulated DEGs in integrated dataset. Table S8. Cellular component enrichment analysis of downregulated DEGs in integrated dataset. Table S9. Molecular function enrichment analysis of upregulated DEGs in integrated dataset. Table S10. Molecular function enrichment analysis of downregulated DEGs in integrated dataset. Table S11. Cellular component enrichment analysis of upregulated DEGs in the GSE40435 dataset. Table S12. Cellular component enrichment analysis of downregulated DEGs in the GSE40435 dataset. Table S13. Molecular function enrichment analysis of upregulated DEGs in the GSE40435 dataset. Table S14. Molecular function enrichment analysis of downregulated DEGs in the GSE40435 dataset. Table S15. KEGG pathway enrichment analysis of upregulated DEGs in the integrated dataset. Table S16. KEGG pathway enrichment analysis of downregulated DEGs in the integrated dataset. Table S17. KEGG pathway enrichment analysis of upregulated DEGs in the GSE40435 dataset. Table S18. KEGG pathway enrichment analysis of downregulated DEGs in the GSE40435 dataset. Table S19. Summary of transcription factors (TFs) identified among DEGs. Table S20. List of eight gene coexpression modules identified by dynamic tree cutting (β = 19, minimum size = 30 genes). Table S21. Transcription factor enrichment in the turquoise gene coexpression module. Table S22. Diagnostic biom [file IJCB-2026-5567255-s001.zip › Supplementary Table 1.csv]

gene	stat	pval	FDR
TIMD4	417.7328705	1.00E-20	1.85E-20
BEST4	196.5631736	1.00E-20	1.85E-20
LEAP2	385.5332594	1.00E-20	1.85E-20
GAPT	569.0221085	1.00E-20	1.85E-20
TMEM266	216.608858	1.00E-20	1.85E-20
ZNF485	197.0263691	1.00E-20	1.85E-20
CRB2	324.3858156	1.00E-20	1.85E-20
IQCD	201.3152462	1.00E-20	1.85E-20
ZDHHC15	319.2385744	1.00E-20	1.85E-20
CEP170P1	472.5996514	1.00E-20	1.85E-20
C2orf15	561.8709515	1.00E-20	1.85E-20
RAB42	726.3149511	1.00E-20	1.85E-20
B4GALNT2	165.5708516	1.00E-20	1.85E-20
CD300LF	586.7722653	1.00E-20	1.85E-20
MOGAT1	726.682663	1.00E-20	1.85E-20
TAPT1-AS1	320.6707949	1.00E-20	1.85E-20
RANBP3L	816.6149545	1.00E-20	1.85E-20
DUSP5P1	641.8832142	1.00E-20	1.85E-20
OXGR1	873.1961973	1.00E-20	1.85E-20
PNPLA1	627.69436	1.00E-20	1.85E-20
EFCAB3	526.316985	1.00E-20	1.85E-20
LCAL1	202.4647092	1.00E-20	1.85E-20
CFAP57	208.0604131	1.00E-20	1.85E-20
MUC19	184.0156632	1.00E-20	1.85E-20
STPG4	106.5690454	1.00E-20	1.85E-20
ZNF354B	119.6437252	1.00E-20	1.85E-20
HTRA4	318.4614063	1.00E-20	1.85E-20
GOLGA4-AS1	455.7830527	1.00E-20	1.85E-20
IGSF22	378.617143	1.00E-20	1.85E-20
LINC00955	706.9835007	1.00E-20	1.85E-20
C5orf46	660.5203942	1.00E-20	1.85E-20
C1orf210	563.5969558	1.00E-20	1.85E-20
C9orf43	305.1733353	1.00E-20	1.85E-20
FAM151A	949.2887765	1.00E-20	1.85E-20
QRFPR	659.140955	1.00E-20	1.85E-20
KLRC4-KLRK1	647.6360006	1.00E-20	1.85E-20
RGS9BP	381.8395996	1.00E-20	1.85E-20
PRRT3	196.6434592	1.00E-20	1.85E-20
SLC25A43	560.8218706	1.00E-20	1.85E-20
NHLRC4	194.4646437	1.00E-20	1.85E-20
PIK3R6	375.0076378	1.00E-20	1.85E-20
CCDC178	478.4642418	1.00E-20	1.85E-20
SIRPB2	503.6509253	1.00E-20	1.85E-20
HCG27	376.7549925	1.00E-20	1.85E-20
ZC3H12D	190.738224	1.00E-20	1.85E-20
LRRC25	379.0949748	1.00E-20	1.85E-20
C16orf54	543.6747785	1.00E-20	1.85E-20
RIPPLY1	570.7631305	1.00E-20	1.85E-20
SIAH3	165.1296671	1.00E-20	1.85E-20
LINC01555	327.6425996	1.00E-20	1.85E-20
PNLDC1	105.9921158	1.00E-20	1.85E-20
CASP12	457.2969631	1.00E-20	1.85E-20
IDO2	210.3635369	1.00E-20	1.85E-20
IQUB	121.9602712	1.00E-20	1.85E-20
ZFP69	187.6460175	1.00E-20	1.85E-20
DACT2	562.29261	1.00E-20	1.85E-20
RPL35	385.4478984	1.00E-20	1.85E-20
RPS5	317.864224	1.00E-20	1.85E-20
NARS1	463.589979	1.00E-20	1.85E-20
ABCF1	174.6151235	1.00E-20	1.85E-20
RPL30	216.6244457	1.00E-20	1.85E-20
IK	224.0212954	1.00E-20	1.85E-20
SMNDC1	339.7581382	1.00E-20	1.85E-20
ATP6V0B	508.7033105	1.00E-20	1.85E-20
DSP	475.169152	1.00E-20	1.85E-20
LASP1	154.2779525	1.00E-20	1.85E-20
NDRG1	550.004816	1.00E-20	1.85E-20
SOD1	387.3270002	1.00E-20	1.85E-20
LDHA	877.6277941	1.00E-20	1.85E-20
SSR2	375.659498	1.00E-20	1.85E-20
S100A11	438.1647045	1.00E-20	1.85E-20
CD63	162.4202023	1.00E-20	1.85E-20
PTTG1IP	398.671931	1.00E-20	1.85E-20
HK1	518.7723875	1.00E-20	1.85E-20
GOT2	576.989401	1.00E-20	1.85E-20
PPP1CC	315.8985118	1.00E-20	1.85E-20
DPYSL2	619.983681	1.00E-20	1.85E-20
ATF4	305.1149832	1.00E-20	1.85E-20
ANXA5	492.2794951	1.00E-20	1.85E-20
ODC1	267.8252263	1.00E-20	1.85E-20
SPARCL1	554.3130031	1.00E-20	1.85E-20
PLOD1	326.2466541	1.00E-20	1.85E-20
RAP1B	225.1947539	1.00E-20	1.85E-20
CKB	486.757234	1.00E-20	1.85E-20
PGAM1	549.2021694	1.00E-20	1.85E-20
AHCY	472.1767392	1.00E-20	1.85E-20
ARPC1A	458.673021	1.00E-20	1.85E-20
IMMT	288.474967	1.00E-20	1.85E-20
SEPHS2	525.0449849	1.00E-20	1.85E-20
PPT1	522.1890392	1.00E-20	1.85E-20
MDH1	495.0964453	1.00E-20	1.85E-20
JUP	417.5994659	1.00E-20	1.85E-20
GNAI2	392.9007441	1.00E-20	1.85E-20
RPS18	202.6022234	1.00E-20	1.85E-20
PLD3	115.8196832	1.00E-20	1.85E-20
RCN1	634.7727013	1.00E-20	1.85E-20
PABPC4	388.8386606	1.00E-20	1.85E-20
LGALS1	797.179137	1.00E-20	1.85E-20
COX8A	421.6811541	1.00E-20	1.85E-20
MGAT1	580.3194661	1.00E-20	1.85E-20
PJA2	126.7499994	1.00E-20	1.85E-20
ECHS1	731.402304	1.00E-20	1.85E-20
PLP2	466.9789903	1.00E-20	1.85E-20
ARCN1	99.82966783	1.00E-20	1.85E-20
SLC7A5	194.2943764	1.00E-20	1.85E-20
PCNA	289.3696322	1.00E-20	1.85E-20
PLS3	231.2142133	1.00E-20	1.85E-20
ENO2	869.1716653	1.00E-20	1.85E-20
ATP5F1B	569.9291187	1.00E-20	1.85E-20
ITGA5	870.9426016	1.00E-20	1.85E-20
ALDH2	628.9623624	1.00E-20	1.85E-20
TTC1	138.7807603	1.00E-20	1.85E-20
COX6B1	213.002343	1.00E-20	1.85E-20
ITGA3	303.8027222	1.00E-20	1.85E-20
AHSA1	189.1074888	1.00E-20	1.85E-20
TGFBI	729.3657196	1.00E-20	1.85E-20
APOD	468.2444646	1.00E-20	1.85E-20
GLB1	392.2366288	1.00E-20	1.85E-20
NME1	345.8757567	1.00E-20	1.85E-20
PODXL	498.8141159	1.00E-20	1.85E-20
DDX39A	388.9370398	1.00E-20	1.85E-20
SND1	393.7947956	1.00E-20	1.85E-20
BST2	474.1513566	1.00E-20	1.85E-20
IFNGR2	580.1206798	1.00E-20	1.85E-20
UBE2L6	566.2781867	1.00E-20	1.85E-20
TIMP1	660.1306379	1.00E-20	1.85E-20
GJA1	717.1146388	1.00E-20	1.85E-20
GYS1	329.880431	1.00E-20	1.85E-20
PNP	736.4200366	1.00E-20	1.85E-20
DNMT1	545.127305	1.00E-20	1.85E-20
MRPL49	349.638901	1.00E-20	1.85E-20
NDUFS3	318.2251828	1.00E-20	1.85E-20
CD14	671.5946408	1.00E-20	1.85E-20
RPA2	268.107193	1.00E-20	1.85E-20
SNRPA	381.6175638	1.00E-20	1.85E-20
LPCAT1	871.8409683	1.00E-20	1.85E-20
EPCAM	813.0805257	1.00E-20	1.85E-20
SH3GL1	316.9414007	1.00E-20	1.85E-20
CDC25B	277.339427	1.00E-20	1.85E-20
PLAT	800.6509862	1.00E-20	1.85E-20
GDI1	262.9896003	1.00E-20	1.85E-20
PSRC1	197.0599973	1.00E-20	1.85E-20
UQCRC1	858.6151488	1.00E-20	1.85E-20
COASY	296.4603564	1.00E-20	1.85E-20
PRDX4	667.0331055	1.00E-20	1.85E-20
CDK2AP1	312.3904453	1.00E-20	1.85E-20
PLK2	857.1846057	1.00E-20	1.85E-20
GNL2	399.8198337	1.00E-20	1.85E-20
MEST	553.8053472	1.00E-20	1.85E-20
ALDOC	792.7170065	1.00E-20	1.85E-20
EFNA1	301.4174203	1.00E-20	1.85E-20
TMEM184B	441.3013152	1.00E-20	1.85E-20
HARS1	141.0130441	1.00E-20	1.85E-20
SDC4	412.1237578	1.00E-20	1.85E-20
MX1	310.6405505	1.00E-20	1.85E-20
TSPO	435.5012539	1.00E-20	1.85E-20
IGBP1	126.6137569	1.00E-20	1.85E-20
MCM2	463.2115736	1.00E-20	1.85E-20
PEPD	695.5063111	1.00E-20	1.85E-20
ARFIP2	125.3512672	1.00E-20	1.85E-20
DPF2	371.9505195	1.00E-20	1.85E-20
PLIN3	291.5859549	1.00E-20	1.85E-20
LY6E	546.8569919	1.00E-20	1.85E-20
PKN1	554.4806156	1.00E-20	1.85E-20
CHPF	134.1368374	1.00E-20	1.85E-20
ERCC3	211.6404694	1.00E-20	1.85E-20
PLOD3	568.5794444	1.00E-20	1.85E-20
GATD3	694.8654369	1.00E-20	1.85E-20
TSPAN7	248.9474114	1.00E-20	1.85E-20
PRPF3	456.201988	1.00E-20	1.85E-20
HSD17B10	621.0871916	1.00E-20	1.85E-20
CDKN1A	493.3807082	1.00E-20	1.85E-20
CTSH	777.4375226	1.00E-20	1.85E-20
NDUFA1	206.8833546	1.00E-20	1.85E-20
ATP5PF	292.8237162	1.00E-20	1.85E-20
CSK	344.6953401	1.00E-20	1.85E-20
IFI27	623.5234903	1.00E-20	1.85E-20
MYC	861.1751832	1.00E-20	1.85E-20
AP3S1	552.7048921	1.00E-20	1.85E-20
DECR1	477.8802464	1.00E-20	1.85E-20
CTSK	201.9417241	1.00E-20	1.85E-20
PFKFB3	293.8025578	1.00E-20	1.85E-20
TENT4A	474.4702549	1.00E-20	1.85E-20
ACADM	616.2728025	1.00E-20	1.85E-20
PRSS8	588.1572522	1.00E-20	1.85E-20
ARL2	553.6969702	1.00E-20	1.85E-20
FOXM1	479.2374038	1.00E-20	1.85E-20
TOPBP1	500.7894599	1.00E-20	1.85E-20
APBB1	104.4926128	1.00E-20	1.85E-20
MAP2K1	149.6723812	1.00E-20	1.85E-20
TRIM26	181.6193676	1.00E-20	1.85E-20
CKMT1B	784.6092961	1.00E-20	1.85E-20
IGFBP2	704.5897506	1.00E-20	1.85E-20
LIG1	488.0794296	1.00E-20	1.85E-20
SLC20A2	344.0569033	1.00E-20	1.85E-20
RFXANK	274.129804	1.00E-20	1.85E-20
HMGCL	612.4633238	1.00E-20	1.85E-20
DNTTIP2	121.6532037	1.00E-20	1.85E-20
SHOC2	99.97704907	1.00E-20	1.85E-20
OXCT1	594.5862504	1.00E-20	1.85E-20
STK39	558.6484004	1.00E-20	1.85E-20
INPP1	220.8122842	1.00E-20	1.85E-20
SACM1L	402.4686144	1.00E-20	1.85E-20
SEC24B	128.862676	1.00E-20	1.85E-20
WBP1L	188.7346126	1.00E-20	1.85E-20
AHR	714.7774018	1.00E-20	1.85E-20
PCK2	719.0768433	1.00E-20	1.85E-20
DENND4B	371.7065902	1.00E-20	1.85E-20
CDC20	368.1694717	1.00E-20	1.85E-20
DDIT4	870.0276598	1.00E-20	1.85E-20
UNC13B	325.7582213	1.00E-20	1.85E-20
ADGRE5	565.8500316	1.00E-20	1.85E-20
ADM	873.2984889	1.00E-20	1.85E-20
SUCLA2	400.5368229	1.00E-20	1.85E-20
ZMPSTE24	271.8753928	1.00E-20	1.85E-20
ETFB	449.0857067	1.00E-20	1.85E-20
GYPC	465.9886566	1.00E-20	1.85E-20
C1QB	881.8449646	1.00E-20	1.85E-20
KIF13B	720.4532738	1.00E-20	1.85E-20
PYGL	893.00087	1.00E-20	1.85E-20
STARD3	174.6528304	1.00E-20	1.85E-20
RNASEH2A	519.0416601	1.00E-20	1.85E-20
CHSY1	552.757278	1.00E-20	1.85E-20
TCTA	314.9303259	1.00E-20	1.85E-20
CTNNBIP1	226.2273046	1.00E-20	1.85E-20
FBLN5	812.5307923	1.00E-20	1.85E-20
SDF2	191.2982759	1.00E-20	1.85E-20
CSF1R	651.4010407	1.00E-20	1.85E-20
SPAG5	638.1785868	1.00E-20	1.85E-20
RHOG	563.0479224	1.00E-20	1.85E-20
RASSF2	812.0060182	1.00E-20	1.85E-20
PMM2	315.2280339	1.00E-20	1.85E-20
CLK2	277.5259705	1.00E-20	1.85E-20
IL4R	732.6156202	1.00E-20	1.85E-20
LGALS9	716.6512961	1.00E-20	1.85E-20
DRAP1	117.2332065	1.00E-20	1.85E-20
UNC119	297.9478885	1.00E-20	1.85E-20
LMNB1	559.9088049	1.00E-20	1.85E-20
DCK	403.7528507	1.00E-20	1.85E-20
GTPBP6	179.3165694	1.00E-20	1.85E-20
NCK2	336.7852975	1.00E-20	1.85E-20
SH2B3	661.1400282	1.00E-20	1.85E-20
PHYH	631.0080649	1.00E-20	1.85E-20
EZH2	776.4187708	1.00E-20	1.85E-20
DUSP14	388.395632	1.00E-20	1.85E-20
NDUFB3	315.6779536	1.00E-20	1.85E-20
ARRB2	517.4638727	1.00E-20	1.85E-20
DDB2	866.8637324	1.00E-20	1.85E-20
POLD1	213.7278128	1.00E-20	1.85E-20
COL15A1	563.7566664	1.00E-20	1.85E-20
SEC61G	641.0353032	1.00E-20	1.85E-20
BPGM	173.5650461	1.00E-20	1.85E-20
TNFRSF1B	658.240399	1.00E-20	1.85E-20
MTX2	195.5533778	1.00E-20	1.85E-20
UPF2	128.3956619	1.00E-20	1.85E-20
LSM1	213.3495397	1.00E-20	1.85E-20
CAMLG	471.7475799	1.00E-20	1.85E-20
IPO13	558.7325414	1.00E-20	1.85E-20
AOC1	285.1121449	1.00E-20	1.85E-20
GGH	691.8912684	1.00E-20	1.85E-20
AFAP1	452.9203938	1.00E-20	1.85E-20
FANCG	519.1659688	1.00E-20	1.85E-20
AGL	222.671481	1.00E-20	1.85E-20
FSTL3	451.2280212	1.00E-20	1.85E-20
BYSL	189.792355	1.00E-20	1.85E-20
PROCR	689.6162222	1.00E-20	1.85E-20
CTSF	209.0667534	1.00E-20	1.85E-20
SLC25A20	404.8561625	1.00E-20	1.85E-20
TG	367.0340528	1.00E-20	1.85E-20
PRKAR2B	657.3170614	1.00E-20	1.85E-20
EMP3	645.8994212	1.00E-20	1.85E-20
ZNF217	328.0076924	1.00E-20	1.85E-20
CTSO	196.6506142	1.00E-20	1.85E-20
MANBA	414.2898141	1.00E-20	1.85E-20
MRPL33	292.4389518	1.00E-20	1.85E-20
TSPAN8	817.4698619	1.00E-20	1.85E-20
GAB2	290.8948246	1.00E-20	1.85E-20
PDIA5	652.1967422	1.00E-20	1.85E-20
PALM	790.0329741	1.00E-20	1.85E-20
CXCL9	597.416132	1.00E-20	1.85E-20
NFKBIE	508.44578	1.00E-20	1.85E-20
HLA-DMB	652.0885492	1.00E-20	1.85E-20
KDR	395.3193397	1.00E-20	1.85E-20
MMP9	478.6735746	1.00E-20	1.85E-20
NMI	669.8537029	1.00E-20	1.85E-20
RFC4	484.5426146	1.00E-20	1.85E-20
ZWINT	300.5860975	1.00E-20	1.85E-20
TRIP13	543.5279287	1.00E-20	1.85E-20
SCG2	334.6960201	1.00E-20	1.85E-20
WASF3	519.0450649	1.00E-20	1.85E-20
IRF8	479.852285	1.00E-20	1.85E-20
THOC1	169.6017443	1.00E-20	1.85E-20
P2RX4	213.4648866	1.00E-20	1.85E-20
CCL4	562.5758519	1.00E-20	1.85E-20
NID2	368.5388766	1.00E-20	1.85E-20
TYROBP	889.1589317	1.00E-20	1.85E-20
NDUFAF1	272.9884485	1.00E-20	1.85E-20
BCL9	340.930603	1.00E-20	1.85E-20
HSD11B2	959.2818852	1.00E-20	1.85E-20
RAD51AP1	573.2166866	1.00E-20	1.85E-20
NDC80	584.7723082	1.00E-20	1.85E-20
IMPDH1	109.2778901	1.00E-20	1.85E-20
ALOX5AP	624.5000831	1.00E-20	1.85E-20
ZNF593	134.0833319	1.00E-20	1.85E-20
GMPR	882.9803004	1.00E-20	1.85E-20
TMEM243	399.7266533	1.00E-20	1.85E-20
ANAPC15	306.3124367	1.00E-20	1.85E-20
GMFG	791.7845336	1.00E-20	1.85E-20
FAAH	373.2759252	1.00E-20	1.85E-20
DBF4	378.9886959	1.00E-20	1.85E-20
CHGB	798.4661825	1.00E-20	1.85E-20
S100A2	887.0884851	1.00E-20	1.85E-20
PSMB9	809.2383042	1.00E-20	1.85E-20
PROM1	493.1486548	1.00E-20	1.85E-20
CD151	312.9847036	1.00E-20	1.85E-20
ATP1B2	380.9015023	1.00E-20	1.85E-20
RGS19	566.1588191	1.00E-20	1.85E-20
ABCA3	343.3807799	1.00E-20	1.85E-20
BCAS1	192.020988	1.00E-20	1.85E-20
KIF21B	292.0524766	1.00E-20	1.85E-20
TRAF2	198.3540466	1.00E-20	1.85E-20
IFI6	530.9907121	1.00E-20	1.85E-20
GSTM2	212.2581867	1.00E-20	1.85E-20
ARHGAP4	292.2382125	1.00E-20	1.85E-20
PLEKHO2	498.5454027	1.00E-20	1.85E-20
IFI44L	635.5614581	1.00E-20	1.85E-20
CD83	298.8552019	1.00E-20	1.85E-20
KIF11	560.384115	1.00E-20	1.85E-20
LZTS3	663.605937	1.00E-20	1.85E-20
LDOC1	211.8689744	1.00E-20	1.85E-20
SLC16A2	475.6954889	1.00E-20	1.85E-20
PC	633.8613813	1.00E-20	1.85E-20
OSTF1	292.3000744	1.00E-20	1.85E-20
DOLK	166.2470917	1.00E-20	1.85E-20
ARHGAP11A	186.5387659	1.00E-20	1.85E-20
DMTN	103.882823	1.00E-20	1.85E-20
ELMO1	740.8492507	1.00E-20	1.85E-20
PLLP	721.2498035	1.00E-20	1.85E-20
FAM216A	634.2397748	1.00E-20	1.85E-20
CXCL10	727.6130587	1.00E-20	1.85E-20
ST6GALNAC2	717.6907615	1.00E-20	1.85E-20
SELL	392.9376525	1.00E-20	1.85E-20
ACOT13	582.5093166	1.00E-20	1.85E-20
BSN	223.4740731	1.00E-20	1.85E-20
SLC7A7	611.761366	1.00E-20	1.85E-20
ACD	381.2631331	1.00E-20	1.85E-20
S1PR1	523.9798225	1.00E-20	1.85E-20
HLA-DRB5	472.0610114	1.00E-20	1.85E-20
CDH5	629.7124638	1.00E-20	1.85E-20
WIF1	457.4430769	1.00E-20	1.85E-20
CDH13	718.0851556	1.00E-20	1.85E-20
KLK6	873.3663963	1.00E-20	1.85E-20
CNKSR1	660.9707421	1.00E-20	1.85E-20
TAGLN3	558.8927642	1.00E-20	1.85E-20
NAP1L3	323.6610381	1.00E-20	1.85E-20
NUDT1	449.8634649	1.00E-20	1.85E-20
MAL	891.6803812	1.00E-20	1.85E-20
VSIG4	629.0302038	1.00E-20	1.85E-20
GPRASP1	240.061016	1.00E-20	1.85E-20
PRR3	303.3237503	1.00E-20	1.85E-20
TRIM21	426.0407617	1.00E-20	1.85E-20
CKM	216.0101939	1.00E-20	1.85E-20
CACNA2D2	798.032231	1.00E-20	1.85E-20
TTK	554.3499934	1.00E-20	1.85E-20
ENDOG	285.9324674	1.00E-20	1.85E-20
MELK	583.2936116	1.00E-20	1.85E-20
POLA1	299.0559041	1.00E-20	1.85E-20
GLDC	854.928816	1.00E-20	1.85E-20
POP5	534.8812727	1.00E-20	1.85E-20
MAD1L1	355.4148646	1.00E-20	1.85E-20
GCHFR	375.7827395	1.00E-20	1.85E-20
GAS8	184.9434541	1.00E-20	1.85E-20
SASH3	576.3072566	1.00E-20	1.85E-20
TLR2	671.395766	1.00E-20	1.85E-20
HPN	287.5695574	1.00E-20	1.85E-20
MNDA	671.1946694	1.00E-20	1.85E-20
PTPRCAP	330.7524912	1.00E-20	1.85E-20
SHROOM2	198.9678276	1.00E-20	1.85E-20
GJB1	585.754663	1.00E-20	1.85E-20
RAB3A	366.0559761	1.00E-20	1.85E-20
TRAPPC6A	259.8502688	1.00E-20	1.85E-20
ITIH2	318.8728141	1.00E-20	1.85E-20
MX2	387.4023712	1.00E-20	1.85E-20
HAGH	611.8329053	1.00E-20	1.85E-20
ARL4A	557.5139461	1.00E-20	1.85E-20
KIT	491.5953467	1.00E-20	1.85E-20
AUH	647.8707964	1.00E-20	1.85E-20
EXOSC9	313.015235	1.00E-20	1.85E-20
CYP2J2	949.916259	1.00E-20	1.85E-20
PLCD1	432.2856889	1.00E-20	1.85E-20
VRK2	440.7098424	1.00E-20	1.85E-20
SLC6A1	572.0762474	1.00E-20	1.85E-20
CSF2RB	660.5151919	1.00E-20	1.85E-20
TNNI1	545.8701558	1.00E-20	1.85E-20
MAP3K14	408.1979919	1.00E-20	1.85E-20
CA9	875.2912593	1.00E-20	1.85E-20
NMB	585.1940988	1.00E-20	1.85E-20
HCAR3	181.8694237	1.00E-20	1.85E-20
SURF2	234.8323328	1.00E-20	1.85E-20
SOD3	730.9592979	1.00E-20	1.85E-20
CXCL13	355.7290515	1.00E-20	1.85E-20
PARD6A	458.3630298	1.00E-20	1.85E-20
AMPH	446.3038856	1.00E-20	1.85E-20
INHBB	797.2254911	1.00E-20	1.85E-20
NR3C2	887.6347616	1.00E-20	1.85E-20
POLR1G	112.1114913	1.00E-20	1.85E-20
PIGA	355.1521777	1.00E-20	1.85E-20
IL2RB	677.9203216	1.00E-20	1.85E-20
CKMT2	703.5388586	1.00E-20	1.85E-20
SPI1	481.5358074	1.00E-20	1.85E-20
PHYHIP	542.5495651	1.00E-20	1.85E-20
MN1	450.4552164	1.00E-20	1.85E-20
REEP2	296.5064478	1.00E-20	1.85E-20
PVALB	877.7680047	1.00E-20	1.85E-20
STIL	397.7012695	1.00E-20	1.85E-20
GNA15	467.3843923	1.00E-20	1.85E-20
BBOX1	471.8252581	1.00E-20	1.85E-20
ACOX2	737.1992299	1.00E-20	1.85E-20
PLAG1	576.3925812	1.00E-20	1.85E-20
CFD	522.0738225	1.00E-20	1.85E-20
GPR183	571.5693235	1.00E-20	1.85E-20
ZNF354A	217.4622693	1.00E-20	1.85E-20
BCHE	492.8869659	1.00E-20	1.85E-20
FOXO4	303.7676317	1.00E-20	1.85E-20
CD3E	472.9412401	1.00E-20	1.85E-20
SCNN1B	855.7826355	1.00E-20	1.85E-20
CRLF3	640.5297018	1.00E-20	1.85E-20
CCL20	320.7948476	1.00E-20	1.85E-20
ISG15	467.3268194	1.00E-20	1.85E-20
SIT1	119.3226147	1.00E-20	1.85E-20
CRYM	611.6144319	1.00E-20	1.85E-20
GHR	366.9465896	1.00E-20	1.85E-20
C5	616.5243162	1.00E-20	1.85E-20
BTK	500.5251442	1.00E-20	1.85E-20
SCN1B	548.7446332	1.00E-20	1.85E-20
AIFM1	609.629644	1.00E-20	1.85E-20
TYK2	127.4884205	1.00E-20	1.85E-20
PCP4	949.6048235	1.00E-20	1.85E-20
BPI	487.8691977	1.00E-20	1.85E-20
AQP9	302.5998686	1.00E-20	1.85E-20
SNX7	213.5083602	1.00E-20	1.85E-20
MYL3	649.5819457	1.00E-20	1.85E-20
RASGRP1	169.0358968	1.00E-20	1.85E-20
MMRN1	382.1479886	1.00E-20	1.85E-20
PRRG2	735.5888123	1.00E-20	1.85E-20
CPA3	566.4976301	1.00E-20	1.85E-20
ALAS1	649.9842463	1.00E-20	1.85E-20
AOAH	677.1460518	1.00E-20	1.85E-20
FMO1	620.5314319	1.00E-20	1.85E-20
GAL3ST1	726.459883	1.00E-20	1.85E-20
ASB9	707.580873	1.00E-20	1.85E-20
MTTP	684.5056493	1.00E-20	1.85E-20
CYP27B1	785.3051299	1.00E-20	1.85E-20
BCL2A1	562.0625322	1.00E-20	1.85E-20
SYNGR3	203.9940068	1.00E-20	1.85E-20
CD38	461.4579836	1.00E-20	1.85E-20
TYRP1	792.2145344	1.00E-20	1.85E-20
SCGN	490.5458305	1.00E-20	1.85E-20
TRPM2	301.819581	1.00E-20	1.85E-20
CNTFR	202.7073016	1.00E-20	1.85E-20
ABLIM3	375.355993	1.00E-20	1.85E-20
PGAM2	370.4340225	1.00E-20	1.85E-20
DOC2A	646.821726	1.00E-20	1.85E-20
BPHL	695.7889888	1.00E-20	1.85E-20
SH3GL2	877.64549	1.00E-20	1.85E-20
GSTM5	232.750804	1.00E-20	1.85E-20
F8	407.3353059	1.00E-20	1.85E-20
CD8A	644.7080731	1.00E-20	1.85E-20
DUSP9	943.2427261	1.00E-20	1.85E-20
SKAP1	127.69389	1.00E-20	1.85E-20
CCN5	201.4118899	1.00E-20	1.85E-20
POLG2	287.2083155	1.00E-20	1.85E-20
MARCO	126.8154283	1.00E-20	1.85E-20
HSPB2	361.6808277	1.00E-20	1.85E-20
MYOM2	549.3527782	1.00E-20	1.85E-20
CD2	643.252736	1.00E-20	1.85E-20
TSPOAP1	130.4196584	1.00E-20	1.85E-20
PRSS22	478.0358296	1.00E-20	1.85E-20
GAS2	484.6235567	1.00E-20	1.85E-20
NME6	254.7169688	1.00E-20	1.85E-20
LY86	673.8946596	1.00E-20	1.85E-20
BDKRB2	496.4677459	1.00E-20	1.85E-20
REG1B	180.4492973	1.00E-20	1.85E-20
ADORA2B	318.9565126	1.00E-20	1.85E-20
FOXJ1	338.0334382	1.00E-20	1.85E-20
POLE2	472.0758149	1.00E-20	1.85E-20
PTH1R	1030.012231	1.00E-20	1.85E-20
VNN2	493.4466804	1.00E-20	1.85E-20
RELN	102.1318578	1.00E-20	1.85E-20
HK3	429.3968832	1.00E-20	1.85E-20
BATF	229.8981048	1.00E-20	1.85E-20
KCNS3	552.1136205	1.00E-20	1.85E-20
SLC38A3	707.9432432	1.00E-20	1.85E-20
KL	638.8803611	1.00E-20	1.85E-20
DPEP1	871.6773646	1.00E-20	1.85E-20
CRHBP	962.2683496	1.00E-20	1.85E-20
NPY	194.3217196	1.00E-20	1.85E-20
ADGRG2	295.0937179	1.00E-20	1.85E-20
HPD	863.6649957	1.00E-20	1.85E-20
SLC6A12	150.1810664	1.00E-20	1.85E-20
DPYS	560.0971106	1.00E-20	1.85E-20
HCP5	509.6399283	1.00E-20	1.85E-20
GINS1	372.3302772	1.00E-20	1.85E-20
H3C10	475.6807457	1.00E-20	1.85E-20
RNASE2	388.5120454	1.00E-20	1.85E-20
STAT4	385.1624151	1.00E-20	1.85E-20
BHMT	629.7850453	1.00E-20	1.85E-20
CD33	377.7933417	1.00E-20	1.85E-20
ADRA2C	408.3419159	1.00E-20	1.85E-20
ADAMDEC1	586.7769554	1.00E-20	1.85E-20
SCML2	174.1784313	1.00E-20	1.85E-20
IL3RA	298.0050235	1.00E-20	1.85E-20
CHP2	616.2327272	1.00E-20	1.85E-20
IL13RA2	443.73921	1.00E-20	1.85E-20
NME5	328.183701	1.00E-20	1.85E-20
GRB14	856.3868983	1.00E-20	1.85E-20
CD180	423.1013316	1.00E-20	1.85E-20
CETP	274.7119813	1.00E-20	1.85E-20
PLA2G7	881.4224461	1.00E-20	1.85E-20
VAV1	638.0437688	1.00E-20	1.85E-20
LHX1	743.7489454	1.00E-20	1.85E-20
SPINK1	720.3952503	1.00E-20	1.85E-20
EGF	885.690454	1.00E-20	1.85E-20
PROC	780.570458	1.00E-20	1.85E-20
ADH1C	886.1387939	1.00E-20	1.85E-20
GCM1	557.2676506	1.00E-20	1.85E-20
CRIPTO	794.6710537	1.00E-20	1.85E-20
KNTC1	639.7865944	1.00E-20	1.85E-20
OPHN1	132.4985995	1.00E-20	1.85E-20
REN	149.7053958	1.00E-20	1.85E-20
FOLR3	647.3211919	1.00E-20	1.85E-20
NR0B2	866.5974533	1.00E-20	1.85E-20
ASAP2	306.6662841	1.00E-20	1.85E-20
CNGA1	421.1100861	1.00E-20	1.85E-20
DIO1	873.6249237	1.00E-20	1.85E-20
MT1H	787.1957716	1.00E-20	1.85E-20
LAG3	312.1802002	1.00E-20	1.85E-20
FHIT	670.159271	1.00E-20	1.85E-20
HINFP	177.0454574	1.00E-20	1.85E-20
CYP24A1	633.8270281	1.00E-20	1.85E-20
CDH16	880.5833592	1.00E-20	1.85E-20
SLC26A4	797.1033272	1.00E-20	1.85E-20
CYP4F12	445.0680268	1.00E-20	1.85E-20
NUP155	411.2821935	1.00E-20	1.85E-20
TAC1	425.4399614	1.00E-20	1.85E-20
LY96	737.4949232	1.00E-20	1.85E-20
RENBP	617.6268064	1.00E-20	1.85E-20
IL18R1	377.2008058	1.00E-20	1.85E-20
PRPH2	200.350597	1.00E-20	1.85E-20
ADAMTSL2	575.9757613	1.00E-20	1.85E-20
GZMK	580.0074668	1.00E-20	1.85E-20
ZNF165	485.3591895	1.00E-20	1.85E-20
HCG4	561.1568442	1.00E-20	1.85E-20
PTPN6	415.5017948	1.00E-20	1.85E-20
GPR143	190.0486627	1.00E-20	1.85E-20
XK	404.1938637	1.00E-20	1.85E-20
CHRNB1	229.1682951	1.00E-20	1.85E-20
UMOD	1038.373276	1.00E-20	1.85E-20
HPGDS	130.285246	1.00E-20	1.85E-20
SSUH2	213.6973232	1.00E-20	1.85E-20
KCNJ2	727.5930328	1.00E-20	1.85E-20
CUBN	368.0717105	1.00E-20	1.85E-20
SLC6A3	814.8695184	1.00E-20	1.85E-20
TBX19	313.0265804	1.00E-20	1.85E-20
AFM	867.187349	1.00E-20	1.85E-20
LILRB5	230.6213777	1.00E-20	1.85E-20
DAO	940.3210174	1.00E-20	1.85E-20
TNFSF9	650.4759699	1.00E-20	1.85E-20
WT1-AS	417.6606138	1.00E-20	1.85E-20
AQP7	653.247594	1.00E-20	1.85E-20
CCR6	307.9811259	1.00E-20	1.85E-20
CCR5	492.9704584	1.00E-20	1.85E-20
CCDC106	306.5214632	1.00E-20	1.85E-20
CXCR2	107.8160638	1.00E-20	1.85E-20
CLCNKA	1031.206238	1.00E-20	1.85E-20
IL18RAP	238.4622014	1.00E-20	1.85E-20
ASS1	795.1845157	1.00E-20	1.85E-20
SLC17A2	380.6257398	1.00E-20	1.85E-20
H2AC11	309.5935679	1.00E-20	1.85E-20
GPC5	945.8234407	1.00E-20	1.85E-20
SPINK4	165.9775241	1.00E-20	1.85E-20
LINC01587	477.1478608	1.00E-20	1.85E-20
CD300C	492.2062706	1.00E-20	1.85E-20
AKAP3	565.0851728	1.00E-20	1.85E-20
SH2D2A	285.6386078	1.00E-20	1.85E-20
ATP12A	755.6339229	1.00E-20	1.85E-20
TREH	657.5631256	1.00E-20	1.85E-20
NPY5R	436.0942279	1.00E-20	1.85E-20
ZNF132	121.0787995	1.00E-20	1.85E-20
TNFSF4	326.2147878	1.00E-20	1.85E-20
IL10	212.387909	1.00E-20	1.85E-20
SLC22A13	887.061446	1.00E-20	1.85E-20
GZMM	119.9608322	1.00E-20	1.85E-20
MEIS2	133.707773	1.00E-20	1.85E-20
ZNF76	365.278331	1.00E-20	1.85E-20
CASP5	117.4815727	1.00E-20	1.85E-20
GUCA2B	232.7776735	1.00E-20	1.85E-20
ZNF189	336.9190721	1.00E-20	1.85E-20
GIPC1	278.509284	1.00E-20	1.85E-20
P4HA1	884.0117432	1.00E-20	1.85E-20
LPA	359.7233186	1.00E-20	1.85E-20
TNFRSF1A	389.9753652	1.00E-20	1.85E-20
GPR171	258.6246321	1.00E-20	1.85E-20
BLNK	353.8253183	1.00E-20	1.85E-20
NPHS1	899.4062678	1.00E-20	1.85E-20
POU3F4	131.9952799	1.00E-20	1.85E-20
SERPINH1	541.1313202	1.00E-20	1.85E-20
KLRC3	403.8730161	1.00E-20	1.85E-20
CDH9	722.3961932	1.00E-20	1.85E-20
SLC5A2	860.7384552	1.00E-20	1.85E-20
SP140	292.3954868	1.00E-20	1.85E-20
PROS1	295.5049526	1.00E-20	1.85E-20
FDXR	485.8544296	1.00E-20	1.85E-20
ADH1A	448.6907744	1.00E-20	1.85E-20
CD160	228.4154947	1.00E-20	1.85E-20
NVL	210.6044609	1.00E-20	1.85E-20
FOXI1	880.4402792	1.00E-20	1.85E-20
HCK	690.8559021	1.00E-20	1.85E-20
PROZ	954.5064103	1.00E-20	1.85E-20
DGKD	643.8943732	1.00E-20	1.85E-20
VOPP1	489.32357	1.00E-20	1.85E-20
PRSS16	429.5427031	1.00E-20	1.85E-20
CHIT1	225.5409155	1.00E-20	1.85E-20
POU5F1	447.0826853	1.00E-20	1.85E-20
ANXA13	147.0940386	1.00E-20	1.85E-20
PCK1	719.0792532	1.00E-20	1.85E-20
ESM1	877.7470397	1.00E-20	1.85E-20
IRF7	481.7203623	1.00E-20	1.85E-20
FGR	571.7646679	1.00E-20	1.85E-20
H2BC7	404.5016625	1.00E-20	1.85E-20
PCDHB11	452.2279351	1.00E-20	1.85E-20
OR7A17	99.95577242	1.00E-20	1.85E-20
H2BC10	210.7664443	1.00E-20	1.85E-20
H2BC6	298.4189659	1.00E-20	1.85E-20
H2BC9	315.5588952	1.00E-20	1.85E-20
HOXA6	363.7872308	1.00E-20	1.85E-20
NTRK1	364.409712	1.00E-20	1.85E-20
PCBP1	139.1031614	1.00E-20	1.85E-20
VAT1	197.8315018	1.00E-20	1.85E-20
CLIC1	425.1927213	1.00E-20	1.85E-20
PDLIM1	789.5172746	1.00E-20	1.85E-20
USP11	147.4487233	1.00E-20	1.85E-20
ARPC3	219.8183832	1.00E-20	1.85E-20
TMED9	398.1192801	1.00E-20	1.85E-20
GOT1	627.5490102	1.00E-20	1.85E-20
POLE3	313.567269	1.00E-20	1.85E-20
ESYT1	446.528098	1.00E-20	1.85E-20
LCP1	603.494566	1.00E-20	1.85E-20
H1-0	236.2435496	1.00E-20	1.85E-20
CYFIP1	227.2507664	1.00E-20	1.85E-20
PPP4C	110.5596397	1.00E-20	1.85E-20
NDUFA9	301.9843652	1.00E-20	1.85E-20
ATP5MC1	487.5052481	1.00E-20	1.85E-20
KRT7	889.669724	1.00E-20	1.85E-20
PNRC1	218.8836583	1.00E-20	1.85E-20
MDK	206.7362587	1.00E-20	1.85E-20
PSMB8	810.9013202	1.00E-20	1.85E-20
GABARAPL2	121.7242647	1.00E-20	1.85E-20
ISCU	566.0864009	1.00E-20	1.85E-20
CORO1A	712.2174823	1.00E-20	1.85E-20
IFRD2	280.0262054	1.00E-20	1.85E-20
TSPAN1	635.1265586	1.00E-20	1.85E-20
MYD88	106.7569989	1.00E-20	1.85E-20
MSMO1	341.0177679	1.00E-20	1.85E-20
NT5C2	226.8531766	1.00E-20	1.85E-20
AATF	130.6881844	1.00E-20	1.85E-20
MAN2B1	501.4697637	1.00E-20	1.85E-20
NDUFAF3	544.5940127	1.00E-20	1.85E-20
DHX38	109.2290209	1.00E-20	1.85E-20
TUBB6	547.1485303	1.00E-20	1.85E-20
WDR46	100.3921636	1.00E-20	1.85E-20
CBR1	487.9397404	1.00E-20	1.85E-20
MFSD10	381.9885455	1.00E-20	1.85E-20
NELFE	120.8679163	1.00E-20	1.85E-20
NUPR1	614.8838955	1.00E-20	1.85E-20
NFKB1	298.775127	1.00E-20	1.85E-20
CA2	633.0225776	1.00E-20	1.85E-20
SIAH2	220.0335168	1.00E-20	1.85E-20
EFHD1	881.9404655	1.00E-20	1.85E-20
TNFRSF14	487.7370837	1.00E-20	1.85E-20
PCBP4	307.3796805	1.00E-20	1.85E-20
EPHX2	656.7714571	1.00E-20	1.85E-20
MALL	485.8459539	1.00E-20	1.85E-20
IFI35	373.8390763	1.00E-20	1.85E-20
SERPINA5	959.7889263	1.00E-20	1.85E-20
KYAT3	203.4743687	1.00E-20	1.85E-20
RARRES2	459.7049601	1.00E-20	1.85E-20
GSTZ1	612.0032551	1.00E-20	1.85E-20
ARHGEF6	642.0255309	1.00E-20	1.85E-20
CD34	366.2376821	1.00E-20	1.85E-20
APOL1	576.4092114	1.00E-20	1.85E-20
THBS3	183.8223199	1.00E-20	1.85E-20
INSIG2	635.4364854	1.00E-20	1.85E-20
CIR1	213.1401248	1.00E-20	1.85E-20
IL10RB	732.0727354	1.00E-20	1.85E-20
APOBEC3C	652.3598489	1.00E-20	1.85E-20
TOR1B	414.0038819	1.00E-20	1.85E-20
TST	697.162111	1.00E-20	1.85E-20
PIGH	377.7529636	1.00E-20	1.85E-20
SLC19A2	554.5929131	1.00E-20	1.85E-20
EYA2	485.1825174	1.00E-20	1.85E-20
PTS	283.6951637	1.00E-20	1.85E-20
FBP1	737.2589991	1.00E-20	1.85E-20
FTO	396.1657468	1.00E-20	1.85E-20
CHRDL1	555.8869719	1.00E-20	1.85E-20
CORO2B	731.09925	1.00E-20	1.85E-20
H2BC12	615.8495262	1.00E-20	1.85E-20
VLDLR	540.1291752	1.00E-20	1.85E-20
AP4M1	125.9048984	1.00E-20	1.85E-20
TNNC1	715.9584559	1.00E-20	1.85E-20
C3AR1	743.5937736	1.00E-20	1.85E-20
MSC	585.1982255	1.00E-20	1.85E-20
NCF2	652.5395486	1.00E-20	1.85E-20
CSDC2	722.8290528	1.00E-20	1.85E-20
IDO1	802.6939812	1.00E-20	1.85E-20
CD247	560.297369	1.00E-20	1.85E-20
TPX2	694.8601729	1.00E-20	1.85E-20
HAUS3	455.7399353	1.00E-20	1.85E-20
CTSV	741.107383	1.00E-20	1.85E-20
MARCHF2	145.576632	1.00E-20	1.85E-20
SPAG1	283.7432468	1.00E-20	1.85E-20
TM7SF2	796.7415604	1.00E-20	1.85E-20
CCL11	317.3902532	1.00E-20	1.85E-20
CST7	638.0173413	1.00E-20	1.85E-20
GZMB	590.1130007	1.00E-20	1.85E-20
TLR1	593.9445367	1.00E-20	1.85E-20
CRISP2	461.5617396	1.00E-20	1.85E-20
GPR18	290.7858995	1.00E-20	1.85E-20
NAT8	376.5883607	1.00E-20	1.85E-20
IFT20	150.4514385	1.00E-20	1.85E-20
FLRT1	605.2466988	1.00E-20	1.85E-20
BARX2	549.6030765	1.00E-20	1.85E-20
CYP4F2	791.8904014	1.00E-20	1.85E-20
TUBA3C	351.3235154	1.00E-20	1.85E-20
GCGR	883.4234821	1.00E-20	1.85E-20
SIGLEC9	233.2966674	1.00E-20	1.85E-20
INHBE	132.6759649	1.00E-20	1.85E-20
HYAL1	659.3660827	1.00E-20	1.85E-20
SOAT2	184.5777181	1.00E-20	1.85E-20
CLDN14	609.7023852	1.00E-20	1.85E-20
RGN	651.7786164	1.00E-20	1.85E-20
GRB7	329.367759	1.00E-20	1.85E-20
RAB11FIP5	194.4319049	1.00E-20	1.85E-20
FCGR2B	677.1043602	1.00E-20	1.85E-20
PFKM	444.8923306	1.00E-20	1.85E-20
HSF4	633.272336	1.00E-20	1.85E-20
CLIP2	444.2431786	1.00E-20	1.85E-20
PSTPIP1	377.3477506	1.00E-20	1.85E-20
FUT5	184.4242019	1.00E-20	1.85E-20
ANXA2P3	124.2727281	1.00E-20	1.85E-20
TCEAL2	653.175679	1.00E-20	1.85E-20
CDK7	302.5486067	1.00E-20	1.85E-20
ITK	556.2448542	1.00E-20	1.85E-20
CCRL2	418.9015523	1.00E-20	1.85E-20
TBL1Y	142.6619292	1.00E-20	1.85E-20
HSPA2	891.2269574	1.00E-20	1.85E-20
FBL	545.5187367	1.00E-20	1.85E-20
EVI2B	868.1923913	1.00E-20	1.85E-20
MMACHC	315.0041939	1.00E-20	1.85E-20
MYH9	268.5138366	1.00E-20	1.85E-20
TMEM123	401.740981	1.00E-20	1.85E-20
TOP2B	143.2450556	1.00E-20	1.85E-20
ATP6V0D1	383.1875029	1.00E-20	1.85E-20
C1R	422.3705272	1.00E-20	1.85E-20
PLEKHM2	198.1181006	1.00E-20	1.85E-20
FKBP9	201.3186471	1.00E-20	1.85E-20
MT2A	370.566083	1.00E-20	1.85E-20
IFITM3	298.7817797	1.00E-20	1.85E-20
SCAP	591.9335301	1.00E-20	1.85E-20
AMPD2	298.7976264	1.00E-20	1.85E-20
MICU2	555.3864064	1.00E-20	1.85E-20
CEBPB	555.1404329	1.00E-20	1.85E-20
GPD1L	886.73674	1.00E-20	1.85E-20
LCN2	305.7546322	1.00E-20	1.85E-20
DENND5A	696.436769	1.00E-20	1.85E-20
MGRN1	447.9530459	1.00E-20	1.85E-20
CHN1	283.5442707	1.00E-20	1.85E-20
LHFPL2	858.0579054	1.00E-20	1.85E-20
PPP1R14B	366.0353516	1.00E-20	1.85E-20
RND3	528.1601788	1.00E-20	1.85E-20
SYNM	636.0075616	1.00E-20	1.85E-20
MTG1	117.5520402	1.00E-20	1.85E-20
OLFM4	704.9997219	1.00E-20	1.85E-20
FAM171A1	868.5652445	1.00E-20	1.85E-20
NCAPD3	127.425959	1.00E-20	1.85E-20
C1orf216	461.8702827	1.00E-20	1.85E-20
ANKMY2	278.8912392	1.00E-20	1.85E-20
LRP4	442.8783527	1.00E-20	1.85E-20
PAQR4	198.2245829	1.00E-20	1.85E-20
MPHOSPH10	347.7615737	1.00E-20	1.85E-20
TTI1	201.3536176	1.00E-20	1.85E-20
GRAMD1B	529.7676875	1.00E-20	1.85E-20
MISP	581.3803886	1.00E-20	1.85E-20
TSPYL4	246.6547043	1.00E-20	1.85E-20
MORC3	390.0971379	1.00E-20	1.85E-20
CAVIN3	797.6080362	1.00E-20	1.85E-20
NEDD4	211.7285542	1.00E-20	1.85E-20
RANBP6	189.1215463	1.00E-20	1.85E-20
ARHGEF18	193.7407842	1.00E-20	1.85E-20
CHI3L2	147.0146359	1.00E-20	1.85E-20
OLFML2A	630.7410331	1.00E-20	1.85E-20
ITPKC	106.7946615	1.00E-20	1.85E-20
OLFML2B	886.4375438	1.00E-20	1.85E-20
SS18L1	326.0735071	1.00E-20	1.85E-20
PSKH1	193.1275125	1.00E-20	1.85E-20
MZT2A	540.3917134	1.00E-20	1.85E-20
KATNIP	117.5979952	1.00E-20	1.85E-20
TICAM1	402.8692034	1.00E-20	1.85E-20
SYP	213.2212061	1.00E-20	1.85E-20
PIBF1	197.4047602	1.00E-20	1.85E-20
TRANK1	392.7617651	1.00E-20	1.85E-20
SACS	721.0013936	1.00E-20	1.85E-20
DHRS1	522.4020755	1.00E-20	1.85E-20
RAP1GAP2	310.1082368	1.00E-20	1.85E-20
TRIM22	807.2738776	1.00E-20	1.85E-20
FEM1C	704.1077404	1.00E-20	1.85E-20
MTCL1	781.3021442	1.00E-20	1.85E-20
TDRD7	393.6820593	1.00E-20	1.85E-20
SDR39U1	474.0331379	1.00E-20	1.85E-20
CLIC2	639.898605	1.00E-20	1.85E-20
MATCAP2	382.5287792	1.00E-20	1.85E-20
SOSTDC1	878.6870697	1.00E-20	1.85E-20
NPTX2	792.9100408	1.00E-20	1.85E-20
DOCK3	388.2176211	1.00E-20	1.85E-20
CLCN2	174.6525578	1.00E-20	1.85E-20
G0S2	455.6078713	1.00E-20	1.85E-20
CD3D	494.2317437	1.00E-20	1.85E-20
PINLYP	527.1838812	1.00E-20	1.85E-20
ATP6V0E2	716.1140245	1.00E-20	1.85E-20
ZKSCAN4	132.1353079	1.00E-20	1.85E-20
INPP5J	863.0317459	1.00E-20	1.85E-20
FCHO1	133.7508429	1.00E-20	1.85E-20
PON3	535.1663875	1.00E-20	1.85E-20
DLX5	424.3751308	1.00E-20	1.85E-20
GLB1L2	380.5523472	1.00E-20	1.85E-20
SECTM1	141.2288093	1.00E-20	1.85E-20
MYO1F	672.3452178	1.00E-20	1.85E-20
HOXA5	247.9980054	1.00E-20	1.85E-20
SERPINA4	724.250532	1.00E-20	1.85E-20
ENTREP1	319.7311642	1.00E-20	1.85E-20
NKG7	603.5062496	1.00E-20	1.85E-20
RALYL	965.1002138	1.00E-20	1.85E-20
TUBB2B	707.6136469	1.00E-20	1.85E-20
DOK2	466.1459732	1.00E-20	1.85E-20
ZG16	182.372868	1.00E-20	1.85E-20
MROH7	384.5421089	1.00E-20	1.85E-20
GDF7	322.5217483	1.00E-20	1.85E-20
ALOX12P2	398.5254309	1.00E-20	1.85E-20
SELENBP1	722.5455576	1.00E-20	1.85E-20
FBXL2	333.5111312	1.00E-20	1.85E-20
CTSW	555.4044412	1.00E-20	1.85E-20
GPR65	664.4049951	1.00E-20	1.85E-20
H2AC8	249.4569173	1.00E-20	1.85E-20
KLRB1	390.5456636	1.00E-20	1.85E-20
ZBTB25	227.5707295	1.00E-20	1.85E-20
WDR43	213.2513795	1.00E-20	1.85E-20
CLK1	190.7114686	1.00E-20	1.85E-20
ATP6V1G2	405.1498624	1.00E-20	1.85E-20
DDN	739.3804859	1.00E-20	1.85E-20
CDK18	809.9345582	1.00E-20	1.85E-20
PPFIA4	720.2222995	1.00E-20	1.85E-20
NECAB2	460.8349992	1.00E-20	1.85E-20
PIK3C2G	875.5521447	1.00E-20	1.85E-20
EMX1	804.9206661	1.00E-20	1.85E-20
ZNF428	180.9860106	1.00E-20	1.85E-20
ABCA12	650.0559875	1.00E-20	1.85E-20
DIRAS3	786.0877563	1.00E-20	1.85E-20
SORCS3	387.7544739	1.00E-20	1.85E-20
KHDRBS2	482.5680493	1.00E-20	1.85E-20
HLA-DQB2	505.2130964	1.00E-20	1.85E-20
SHBG	545.4042389	1.00E-20	1.85E-20
IGFALS	301.2796042	1.00E-20	1.85E-20
CD72	435.4453333	1.00E-20	1.85E-20
SEMG2	102.525294	1.00E-20	1.85E-20
CPN2	628.5529682	1.00E-20	1.85E-20
SLC2A14	696.0570643	1.00E-20	1.85E-20
TUBA3D	412.2056925	1.00E-20	1.85E-20
HDAC3	299.289414	1.00E-20	1.85E-20
PPP1R13B	294.7889129	1.00E-20	1.85E-20
TMSB4X	284.0777231	1.00E-20	1.85E-20
KIR3DL3	99.16295172	1.00E-20	1.85E-20
KLK1	890.8558617	1.00E-20	1.85E-20
TRAT1	342.821417	1.00E-20	1.85E-20
HLA-DMA	638.7251447	1.00E-20	1.85E-20
ABCA6	392.2798643	1.00E-20	1.85E-20
MILR1	591.5820214	1.00E-20	1.85E-20
RPL10L	362.2405401	1.00E-20	1.85E-20
BRINP3	523.2080323	1.00E-20	1.85E-20
C3	892.0865356	1.00E-20	1.85E-20
NDUFA4	722.4864071	1.00E-20	1.85E-20
TRMT112	204.8773132	1.00E-20	1.85E-20
GPS1	467.8746958	1.00E-20	1.85E-20
YY1AP1	365.527026	1.00E-20	1.85E-20
DDX41	644.9656956	1.00E-20	1.85E-20
QARS1	193.6869741	1.00E-20	1.85E-20
NAT10	304.4203205	1.00E-20	1.85E-20
KCTD3	543.1072298	1.00E-20	1.85E-20
TMEM214	131.7140467	1.00E-20	1.85E-20
SPCS1	583.3238865	1.00E-20	1.85E-20
NAXD	345.7204332	1.00E-20	1.85E-20
MRPS35	288.5347121	1.00E-20	1.85E-20
RTL8A	268.9704631	1.00E-20	1.85E-20
VKORC1	467.0265708	1.00E-20	1.85E-20
SLC25A38	503.5765816	1.00E-20	1.85E-20
TTC19	286.5722178	1.00E-20	1.85E-20
DCXR	865.5294117	1.00E-20	1.85E-20
MSRB1	444.3419652	1.00E-20	1.85E-20
TSPAN13	414.4964894	1.00E-20	1.85E-20
CCNB1IP1	296.6307677	1.00E-20	1.85E-20
GMPR2	193.1310643	1.00E-20	1.85E-20
SQOR	577.0904647	1.00E-20	1.85E-20
PRC1	592.674853	1.00E-20	1.85E-20
NUP85	538.5590926	1.00E-20	1.85E-20
DHRS4	652.5553937	1.00E-20	1.85E-20
FAM53C	191.0766596	1.00E-20	1.85E-20
ECI2	688.3753474	1.00E-20	1.85E-20
BFAR	462.1556947	1.00E-20	1.85E-20
GMPPA	134.8390166	1.00E-20	1.85E-20
ARHGAP17	386.6804903	1.00E-20	1.85E-20
UBP1	101.8202274	1.00E-20	1.85E-20
PTGES2	224.9531329	1.00E-20	1.85E-20
NPDC1	530.9630218	1.00E-20	1.85E-20
FTSJ3	266.5316149	1.00E-20	1.85E-20
CEMIP2	672.9858012	1.00E-20	1.85E-20
ASF1B	537.6628045	1.00E-20	1.85E-20
CYBC1	525.9202662	1.00E-20	1.85E-20
SMAP1	114.8446722	1.00E-20	1.85E-20
RAB25	964.2730891	1.00E-20	1.85E-20
NR1H2	131.5883436	1.00E-20	1.85E-20
PLEKHO1	562.8012275	1.00E-20	1.85E-20
NAGK	353.7655309	1.00E-20	1.85E-20
C1QA	805.0429114	1.00E-20	1.85E-20
GOLGA5	133.2725813	1.00E-20	1.85E-20
ANKZF1	251.4763164	1.00E-20	1.85E-20
MRPL48	181.4892883	1.00E-20	1.85E-20
EDEM2	374.0122607	1.00E-20	1.85E-20
PLEKHJ1	345.9790097	1.00E-20	1.85E-20
RSAD1	260.8342159	1.00E-20	1.85E-20
BEX1	388.8604273	1.00E-20	1.85E-20
SESN1	118.9429114	1.00E-20	1.85E-20
COMMD8	566.169478	1.00E-20	1.85E-20
CRELD2	193.0116908	1.00E-20	1.85E-20
NUDT9	402.5010354	1.00E-20	1.85E-20
MICAL1	177.8432429	1.00E-20	1.85E-20
FANCL	569.1431233	1.00E-20	1.85E-20
CDCA4	384.7778639	1.00E-20	1.85E-20
TRIAP1	112.8029914	1.00E-20	1.85E-20
SNX10	597.4220011	1.00E-20	1.85E-20
MBIP	292.258731	1.00E-20	1.85E-20
MCCC1	492.4680557	1.00E-20	1.85E-20
CMC2	242.5368834	1.00E-20	1.85E-20
SMARCAL1	371.301363	1.00E-20	1.85E-20
POMT1	239.3221258	1.00E-20	1.85E-20
EXOSC5	471.4606062	1.00E-20	1.85E-20
NDUFA4L2	960.9724661	1.00E-20	1.85E-20
ARHGEF3	556.9089094	1.00E-20	1.85E-20
SMG8	457.1680517	1.00E-20	1.85E-20
MAP1S	446.1342174	1.00E-20	1.85E-20
LHPP	703.7700195	1.00E-20	1.85E-20
FHOD1	452.5456688	1.00E-20	1.85E-20
FBXO34	289.6776947	1.00E-20	1.85E-20
THTPA	235.0507804	1.00E-20	1.85E-20
TCIM	493.6226184	1.00E-20	1.85E-20
CEP55	567.9932093	1.00E-20	1.85E-20
PARP12	482.3303392	1.00E-20	1.85E-20
NDUFA3	462.2576514	1.00E-20	1.85E-20
MRGBP	225.6533328	1.00E-20	1.85E-20
ATP13A2	113.7657662	1.00E-20	1.85E-20
NRN1	193.9246922	1.00E-20	1.85E-20
DRAM1	416.5219724	1.00E-20	1.85E-20
AVPI1	182.9696	1.00E-20	1.85E-20
PLEK2	174.6135799	1.00E-20	1.85E-20
DYSF	676.3784503	1.00E-20	1.85E-20
SCNM1	220.6781869	1.00E-20	1.85E-20
S100A14	509.8816922	1.00E-20	1.85E-20
LRRC8D	308.8267538	1.00E-20	1.85E-20
SYBU	345.7024493	1.00E-20	1.85E-20
RNF43	585.2874322	1.00E-20	1.85E-20
CCDC51	551.4259823	1.00E-20	1.85E-20
LXN	561.504705	1.00E-20	1.85E-20
PTRH2	238.6702501	1.00E-20	1.85E-20
PACSIN3	124.4686782	1.00E-20	1.85E-20
KIF20A	635.7513842	1.00E-20	1.85E-20
DHRS11	789.6443115	1.00E-20	1.85E-20
COQ6	385.0805348	1.00E-20	1.85E-20
STX18	380.6342664	1.00E-20	1.85E-20
NUP107	472.5059954	1.00E-20	1.85E-20
ANKRA2	320.9189296	1.00E-20	1.85E-20
TMEM39B	223.4850705	1.00E-20	1.85E-20
REEP4	485.2430692	1.00E-20	1.85E-20
HOOK2	298.0551618	1.00E-20	1.85E-20
SMYD3	110.7844524	1.00E-20	1.85E-20
MCUB	585.6194655	1.00E-20	1.85E-20
PNMA8A	419.6566053	1.00E-20	1.85E-20
TTC31	400.115799	1.00E-20	1.85E-20
ACSF2	877.8147528	1.00E-20	1.85E-20
THOC6	464.9496932	1.00E-20	1.85E-20
PPP1R13L	654.1085925	1.00E-20	1.85E-20
ARHGAP15	509.5371027	1.00E-20	1.85E-20
SIRT1	101.162675	1.00E-20	1.85E-20
NOC3L	383.2829659	1.00E-20	1.85E-20
TLCD3A	788.6314801	1.00E-20	1.85E-20
INTS8	472.5602165	1.00E-20	1.85E-20
ASPSCR1	312.7703528	1.00E-20	1.85E-20
RPS6KC1	114.3454648	1.00E-20	1.85E-20
ANO10	564.4164169	1.00E-20	1.85E-20
RAB17	476.9332368	1.00E-20	1.85E-20
PIP4K2C	734.6055485	1.00E-20	1.85E-20
PCSK1N	738.4865619	1.00E-20	1.85E-20
TMPRSS4	809.2936785	1.00E-20	1.85E-20
KRT23	126.6059409	1.00E-20	1.85E-20
MYO5C	289.2825339	1.00E-20	1.85E-20
CUTC	110.8411566	1.00E-20	1.85E-20
FHOD3	634.8028476	1.00E-20	1.85E-20
SDHAF3	366.4781777	1.00E-20	1.85E-20
PUS7	567.4518625	1.00E-20	1.85E-20
DDX60	491.0931316	1.00E-20	1.85E-20
TFPT	202.2814498	1.00E-20	1.85E-20
TMEM140	607.4450532	1.00E-20	1.85E-20
GALNT11	468.2443019	1.00E-20	1.85E-20
CD248	349.9384771	1.00E-20	1.85E-20
PARP16	220.7576002	1.00E-20	1.85E-20
CORO7	228.8719338	1.00E-20	1.85E-20
SRBD1	129.6490162	1.00E-20	1.85E-20
TMEM184C	288.229821	1.00E-20	1.85E-20
TIGAR	275.6784473	1.00E-20	1.85E-20
C3orf18	338.4037147	1.00E-20	1.85E-20
THG1L	478.8385354	1.00E-20	1.85E-20
ADGRL4	647.7439558	1.00E-20	1.85E-20
DUSP26	650.8184405	1.00E-20	1.85E-20
PODXL2	291.6260426	1.00E-20	1.85E-20
RASL12	535.9050649	1.00E-20	1.85E-20
BRIX1	139.2551114	1.00E-20	1.85E-20
BIN2	515.3694405	1.00E-20	1.85E-20
WDR70	110.9483016	1.00E-20	1.85E-20
SLC39A4	705.614715	1.00E-20	1.85E-20
ETAA1	143.8163551	1.00E-20	1.85E-20
NARS2	299.1359821	1.00E-20	1.85E-20
GIMAP4	666.3095585	1.00E-20	1.85E-20
THUMPD2	278.3602752	1.00E-20	1.85E-20
SPHK1	187.1758261	1.00E-20	1.85E-20
ETNK2	710.8999272	1.00E-20	1.85E-20
OGDHL	871.2068644	1.00E-20	1.85E-20
ECHDC3	545.3283275	1.00E-20	1.85E-20
SYNDIG1	226.7609943	1.00E-20	1.85E-20
GRAMD1C	580.9416139	1.00E-20	1.85E-20
LRFN3	265.7922812	1.00E-20	1.85E-20
TRPM4	401.8090422	1.00E-20	1.85E-20
AEN	415.1742536	1.00E-20	1.85E-20
NAP1L2	643.2882714	1.00E-20	1.85E-20
GRHL2	961.816073	1.00E-20	1.85E-20
TRIM68	125.9079284	1.00E-20	1.85E-20
TMEM45A	744.8684049	1.00E-20	1.85E-20
RAB38	473.5977992	1.00E-20	1.85E-20
EBI3	416.4780681	1.00E-20	1.85E-20
FAT4	359.7955916	1.00E-20	1.85E-20
TREM1	283.8534542	1.00E-20	1.85E-20
DPEP2	623.1014251	1.00E-20	1.85E-20
THSD1	301.137408	1.00E-20	1.85E-20
WFDC1	222.6894231	1.00E-20	1.85E-20
POGLUT2	572.6625693	1.00E-20	1.85E-20
TTC13	490.9573811	1.00E-20	1.85E-20
ENOX1	716.2711616	1.00E-20	1.85E-20
ADA2	325.1545104	1.00E-20	1.85E-20
MYOZ1	492.7469604	1.00E-20	1.85E-20
DSN1	503.9661354	1.00E-20	1.85E-20
B3GAT1	251.3176997	1.00E-20	1.85E-20
FJX1	530.6928133	1.00E-20	1.85E-20
CLIC3	198.2022782	1.00E-20	1.85E-20
PALB2	123.9294167	1.00E-20	1.85E-20
ZNF267	512.8406868	1.00E-20	1.85E-20
RHCG	954.268808	1.00E-20	1.85E-20
PLEKHF1	109.2760412	1.00E-20	1.85E-20
CADPS2	562.5028327	1.00E-20	1.85E-20
PLA1A	431.0762217	1.00E-20	1.85E-20
NCAPG2	560.4134555	1.00E-20	1.85E-20
SLC15A3	729.1874078	1.00E-20	1.85E-20
NINJ2	532.6870998	1.00E-20	1.85E-20
KCNK5	641.8248828	1.00E-20	1.85E-20
IRAK4	287.3464116	1.00E-20	1.85E-20
POPDC2	236.8207799	1.00E-20	1.85E-20
ALG6	297.8896026	1.00E-20	1.85E-20
PCDH12	385.7603162	1.00E-20	1.85E-20
RTP4	660.7174115	1.00E-20	1.85E-20
SEMA3G	458.9904083	1.00E-20	1.85E-20
IGFLR1	374.5276542	1.00E-20	1.85E-20
HS3ST2	464.1397016	1.00E-20	1.85E-20
LGI2	397.8023054	1.00E-20	1.85E-20
HIGD1B	562.5761278	1.00E-20	1.85E-20
GDPD3	699.9438852	1.00E-20	1.85E-20
TREM2	802.686754	1.00E-20	1.85E-20
PRR7	300.3600051	1.00E-20	1.85E-20
FN3K	404.5171485	1.00E-20	1.85E-20
NDNF	737.4469264	1.00E-20	1.85E-20
RPL36	555.3638832	1.00E-20	1.85E-20
B9D2	200.9971281	1.00E-20	1.85E-20
VTCN1	955.2097872	1.00E-20	1.85E-20
PVRIG	473.2417539	1.00E-20	1.85E-20
GAL3ST4	706.6883269	1.00E-20	1.85E-20
CHODL	515.2958831	1.00E-20	1.85E-20
COLEC11	720.1825197	1.00E-20	1.85E-20
SLFN12	570.6408059	1.00E-20	1.85E-20
SPAG4	938.1622388	1.00E-20	1.85E-20
CLEC5A	548.9291329	1.00E-20	1.85E-20
TM6SF1	819.6701052	1.00E-20	1.85E-20
CCDC71	187.8249288	1.00E-20	1.85E-20
PSTPIP2	469.8776871	1.00E-20	1.85E-20
DDX25	793.6415037	1.00E-20	1.85E-20
TMEM74B	467.5400654	1.00E-20	1.85E-20
ERVMER34-1	874.4339634	1.00E-20	1.85E-20
ZNF750	226.5504435	1.00E-20	1.85E-20
P2RY13	574.3366939	1.00E-20	1.85E-20
LMBR1L	262.1157233	1.00E-20	1.85E-20
TNMD	422.2690209	1.00E-20	1.85E-20
NOD2	495.4982772	1.00E-20	1.85E-20
HSD17B7	317.427371	1.00E-20	1.85E-20
BCO1	287.4540004	1.00E-20	1.85E-20
C5AR1	575.2422023	1.00E-20	1.85E-20
ODAM	484.5276838	1.00E-20	1.85E-20
SLC7A9	615.2319291	1.00E-20	1.85E-20
DNMT3L	631.227829	1.00E-20	1.85E-20
ALDH8A1	622.6903846	1.00E-20	1.85E-20
MAB21L4	644.7416264	1.00E-20	1.85E-20
C19orf73	193.7629488	1.00E-20	1.85E-20
ATP6V0A4	1036.176051	1.00E-20	1.85E-20
FBXO17	378.3988863	1.00E-20	1.85E-20
RERGL	567.3715978	1.00E-20	1.85E-20
GDPD2	364.4369939	1.00E-20	1.85E-20
CFAP45	287.1552976	1.00E-20	1.85E-20
TUBAL3	723.9584958	1.00E-20	1.85E-20
BATF3	299.8445295	1.00E-20	1.85E-20
PSORS1C1	390.4853205	1.00E-20	1.85E-20
ALLC	569.6387822	1.00E-20	1.85E-20
DNAJC28	486.6874001	1.00E-20	1.85E-20
NME8	193.3094172	1.00E-20	1.85E-20
LGSN	486.9146828	1.00E-20	1.85E-20
NPHS2	964.9589786	1.00E-20	1.85E-20
NDST3	118.4245245	1.00E-20	1.85E-20
BIRC7	381.5380539	1.00E-20	1.85E-20
CEBPA-DT	195.0605413	1.00E-20	1.85E-20
HAMP	140.4984766	1.00E-20	1.85E-20
RHBG	889.3249336	1.00E-20	1.85E-20
PRR36	219.2707386	1.00E-20	1.85E-20
PDZRN4	152.295535	1.00E-20	1.85E-20
KIF24	175.4955739	1.00E-20	1.85E-20
ZNF692	280.8855006	1.00E-20	1.85E-20
TBX21	209.7053554	1.00E-20	1.85E-20
ZNF556	366.0815086	1.00E-20	1.85E-20
PRDM14	194.6883904	1.00E-20	1.85E-20
P3H1	482.2687672	1.00E-20	1.85E-20
CRYL1	571.6129436	1.00E-20	1.85E-20
FAM200C	531.0062819	1.00E-20	1.85E-20
SLC7A10	199.7327367	1.00E-20	1.85E-20
ATP1A1	870.8821448	1.00E-20	1.85E-20
NUAK2	712.9823397	1.00E-20	1.85E-20
ITM2C	575.4558949	1.00E-20	1.85E-20
PTDSS2	129.0177048	1.00E-20	1.85E-20
ETNPPL	691.1468569	1.00E-20	1.85E-20
CTNNBL1	146.9400791	1.00E-20	1.85E-20
APOLD1	696.2049299	1.00E-20	1.85E-20
NMRK2	216.3812653	1.00E-20	1.85E-20
DENND1C	335.3246142	1.00E-20	1.85E-20
APOL3	451.8323736	1.00E-20	1.85E-20
KCNE2	189.550159	1.00E-20	1.85E-20
MLXIPL	450.1368815	1.00E-20	1.85E-20
MAP3K7CL	587.7815896	1.00E-20	1.85E-20
ANKRD2	499.0623142	1.00E-20	1.85E-20
FAM117A	195.1887301	1.00E-20	1.85E-20
HDHD3	640.2710128	1.00E-20	1.85E-20
KIF18A	424.047749	1.00E-20	1.85E-20
ABHD17A	150.5437044	1.00E-20	1.85E-20
SH3BGRL3	399.8665753	1.00E-20	1.85E-20
KCNIP1	388.5641376	1.00E-20	1.85E-20
EDA2R	412.7796483	1.00E-20	1.85E-20
CDCA8	133.3470349	1.00E-20	1.85E-20
PLVAP	723.7576558	1.00E-20	1.85E-20
EIF4EBP1	573.4001416	1.00E-20	1.85E-20
PIPOX	708.9982271	1.00E-20	1.85E-20
APOO	793.8394723	1.00E-20	1.85E-20
RIC8A	108.3999999	1.00E-20	1.85E-20
INTS13	475.3487185	1.00E-20	1.85E-20
PYCARD	667.5537954	1.00E-20	1.85E-20
DONSON	475.3527094	1.00E-20	1.85E-20
MRPL34	635.2343329	1.00E-20	1.85E-20
TMA7	425.1940508	1.00E-20	1.85E-20
DOLPP1	305.560276	1.00E-20	1.85E-20
TMEM268	269.7407483	1.00E-20	1.85E-20
PAIP2B	397.3421614	1.00E-20	1.85E-20
GLRX5	670.0343841	1.00E-20	1.85E-20
EOGT	561.1030971	1.00E-20	1.85E-20
EMX2	323.2683704	1.00E-20	1.85E-20
NXPH4	219.0043735	1.00E-20	1.85E-20
OPLAH	316.7539598	1.00E-20	1.85E-20
KIF18B	471.7800206	1.00E-20	1.85E-20
P4HTM	211.7327479	1.00E-20	1.85E-20
EXOC1	200.0183381	1.00E-20	1.85E-20
TBC1D2	224.9529064	1.00E-20	1.85E-20
MED15	150.8911143	1.00E-20	1.85E-20
SLC27A3	560.3233053	1.00E-20	1.85E-20
DBNL	279.0710921	1.00E-20	1.85E-20
PPIL1	99.63709335	1.00E-20	1.85E-20
PGP	201.4229678	1.00E-20	1.85E-20
HSD3B7	617.9147186	1.00E-20	1.85E-20
CENPK	845.9423637	1.00E-20	1.85E-20
APLN	593.6557589	1.00E-20	1.85E-20
TMEM38A	421.8081225	1.00E-20	1.85E-20
SHISA5	117.7323923	1.00E-20	1.85E-20
NDUFB9	560.2347462	1.00E-20	1.85E-20
OSTC	367.5360167	1.00E-20	1.85E-20
TIMMDC1	197.8018865	1.00E-20	1.85E-20
EIF2A	139.945915	1.00E-20	1.85E-20
NOB1	302.3560702	1.00E-20	1.85E-20
STARD3NL	475.3190761	1.00E-20	1.85E-20
NSUN2	303.4821985	1.00E-20	1.85E-20
ADPRS	397.273127	1.00E-20	1.85E-20
FOXRED1	284.9370019	1.00E-20	1.85E-20
ZC3HC1	422.9183816	1.00E-20	1.85E-20
CCM2	415.3600944	1.00E-20	1.85E-20
BTBD10	311.5478894	1.00E-20	1.85E-20
HACL1	710.2337356	1.00E-20	1.85E-20
NSRP1	113.0381903	1.00E-20	1.85E-20
MED10	414.3143996	1.00E-20	1.85E-20
EPDR1	345.8356443	1.00E-20	1.85E-20
TCF19	644.0307741	1.00E-20	1.85E-20
PRMT6	489.3488346	1.00E-20	1.85E-20
SMIM3	372.6358227	1.00E-20	1.85E-20
SLC25A33	781.7837603	1.00E-20	1.85E-20
NT5C3A	412.3048005	1.00E-20	1.85E-20
FERMT3	724.3859884	1.00E-20	1.85E-20
EBPL	370.8567333	1.00E-20	1.85E-20
NTN4	565.8934915	1.00E-20	1.85E-20
ABCB10	217.473568	1.00E-20	1.85E-20
RRM2B	225.884896	1.00E-20	1.85E-20
NUF2	410.5042555	1.00E-20	1.85E-20
ZNF581	457.0561217	1.00E-20	1.85E-20
ARRDC1-AS1	218.4937836	1.00E-20	1.85E-20
ZSCAN21	164.8158975	1.00E-20	1.85E-20
GBP3	297.4548204	1.00E-20	1.85E-20
CXCL16	663.8279127	1.00E-20	1.85E-20
MPV17L2	331.5640644	1.00E-20	1.85E-20
IRF2BPL	246.6186999	1.00E-20	1.85E-20
C1QTNF5	347.2082489	1.00E-20	1.85E-20
FBXO44	120.3894506	1.00E-20	1.85E-20
DLL4	598.5114036	1.00E-20	1.85E-20
NECTIN4	312.09353	1.00E-20	1.85E-20
LRRC4	255.6545725	1.00E-20	1.85E-20
MTRES1	201.460922	1.00E-20	1.85E-20
TNFAIP8L2	447.55479	1.00E-20	1.85E-20
ZNF700	111.1049605	1.00E-20	1.85E-20
AADAT	279.4550092	1.00E-20	1.85E-20
TMEM117	151.9774293	1.00E-20	1.85E-20
ITLN1	514.3502021	1.00E-20	1.85E-20
SEMA5B	946.7515033	1.00E-20	1.85E-20
ABI3	332.3839845	1.00E-20	1.85E-20
GPR34	656.4287683	1.00E-20	1.85E-20
ECRG4	805.4806732	1.00E-20	1.85E-20
IFI27L2	224.0795871	1.00E-20	1.85E-20
RASD2	486.6948638	1.00E-20	1.85E-20
ZMYND12	650.134114	1.00E-20	1.85E-20
HCST	554.9817325	1.00E-20	1.85E-20
SLC25A39	567.9078929	1.00E-20	1.85E-20
ACTRT3	369.8158383	1.00E-20	1.85E-20
ZMYND15	221.7207277	1.00E-20	1.85E-20
CNDP1	640.6830982	1.00E-20	1.85E-20
SLC23A1	642.4162566	1.00E-20	1.85E-20
C16orf95	189.8261138	1.00E-20	1.85E-20
GPR84	233.0780222	1.00E-20	1.85E-20
CLTRN	381.3009986	1.00E-20	1.85E-20
NAPSA	678.775533	1.00E-20	1.85E-20
RGS18	642.9057893	1.00E-20	1.85E-20
LGALS12	273.7096468	1.00E-20	1.85E-20
FGFBP2	320.3406341	1.00E-20	1.85E-20
PCDHB10	708.5168191	1.00E-20	1.85E-20
SOST	960.4675906	1.00E-20	1.85E-20
DRC7	310.1585251	1.00E-20	1.85E-20
SUCNR1	787.3895186	1.00E-20	1.85E-20
TTC29	106.1246261	1.00E-20	1.85E-20
USP44	731.2789465	1.00E-20	1.85E-20
MIOX	722.5615629	1.00E-20	1.85E-20
INTS2	338.0801382	1.00E-20	1.85E-20
BEX2	567.7175799	1.00E-20	1.85E-20
HINT2	542.7564335	1.00E-20	1.85E-20
RIOK1	284.6505833	1.00E-20	1.85E-20
GPAT3	860.367153	1.00E-20	1.85E-20
MON1A	236.7494831	1.00E-20	1.85E-20
PLCD4	707.9100194	1.00E-20	1.85E-20
RCC2	373.8165993	1.00E-20	1.85E-20
TBC1D14	477.8662338	1.00E-20	1.85E-20
TTYH3	313.5401808	1.00E-20	1.85E-20
CNOT11	303.7792206	1.00E-20	1.85E-20
CYSTM1	562.433637	1.00E-20	1.85E-20
WDR75	160.4075698	1.00E-20	1.85E-20
CHTF8	473.1629986	1.00E-20	1.85E-20
NHSL3	650.9728666	1.00E-20	1.85E-20
CDCA5	243.5701974	1.00E-20	1.85E-20
ABHD14B	645.7637892	1.00E-20	1.85E-20
SHKBP1	99.3222755	1.00E-20	1.85E-20
JMJD8	345.7055476	1.00E-20	1.85E-20
PPP1R18	813.9108442	1.00E-20	1.85E-20
LEMD2	120.4615214	1.00E-20	1.85E-20
SMIM20	296.8848942	1.00E-20	1.85E-20
BOD1	548.3577406	1.00E-20	1.85E-20
RAB2B	195.2871427	1.00E-20	1.85E-20
ZNFX1	459.4908893	1.00E-20	1.85E-20
POGLUT3	629.2362848	1.00E-20	1.85E-20
CPNE2	626.3266133	1.00E-20	1.85E-20
FAM219A	563.2844683	1.00E-20	1.85E-20
ZNF622	322.9956122	1.00E-20	1.85E-20
PPP1R1B	615.4969025	1.00E-20	1.85E-20
SLC25A25	797.8201542	1.00E-20	1.85E-20
RAB24	468.5014323	1.00E-20	1.85E-20
SAT2	784.2621411	1.00E-20	1.85E-20
SMAP2	658.9541002	1.00E-20	1.85E-20
SLC39A10	135.1875314	1.00E-20	1.85E-20
HAUS1	365.6641177	1.00E-20	1.85E-20
C1QC	884.7910256	1.00E-20	1.85E-20
SH3BGRL2	206.2911958	1.00E-20	1.85E-20
ESAM	351.4145031	1.00E-20	1.85E-20
RPP25L	110.2610297	1.00E-20	1.85E-20
ATP5MK	208.6598646	1.00E-20	1.85E-20
RNF149	863.4832401	1.00E-20	1.85E-20
DTX3L	658.3145119	1.00E-20	1.85E-20
ABHD17C	721.938019	1.00E-20	1.85E-20
SMIM19	310.9690269	1.00E-20	1.85E-20
TMEM54	341.0438145	1.00E-20	1.85E-20
RPL22L1	520.8314746	1.00E-20	1.85E-20
TMEM141	171.1754551	1.00E-20	1.85E-20
GINM1	291.7278844	1.00E-20	1.85E-20
UHRF2	185.7376345	1.00E-20	1.85E-20
SAAL1	126.6962344	1.00E-20	1.85E-20
SPRYD4	291.0020196	1.00E-20	1.85E-20
CIPC	146.9454385	1.00E-20	1.85E-20
UBE2E2	343.3825885	1.00E-20	1.85E-20
UHRF1	496.5754664	1.00E-20	1.85E-20
SPNS2	479.8582373	1.00E-20	1.85E-20
CTHRC1	581.2744574	1.00E-20	1.85E-20
POMGNT2	490.1113705	1.00E-20	1.85E-20
GEMIN5	410.2695893	1.00E-20	1.85E-20
COQ10A	707.2796578	1.00E-20	1.85E-20
COX14	482.213919	1.00E-20	1.85E-20
TSPAN33	810.8061166	1.00E-20	1.85E-20
SLC27A4	581.2721725	1.00E-20	1.85E-20
CYTOR	653.7658573	1.00E-20	1.85E-20
CYB5D2	558.3929634	1.00E-20	1.85E-20
TMEM125	326.8407202	1.00E-20	1.85E-20
NCEH1	214.0453378	1.00E-20	1.85E-20
GNPNAT1	138.7013351	1.00E-20	1.85E-20
SLC25A26	201.0272566	1.00E-20	1.85E-20
RPF2	572.1208687	1.00E-20	1.85E-20
STEAP2	303.9953624	1.00E-20	1.85E-20
WDR54	625.001516	1.00E-20	1.85E-20
CASTOR2	284.7126437	1.00E-20	1.85E-20
NKIRAS1	624.2616715	1.00E-20	1.85E-20
METRNL	220.0298297	1.00E-20	1.85E-20
PRICKLE2	109.0951177	1.00E-20	1.85E-20
MOB1B	650.9464856	1.00E-20	1.85E-20
ISCA2	204.8583052	1.00E-20	1.85E-20
CCDC12	425.4160504	1.00E-20	1.85E-20
OMA1	488.15998	1.00E-20	1.85E-20
ARRDC2	633.6534637	1.00E-20	1.85E-20
B3GNT9	201.4773429	1.00E-20	1.85E-20
TOMM40L	103.408491	1.00E-20	1.85E-20
TTC8	190.3124311	1.00E-20	1.85E-20
ALKBH3	108.6385487	1.00E-20	1.85E-20
RILPL1	295.2242856	1.00E-20	1.85E-20
MCEE	304.2298483	1.00E-20	1.85E-20
C1orf131	367.139498	1.00E-20	1.85E-20
CLEC14A	603.7069964	1.00E-20	1.85E-20
DNER	855.9405844	1.00E-20	1.85E-20
CHST14	453.8935214	1.00E-20	1.85E-20
MITD1	409.6397956	1.00E-20	1.85E-20
GORAB	273.3165529	1.00E-20	1.85E-20
MIGA2	376.1871591	1.00E-20	1.85E-20
ZNRF3	634.0704483	1.00E-20	1.85E-20
TMEM42	195.8513099	1.00E-20	1.85E-20
KLHL15	130.4887485	1.00E-20	1.85E-20
STARD4	360.7429084	1.00E-20	1.85E-20
VAT1L	664.7066061	1.00E-20	1.85E-20
FAM89A	383.2325748	1.00E-20	1.85E-20
CREB3L4	205.3311896	1.00E-20	1.85E-20
NLRC5	673.3981046	1.00E-20	1.85E-20
TSTD1	314.4808792	1.00E-20	1.85E-20
FAM222A	634.504914	1.00E-20	1.85E-20
BMF	126.2457602	1.00E-20	1.85E-20
ZFAT	207.7164972	1.00E-20	1.85E-20
EEIG2	533.2753166	1.00E-20	1.85E-20
FAM110A	303.2074428	1.00E-20	1.85E-20
CWC22	110.2288891	1.00E-20	1.85E-20
REEP6	856.0269018	1.00E-20	1.85E-20
PHYHIPL	366.3486535	1.00E-20	1.85E-20
PANK1	634.006075	1.00E-20	1.85E-20
ZFAND2A	287.2171711	1.00E-20	1.85E-20
NAPRT	279.089063	1.00E-20	1.85E-20
RNF169	223.7561505	1.00E-20	1.85E-20
LYSMD2	369.9451147	1.00E-20	1.85E-20
MRPS9	156.4745539	1.00E-20	1.85E-20
CNRIP1	533.1108958	1.00E-20	1.85E-20
FAM174A	210.3266731	1.00E-20	1.85E-20
MORN2	572.57514	1.00E-20	1.85E-20
AFAP1L2	396.7830032	1.00E-20	1.85E-20
NR2C2AP	392.4132579	1.00E-20	1.85E-20
PHYHD1	960.6927986	1.00E-20	1.85E-20
FAM110C	378.44417	1.00E-20	1.85E-20
ATG4D	307.8697952	1.00E-20	1.85E-20
HVCN1	488.2860508	1.00E-20	1.85E-20
C17orf58	309.2102508	1.00E-20	1.85E-20
LRIG3	375.0221151	1.00E-20	1.85E-20
EGFLAM	293.8451504	1.00E-20	1.85E-20
ZDHHC23	330.3996336	1.00E-20	1.85E-20
DMKN	280.2772885	1.00E-20	1.85E-20
PRR15	873.9353643	1.00E-20	1.85E-20
SYTL1	193.8365022	1.00E-20	1.85E-20
IGSF21	459.3717702	1.00E-20	1.85E-20
PRIMPOL	344.0191564	1.00E-20	1.85E-20
EVA1C	623.6028533	1.00E-20	1.85E-20
FAM3B	961.9813588	1.00E-20	1.85E-20
MRAP2	866.347464	1.00E-20	1.85E-20
HAPLN3	269.5905394	1.00E-20	1.85E-20
POC5	207.0034616	1.00E-20	1.85E-20
ZNF766	182.7755732	1.00E-20	1.85E-20
CIART	236.8958922	1.00E-20	1.85E-20
DTX1	563.7011358	1.00E-20	1.85E-20
PARS2	165.1790846	1.00E-20	1.85E-20
OSCP1	288.6835987	1.00E-20	1.85E-20
TUSC1	293.3967705	1.00E-20	1.85E-20
URB1-AS1	294.4427576	1.00E-20	1.85E-20
GALNT17	241.2308144	1.00E-20	1.85E-20
LURAP1L	456.4096653	1.00E-20	1.85E-20
ERP27	866.4735575	1.00E-20	1.85E-20
ADCK1	621.0261342	1.00E-20	1.85E-20
INTS6L	633.5318369	1.00E-20	1.85E-20
SLC16A9	638.6735734	1.00E-20	1.85E-20
PRXL2C	560.0401136	1.00E-20	1.85E-20
KLHDC9	722.6947469	1.00E-20	1.85E-20
OXNAD1	579.0245301	1.00E-20	1.85E-20
CYP4X1	232.6325993	1.00E-20	1.85E-20
CPAMD8	798.2533831	1.00E-20	1.85E-20
RNF166	493.7710183	1.00E-20	1.85E-20
MRGPRF	802.6760403	1.00E-20	1.85E-20
TLCD1	419.2467291	1.00E-20	1.85E-20
C16orf74	240.6443363	1.00E-20	1.85E-20
ZNF558	447.8452219	1.00E-20	1.85E-20
RTL5	208.164066	1.00E-20	1.85E-20
LARGE2	656.8229145	1.00E-20	1.85E-20
TXLNB	195.8087126	1.00E-20	1.85E-20
KLHL13	800.2304099	1.00E-20	1.85E-20
ARHGAP39	206.9491133	1.00E-20	1.85E-20
ANXA2R	586.0938454	1.00E-20	1.85E-20
FAM98C	160.7305877	1.00E-20	1.85E-20
GATD1	118.7470903	1.00E-20	1.85E-20
S100A16	222.4897404	1.00E-20	1.85E-20
GPRASP2	301.4517594	1.00E-20	1.85E-20
GIMAP7	470.621767	1.00E-20	1.85E-20
JAML	497.1883765	1.00E-20	1.85E-20
RAB37	630.5018897	1.00E-20	1.85E-20
PLEKHG4	456.881045	1.00E-20	1.85E-20
AGR3	370.8172382	1.00E-20	1.85E-20
LOXL3	306.07797	1.00E-20	1.85E-20
TBC1D10C	306.298305	1.00E-20	1.85E-20
SDSL	634.646407	1.00E-20	1.85E-20
TDRD9	383.0980698	1.00E-20	1.85E-20
PCED1B	402.8105832	1.00E-20	1.85E-20
PI16	330.8811371	1.00E-20	1.85E-20
LYPD6B	798.4691202	1.00E-20	1.85E-20
IGSF11	954.5659564	1.00E-20	1.85E-20
GGTA1	661.1517	1.00E-20	1.85E-20
PLIN4	169.6777687	1.00E-20	1.85E-20
C6orf226	390.4333911	1.00E-20	1.85E-20
FOXA3	287.7841858	1.00E-20	1.85E-20
MASTL	492.9112006	1.00E-20	1.85E-20
C1orf162	812.6757299	1.00E-20	1.85E-20
PRMT9	359.1599488	1.00E-20	1.85E-20
IL20RB	429.7362903	1.00E-20	1.85E-20
FAM221A	235.4088811	1.00E-20	1.85E-20
LRG1	105.7700515	1.00E-20	1.85E-20
TOX2	564.7362165	1.00E-20	1.85E-20
GPR146	185.2493699	1.00E-20	1.85E-20
RBPMS2	284.3538541	1.00E-20	1.85E-20
SLC13A5	166.8985821	1.00E-20	1.85E-20
STAC2	479.4204825	1.00E-20	1.85E-20
CES4A	247.1731632	1.00E-20	1.85E-20
WHAMM	137.8281928	1.00E-20	1.85E-20
CCDC24	194.3745621	1.00E-20	1.85E-20
SPMIP6	505.4028052	1.00E-20	1.85E-20
ATP6V0E2-AS1	208.2094262	1.00E-20	1.85E-20
KANK4	289.7371213	1.00E-20	1.85E-20
COL23A1	886.8998386	1.00E-20	1.85E-20
SMYD4	559.6757629	1.00E-20	1.85E-20
C16orf89	949.8992318	1.00E-20	1.85E-20
AGXT2	563.7724301	1.00E-20	1.85E-20
LIAT1	289.4738245	1.00E-20	1.85E-20
LDHD	796.9041558	1.00E-20	1.85E-20
FBLN7	401.0505943	1.00E-20	1.85E-20
KIF12	504.7702385	1.00E-20	1.85E-20
GARIN5A	356.0795368	1.00E-20	1.85E-20
LINC01503	439.7356276	1.00E-20	1.85E-20
TMEM178A	1028.341367	1.00E-20	1.85E-20
ANO5	864.9004522	1.00E-20	1.85E-20
GOLT1A	231.0782334	1.00E-20	1.85E-20
SAMD13	350.7749081	1.00E-20	1.85E-20
PNCK	724.8886777	1.00E-20	1.85E-20
XAGE2	222.3365092	1.00E-20	1.85E-20
MAMDC4	259.1117847	1.00E-20	1.85E-20
SHISA3	803.3633808	1.00E-20	1.85E-20
MS4A14	649.5759554	1.00E-20	1.85E-20
TENT5B	471.4087307	1.00E-20	1.85E-20
AQP11	613.1149823	1.00E-20	1.85E-20
CHCHD4	531.4459287	1.00E-20	1.85E-20
CKAP2L	395.4260233	1.00E-20	1.85E-20
GRAMD2A	335.5310326	1.00E-20	1.85E-20
IRX3	620.3882671	1.00E-20	1.85E-20
P2RY8	651.2223627	1.00E-20	1.85E-20
SMTNL2	648.1725086	1.00E-20	1.85E-20
C15orf61	197.5929727	1.00E-20	1.85E-20
OR51E1	535.1638702	1.00E-20	1.85E-20
LINC00526	202.8633654	1.00E-20	1.85E-20
CNTN3	886.2152917	1.00E-20	1.85E-20
ZNF488	354.2799714	1.00E-20	1.85E-20
ENPP6	872.3935704	1.00E-20	1.85E-20
BEX5	333.4325978	1.00E-20	1.85E-20
MORN5	496.0870959	1.00E-20	1.85E-20
PRIMA1	492.3955893	1.00E-20	1.85E-20
SMIM43	292.0761101	1.00E-20	1.85E-20
SOWAHA	727.4590912	1.00E-20	1.85E-20
SCGB3A1	109.3400245	1.00E-20	1.85E-20
SLC45A1	196.669165	1.00E-20	1.85E-20
IRX1	813.6390893	1.00E-20	1.85E-20
ATP6V1G3	968.0601734	1.00E-20	1.85E-20
SLC7A3	210.1096948	1.00E-20	1.85E-20
ACMSD	315.2302157	1.00E-20	1.85E-20
IGSF10	205.473493	1.00E-20	1.85E-20
RSPH9	219.8745119	1.00E-20	1.85E-20
FAAH2	185.3968377	1.00E-20	1.85E-20
ODAD3	125.6719034	1.00E-20	1.85E-20
SLC51B	648.9406778	1.00E-20	1.85E-20
NIM1K	108.6486936	1.00E-20	1.85E-20
CCDC110	385.6804756	1.00E-20	1.85E-20
ASPDH	650.0614093	1.00E-20	1.85E-20
GLTPD2	460.3381237	1.00E-20	1.85E-20
UNC5CL	426.9871839	1.00E-20	1.85E-20
PALM3	555.9581467	1.00E-20	1.85E-20
FXYD4	967.6138863	1.00E-20	1.85E-20
SLC47A2	950.4197557	1.00E-20	1.85E-20
IYD	790.2698828	1.00E-20	1.85E-20
TDRD5	317.0713261	1.00E-20	1.85E-20
FAM24B	469.777534	1.00E-20	1.85E-20
SPATA4	295.2043282	1.00E-20	1.85E-20
MAJIN	390.8442516	1.00E-20	1.85E-20
LINC00158	192.6067051	1.00E-20	1.85E-20
TRIM71	462.9308034	1.00E-20	1.85E-20
UNC5D	494.7522227	1.00E-20	1.85E-20
DHDH	600.4322407	1.00E-20	1.85E-20
CNTD1	519.3892626	1.00E-20	1.85E-20
FCAMR	767.7985282	1.00E-20	1.85E-20
ZYG11A	626.7163769	1.00E-20	1.85E-20
SPMIP5	327.6129564	1.00E-20	1.85E-20
RBP2	538.7034342	1.00E-20	1.85E-20
TAS2R5	182.2300416	1.00E-20	1.85E-20
FBXO6	310.4340695	1.00E-20	1.85E-20
CENPH	450.7493724	1.00E-20	1.85E-20
EOMES	566.8311279	1.00E-20	1.85E-20
NOG	238.7335814	1.00E-20	1.85E-20
DDX55	325.8162382	1.00E-20	1.85E-20
TENM2	384.6849256	1.00E-20	1.85E-20
KIAA1586	377.231263	1.00E-20	1.85E-20
PALD1	564.5139474	1.00E-20	1.85E-20
HOXD8	755.7513381	1.00E-20	1.85E-20
SMIM24	663.8072024	1.00E-20	1.85E-20
ZKSCAN2	100.1779102	1.00E-20	1.85E-20
GIMAP2	645.0961896	1.00E-20	1.85E-20
GASK1A	197.5206602	1.00E-20	1.85E-20
TMEM132C	301.596375	1.00E-20	1.85E-20
BCO2	144.0032483	1.00E-20	1.85E-20
CYP8B1	783.8602508	1.00E-20	1.85E-20
RBM11	713.7681943	1.00E-20	1.85E-20
NEURL3	102.6534001	1.00E-20	1.85E-20
LRRC55	129.20502	1.00E-20	1.85E-20
FER1L5	184.0697845	1.00E-20	1.85E-20
TLDC2	224.7224197	1.00E-20	1.85E-20
SEMA4B	463.5410672	1.00E-20	1.85E-20
LDLRAD3	641.2166247	1.00E-20	1.85E-20
TMEM200A	214.819284	1.00E-20	1.85E-20
ZNF792	190.8273512	1.00E-20	1.85E-20
PRAG1	438.5750608	1.00E-20	1.85E-20
CMTM8	175.2362813	1.00E-20	1.85E-20
RNF183	231.9193694	1.00E-20	1.85E-20
CCDC112	341.6023567	1.00E-20	1.85E-20
LURAP1	498.8043013	1.00E-20	1.85E-20
CBLN3	306.4618543	1.00E-20	1.85E-20
ST6GALNAC3	540.6556538	1.00E-20	1.85E-20
NRROS	470.0972485	1.00E-20	1.85E-20
SYNE4	876.5582137	1.00E-20	1.85E-20
ZNF280C	181.7378171	1.00E-20	1.85E-20
APCDD1L	289.6810151	1.00E-20	1.85E-20
MCEMP1	189.6075924	1.00E-20	1.85E-20
CNEP1R1	391.0803507	1.00E-20	1.85E-20
KCTD11	581.9614398	1.00E-20	1.85E-20
PRSS35	288.7101325	1.00E-20	1.85E-20
SPNS3	105.936106	1.00E-20	1.85E-20
YPEL4	215.18085	1.00E-20	1.85E-20
LRRC73	202.1869789	1.00E-20	1.85E-20
ZNF610	285.6848123	1.00E-20	1.85E-20
PLA2G4F	862.774848	1.00E-20	1.85E-20
ASB12	175.7325449	1.00E-20	1.85E-20
PLPP4	884.4463548	1.00E-20	1.85E-20
KDF1	660.0739567	1.00E-20	1.85E-20
HYKK	876.0809929	1.00E-20	1.85E-20
GGT6	883.2196692	1.00E-20	1.85E-20
BTLA	201.9439429	1.00E-20	1.85E-20
KRBA1	631.2158446	1.00E-20	1.85E-20
NLRC3	501.5692682	1.00E-20	1.85E-20
CCDC17	182.7475339	1.00E-20	1.85E-20
ZNF285	206.0746646	1.00E-20	1.85E-20
SCN4B	616.6422738	1.00E-20	1.85E-20
CIB4	469.9134474	1.00E-20	1.85E-20
TMED6	375.1060933	1.00E-20	1.85E-20
DEGS2	114.345732	1.00E-20	1.85E-20
SSC4D	344.4508082	1.00E-20	1.85E-20
TMEM52B	1030.589635	1.00E-20	1.85E-20
SLC5A11	748.0779109	1.00E-20	1.85E-20
MEIOB	99.54467265	1.00E-20	1.85E-20
B3GNT8	187.5142068	1.00E-20	1.85E-20
SMCO3	772.005901	1.00E-20	1.85E-20
PPP1R36	418.3700889	1.00E-20	1.85E-20
SLC22A12	716.0209479	1.00E-20	1.85E-20
MLKL	813.4698294	1.00E-20	1.85E-20
TMEM154	359.8709399	1.00E-20	1.85E-20
RBP7	522.042955	1.00E-20	1.85E-20
DYNLRB2	237.2856508	1.00E-20	1.85E-20
ADAMTS16	729.4726297	1.00E-20	1.85E-20
MEIG1	129.4378432	1.00E-20	1.85E-20
ACOT12	787.3474437	1.00E-20	1.85E-20
TMEM255B	324.8690539	1.00E-20	1.85E-20
SLC7A13	815.404961	1.00E-20	1.85E-20
TMEM71	305.4065921	1.00E-20	1.85E-20
FCRLB	195.2375799	1.00E-20	1.85E-20
FGFBP3	103.990568	1.00E-20	1.85E-20
SLC37A2	291.4740846	1.00E-20	1.85E-20
RASSF10	824.051275	1.00E-20	1.85E-20
LRRTM1	217.0985163	1.00E-20	1.85E-20
HOGA1	809.306857	1.00E-20	1.85E-20
SERPINB9P1	551.3959373	1.00E-20	1.85E-20
GMCL1	221.3805436	1.00E-20	1.85E-20
EPHX4	273.3791392	1.00E-20	1.85E-20
NCKAP5	319.8544722	1.00E-20	1.85E-20
DACH2	400.0519533	1.00E-20	1.85E-20
PM20D1	633.3128065	1.00E-20	1.85E-20
TIGIT	395.9596882	1.00E-20	1.85E-20
C10orf62	230.4259887	1.00E-20	1.85E-20
AFMID	556.1757996	1.00E-20	1.85E-20
FFAR4	275.6781813	1.00E-20	1.85E-20
ZNF582	252.6382985	1.00E-20	1.85E-20
ACSM2B	480.683396	1.00E-20	1.85E-20
CHSY3	570.5190063	1.00E-20	1.85E-20
PAQR7	795.4016423	1.00E-20	1.85E-20
SLC26A9	461.3430173	1.00E-20	1.85E-20
ZNF600	404.7284596	1.00E-20	1.85E-20
KISS1R	631.2110471	1.00E-20	1.85E-20
MAP3K15	476.074016	1.00E-20	1.85E-20
HEPACAM2	947.9446929	1.00E-20	1.85E-20
VWCE	326.7848005	1.00E-20	1.85E-20
RDH12	721.6484634	1.00E-20	1.85E-20
IGSF5	420.8399934	1.00E-20	1.85E-20
DNAI3	221.6636027	1.00E-20	1.85E-20
UTS2B	100.2497464	1.00E-20	1.85E-20
C1QTNF12	208.5419995	1.00E-20	1.85E-20
SFTA2	469.9195528	1.00E-20	1.85E-20
PEX11G	208.3183324	1.00E-20	1.85E-20
SYT6	528.4332533	1.00E-20	1.85E-20
ZNF300P1	751.6961097	1.00E-20	1.85E-20
ZNF667-AS1	578.2786694	1.00E-20	1.85E-20
KBTBD12	722.1211568	1.00E-20	1.85E-20
A1CF	272.8027991	1.00E-20	1.85E-20
AAGAB	471.3703634	1.00E-20	1.85E-20
AAK1	364.9265973	1.00E-20	1.85E-20
AASS	635.0148954	1.00E-20	1.85E-20
ABCA1	799.9219832	1.00E-20	1.85E-20
ABCA4	496.9147876	1.00E-20	1.85E-20
ABCA8	734.6584345	1.00E-20	1.85E-20
ABCB1	782.7191191	1.00E-20	1.85E-20
ABCB4	303.7393994	1.00E-20	1.85E-20
ABCB8	103.5420283	1.00E-20	1.85E-20
ABCB9	119.2586937	1.00E-20	1.85E-20
ABCC1	652.9878563	1.00E-20	1.85E-20
ABCC3	862.5071755	1.00E-20	1.85E-20
ABCC5	118.7392606	1.00E-20	1.85E-20
ABCC6	460.1443754	1.00E-20	1.85E-20
ABCD3	287.6721613	1.00E-20	1.85E-20
ABCE1	137.3857608	1.00E-20	1.85E-20
ABCG1	784.8902503	1.00E-20	1.85E-20
ABHD5	198.9713413	1.00E-20	1.85E-20
ABL2	394.6331887	1.00E-20	1.85E-20
ABLIM1	235.600297	1.00E-20	1.85E-20
ABO	393.133254	1.00E-20	1.85E-20
ABTB2	369.7338292	1.00E-20	1.85E-20
ABTB3	308.9465205	1.00E-20	1.85E-20
ACAA1	722.6164645	1.00E-20	1.85E-20
ACAA2	291.0331008	1.00E-20	1.85E-20
ACACA	192.6986148	1.00E-20	1.85E-20
ACACB	316.783685	1.00E-20	1.85E-20
ACAD10	472.9258868	1.00E-20	1.85E-20
ACADSB	655.1867884	1.00E-20	1.85E-20
ACAN	385.7020189	1.00E-20	1.85E-20
ACAP2	315.1151967	1.00E-20	1.85E-20
ACAT1	555.8957063	1.00E-20	1.85E-20
ACBD3	312.1100885	1.00E-20	1.85E-20
ACKR3	787.6450314	1.00E-20	1.85E-20
ACO1	467.778225	1.00E-20	1.85E-20
ACO2	298.5917625	1.00E-20	1.85E-20
ACOT11	726.4172802	1.00E-20	1.85E-20
ACOT8	322.489338	1.00E-20	1.85E-20
ACOX1	605.1673206	1.00E-20	1.85E-20
ACP3	949.8680406	1.00E-20	1.85E-20
ACSBG1	113.8729882	1.00E-20	1.85E-20
ACSL4	331.5577926	1.00E-20	1.85E-20
ACSL5	398.8447948	1.00E-20	1.85E-20
ACSL6	417.6566066	1.00E-20	1.85E-20
ACSM2A	543.8692137	1.00E-20	1.85E-20
ACSM3	654.228879	1.00E-20	1.85E-20
ACSS1	204.5549879	1.00E-20	1.85E-20
ACSS3	458.9782536	1.00E-20	1.85E-20
ACTG2	481.4871764	1.00E-20	1.85E-20
ACTN1	456.1216506	1.00E-20	1.85E-20
ACTR2	310.9719162	1.00E-20	1.85E-20
ACTR5	103.8841558	1.00E-20	1.85E-20
ACVR1B	382.1173686	1.00E-20	1.85E-20
ACVR1C	379.5712078	1.00E-20	1.85E-20
ACVR2B	109.5833528	1.00E-20	1.85E-20
ACVRL1	362.9774529	1.00E-20	1.85E-20
ADA	565.5115349	1.00E-20	1.85E-20
ADAM10	398.1932994	1.00E-20	1.85E-20
ADAM15	199.7710995	1.00E-20	1.85E-20
ADAM17	455.4053807	1.00E-20	1.85E-20
ADAM19	289.5060915	1.00E-20	1.85E-20
ADAM9	371.6176114	1.00E-20	1.85E-20
ADAMTS2	353.9091596	1.00E-20	1.85E-20
ADAMTS8	376.033499	1.00E-20	1.85E-20
ADAMTSL1	218.8321446	1.00E-20	1.85E-20
ADAP1	548.4372617	1.00E-20	1.85E-20
ADAP2	724.4731396	1.00E-20	1.85E-20
ADCK2	490.2698844	1.00E-20	1.85E-20
ADCY2	185.8610189	1.00E-20	1.85E-20
ADCY3	552.7749962	1.00E-20	1.85E-20
ADCY5	242.0460823	1.00E-20	1.85E-20
ADCY7	655.9045238	1.00E-20	1.85E-20
ADD3	313.0602005	1.00E-20	1.85E-20
ADGRA2	547.9180646	1.00E-20	1.85E-20
ADGRE2	553.4455575	1.00E-20	1.85E-20
ADGRF1	947.3859889	1.00E-20	1.85E-20
ADGRG1	235.9144145	1.00E-20	1.85E-20
ADH1B	660.1646105	1.00E-20	1.85E-20
ADH6	726.0779879	1.00E-20	1.85E-20
ADISSP	368.106685	1.00E-20	1.85E-20
ADK	397.3310013	1.00E-20	1.85E-20
ADORA1	297.8725879	1.00E-20	1.85E-20
ADORA3	882.5498522	1.00E-20	1.85E-20
ADPGK	493.9797992	1.00E-20	1.85E-20
ADPRH	323.5817951	1.00E-20	1.85E-20
ADRB1	451.0414838	1.00E-20	1.85E-20
ADTRP	465.7578552	1.00E-20	1.85E-20
AFAP1L1	639.2172941	1.00E-20	1.85E-20
AFF3	381.296463	1.00E-20	1.85E-20
AGBL3	302.7117271	1.00E-20	1.85E-20
AGBL4	364.0104603	1.00E-20	1.85E-20
AGMAT	785.9930222	1.00E-20	1.85E-20
AGO4	198.1212884	1.00E-20	1.85E-20
AGPAT2	169.6358424	1.00E-20	1.85E-20
AGPAT3	459.8059948	1.00E-20	1.85E-20
AGXT	715.5023583	1.00E-20	1.85E-20
AHCYL1	322.4031685	1.00E-20	1.85E-20
AHCYL2	485.2879981	1.00E-20	1.85E-20
AHNAK	186.2632696	1.00E-20	1.85E-20
AHNAK2	869.9946008	1.00E-20	1.85E-20
AICDA	158.3026835	1.00E-20	1.85E-20
AIDA	635.2210217	1.00E-20	1.85E-20
AIF1	166.4303946	1.00E-20	1.85E-20
AIF1L	799.5547408	1.00E-20	1.85E-20
AIMP2	262.1918982	1.00E-20	1.85E-20
AJAP1	229.3526582	1.00E-20	1.85E-20
AK3	779.7202168	1.00E-20	1.85E-20
AK5	227.3405225	1.00E-20	1.85E-20
AK7	226.9269918	1.00E-20	1.85E-20
AKAP1	203.4909535	1.00E-20	1.85E-20
AKAP10	184.4626453	1.00E-20	1.85E-20
AKAP5	208.1984138	1.00E-20	1.85E-20
AKAP8	458.8246976	1.00E-20	1.85E-20
AKIP1	476.3423857	1.00E-20	1.85E-20
AKIRIN1	337.7879064	1.00E-20	1.85E-20
AKNA	565.6727643	1.00E-20	1.85E-20
ALAD	776.516257	1.00E-20	1.85E-20
ALB	800.2505023	1.00E-20	1.85E-20
ALDH18A1	380.995891	1.00E-20	1.85E-20
ALDH1A2	754.8259963	1.00E-20	1.85E-20
ALDH1B1	677.0746302	1.00E-20	1.85E-20
ALDH1L1	604.8815616	1.00E-20	1.85E-20
ALDH1L2	256.2127387	1.00E-20	1.85E-20
ALDH4A1	787.3206029	1.00E-20	1.85E-20
ALDH5A1	473.7950354	1.00E-20	1.85E-20
ALDH6A1	865.6673554	1.00E-20	1.85E-20
ALDH7A1	567.1244775	1.00E-20	1.85E-20
ALDOA	666.9326229	1.00E-20	1.85E-20
ALDOB	807.6693945	1.00E-20	1.85E-20
ALG9	198.1109785	1.00E-20	1.85E-20
ALOX5	653.3899924	1.00E-20	1.85E-20
ALS2CL	799.010121	1.00E-20	1.85E-20
AMFR	554.626091	1.00E-20	1.85E-20
ANAPC1	382.7358452	1.00E-20	1.85E-20
ANAPC13	410.389833	1.00E-20	1.85E-20
ANGPT1	164.2304859	1.00E-20	1.85E-20
ANGPT2	864.5705119	1.00E-20	1.85E-20
ANGPTL1	825.3214201	1.00E-20	1.85E-20
ANGPTL2	563.1000671	1.00E-20	1.85E-20
ANGPTL3	707.962384	1.00E-20	1.85E-20
ANGPTL4	941.8076381	1.00E-20	1.85E-20
ANK2	796.7236836	1.00E-20	1.85E-20
ANK3	579.9245047	1.00E-20	1.85E-20
ANKHD1	222.3575505	1.00E-20	1.85E-20
ANKLE2	470.7254064	1.00E-20	1.85E-20
ANKRD13A	300.2223454	1.00E-20	1.85E-20
ANKRD13C-DT	276.6233178	1.00E-20	1.85E-20
ANKRD29	287.3415516	1.00E-20	1.85E-20
ANKRD36	506.5223574	1.00E-20	1.85E-20
ANKRD37	421.2400394	1.00E-20	1.85E-20
ANKRD39	376.0880288	1.00E-20	1.85E-20
ANKRD40	125.2623913	1.00E-20	1.85E-20
ANKRD44	452.9551023	1.00E-20	1.85E-20
ANKRD9	426.4603359	1.00E-20	1.85E-20
ANLN	722.4170189	1.00E-20	1.85E-20
ANO4	627.8068018	1.00E-20	1.85E-20
ANO6	249.5599842	1.00E-20	1.85E-20
ANOS1	504.6741553	1.00E-20	1.85E-20
ANPEP	369.8908507	1.00E-20	1.85E-20
ANTXR2	427.6536526	1.00E-20	1.85E-20
ANXA1	625.8067067	1.00E-20	1.85E-20
ANXA11	117.1083717	1.00E-20	1.85E-20
ANXA2	540.8363614	1.00E-20	1.85E-20
ANXA4	798.6752038	1.00E-20	1.85E-20
ANXA9	872.6894545	1.00E-20	1.85E-20
AP1M2	860.0010678	1.00E-20	1.85E-20
AP5M1	564.7005801	1.00E-20	1.85E-20
APAF1	330.3748929	1.00E-20	1.85E-20
APBB1IP	883.5486935	1.00E-20	1.85E-20
APC	183.1050681	1.00E-20	1.85E-20
APEH	854.0861931	1.00E-20	1.85E-20
APLP2	282.6777308	1.00E-20	1.85E-20
APOA2	189.3466186	1.00E-20	1.85E-20
APOBEC3G	672.2219118	1.00E-20	1.85E-20
APOC1	868.1370123	1.00E-20	1.85E-20
APOC3	527.9736052	1.00E-20	1.85E-20
APOL2	105.4917609	1.00E-20	1.85E-20
APOL6	332.6669822	1.00E-20	1.85E-20
APOM	615.7014484	1.00E-20	1.85E-20
APOOL	267.2287706	1.00E-20	1.85E-20
AQP2	894.5018392	1.00E-20	1.85E-20
AQP3	496.4964114	1.00E-20	1.85E-20
AQP6	957.239434	1.00E-20	1.85E-20
ARAP2	109.9034052	1.00E-20	1.85E-20
ARAP3	286.5206924	1.00E-20	1.85E-20
AREG	315.2831693	1.00E-20	1.85E-20
ARG2	549.270657	1.00E-20	1.85E-20
ARHGAP1	181.5737655	1.00E-20	1.85E-20
ARHGAP24	576.3424188	1.00E-20	1.85E-20
ARHGAP25	586.5100368	1.00E-20	1.85E-20
ARHGAP26	574.9184601	1.00E-20	1.85E-20
ARHGAP28	300.3816628	1.00E-20	1.85E-20
ARHGAP30	577.8738352	1.00E-20	1.85E-20
ARHGAP31	366.8343161	1.00E-20	1.85E-20
ARHGAP42	341.5733707	1.00E-20	1.85E-20
ARHGAP6	137.7217404	1.00E-20	1.85E-20
ARHGAP9	577.1255784	1.00E-20	1.85E-20
ARHGDIB	659.0849218	1.00E-20	1.85E-20
ARHGEF10L	304.0258382	1.00E-20	1.85E-20
ARHGEF2	262.5097144	1.00E-20	1.85E-20
ARHGEF26	463.7389551	1.00E-20	1.85E-20
ARHGEF4	106.5801628	1.00E-20	1.85E-20
ARHGEF5	115.1619297	1.00E-20	1.85E-20
ARID4A	108.2134988	1.00E-20	1.85E-20
ARID5B	103.749651	1.00E-20	1.85E-20
ARIH2	237.9499971	1.00E-20	1.85E-20
ARK2C	240.1213946	1.00E-20	1.85E-20
ARL10	224.3305034	1.00E-20	1.85E-20
ARL11	297.0099749	1.00E-20	1.85E-20
ARL2BP	284.9264006	1.00E-20	1.85E-20
ARL3	194.1982167	1.00E-20	1.85E-20
ARL4C	489.8729889	1.00E-20	1.85E-20
ARL4D	872.7954977	1.00E-20	1.85E-20
ARL6IP5	219.818874	1.00E-20	1.85E-20
ARL6IP6	479.1443216	1.00E-20	1.85E-20
ARMC7	192.8016103	1.00E-20	1.85E-20
ARMH4	964.9772436	1.00E-20	1.85E-20
ARPC2	171.9345343	1.00E-20	1.85E-20
ARPC5	388.8539276	1.00E-20	1.85E-20
ARSD	386.7093086	1.00E-20	1.85E-20
ARVCF	206.4541638	1.00E-20	1.85E-20
ASAP1	786.699524	1.00E-20	1.85E-20
ASAP3	652.9398077	1.00E-20	1.85E-20
ASB2	107.2149923	1.00E-20	1.85E-20
ASCC1	381.9974631	1.00E-20	1.85E-20
ASCC3	572.0230273	1.00E-20	1.85E-20
ASIC1	202.9136736	1.00E-20	1.85E-20
ASPH	381.592991	1.00E-20	1.85E-20
ASPHD1	499.4385379	1.00E-20	1.85E-20
ASXL3	131.730456	1.00E-20	1.85E-20
ATAD2	566.1421564	1.00E-20	1.85E-20
ATE1	206.8853046	1.00E-20	1.85E-20
ATF2	217.1272929	1.00E-20	1.85E-20
ATG12	426.8968804	1.00E-20	1.85E-20
ATG16L2	287.0416396	1.00E-20	1.85E-20
ATG7	107.8242905	1.00E-20	1.85E-20
ATL3	565.1943267	1.00E-20	1.85E-20
ATM	491.3611413	1.00E-20	1.85E-20
ATOH7	114.3692007	1.00E-20	1.85E-20
ATP10B	184.9804432	1.00E-20	1.85E-20
ATP11A	398.8818649	1.00E-20	1.85E-20
ATP11B	101.5969739	1.00E-20	1.85E-20
ATP2B2	150.0126783	1.00E-20	1.85E-20
ATP2B4	488.3672225	1.00E-20	1.85E-20
ATP5F1A	657.2824791	1.00E-20	1.85E-20
ATP5F1C	372.0437719	1.00E-20	1.85E-20
ATP5F1D	99.4721418	1.00E-20	1.85E-20
ATP5F1E	198.6450099	1.00E-20	1.85E-20
ATP5IF1	559.6875226	1.00E-20	1.85E-20
ATP5MC3	503.7481913	1.00E-20	1.85E-20
ATP5ME	164.0997188	1.00E-20	1.85E-20
ATP5MG	414.842401	1.00E-20	1.85E-20
ATP5MJ	456.0496444	1.00E-20	1.85E-20
ATP5PB	296.9060481	1.00E-20	1.85E-20
ATP6V0D2	958.3632686	1.00E-20	1.85E-20
ATP6V1A	716.8083962	1.00E-20	1.85E-20
ATP6V1C2	873.731271	1.00E-20	1.85E-20
ATP6V1D	459.6875168	1.00E-20	1.85E-20
ATP6V1H	434.6989112	1.00E-20	1.85E-20
ATP8B3	220.1356516	1.00E-20	1.85E-20
ATPAF1	495.3710088	1.00E-20	1.85E-20
ATRN	208.0418328	1.00E-20	1.85E-20
ATRNL1	411.22454	1.00E-20	1.85E-20
AURKA	271.9088589	1.00E-20	1.85E-20
AURKAIP1	187.6873857	1.00E-20	1.85E-20
AURKB	236.4622272	1.00E-20	1.85E-20
AVPR1A	454.2059174	1.00E-20	1.85E-20
AVPR2	321.5171603	1.00E-20	1.85E-20
AXL	660.5967814	1.00E-20	1.85E-20
AZGP1	652.3125071	1.00E-20	1.85E-20
B3GALT2	380.7003362	1.00E-20	1.85E-20
B3GNT5	557.5414377	1.00E-20	1.85E-20
B3GNTL1	122.6055506	1.00E-20	1.85E-20
B4GALNT3	569.2857779	1.00E-20	1.85E-20
B4GALT6	197.7302629	1.00E-20	1.85E-20
BACH1	272.7063897	1.00E-20	1.85E-20
BACH2	215.1157924	1.00E-20	1.85E-20
BAG1	722.0490944	1.00E-20	1.85E-20
BAIAP3	303.8980902	1.00E-20	1.85E-20
BAP1	306.7683852	1.00E-20	1.85E-20
BAX	480.93957	1.00E-20	1.85E-20
BAZ1A	819.2245694	1.00E-20	1.85E-20
BBOF1	193.253233	1.00E-20	1.85E-20
BCAM	644.7438947	1.00E-20	1.85E-20
BCAT1	621.7313507	1.00E-20	1.85E-20
BCKDHB	656.2432903	1.00E-20	1.85E-20
BCL11B	452.4622641	1.00E-20	1.85E-20
BCL2L2	113.727484	1.00E-20	1.85E-20
BCL6	523.7785341	1.00E-20	1.85E-20
BCL6B	280.3097133	1.00E-20	1.85E-20
BCL9L	370.1234875	1.00E-20	1.85E-20
BCR	714.908542	1.00E-20	1.85E-20
BDH2	626.9387977	1.00E-20	1.85E-20
BDNF	529.2491934	1.00E-20	1.85E-20
BEND6	136.0829767	1.00E-20	1.85E-20
BEND7	380.7158291	1.00E-20	1.85E-20
BHLHE40	267.7172127	1.00E-20	1.85E-20
BHLHE41	871.6611427	1.00E-20	1.85E-20
BHMT2	521.0584523	1.00E-20	1.85E-20
BICD1	567.4308105	1.00E-20	1.85E-20
BICDL1	773.2883706	1.00E-20	1.85E-20
BID	592.3310295	1.00E-20	1.85E-20
BIN1	471.5656019	1.00E-20	1.85E-20
BIRC3	820.0427714	1.00E-20	1.85E-20
BLCAP	109.9186159	1.00E-20	1.85E-20
BLTP2	269.2035008	1.00E-20	1.85E-20
BLZF1	115.6744857	1.00E-20	1.85E-20
BMERB1	439.6748636	1.00E-20	1.85E-20
BMP2K	429.8326583	1.00E-20	1.85E-20
BMP5	305.9162106	1.00E-20	1.85E-20
BMP7	818.098139	1.00E-20	1.85E-20
BMPR1B	937.9108869	1.00E-20	1.85E-20
BNIP3	574.9300735	1.00E-20	1.85E-20
BNIP3L	543.3380518	1.00E-20	1.85E-20
BNIPL	306.2956455	1.00E-20	1.85E-20
BOP1	116.2268006	1.00E-20	1.85E-20
BRAP	102.5945746	1.00E-20	1.85E-20
BRCA1	352.4610593	1.00E-20	1.85E-20
BRCA2	693.1263358	1.00E-20	1.85E-20
BRCC3	404.717687	1.00E-20	1.85E-20
BRIP1	479.1013146	1.00E-20	1.85E-20
BSND	956.571376	1.00E-20	1.85E-20
BSPRY	738.1897004	1.00E-20	1.85E-20
BTBD9	113.8490798	1.00E-20	1.85E-20
BTC	504.4943809	1.00E-20	1.85E-20
BTF3	206.4468974	1.00E-20	1.85E-20
[truncated: 2,652 more rows]
